# Supplementary material for: Antibody escape and global spread of SARS-CoV-2 lineage A.27
Source: Nat Commun. 2022 Mar 3;13:1152. doi: 10.1038/s41467-022-28766-y (PMC8894356; doi:10.1038/s41467-022-28766-y)
Supplement: Supplementary file 4 — Supplementary Data 1 [file 41467_2022_28766_MOESM4_ESM.zip]

Archive with 8 entries (6 files):
- Extended files/
- Extended files/A27_xmls/
- Extended files/A27_xmls/A27_rep1.xml
- Extended files/A27_xmls/A27_rep2.xml
- Extended files/A27_xmls/A27_rep3.xml
- Extended files/A27_xmls/A27_rep4.xml
- Extended files/A27_xmls/A27_rep5.xml
- Extended files/SUPPORTED_TRANSITIONS.csv
