# Supplementary material for: Antibody escape and global spread of SARS-CoV-2 lineage A.27
Source: Nat Commun. 2022 Mar 3;13:1152. doi: 10.1038/s41467-022-28766-y (PMC8894356; doi:10.1038/s41467-022-28766-y)
Supplement: Supplementary file 4 — Supplementary Data 1 [file 41467_2022_28766_MOESM4_ESM.zip › Extended files/A27_xmls/A27_rep1.xml]

<!-- Generated by BEAUTi v1.10.5 Prerelease #23570d1                         -->

<!--       by Alexei J. Drummond, Andrew Rambaut and Marc A. Suchard         -->

<!--       Department of Computer Science, University of Auckland and        -->

<!--       Institute of Evolutionary Biology, University of Edinburgh        -->

<!--       David Geffen School of Medicine, University of California, Los Angeles-->

<!--       http://beast.community/                                           -->
<beast version="1.10.5">
  
<!-- The list of taxa to be analysed (can also include dates/ages).          -->
  
<!-- ntax=561                                                                -->
  <taxa id="taxa">
    <taxon id="hCoV-19/England/CAMC-1263516/2021|EPI_ISL_1018852|2021-02-10|NorthernEurope">
      <date value="2021.109589041096" direction="forwards" units="years"/>
      <attr name="region">
				NorthernEurope
			</attr>
    </taxon>
    <taxon id="hCoV-19/Rwanda/NRLNAT1088/2020|EPI_ISL_1020288|2020-12-17|EasternAfrica">
      <date value="2020.9590163934427" direction="forwards" units="years"/>
      <attr name="region">
				EasternAfrica
			</attr>
    </taxon>
    <taxon id="hCoV-19/Slovenia/68981/2021|EPI_ISL_1063496|2021-02-07|EasternEurope">
      <date value="2021.1013698630136" direction="forwards" units="years"/>
      <attr name="region">
				EasternEurope
			</attr>
    </taxon>
    <taxon id="hCoV-19/Slovenia/65006/2021|EPI_ISL_1063521|2021-02-04|EasternEurope">
      <date value="2021.0931506849315" direction="forwards" units="years"/>
      <attr name="region">
				EasternEurope
			</attr>
    </taxon>
    <taxon id="hCoV-19/Slovenia/65882/2021|EPI_ISL_1063522|2021-02-05|EasternEurope">
      <date value="2021.0958904109589" direction="forwards" units="years"/>
      <attr name="region">
				EasternEurope
			</attr>
    </taxon>
    <taxon id="hCoV-19/Turkey/HSGM-D378/2021|EPI_ISL_1063988|2021-02-08|SouthernEurope">
      <date value="2021.1041095890412" direction="forwards" units="years"/>
      <attr name="region">
				SouthernEurope
			</attr>
    </taxon>
    <taxon id="hCoV-19/Turkey/HSGM-D379/2021|EPI_ISL_1063989|2021-02-08|SouthernEurope">
      <date value="2021.1041095890412" direction="forwards" units="years"/>
      <attr name="region">
				SouthernEurope
			</attr>
    </taxon>
    <taxon id="hCoV-19/Slovenia/61741/2021|EPI_ISL_1063996|2021-02-03|EasternEurope">
      <date value="2021.0904109589042" direction="forwards" units="years"/>
      <attr name="region">
				EasternEurope
			</attr>
    </taxon>
    <taxon id="hCoV-19/France/un-21012220498/2021|EPI_ISL_1088552|2021-01-22|France">
      <date value="2021.0575342465754" direction="forwards" units="years"/>
      <attr name="region">
				France
			</attr>
    </taxon>
    <taxon id="hCoV-19/France/un-21012220289/2021|EPI_ISL_1088554|2021-01-22|France">
      <date value="2021.0575342465754" direction="forwards" units="years"/>
      <attr name="region">
				France
			</attr>
    </taxon>
    <taxon id="hCoV-19/Belgium/rega-3206/2021|EPI_ISL_1094192|2021-01-30|Benelux">
      <date value="2021.0794520547945" direction="forwards" units="years"/>
      <attr name="region">
				Benelux
			</attr>
    </taxon>
    <taxon id="hCoV-19/France/PAC-IHUCOVID-3234/2021|EPI_ISL_1097023|2021-01-21|France">
      <date value="2021.054794520548" direction="forwards" units="years"/>
      <attr name="region">
				France
			</attr>
    </taxon>
    <taxon id="hCoV-19/France/PAC-IHUCOVID-3151/2021|EPI_ISL_1097024|2021-01-25|France">
      <date value="2021.0657534246575" direction="forwards" units="years"/>
      <attr name="region">
				France
			</attr>
    </taxon>
    <taxon id="hCoV-19/France/IDF-HMN-21022010332/2021|EPI_ISL_1110156|2021-02-01|France">
      <date value="2021.0849315068492" direction="forwards" units="years"/>
      <attr name="region">
				France
			</attr>
    </taxon>
    <taxon id="hCoV-19/France/IDF-HMN-21022010333/2021|EPI_ISL_1110157|2021-02-01|France">
      <date value="2021.0849315068492" direction="forwards" units="years"/>
      <attr name="region">
				France
			</attr>
    </taxon>
    <taxon id="hCoV-19/France/IDF-HMN-21022150436/2021|EPI_ISL_1110170|2021-02-09|France">
      <date value="2021.1068493150685" direction="forwards" units="years"/>
      <attr name="region">
				France
			</attr>
    </taxon>
    <taxon id="hCoV-19/France/IDF-HMN-21022180538/2021|EPI_ISL_1110194|2021-02-15|France">
      <date value="2021.123287671233" direction="forwards" units="years"/>
      <attr name="region">
				France
			</attr>
    </taxon>
    <taxon id="hCoV-19/France/IDF-HMN-21022230167/2021|EPI_ISL_1110207|2021-02-17|France">
      <date value="2021.1287671232876" direction="forwards" units="years"/>
      <attr name="region">
				France
			</attr>
    </taxon>
    <taxon id="hCoV-19/France/IDF-HMN-21022230288/2021|EPI_ISL_1110210|2021-01-27|France">
      <date value="2021.0712328767124" direction="forwards" units="years"/>
      <attr name="region">
				France
			</attr>
    </taxon>
    <taxon id="hCoV-19/France/PDL-IPP03889/2021|EPI_ISL_1111061|2021-02-15|France">
      <date value="2021.123287671233" direction="forwards" units="years"/>
      <attr name="region">
				France
			</attr>
    </taxon>
    <taxon id="hCoV-19/Slovenia/75526/2021|EPI_ISL_1118863|2021-02-11|EasternEurope">
      <date value="2021.1123287671232" direction="forwards" units="years"/>
      <attr name="region">
				EasternEurope
			</attr>
    </taxon>
    <taxon id="hCoV-19/Slovenia/73271/2021|EPI_ISL_1118864|2021-02-10|EasternEurope">
      <date value="2021.109589041096" direction="forwards" units="years"/>
      <attr name="region">
				EasternEurope
			</attr>
    </taxon>
    <taxon id="hCoV-19/Ireland/CN-NVRL-21IRL31745/2021|EPI_ISL_1118873|2021-02-04|NorthernEurope">
      <date value="2021.0931506849315" direction="forwards" units="years"/>
      <attr name="region">
				NorthernEurope
			</attr>
    </taxon>
    <taxon id="hCoV-19/France/IDF-IPP03715/2021|EPI_ISL_1118898|2021-02-09|France">
      <date value="2021.1068493150685" direction="forwards" units="years"/>
      <attr name="region">
				France
			</attr>
    </taxon>
    <taxon id="hCoV-19/France/IDF-IPP03716/2021|EPI_ISL_1118899|2021-02-10|France">
      <date value="2021.109589041096" direction="forwards" units="years"/>
      <attr name="region">
				France
			</attr>
    </taxon>
    <taxon id="hCoV-19/France/IDF-IPP03790/2021|EPI_ISL_1118902|2021-02-02|France">
      <date value="2021.0876712328768" direction="forwards" units="years"/>
      <attr name="region">
				France
			</attr>
    </taxon>
    <taxon id="hCoV-19/France/IDF-IPP03791/2021|EPI_ISL_1118903|2021-02-02|France">
      <date value="2021.0876712328768" direction="forwards" units="years"/>
      <attr name="region">
				France
			</attr>
    </taxon>
    <taxon id="hCoV-19/France/IDF-IPP03826/2021|EPI_ISL_1118909|2021-02-04|France">
      <date value="2021.0931506849315" direction="forwards" units="years"/>
      <attr name="region">
				France
			</attr>
    </taxon>
    <taxon id="hCoV-19/Switzerland/SG-ETHZ-460721/2021|EPI_ISL_1130199|2021-01-15|WesternEurope">
      <date value="2021.0383561643835" direction="forwards" units="years"/>
      <attr name="region">
				WesternEurope
			</attr>
    </taxon>
    <taxon id="hCoV-19/Switzerland/SG-ETHZ-451540/2021|EPI_ISL_1130202|2021-01-12|WesternEurope">
      <date value="2021.0301369863014" direction="forwards" units="years"/>
      <attr name="region">
				WesternEurope
			</attr>
    </taxon>
    <taxon id="hCoV-19/Switzerland/SG-ETHZ-451760/2021|EPI_ISL_1130204|2021-01-14|WesternEurope">
      <date value="2021.035616438356" direction="forwards" units="years"/>
      <attr name="region">
				WesternEurope
			</attr>
    </taxon>
    <taxon id="hCoV-19/France/NAQ-HCL021026150301/2021|EPI_ISL_1155709|2021-02-01|France">
      <date value="2021.0849315068492" direction="forwards" units="years"/>
      <attr name="region">
				France
			</attr>
    </taxon>
    <taxon id="hCoV-19/France/NAQ-HCL021026160101/2021|EPI_ISL_1155713|2021-02-01|France">
      <date value="2021.0849315068492" direction="forwards" units="years"/>
      <attr name="region">
				France
			</attr>
    </taxon>
    <taxon id="hCoV-19/Turkey/HSGM-4506/2021|EPI_ISL_1170076|2021-02-16|SouthernEurope">
      <date value="2021.1260273972603" direction="forwards" units="years"/>
      <attr name="region">
				SouthernEurope
			</attr>
    </taxon>
    <taxon id="hCoV-19/Belgium/ULG-12787/2021|EPI_ISL_1171547|2021-02-24|Benelux">
      <date value="2021.1479452054793" direction="forwards" units="years"/>
      <attr name="region">
				Benelux
			</attr>
    </taxon>
    <taxon id="hCoV-19/Slovenia/99407/2021|EPI_ISL_1181840|2021-02-24|EasternEurope">
      <date value="2021.1479452054793" direction="forwards" units="years"/>
      <attr name="region">
				EasternEurope
			</attr>
    </taxon>
    <taxon id="hCoV-19/Slovenia/73053/2021|EPI_ISL_1181852|2021-02-10|EasternEurope">
      <date value="2021.109589041096" direction="forwards" units="years"/>
      <attr name="region">
				EasternEurope
			</attr>
    </taxon>
    <taxon id="hCoV-19/Slovenia/75819/2021|EPI_ISL_1181856|2021-02-11|EasternEurope">
      <date value="2021.1123287671232" direction="forwards" units="years"/>
      <attr name="region">
				EasternEurope
			</attr>
    </taxon>
    <taxon id="hCoV-19/Slovenia/76392/2021|EPI_ISL_1181859|2021-02-11|EasternEurope">
      <date value="2021.1123287671232" direction="forwards" units="years"/>
      <attr name="region">
				EasternEurope
			</attr>
    </taxon>
    <taxon id="hCoV-19/Slovenia/76019/2021|EPI_ISL_1181860|2021-02-11|EasternEurope">
      <date value="2021.1123287671232" direction="forwards" units="years"/>
      <attr name="region">
				EasternEurope
			</attr>
    </taxon>
    <taxon id="hCoV-19/Slovenia/76280/2021|EPI_ISL_1181861|2021-02-11|EasternEurope">
      <date value="2021.1123287671232" direction="forwards" units="years"/>
      <attr name="region">
				EasternEurope
			</attr>
    </taxon>
    <taxon id="hCoV-19/Slovenia/80233/2021|EPI_ISL_1181862|2021-02-14|EasternEurope">
      <date value="2021.1205479452055" direction="forwards" units="years"/>
      <attr name="region">
				EasternEurope
			</attr>
    </taxon>
    <taxon id="hCoV-19/Ireland/CN-NVRL-21IRL42562/2021|EPI_ISL_1181883|2021-02-13|NorthernEurope">
      <date value="2021.1178082191782" direction="forwards" units="years"/>
      <attr name="region">
				NorthernEurope
			</attr>
    </taxon>
    <taxon id="hCoV-19/Switzerland/VD-ETHZ-510441/2021|EPI_ISL_1195116|2021-02-22|WesternEurope">
      <date value="2021.1424657534246" direction="forwards" units="years"/>
      <attr name="region">
				WesternEurope
			</attr>
    </taxon>
    <taxon id="hCoV-19/Tunisia/Q6575/2021|EPI_ISL_1207287|2021-02-07|NorthernAfrica">
      <date value="2021.1013698630136" direction="forwards" units="years"/>
      <attr name="region">
				NorthernAfrica
			</attr>
    </taxon>
    <taxon id="hCoV-19/Tunisia/20216575/2021|EPI_ISL_1208160|2021-02-07|NorthernAfrica">
      <date value="2021.1013698630136" direction="forwards" units="years"/>
      <attr name="region">
				NorthernAfrica
			</attr>
    </taxon>
    <taxon id="hCoV-19/Tunisia/5509/2021|EPI_ISL_1208398|2021-02-02|NorthernAfrica">
      <date value="2021.0876712328768" direction="forwards" units="years"/>
      <attr name="region">
				NorthernAfrica
			</attr>
    </taxon>
    <taxon id="hCoV-19/Tunisia/14670/2021|EPI_ISL_1208403|2021-02-09|NorthernAfrica">
      <date value="2021.1068493150685" direction="forwards" units="years"/>
      <attr name="region">
				NorthernAfrica
			</attr>
    </taxon>
    <taxon id="hCoV-19/Netherlands/NH-RIVM-15758/2021|EPI_ISL_1232433|2021-02-18|Benelux">
      <date value="2021.131506849315" direction="forwards" units="years"/>
      <attr name="region">
				Benelux
			</attr>
    </taxon>
    <taxon id="hCoV-19/USA/CO-CDPHE-2100509191/2021|EPI_ISL_1234167|2021-02-14|NorthAmerica">
      <date value="2021.1205479452055" direction="forwards" units="years"/>
      <attr name="region">
				NorthAmerica
			</attr>
    </taxon>
    <taxon id="hCoV-19/France/PDL-IPP04588/2021|EPI_ISL_1239371|2021-03-02|France">
      <date value="2021.164383561644" direction="forwards" units="years"/>
      <attr name="region">
				France
			</attr>
    </taxon>
    <taxon id="hCoV-19/England/CAMC-132305C/2021|EPI_ISL_1246214|2021-02-22|NorthernEurope">
      <date value="2021.1424657534246" direction="forwards" units="years"/>
      <attr name="region">
				NorthernEurope
			</attr>
    </taxon>
    <taxon id="hCoV-19/Slovenia/81717/2021|EPI_ISL_1250645|2021-02-15|EasternEurope">
      <date value="2021.123287671233" direction="forwards" units="years"/>
      <attr name="region">
				EasternEurope
			</attr>
    </taxon>
    <taxon id="hCoV-19/Slovenia/87822/2021|EPI_ISL_1250657|2021-02-18|EasternEurope">
      <date value="2021.131506849315" direction="forwards" units="years"/>
      <attr name="region">
				EasternEurope
			</attr>
    </taxon>
    <taxon id="hCoV-19/Slovenia/89830/2021|EPI_ISL_1250658|2021-02-18|EasternEurope">
      <date value="2021.131506849315" direction="forwards" units="years"/>
      <attr name="region">
				EasternEurope
			</attr>
    </taxon>
    <taxon id="hCoV-19/Slovenia/89591/2021|EPI_ISL_1250661|2021-02-18|EasternEurope">
      <date value="2021.131506849315" direction="forwards" units="years"/>
      <attr name="region">
				EasternEurope
			</attr>
    </taxon>
    <taxon id="hCoV-19/Slovenia/91878/2021|EPI_ISL_1250667|2021-02-19|EasternEurope">
      <date value="2021.1342465753426" direction="forwards" units="years"/>
      <attr name="region">
				EasternEurope
			</attr>
    </taxon>
    <taxon id="hCoV-19/Slovenia/90174/2021|EPI_ISL_1250677|2021-02-19|EasternEurope">
      <date value="2021.1342465753426" direction="forwards" units="years"/>
      <attr name="region">
				EasternEurope
			</attr>
    </taxon>
    <taxon id="hCoV-19/Slovenia/90716/2021|EPI_ISL_1250678|2021-02-19|EasternEurope">
      <date value="2021.1342465753426" direction="forwards" units="years"/>
      <attr name="region">
				EasternEurope
			</attr>
    </taxon>
    <taxon id="hCoV-19/Slovenia/92278/2021|EPI_ISL_1250681|2021-02-20|EasternEurope">
      <date value="2021.13698630137" direction="forwards" units="years"/>
      <attr name="region">
				EasternEurope
			</attr>
    </taxon>
    <taxon id="hCoV-19/France/ARA-HCL021030048401/2021|EPI_ISL_1253541|2021-02-02|France">
      <date value="2021.0876712328768" direction="forwards" units="years"/>
      <attr name="region">
				France
			</attr>
    </taxon>
    <taxon id="hCoV-19/France/ARA-HCL021030056501/2021|EPI_ISL_1253544|2021-02-02|France">
      <date value="2021.0876712328768" direction="forwards" units="years"/>
      <attr name="region">
				France
			</attr>
    </taxon>
    <taxon id="hCoV-19/France/ARA-HCL021032818501/2021|EPI_ISL_1253553|2021-02-16|France">
      <date value="2021.1260273972603" direction="forwards" units="years"/>
      <attr name="region">
				France
			</attr>
    </taxon>
    <taxon id="hCoV-19/France/ARA-HCL021039976101/2021|EPI_ISL_1253568|2021-02-23|France">
      <date value="2021.145205479452" direction="forwards" units="years"/>
      <attr name="region">
				France
			</attr>
    </taxon>
    <taxon id="hCoV-19/France/ARA-HCL021039994301/2021|EPI_ISL_1253569|2021-02-23|France">
      <date value="2021.145205479452" direction="forwards" units="years"/>
      <attr name="region">
				France
			</attr>
    </taxon>
    <taxon id="hCoV-19/France/ARA-HCL021040213101/2021|EPI_ISL_1253575|2021-03-02|France">
      <date value="2021.164383561644" direction="forwards" units="years"/>
      <attr name="region">
				France
			</attr>
    </taxon>
    <taxon id="hCoV-19/Mayotte/IPP02316/2021|EPI_ISL_1259284|2021-01-18|EasternAfrica">
      <date value="2021.0465753424658" direction="forwards" units="years"/>
      <attr name="region">
				EasternAfrica
			</attr>
    </taxon>
    <taxon id="hCoV-19/Mayotte/IPP03013/2021|EPI_ISL_1259293|2021-01-26|EasternAfrica">
      <date value="2021.0684931506848" direction="forwards" units="years"/>
      <attr name="region">
				EasternAfrica
			</attr>
    </taxon>
    <taxon id="hCoV-19/Switzerland/SG-ETHZ-461186/2021|EPI_ISL_1259431|2021-01-20|WesternEurope">
      <date value="2021.0520547945205" direction="forwards" units="years"/>
      <attr name="region">
				WesternEurope
			</attr>
    </taxon>
    <taxon id="hCoV-19/Switzerland/SG-ETHZ-461200/2021|EPI_ISL_1259432|2021-01-20|WesternEurope">
      <date value="2021.0520547945205" direction="forwards" units="years"/>
      <attr name="region">
				WesternEurope
			</attr>
    </taxon>
    <taxon id="hCoV-19/Belgium/UGent-2572/2021|EPI_ISL_1273195|2021-02-26|Benelux">
      <date value="2021.1534246575343" direction="forwards" units="years"/>
      <attr name="region">
				Benelux
			</attr>
    </taxon>
    <taxon id="hCoV-19/Slovenia/83275/2021|EPI_ISL_1273386|2021-02-16|EasternEurope">
      <date value="2021.1260273972603" direction="forwards" units="years"/>
      <attr name="region">
				EasternEurope
			</attr>
    </taxon>
    <taxon id="hCoV-19/Slovenia/88655/2021|EPI_ISL_1273388|2021-02-18|EasternEurope">
      <date value="2021.131506849315" direction="forwards" units="years"/>
      <attr name="region">
				EasternEurope
			</attr>
    </taxon>
    <taxon id="hCoV-19/England/CAMC-139B22C/2021|EPI_ISL_1275591|2021-03-04|NorthernEurope">
      <date value="2021.1698630136987" direction="forwards" units="years"/>
      <attr name="region">
				NorthernEurope
			</attr>
    </taxon>
    <taxon id="hCoV-19/France/ARA-HCL021032332201/2021|EPI_ISL_1287742|2021-02-09|France">
      <date value="2021.1068493150685" direction="forwards" units="years"/>
      <attr name="region">
				France
			</attr>
    </taxon>
    <taxon id="hCoV-19/France/ARA-HCL021032334601/2021|EPI_ISL_1287744|2021-02-10|France">
      <date value="2021.109589041096" direction="forwards" units="years"/>
      <attr name="region">
				France
			</attr>
    </taxon>
    <taxon id="hCoV-19/France/ARA-HCL021032336801/2021|EPI_ISL_1287745|2021-02-10|France">
      <date value="2021.109589041096" direction="forwards" units="years"/>
      <attr name="region">
				France
			</attr>
    </taxon>
    <taxon id="hCoV-19/France/ARA-HCL021032341001/2021|EPI_ISL_1287746|2021-02-08|France">
      <date value="2021.1041095890412" direction="forwards" units="years"/>
      <attr name="region">
				France
			</attr>
    </taxon>
    <taxon id="hCoV-19/France/ARA-HCL021032370101/2021|EPI_ISL_1287749|2021-02-15|France">
      <date value="2021.123287671233" direction="forwards" units="years"/>
      <attr name="region">
				France
			</attr>
    </taxon>
    <taxon id="hCoV-19/France/NAQ-HCL021039538301/2021|EPI_ISL_1290839|2021-02-15|France">
      <date value="2021.123287671233" direction="forwards" units="years"/>
      <attr name="region">
				France
			</attr>
    </taxon>
    <taxon id="hCoV-19/Sweden/21-51853/2021|EPI_ISL_1300334|2021-03-01|NorthernEurope">
      <date value="2021.1616438356164" direction="forwards" units="years"/>
      <attr name="region">
				NorthernEurope
			</attr>
    </taxon>
    <taxon id="hCoV-19/Australia/QLD1738/2021|EPI_ISL_1306135|2021-03-19|APAC">
      <date value="2021.2109589041097" direction="forwards" units="years"/>
      <attr name="region">
				APAC
			</attr>
    </taxon>
    <taxon id="hCoV-19/France/IDF-HCL021020599501/2021|EPI_ISL_1312372|2021-01-26|France">
      <date value="2021.0684931506848" direction="forwards" units="years"/>
      <attr name="region">
				France
			</attr>
    </taxon>
    <taxon id="hCoV-19/France/IDF-HCL021020617301/2021|EPI_ISL_1312373|2021-01-25|France">
      <date value="2021.0657534246575" direction="forwards" units="years"/>
      <attr name="region">
				France
			</attr>
    </taxon>
    <taxon id="hCoV-19/France/IDF-HCL021020618301/2021|EPI_ISL_1312374|2021-01-25|France">
      <date value="2021.0657534246575" direction="forwards" units="years"/>
      <attr name="region">
				France
			</attr>
    </taxon>
    <taxon id="hCoV-19/France/ARA-HCL021022323801/2021|EPI_ISL_1312377|2021-01-28|France">
      <date value="2021.0739726027398" direction="forwards" units="years"/>
      <attr name="region">
				France
			</attr>
    </taxon>
    <taxon id="hCoV-19/France/ARA-HCL021023116401/2021|EPI_ISL_1312379|2021-01-29|France">
      <date value="2021.0767123287671" direction="forwards" units="years"/>
      <attr name="region">
				France
			</attr>
    </taxon>
    <taxon id="hCoV-19/France/ARA-HCL021042173901/2021|EPI_ISL_1312896|2021-03-02|France">
      <date value="2021.164383561644" direction="forwards" units="years"/>
      <attr name="region">
				France
			</attr>
    </taxon>
    <taxon id="hCoV-19/France/ARA-HCL021045109701/2021|EPI_ISL_1312994|2021-03-04|France">
      <date value="2021.1698630136987" direction="forwards" units="years"/>
      <attr name="region">
				France
			</attr>
    </taxon>
    <taxon id="hCoV-19/France/ARA-HCL021045102401/2021|EPI_ISL_1313000|2021-03-03|France">
      <date value="2021.1671232876713" direction="forwards" units="years"/>
      <attr name="region">
				France
			</attr>
    </taxon>
    <taxon id="hCoV-19/France/ARA-HCL021032976901/2021|EPI_ISL_1313012|2021-02-16|France">
      <date value="2021.1260273972603" direction="forwards" units="years"/>
      <attr name="region">
				France
			</attr>
    </taxon>
    <taxon id="hCoV-19/France/ARA-HCL021042048301/2021|EPI_ISL_1313043|2021-01-04|France">
      <date value="2021.0082191780823" direction="forwards" units="years"/>
      <attr name="region">
				France
			</attr>
    </taxon>
    <taxon id="hCoV-19/Sweden/01_SE100_21CS500437/2021|EPI_ISL_1313387|2021-02-22|NorthernEurope">
      <date value="2021.1424657534246" direction="forwards" units="years"/>
      <attr name="region">
				NorthernEurope
			</attr>
    </taxon>
    <taxon id="hCoV-19/France/ARA-HCL021045685601/2021|EPI_ISL_1313667|2021-03-10|France">
      <date value="2021.186301369863" direction="forwards" units="years"/>
      <attr name="region">
				France
			</attr>
    </taxon>
    <taxon id="hCoV-19/France/ARA-HCL021043386001/2021|EPI_ISL_1313693|2021-03-07|France">
      <date value="2021.1780821917807" direction="forwards" units="years"/>
      <attr name="region">
				France
			</attr>
    </taxon>
    <taxon id="hCoV-19/France/ARA-HCL021046533001/2021|EPI_ISL_1313709|2021-02-14|France">
      <date value="2021.1205479452055" direction="forwards" units="years"/>
      <attr name="region">
				France
			</attr>
    </taxon>
    <taxon id="hCoV-19/France/ARA-HCL990000245604/2021|EPI_ISL_1314016|2021-03-13|France">
      <date value="2021.194520547945" direction="forwards" units="years"/>
      <attr name="region">
				France
			</attr>
    </taxon>
    <taxon id="hCoV-19/France/ARA-HCL021047323101/2021|EPI_ISL_1314035|2021-03-10|France">
      <date value="2021.186301369863" direction="forwards" units="years"/>
      <attr name="region">
				France
			</attr>
    </taxon>
    <taxon id="hCoV-19/France/ARA-HCL021047326201/2021|EPI_ISL_1314039|2021-03-09|France">
      <date value="2021.1835616438357" direction="forwards" units="years"/>
      <attr name="region">
				France
			</attr>
    </taxon>
    <taxon id="hCoV-19/Belgium/rega-3848/2021|EPI_ISL_1322650|2021-02-20|Benelux">
      <date value="2021.13698630137" direction="forwards" units="years"/>
      <attr name="region">
				Benelux
			</attr>
    </taxon>
    <taxon id="hCoV-19/England/QEUH-138F0B8/2021|EPI_ISL_1333084|2021-02-27|NorthernEurope">
      <date value="2021.1561643835616" direction="forwards" units="years"/>
      <attr name="region">
				NorthernEurope
			</attr>
    </taxon>
    <taxon id="hCoV-19/England/CAMC-1323C85/2021|EPI_ISL_1333887|2021-02-23|NorthernEurope">
      <date value="2021.145205479452" direction="forwards" units="years"/>
      <attr name="region">
				NorthernEurope
			</attr>
    </taxon>
    <taxon id="hCoV-19/France/IDF-IPP04770/2021|EPI_ISL_1336340|2021-03-01|France">
      <date value="2021.1616438356164" direction="forwards" units="years"/>
      <attr name="region">
				France
			</attr>
    </taxon>
    <taxon id="hCoV-19/Spain/CT-HUGTiPM007CJ9F5/2021|EPI_ISL_1347071|2021-03-10|SouthernEurope">
      <date value="2021.186301369863" direction="forwards" units="years"/>
      <attr name="region">
				SouthernEurope
			</attr>
    </taxon>
    <taxon id="hCoV-19/USA/MD-IGS-012104403973A/2021|EPI_ISL_1363775|2021-02-13|NorthAmerica">
      <date value="2021.1178082191782" direction="forwards" units="years"/>
      <attr name="region">
				NorthAmerica
			</attr>
    </taxon>
    <taxon id="hCoV-19/Germany/RP-IMB15870/2021|EPI_ISL_1364949|2021-02-10|Germany">
      <date value="2021.109589041096" direction="forwards" units="years"/>
      <attr name="region">
				Germany
			</attr>
    </taxon>
    <taxon id="hCoV-19/Cote_d_Ivoire/BKE-2022-bc17/2021|EPI_ISL_1365023|2021-02-12|WesternAfrica">
      <date value="2021.1150684931506" direction="forwards" units="years"/>
      <attr name="region">
				WesternAfrica
			</attr>
    </taxon>
    <taxon id="hCoV-19/Cote_d_Ivoire/BKE-2024-bc41/2021|EPI_ISL_1365027|2021-02-12|WesternAfrica">
      <date value="2021.1150684931506" direction="forwards" units="years"/>
      <attr name="region">
				WesternAfrica
			</attr>
    </taxon>
    <taxon id="hCoV-19/Cote_d_Ivoire/BKE-2034-bc65/2021|EPI_ISL_1365030|2021-02-11|WesternAfrica">
      <date value="2021.1123287671232" direction="forwards" units="years"/>
      <attr name="region">
				WesternAfrica
			</attr>
    </taxon>
    <taxon id="hCoV-19/Switzerland/GEN3442/2021|EPI_ISL_1370388|2021-02-24|WesternEurope">
      <date value="2021.1479452054793" direction="forwards" units="years"/>
      <attr name="region">
				WesternEurope
			</attr>
    </taxon>
    <taxon id="hCoV-19/Switzerland/GEN3444/2021|EPI_ISL_1370392|2021-02-24|WesternEurope">
      <date value="2021.1479452054793" direction="forwards" units="years"/>
      <attr name="region">
				WesternEurope
			</attr>
    </taxon>
    <taxon id="hCoV-19/England/CAMC-13FBBE3/2021|EPI_ISL_1374137|2021-03-17|NorthernEurope">
      <date value="2021.2054794520548" direction="forwards" units="years"/>
      <attr name="region">
				NorthernEurope
			</attr>
    </taxon>
    <taxon id="hCoV-19/Nigeria/NCDC-FCT-11k/2021|EPI_ISL_1381815|2021-02-05|WesternAfrica">
      <date value="2021.0958904109589" direction="forwards" units="years"/>
      <attr name="region">
				WesternAfrica
			</attr>
    </taxon>
    <taxon id="hCoV-19/France/IDF-IPP05260/2021|EPI_ISL_1381819|2021-03-08|France">
      <date value="2021.1808219178083" direction="forwards" units="years"/>
      <attr name="region">
				France
			</attr>
    </taxon>
    <taxon id="hCoV-19/France/PDL-IPP05409/2021|EPI_ISL_1381826|2021-01-12|France">
      <date value="2021.0301369863014" direction="forwards" units="years"/>
      <attr name="region">
				France
			</attr>
    </taxon>
    <taxon id="hCoV-19/France/PDL-IPP05410/2021|EPI_ISL_1381827|2021-01-14|France">
      <date value="2021.035616438356" direction="forwards" units="years"/>
      <attr name="region">
				France
			</attr>
    </taxon>
    <taxon id="hCoV-19/Belgium/rega-5023/2021|EPI_ISL_1382686|2021-03-03|Benelux">
      <date value="2021.1671232876713" direction="forwards" units="years"/>
      <attr name="region">
				Benelux
			</attr>
    </taxon>
    <taxon id="hCoV-19/Luxembourg/LNS9039700/2021|EPI_ISL_1383629|2021-02-20|Benelux">
      <date value="2021.13698630137" direction="forwards" units="years"/>
      <attr name="region">
				Benelux
			</attr>
    </taxon>
    <taxon id="hCoV-19/Luxembourg/LNS9014046/2021|EPI_ISL_1383630|2021-02-20|Benelux">
      <date value="2021.13698630137" direction="forwards" units="years"/>
      <attr name="region">
				Benelux
			</attr>
    </taxon>
    <taxon id="hCoV-19/Luxembourg/LNS0021152/2021|EPI_ISL_1384133|2021-02-27|Benelux">
      <date value="2021.1561643835616" direction="forwards" units="years"/>
      <attr name="region">
				Benelux
			</attr>
    </taxon>
    <taxon id="hCoV-19/Luxembourg/LNS3445509/2021|EPI_ISL_1384141|2021-02-27|Benelux">
      <date value="2021.1561643835616" direction="forwards" units="years"/>
      <attr name="region">
				Benelux
			</attr>
    </taxon>
    <taxon id="hCoV-19/Spain/CT-HUGTiPR009AG4E11/2021|EPI_ISL_1386061|2021-03-11|SouthernEurope">
      <date value="2021.1890410958904" direction="forwards" units="years"/>
      <attr name="region">
				SouthernEurope
			</attr>
    </taxon>
    <taxon id="hCoV-19/Switzerland/BS-UHB-351261/2021|EPI_ISL_1388124|2021-01-25|WesternEurope">
      <date value="2021.0657534246575" direction="forwards" units="years"/>
      <attr name="region">
				WesternEurope
			</attr>
    </taxon>
    <taxon id="hCoV-19/Slovenia/104842/2021|EPI_ISL_1406287|2021-02-26|EasternEurope">
      <date value="2021.1534246575343" direction="forwards" units="years"/>
      <attr name="region">
				EasternEurope
			</attr>
    </taxon>
    <taxon id="hCoV-19/Slovenia/107726/2021|EPI_ISL_1406290|2021-03-01|EasternEurope">
      <date value="2021.1616438356164" direction="forwards" units="years"/>
      <attr name="region">
				EasternEurope
			</attr>
    </taxon>
    <taxon id="hCoV-19/England/CAMC-141BE10/2021|EPI_ISL_1410265|2021-03-19|NorthernEurope">
      <date value="2021.2109589041097" direction="forwards" units="years"/>
      <attr name="region">
				NorthernEurope
			</attr>
    </taxon>
    <taxon id="hCoV-19/France/OCC-276/2021|EPI_ISL_1425079|2021-03-19|France">
      <date value="2021.2109589041097" direction="forwards" units="years"/>
      <attr name="region">
				France
			</attr>
    </taxon>
    <taxon id="hCoV-19/France/CVL-IPP06156/2021|EPI_ISL_1443884|2021-03-16|France">
      <date value="2021.2027397260274" direction="forwards" units="years"/>
      <attr name="region">
				France
			</attr>
    </taxon>
    <taxon id="hCoV-19/England/CAMC-144BD0B/2021|EPI_ISL_1451288|2021-03-22|NorthernEurope">
      <date value="2021.2191780821918" direction="forwards" units="years"/>
      <attr name="region">
				NorthernEurope
			</attr>
    </taxon>
    <taxon id="hCoV-19/England/CAMC-144BC3B/2021|EPI_ISL_1451346|2021-03-22|NorthernEurope">
      <date value="2021.2191780821918" direction="forwards" units="years"/>
      <attr name="region">
				NorthernEurope
			</attr>
    </taxon>
    <taxon id="hCoV-19/England/CAMC-144C317/2021|EPI_ISL_1473594|2021-03-22|NorthernEurope">
      <date value="2021.2191780821918" direction="forwards" units="years"/>
      <attr name="region">
				NorthernEurope
			</attr>
    </taxon>
    <taxon id="hCoV-19/England/CAMC-145B4D6/2021|EPI_ISL_1473658|2021-03-22|NorthernEurope">
      <date value="2021.2191780821918" direction="forwards" units="years"/>
      <attr name="region">
				NorthernEurope
			</attr>
    </taxon>
    <taxon id="hCoV-19/USA/un-CDC-MNRW-7077/2020|EPI_ISL_1483230|2020-12-30|NorthAmerica">
      <date value="2020.9945355191257" direction="forwards" units="years"/>
      <attr name="region">
				NorthAmerica
			</attr>
    </taxon>
    <taxon id="hCoV-19/France/ARA-700000204248/2021|EPI_ISL_1483776|2021-03-18|France">
      <date value="2021.2082191780821" direction="forwards" units="years"/>
      <attr name="region">
				France
			</attr>
    </taxon>
    <taxon id="hCoV-19/France/ARA-700000212710/2021|EPI_ISL_1483780|2021-03-26|France">
      <date value="2021.2301369863014" direction="forwards" units="years"/>
      <attr name="region">
				France
			</attr>
    </taxon>
    <taxon id="hCoV-19/France/ARA-700000220342/2021|EPI_ISL_1483786|2021-03-25|France">
      <date value="2021.227397260274" direction="forwards" units="years"/>
      <attr name="region">
				France
			</attr>
    </taxon>
    <taxon id="hCoV-19/Denmark/DCGC-22492/2020|EPI_ISL_757470|2020-12-14|NorthernEurope">
      <date value="2020.950819672131" direction="forwards" units="years"/>
      <attr name="region">
				NorthernEurope
			</attr>
    </taxon>
    <taxon id="hCoV-19/Denmark/DCGC-22263/2020|EPI_ISL_757974|2020-12-14|NorthernEurope">
      <date value="2020.950819672131" direction="forwards" units="years"/>
      <attr name="region">
				NorthernEurope
			</attr>
    </taxon>
    <taxon id="hCoV-19/England/205241493/2020|EPI_ISL_769875|2020-12-22|NorthernEurope">
      <date value="2020.9726775956285" direction="forwards" units="years"/>
      <attr name="region">
				NorthernEurope
			</attr>
    </taxon>
    <taxon id="hCoV-19/Netherlands/ZH-EMC-1312/2020|EPI_ISL_801441|2020-12-24|Benelux">
      <date value="2020.9781420765028" direction="forwards" units="years"/>
      <attr name="region">
				Benelux
			</attr>
    </taxon>
    <taxon id="hCoV-19/Netherlands/ZH-EMC-1313/2020|EPI_ISL_801442|2020-12-28|Benelux">
      <date value="2020.9890710382513" direction="forwards" units="years"/>
      <attr name="region">
				Benelux
			</attr>
    </taxon>
    <taxon id="hCoV-19/Switzerland/ZH-UZH-IMV147/2021|EPI_ISL_811127|2021-01-06|WesternEurope">
      <date value="2021.013698630137" direction="forwards" units="years"/>
      <attr name="region">
				WesternEurope
			</attr>
    </taxon>
    <taxon id="hCoV-19/Mayotte/IPP00638/2021|EPI_ISL_872226|2021-01-11|EasternAfrica">
      <date value="2021.027397260274" direction="forwards" units="years"/>
      <attr name="region">
				EasternAfrica
			</attr>
    </taxon>
    <taxon id="hCoV-19/Mayotte/IPP00884/2021|EPI_ISL_894220|2021-01-13|EasternAfrica">
      <date value="2021.0328767123287" direction="forwards" units="years"/>
      <attr name="region">
				EasternAfrica
			</attr>
    </taxon>
    <taxon id="hCoV-19/Mayotte/IPP00931/2021|EPI_ISL_894221|2021-01-12|EasternAfrica">
      <date value="2021.0301369863014" direction="forwards" units="years"/>
      <attr name="region">
				EasternAfrica
			</attr>
    </taxon>
    <taxon id="hCoV-19/Mayotte/IPP00973/2021|EPI_ISL_894222|2021-01-12|EasternAfrica">
      <date value="2021.0301369863014" direction="forwards" units="years"/>
      <attr name="region">
				EasternAfrica
			</attr>
    </taxon>
    <taxon id="hCoV-19/Mayotte/IPP00858/2021|EPI_ISL_894226|2021-01-11|EasternAfrica">
      <date value="2021.027397260274" direction="forwards" units="years"/>
      <attr name="region">
				EasternAfrica
			</attr>
    </taxon>
    <taxon id="hCoV-19/Mayotte/IPP00885/2021|EPI_ISL_894227|2021-01-13|EasternAfrica">
      <date value="2021.0328767123287" direction="forwards" units="years"/>
      <attr name="region">
				EasternAfrica
			</attr>
    </taxon>
    <taxon id="hCoV-19/Mayotte/IPP00891/2021|EPI_ISL_894228|2021-01-12|EasternAfrica">
      <date value="2021.0301369863014" direction="forwards" units="years"/>
      <attr name="region">
				EasternAfrica
			</attr>
    </taxon>
    <taxon id="hCoV-19/Mayotte/IPP00892/2021|EPI_ISL_894229|2021-01-12|EasternAfrica">
      <date value="2021.0301369863014" direction="forwards" units="years"/>
      <attr name="region">
				EasternAfrica
			</attr>
    </taxon>
    <taxon id="hCoV-19/Mayotte/IPP00936/2021|EPI_ISL_894230|2021-01-12|EasternAfrica">
      <date value="2021.0301369863014" direction="forwards" units="years"/>
      <attr name="region">
				EasternAfrica
			</attr>
    </taxon>
    <taxon id="hCoV-19/Turkey/HSGM-1549/2021|EPI_ISL_906049|2021-01-22|SouthernEurope">
      <date value="2021.0575342465754" direction="forwards" units="years"/>
      <attr name="region">
				SouthernEurope
			</attr>
    </taxon>
    <taxon id="hCoV-19/Mayotte/IPP01033/2021|EPI_ISL_912403|2021-01-15|EasternAfrica">
      <date value="2021.0383561643835" direction="forwards" units="years"/>
      <attr name="region">
				EasternAfrica
			</attr>
    </taxon>
    <taxon id="hCoV-19/France/NAQ-0008096/2021|EPI_ISL_934974|2021-01-15|France">
      <date value="2021.0383561643835" direction="forwards" units="years"/>
      <attr name="region">
				France
			</attr>
    </taxon>
    <taxon id="hCoV-19/Turkey/HSGM-1441/2021|EPI_ISL_940711|2021-01-20|SouthernEurope">
      <date value="2021.0520547945205" direction="forwards" units="years"/>
      <attr name="region">
				SouthernEurope
			</attr>
    </taxon>
    <taxon id="hCoV-19/Belgium/Jessa_55-2102-000125b/2021|EPI_ISL_949093|2021-01-11|Benelux">
      <date value="2021.027397260274" direction="forwards" units="years"/>
      <attr name="region">
				Benelux
			</attr>
    </taxon>
    <taxon id="hCoV-19/Nigeria/BCVL-18912/2021|EPI_ISL_985238|2021-01-05|WesternAfrica">
      <date value="2021.0109589041097" direction="forwards" units="years"/>
      <attr name="region">
				WesternAfrica
			</attr>
    </taxon>
    <taxon id="hCoV-19/England/MILK-11A56E9/2021|EPI_ISL_998080|2021-01-29|NorthernEurope">
      <date value="2021.0767123287671" direction="forwards" units="years"/>
      <attr name="region">
				NorthernEurope
			</attr>
    </taxon>
    <taxon id="hCoV-19/England/CAMC-149BB02/2021|EPI_ISL_1483822|2021-03-29|NorthernEurope">
      <date value="2021.2383561643835" direction="forwards" units="years"/>
      <attr name="region">
				NorthernEurope
			</attr>
    </taxon>
    <taxon id="hCoV-19/France/ARA-700000210773/2021|EPI_ISL_1490236|2021-03-11|France">
      <date value="2021.1890410958904" direction="forwards" units="years"/>
      <attr name="region">
				France
			</attr>
    </taxon>
    <taxon id="hCoV-19/Slovenia/144708/2021|EPI_ISL_1495066|2021-03-18|EasternEurope">
      <date value="2021.2082191780821" direction="forwards" units="years"/>
      <attr name="region">
				EasternEurope
			</attr>
    </taxon>
    <taxon id="hCoV-19/Austria/CeMM4751/2021|EPI_ISL_1495277|2021-02-25|WesternEurope">
      <date value="2021.150684931507" direction="forwards" units="years"/>
      <attr name="region">
				WesternEurope
			</attr>
    </taxon>
    <taxon id="hCoV-19/Austria/CeMM4752/2021|EPI_ISL_1495278|2021-02-25|WesternEurope">
      <date value="2021.150684931507" direction="forwards" units="years"/>
      <attr name="region">
				WesternEurope
			</attr>
    </taxon>
    <taxon id="hCoV-19/Austria/CeMM4754/2021|EPI_ISL_1495280|2021-02-25|WesternEurope">
      <date value="2021.150684931507" direction="forwards" units="years"/>
      <attr name="region">
				WesternEurope
			</attr>
    </taxon>
    <taxon id="hCoV-19/Austria/CeMM4757/2021|EPI_ISL_1495283|2021-02-26|WesternEurope">
      <date value="2021.1534246575343" direction="forwards" units="years"/>
      <attr name="region">
				WesternEurope
			</attr>
    </taxon>
    <taxon id="hCoV-19/Austria/CeMM5026/2021|EPI_ISL_1495356|2021-03-01|WesternEurope">
      <date value="2021.1616438356164" direction="forwards" units="years"/>
      <attr name="region">
				WesternEurope
			</attr>
    </taxon>
    <taxon id="hCoV-19/Austria/CeMM5978/2021|EPI_ISL_1495760|2021-03-03|WesternEurope">
      <date value="2021.1671232876713" direction="forwards" units="years"/>
      <attr name="region">
				WesternEurope
			</attr>
    </taxon>
    <taxon id="hCoV-19/Austria/CeMM5979/2021|EPI_ISL_1495761|2021-03-03|WesternEurope">
      <date value="2021.1671232876713" direction="forwards" units="years"/>
      <attr name="region">
				WesternEurope
			</attr>
    </taxon>
    <taxon id="hCoV-19/Spain/PV-HUD-98717083/2021|EPI_ISL_1495974|2021-01-28|SouthernEurope">
      <date value="2021.0739726027398" direction="forwards" units="years"/>
      <attr name="region">
				SouthernEurope
			</attr>
    </taxon>
    <taxon id="hCoV-19/Togo/C5903/2021|EPI_ISL_1508849|2021-01-25|WesternAfrica">
      <date value="2021.0657534246575" direction="forwards" units="years"/>
      <attr name="region">
				WesternAfrica
			</attr>
    </taxon>
    <taxon id="hCoV-19/Togo/C5930/2021|EPI_ISL_1508890|2021-01-25|WesternAfrica">
      <date value="2021.0657534246575" direction="forwards" units="years"/>
      <attr name="region">
				WesternAfrica
			</attr>
    </taxon>
    <taxon id="hCoV-19/Togo/C6329/2021|EPI_ISL_1508894|2021-02-04|WesternAfrica">
      <date value="2021.0931506849315" direction="forwards" units="years"/>
      <attr name="region">
				WesternAfrica
			</attr>
    </taxon>
    <taxon id="hCoV-19/Togo/C6370/2021|EPI_ISL_1508916|2021-02-04|WesternAfrica">
      <date value="2021.0931506849315" direction="forwards" units="years"/>
      <attr name="region">
				WesternAfrica
			</attr>
    </taxon>
    <taxon id="hCoV-19/Togo/C7079/2021|EPI_ISL_1508949|2021-02-17|WesternAfrica">
      <date value="2021.1287671232876" direction="forwards" units="years"/>
      <attr name="region">
				WesternAfrica
			</attr>
    </taxon>
    <taxon id="hCoV-19/Togo/C6588/2021|EPI_ISL_1508959|2021-02-05|WesternAfrica">
      <date value="2021.0958904109589" direction="forwards" units="years"/>
      <attr name="region">
				WesternAfrica
			</attr>
    </taxon>
    <taxon id="hCoV-19/Togo/C6636/2021|EPI_ISL_1508990|2021-02-08|WesternAfrica">
      <date value="2021.1041095890412" direction="forwards" units="years"/>
      <attr name="region">
				WesternAfrica
			</attr>
    </taxon>
    <taxon id="hCoV-19/Togo/C6783/2021|EPI_ISL_1509102|2021-02-11|WesternAfrica">
      <date value="2021.1123287671232" direction="forwards" units="years"/>
      <attr name="region">
				WesternAfrica
			</attr>
    </taxon>
    <taxon id="hCoV-19/Slovenia/65882_VERO/2021|EPI_ISL_1509922|2021-02-05|EasternEurope">
      <date value="2021.0958904109589" direction="forwards" units="years"/>
      <attr name="region">
				EasternEurope
			</attr>
    </taxon>
    <taxon id="hCoV-19/Togo/C6949/2021|EPI_ISL_1524717|2021-02-15|WesternAfrica">
      <date value="2021.123287671233" direction="forwards" units="years"/>
      <attr name="region">
				WesternAfrica
			</attr>
    </taxon>
    <taxon id="hCoV-19/Italy/SAR-Cagliari05/2021|EPI_ISL_1525249|2021-03-18|SouthernEurope">
      <date value="2021.2082191780821" direction="forwards" units="years"/>
      <attr name="region">
				SouthernEurope
			</attr>
    </taxon>
    <taxon id="hCoV-19/Belgium/Aalst-OLVZ-8028085/2021|EPI_ISL_1549134|2021-03-18|Benelux">
      <date value="2021.2082191780821" direction="forwards" units="years"/>
      <attr name="region">
				Benelux
			</attr>
    </taxon>
    <taxon id="hCoV-19/Belgium/Aalst-OLVZ-8028093/2021|EPI_ISL_1549135|2021-03-18|Benelux">
      <date value="2021.2082191780821" direction="forwards" units="years"/>
      <attr name="region">
				Benelux
			</attr>
    </taxon>
    <taxon id="hCoV-19/Belgium/Aalst-OLVZ-8029254/2021|EPI_ISL_1549136|2021-03-19|Benelux">
      <date value="2021.2109589041097" direction="forwards" units="years"/>
      <attr name="region">
				Benelux
			</attr>
    </taxon>
    <taxon id="hCoV-19/Belgium/Aalst-OLVZ-8030833/2021|EPI_ISL_1549137|2021-03-20|Benelux">
      <date value="2021.213698630137" direction="forwards" units="years"/>
      <attr name="region">
				Benelux
			</attr>
    </taxon>
    <taxon id="hCoV-19/Togo/C5221/2020|EPI_ISL_1575442|2020-12-21|WesternAfrica">
      <date value="2020.9699453551912" direction="forwards" units="years"/>
      <attr name="region">
				WesternAfrica
			</attr>
    </taxon>
    <taxon id="hCoV-19/Togo/C5622/2021|EPI_ISL_1575443|2021-01-18|WesternAfrica">
      <date value="2021.0465753424658" direction="forwards" units="years"/>
      <attr name="region">
				WesternAfrica
			</attr>
    </taxon>
    <taxon id="hCoV-19/Togo/C5627/2021|EPI_ISL_1575444|2021-01-18|WesternAfrica">
      <date value="2021.0465753424658" direction="forwards" units="years"/>
      <attr name="region">
				WesternAfrica
			</attr>
    </taxon>
    <taxon id="hCoV-19/Togo/C5947/2021|EPI_ISL_1575479|2021-01-25|WesternAfrica">
      <date value="2021.0657534246575" direction="forwards" units="years"/>
      <attr name="region">
				WesternAfrica
			</attr>
    </taxon>
    <taxon id="hCoV-19/France/CVL-IPP08082/2021|EPI_ISL_1582708|2021-03-27|France">
      <date value="2021.2328767123288" direction="forwards" units="years"/>
      <attr name="region">
				France
			</attr>
    </taxon>
    <taxon id="hCoV-19/France/BRE-IPP08196/2021|EPI_ISL_1583043|2021-03-29|France">
      <date value="2021.2383561643835" direction="forwards" units="years"/>
      <attr name="region">
				France
			</attr>
    </taxon>
    <taxon id="hCoV-19/Spain/CT-HUGTiPM010MZ7A11/2021|EPI_ISL_1583545|2021-03-25|SouthernEurope">
      <date value="2021.227397260274" direction="forwards" units="years"/>
      <attr name="region">
				SouthernEurope
			</attr>
    </taxon>
    <taxon id="hCoV-19/Togo/C5960/2021|EPI_ISL_1586897|2021-01-25|WesternAfrica">
      <date value="2021.0657534246575" direction="forwards" units="years"/>
      <attr name="region">
				WesternAfrica
			</attr>
    </taxon>
    <taxon id="hCoV-19/Togo/C5973/2021|EPI_ISL_1586899|2021-01-25|WesternAfrica">
      <date value="2021.0657534246575" direction="forwards" units="years"/>
      <attr name="region">
				WesternAfrica
			</attr>
    </taxon>
    <taxon id="hCoV-19/Togo/C6559/2021|EPI_ISL_1586900|2021-02-05|WesternAfrica">
      <date value="2021.0958904109589" direction="forwards" units="years"/>
      <attr name="region">
				WesternAfrica
			</attr>
    </taxon>
    <taxon id="hCoV-19/Togo/C6595/2021|EPI_ISL_1586901|2021-02-06|WesternAfrica">
      <date value="2021.0986301369862" direction="forwards" units="years"/>
      <attr name="region">
				WesternAfrica
			</attr>
    </taxon>
    <taxon id="hCoV-19/France/NAQ-HCL021056643901/2021|EPI_ISL_1587554|2021-03-22|France">
      <date value="2021.2191780821918" direction="forwards" units="years"/>
      <attr name="region">
				France
			</attr>
    </taxon>
    <taxon id="hCoV-19/France/NAQ-HCL021056643701/2021|EPI_ISL_1587569|2021-03-22|France">
      <date value="2021.2191780821918" direction="forwards" units="years"/>
      <attr name="region">
				France
			</attr>
    </taxon>
    <taxon id="hCoV-19/France/NAQ-HCL021056644401/2021|EPI_ISL_1587570|2021-03-22|France">
      <date value="2021.2191780821918" direction="forwards" units="years"/>
      <attr name="region">
				France
			</attr>
    </taxon>
    <taxon id="hCoV-19/BurkinaFaso/B06-1484/2021|EPI_ISL_1591100|2021-01-25|WesternAfrica">
      <date value="2021.0657534246575" direction="forwards" units="years"/>
      <attr name="region">
				WesternAfrica
			</attr>
    </taxon>
    <taxon id="hCoV-19/France/IDF-IPP08425/2021|EPI_ISL_1622958|2021-03-30|France">
      <date value="2021.2410958904109" direction="forwards" units="years"/>
      <attr name="region">
				France
			</attr>
    </taxon>
    <taxon id="hCoV-19/Senegal/SN-IR1-0013954/2020|EPI_ISL_1633465|2020-12-17|WesternAfrica">
      <date value="2020.9590163934427" direction="forwards" units="years"/>
      <attr name="region">
				WesternAfrica
			</attr>
    </taxon>
    <taxon id="hCoV-19/Senegal/SN-IR1-0014258/2020|EPI_ISL_1633466|2020-12-19|WesternAfrica">
      <date value="2020.964480874317" direction="forwards" units="years"/>
      <attr name="region">
				WesternAfrica
			</attr>
    </taxon>
    <taxon id="hCoV-19/Senegal/SN-IR1-0014313/2020|EPI_ISL_1633467|2020-12-19|WesternAfrica">
      <date value="2020.964480874317" direction="forwards" units="years"/>
      <attr name="region">
				WesternAfrica
			</attr>
    </taxon>
    <taxon id="hCoV-19/Italy/SAR-Cagliari07/2021|EPI_ISL_1647346|2021-03-18|SouthernEurope">
      <date value="2021.2082191780821" direction="forwards" units="years"/>
      <attr name="region">
				SouthernEurope
			</attr>
    </taxon>
    <taxon id="hCoV-19/Sweden/47165148/2021|EPI_ISL_1647382|2021-03-29|NorthernEurope">
      <date value="2021.2383561643835" direction="forwards" units="years"/>
      <attr name="region">
				NorthernEurope
			</attr>
    </taxon>
    <taxon id="hCoV-19/Italy/SAR-Cagliari08/2021|EPI_ISL_1654000|2021-04-18|SouthernEurope">
      <date value="2021.2931506849316" direction="forwards" units="years"/>
      <attr name="region">
				SouthernEurope
			</attr>
    </taxon>
    <taxon id="hCoV-19/Slovenia/162436/2021|EPI_ISL_1657058|2021-03-25|EasternEurope">
      <date value="2021.227397260274" direction="forwards" units="years"/>
      <attr name="region">
				EasternEurope
			</attr>
    </taxon>
    <taxon id="hCoV-19/Switzerland/TI-EOC-902_25795248/2021|EPI_ISL_1662550|2021-04-09|WesternEurope">
      <date value="2021.268493150685" direction="forwards" units="years"/>
      <attr name="region">
				WesternEurope
			</attr>
    </taxon>
    <taxon id="hCoV-19/Slovenia/vero-61741-3p/2021|EPI_ISL_1668564|2021-02-03|EasternEurope">
      <date value="2021.0904109589042" direction="forwards" units="years"/>
      <attr name="region">
				EasternEurope
			</attr>
    </taxon>
    <taxon id="hCoV-19/Slovenia/vero-65006-3p/2021|EPI_ISL_1668566|2021-02-04|EasternEurope">
      <date value="2021.0931506849315" direction="forwards" units="years"/>
      <attr name="region">
				EasternEurope
			</attr>
    </taxon>
    <taxon id="hCoV-19/Slovenia/vero-68981-3p/2021|EPI_ISL_1668567|2021-02-07|EasternEurope">
      <date value="2021.1013698630136" direction="forwards" units="years"/>
      <attr name="region">
				EasternEurope
			</attr>
    </taxon>
    <taxon id="hCoV-19/Slovenia/vero-65882-3p/2021|EPI_ISL_1668569|2021-02-05|EasternEurope">
      <date value="2021.0958904109589" direction="forwards" units="years"/>
      <attr name="region">
				EasternEurope
			</attr>
    </taxon>
    <taxon id="hCoV-19/Slovenia/vero-65882-1p/2021|EPI_ISL_1668571|2021-02-05|EasternEurope">
      <date value="2021.0958904109589" direction="forwards" units="years"/>
      <attr name="region">
				EasternEurope
			</attr>
    </taxon>
    <taxon id="hCoV-19/France/IDF-HMN-21022250165/2021|EPI_ISL_1672499|2021-02-25|France">
      <date value="2021.150684931507" direction="forwards" units="years"/>
      <attr name="region">
				France
			</attr>
    </taxon>
    <taxon id="hCoV-19/France/IDF-HMN-21022260399/2021|EPI_ISL_1672661|2021-02-24|France">
      <date value="2021.1479452054793" direction="forwards" units="years"/>
      <attr name="region">
				France
			</attr>
    </taxon>
    <taxon id="hCoV-19/France/IDF-HMN-21032020244/2021|EPI_ISL_1672679|2021-02-26|France">
      <date value="2021.1534246575343" direction="forwards" units="years"/>
      <attr name="region">
				France
			</attr>
    </taxon>
    <taxon id="hCoV-19/France/IDF-HMN-21032030221/2021|EPI_ISL_1672794|2021-02-18|France">
      <date value="2021.131506849315" direction="forwards" units="years"/>
      <attr name="region">
				France
			</attr>
    </taxon>
    <taxon id="hCoV-19/Scotland/QEUH-14F6358/2021|EPI_ISL_1673188|2021-04-11|NorthernEurope">
      <date value="2021.2739726027398" direction="forwards" units="years"/>
      <attr name="region">
				NorthernEurope
			</attr>
    </taxon>
    <taxon id="hCoV-19/Togo/C5737/2021|EPI_ISL_1675094|2021-01-22|WesternAfrica">
      <date value="2021.0575342465754" direction="forwards" units="years"/>
      <attr name="region">
				WesternAfrica
			</attr>
    </taxon>
    <taxon id="hCoV-19/Togo/C5989/2021|EPI_ISL_1675141|2021-01-28|WesternAfrica">
      <date value="2021.0739726027398" direction="forwards" units="years"/>
      <attr name="region">
				WesternAfrica
			</attr>
    </taxon>
    <taxon id="hCoV-19/Slovenia/141925/2021|EPI_ISL_1675247|2021-03-17|EasternEurope">
      <date value="2021.2054794520548" direction="forwards" units="years"/>
      <attr name="region">
				EasternEurope
			</attr>
    </taxon>
    <taxon id="hCoV-19/Slovenia/151939/2021|EPI_ISL_1675248|2021-03-22|EasternEurope">
      <date value="2021.2191780821918" direction="forwards" units="years"/>
      <attr name="region">
				EasternEurope
			</attr>
    </taxon>
    <taxon id="hCoV-19/Slovenia/153944/2021|EPI_ISL_1675250|2021-03-23|EasternEurope">
      <date value="2021.2219178082191" direction="forwards" units="years"/>
      <attr name="region">
				EasternEurope
			</attr>
    </taxon>
    <taxon id="hCoV-19/France/IDF-HMN-21032040149/2021|EPI_ISL_1695975|2021-03-01|France">
      <date value="2021.1616438356164" direction="forwards" units="years"/>
      <attr name="region">
				France
			</attr>
    </taxon>
    <taxon id="hCoV-19/France/IDF-HMN-21032050097/2021|EPI_ISL_1696011|2021-02-27|France">
      <date value="2021.1561643835616" direction="forwards" units="years"/>
      <attr name="region">
				France
			</attr>
    </taxon>
    <taxon id="hCoV-19/France/IDF-HMN-21032050331/2021|EPI_ISL_1696154|2021-03-02|France">
      <date value="2021.164383561644" direction="forwards" units="years"/>
      <attr name="region">
				France
			</attr>
    </taxon>
    <taxon id="hCoV-19/France/IDF-HMN-21032080478/2021|EPI_ISL_1696301|2021-03-02|France">
      <date value="2021.164383561644" direction="forwards" units="years"/>
      <attr name="region">
				France
			</attr>
    </taxon>
    <taxon id="hCoV-19/England/QEUH-14FFFC4/2021|EPI_ISL_1698571|2021-04-13|NorthernEurope">
      <date value="2021.2794520547945" direction="forwards" units="years"/>
      <attr name="region">
				NorthernEurope
			</attr>
    </taxon>
    <taxon id="hCoV-19/England/QEUH-150019C/2021|EPI_ISL_1698756|2021-04-13|NorthernEurope">
      <date value="2021.2794520547945" direction="forwards" units="years"/>
      <attr name="region">
				NorthernEurope
			</attr>
    </taxon>
    <taxon id="hCoV-19/Netherlands/OV-RIVM-26611/2021|EPI_ISL_1706084|2021-04-10|Benelux">
      <date value="2021.2712328767122" direction="forwards" units="years"/>
      <attr name="region">
				Benelux
			</attr>
    </taxon>
    <taxon id="hCoV-19/France/NOR-76053337/2021|EPI_ISL_1706459|2021-03-26|France">
      <date value="2021.2301369863014" direction="forwards" units="years"/>
      <attr name="region">
				France
			</attr>
    </taxon>
    <taxon id="hCoV-19/Italy/SAR-Cagliari21/2021|EPI_ISL_1706550|2021-03-19|SouthernEurope">
      <date value="2021.2109589041097" direction="forwards" units="years"/>
      <attr name="region">
				SouthernEurope
			</attr>
    </taxon>
    <taxon id="hCoV-19/France/IDF-HMN-21032080095/2021|EPI_ISL_1706661|2021-02-28|France">
      <date value="2021.158904109589" direction="forwards" units="years"/>
      <attr name="region">
				France
			</attr>
    </taxon>
    <taxon id="hCoV-19/France/BRE-HMN-21032090373/2021|EPI_ISL_1706829|2021-01-29|France">
      <date value="2021.0767123287671" direction="forwards" units="years"/>
      <attr name="region">
				France
			</attr>
    </taxon>
    <taxon id="hCoV-19/France/BRE-HMN-21032090381/2021|EPI_ISL_1706830|2021-02-15|France">
      <date value="2021.123287671233" direction="forwards" units="years"/>
      <attr name="region">
				France
			</attr>
    </taxon>
    <taxon id="hCoV-19/France/BRE-HMN-21032090392/2021|EPI_ISL_1706832|2021-02-10|France">
      <date value="2021.109589041096" direction="forwards" units="years"/>
      <attr name="region">
				France
			</attr>
    </taxon>
    <taxon id="hCoV-19/France/IDF-HMN-21032180606/2021|EPI_ISL_1707275|2021-03-16|France">
      <date value="2021.2027397260274" direction="forwards" units="years"/>
      <attr name="region">
				France
			</attr>
    </taxon>
    <taxon id="hCoV-19/France/ARA-HCL021059536201/2021|EPI_ISL_1707485|2021-03-17|France">
      <date value="2021.2054794520548" direction="forwards" units="years"/>
      <attr name="region">
				France
			</attr>
    </taxon>
    <taxon id="hCoV-19/France/ARA-HCL021061395501/2021|EPI_ISL_1707498|2021-03-30|France">
      <date value="2021.2410958904109" direction="forwards" units="years"/>
      <attr name="region">
				France
			</attr>
    </taxon>
    <taxon id="hCoV-19/France/ARA-HCL021062470501/2021|EPI_ISL_1707511|2021-03-30|France">
      <date value="2021.2410958904109" direction="forwards" units="years"/>
      <attr name="region">
				France
			</attr>
    </taxon>
    <taxon id="hCoV-19/France/NAQ-HCL021062474101/2021|EPI_ISL_1707512|2021-03-30|France">
      <date value="2021.2410958904109" direction="forwards" units="years"/>
      <attr name="region">
				France
			</attr>
    </taxon>
    <taxon id="hCoV-19/France/NAQ-HCL021062774101/2021|EPI_ISL_1707517|2021-03-30|France">
      <date value="2021.2410958904109" direction="forwards" units="years"/>
      <attr name="region">
				France
			</attr>
    </taxon>
    <taxon id="hCoV-19/France/ARA-HCL990000050976/2021|EPI_ISL_1707523|2021-03-31|France">
      <date value="2021.2438356164384" direction="forwards" units="years"/>
      <attr name="region">
				France
			</attr>
    </taxon>
    <taxon id="hCoV-19/France/ARA-HCL990000236158/2021|EPI_ISL_1707526|2021-03-29|France">
      <date value="2021.2383561643835" direction="forwards" units="years"/>
      <attr name="region">
				France
			</attr>
    </taxon>
    <taxon id="hCoV-19/France/ARA-HCL990000330103/2021|EPI_ISL_1707535|2021-03-29|France">
      <date value="2021.2383561643835" direction="forwards" units="years"/>
      <attr name="region">
				France
			</attr>
    </taxon>
    <taxon id="hCoV-19/France/ARA-HCL990000330249/2021|EPI_ISL_1707536|2021-03-30|France">
      <date value="2021.2410958904109" direction="forwards" units="years"/>
      <attr name="region">
				France
			</attr>
    </taxon>
    <taxon id="hCoV-19/Spain/CT-HUGTiPR013JG9A12/2021|EPI_ISL_1719751|2021-04-08|SouthernEurope">
      <date value="2021.2657534246575" direction="forwards" units="years"/>
      <attr name="region">
				SouthernEurope
			</attr>
    </taxon>
    <taxon id="hCoV-19/France/ARA-CFD700000127612/2021|EPI_ISL_1731504|2021-04-14|France">
      <date value="2021.282191780822" direction="forwards" units="years"/>
      <attr name="region">
				France
			</attr>
    </taxon>
    <taxon id="hCoV-19/Greece/162496/2021|EPI_ISL_1731827|2021-03-26|SouthernEurope">
      <date value="2021.2301369863014" direction="forwards" units="years"/>
      <attr name="region">
				SouthernEurope
			</attr>
    </taxon>
    <taxon id="hCoV-19/France/NOR-IPP08841/2021|EPI_ISL_1739306|2021-04-06|France">
      <date value="2021.2602739726028" direction="forwards" units="years"/>
      <attr name="region">
				France
			</attr>
    </taxon>
    <taxon id="hCoV-19/England/RAND-15207B2/2021|EPI_ISL_1740690|2021-04-19|NorthernEurope">
      <date value="2021.295890410959" direction="forwards" units="years"/>
      <attr name="region">
				NorthernEurope
			</attr>
    </taxon>
    <taxon id="hCoV-19/France/PAC-B115-08/2021|EPI_ISL_1749312|2021-02-26|France">
      <date value="2021.1534246575343" direction="forwards" units="years"/>
      <attr name="region">
				France
			</attr>
    </taxon>
    <taxon id="hCoV-19/France/IDF-B110-78/2021|EPI_ISL_1749368|2021-02-03|France">
      <date value="2021.0904109589042" direction="forwards" units="years"/>
      <attr name="region">
				France
			</attr>
    </taxon>
    <taxon id="hCoV-19/France/NAQ-B111-15/2021|EPI_ISL_1749369|2021-02-09|France">
      <date value="2021.1068493150685" direction="forwards" units="years"/>
      <attr name="region">
				France
			</attr>
    </taxon>
    <taxon id="hCoV-19/France/BFC-HMN-21032220189/2021|EPI_ISL_1754272|2021-03-16|France">
      <date value="2021.2027397260274" direction="forwards" units="years"/>
      <attr name="region">
				France
			</attr>
    </taxon>
    <taxon id="hCoV-19/France/IDF-HMN-21032230548/2021|EPI_ISL_1754503|2021-03-15|France">
      <date value="2021.2" direction="forwards" units="years"/>
      <attr name="region">
				France
			</attr>
    </taxon>
    <taxon id="hCoV-19/France/IDF-HMN-21032270173/2021|EPI_ISL_1755046|2021-03-27|France">
      <date value="2021.2328767123288" direction="forwards" units="years"/>
      <attr name="region">
				France
			</attr>
    </taxon>
    <taxon id="hCoV-19/Netherlands/NH-RIVM-27845/2021|EPI_ISL_1792896|2021-03-21|Benelux">
      <date value="2021.2164383561644" direction="forwards" units="years"/>
      <attr name="region">
				Benelux
			</attr>
    </taxon>
    <taxon id="hCoV-19/Togo/C6271/2021|EPI_ISL_1810924|2021-02-03|WesternAfrica">
      <date value="2021.0904109589042" direction="forwards" units="years"/>
      <attr name="region">
				WesternAfrica
			</attr>
    </taxon>
    <taxon id="hCoV-19/Togo/C6281/2021|EPI_ISL_1810927|2021-02-03|WesternAfrica">
      <date value="2021.0904109589042" direction="forwards" units="years"/>
      <attr name="region">
				WesternAfrica
			</attr>
    </taxon>
    <taxon id="hCoV-19/Italy/SAR-Cagliari57/2021|EPI_ISL_1821763|2021-04-13|SouthernEurope">
      <date value="2021.2794520547945" direction="forwards" units="years"/>
      <attr name="region">
				SouthernEurope
			</attr>
    </taxon>
    <taxon id="hCoV-19/England/CAMC-133C0C9/2021|EPI_ISL_1831400|2021-02-23|NorthernEurope">
      <date value="2021.145205479452" direction="forwards" units="years"/>
      <attr name="region">
				NorthernEurope
			</attr>
    </taxon>
    <taxon id="hCoV-19/England/CAMC-133C102/2021|EPI_ISL_1831515|2021-02-24|NorthernEurope">
      <date value="2021.1479452054793" direction="forwards" units="years"/>
      <attr name="region">
				NorthernEurope
			</attr>
    </taxon>
    <taxon id="hCoV-19/Spain/CT-HUGTiPR014JJ2F11/2021|EPI_ISL_1831644|2021-04-18|SouthernEurope">
      <date value="2021.2931506849316" direction="forwards" units="years"/>
      <attr name="region">
				SouthernEurope
			</attr>
    </taxon>
    <taxon id="hCoV-19/Germany/BE-ChVir-LB-210128-8338/2021|EPI_ISL_1840660|2021-01-24|Germany">
      <date value="2021.0630136986301" direction="forwards" units="years"/>
      <attr name="region">
				Germany
			</attr>
    </taxon>
    <taxon id="hCoV-19/Germany/BW-ChVir-LB-210423-5718/2021|EPI_ISL_1885939|2021-04-14|Germany">
      <date value="2021.282191780822" direction="forwards" units="years"/>
      <attr name="region">
				Germany
			</attr>
    </taxon>
    <taxon id="hCoV-19/Germany/BW-ChVir-LB-210416-5797/2021|EPI_ISL_1905116|2021-04-06|Germany">
      <date value="2021.2602739726028" direction="forwards" units="years"/>
      <attr name="region">
				Germany
			</attr>
    </taxon>
    <taxon id="hCoV-19/France/HDF-P256-21125M1125/2021|EPI_ISL_1910917|2021-03-24|France">
      <date value="2021.2246575342465" direction="forwards" units="years"/>
      <attr name="region">
				France
			</attr>
    </taxon>
    <taxon id="hCoV-19/France/ARA-HCL021074965701/2021|EPI_ISL_1935386|2021-04-19|France">
      <date value="2021.295890410959" direction="forwards" units="years"/>
      <attr name="region">
				France
			</attr>
    </taxon>
    <taxon id="hCoV-19/Slovenia/174086/2021|EPI_ISL_1973575|2021-03-30|EasternEurope">
      <date value="2021.2410958904109" direction="forwards" units="years"/>
      <attr name="region">
				EasternEurope
			</attr>
    </taxon>
    <taxon id="hCoV-19/Spain/CT-HUGTiPR015HY5F9/2021|EPI_ISL_2000095|2021-04-28|SouthernEurope">
      <date value="2021.3205479452056" direction="forwards" units="years"/>
      <attr name="region">
				SouthernEurope
			</attr>
    </taxon>
    <taxon id="hCoV-19/Spain/CT-HUGTiPR015HY5G9/2021|EPI_ISL_2000110|2021-04-28|SouthernEurope">
      <date value="2021.3205479452056" direction="forwards" units="years"/>
      <attr name="region">
				SouthernEurope
			</attr>
    </taxon>
    <taxon id="hCoV-19/Tunisia/SP-0154/2021|EPI_ISL_2035941|2021-02-07|NorthernAfrica">
      <date value="2021.1013698630136" direction="forwards" units="years"/>
      <attr name="region">
				NorthernAfrica
			</attr>
    </taxon>
    <taxon id="hCoV-19/Tunisia/SP-0157/2021|EPI_ISL_2035942|2021-02-07|NorthernAfrica">
      <date value="2021.1013698630136" direction="forwards" units="years"/>
      <attr name="region">
				NorthernAfrica
			</attr>
    </taxon>
    <taxon id="hCoV-19/Tunisia/SP-0347/2021|EPI_ISL_2035946|2021-03-03|NorthernAfrica">
      <date value="2021.1671232876713" direction="forwards" units="years"/>
      <attr name="region">
				NorthernAfrica
			</attr>
    </taxon>
    <taxon id="hCoV-19/Netherlands/GE-RIVM-31281/2021|EPI_ISL_2094357|2021-04-27|Benelux">
      <date value="2021.317808219178" direction="forwards" units="years"/>
      <attr name="region">
				Benelux
			</attr>
    </taxon>
    <taxon id="hCoV-19/Italy/SAR-Cagliari111/2021|EPI_ISL_2107000|2021-04-26|SouthernEurope">
      <date value="2021.3150684931506" direction="forwards" units="years"/>
      <attr name="region">
				SouthernEurope
			</attr>
    </taxon>
    <taxon id="hCoV-19/Germany/un-RKI-I-145081/2021|EPI_ISL_2129363|2021-05-10|Germany">
      <date value="2021.3534246575343" direction="forwards" units="years"/>
      <attr name="region">
				Germany
			</attr>
    </taxon>
    <taxon id="hCoV-19/France/PAC-4700/2021|EPI_ISL_2131453|2021-01-25|France">
      <date value="2021.0657534246575" direction="forwards" units="years"/>
      <attr name="region">
				France
			</attr>
    </taxon>
    <taxon id="hCoV-19/India/WB-1930300627314/2021|EPI_ISL_2132720|2021-03-19|APAC">
      <date value="2021.2109589041097" direction="forwards" units="years"/>
      <attr name="region">
				APAC
			</attr>
    </taxon>
    <taxon id="hCoV-19/Netherlands/ZH-EMC-2280/2021|EPI_ISL_2154193|2021-03-01|Benelux">
      <date value="2021.1616438356164" direction="forwards" units="years"/>
      <attr name="region">
				Benelux
			</attr>
    </taxon>
    <taxon id="hCoV-19/France/BRE-IPP09639/2021|EPI_ISL_2178413|2021-04-09|France">
      <date value="2021.268493150685" direction="forwards" units="years"/>
      <attr name="region">
				France
			</attr>
    </taxon>
    <taxon id="hCoV-19/France/NOR-IPP04360/2021|EPI_ISL_2178452|2021-02-22|France">
      <date value="2021.1424657534246" direction="forwards" units="years"/>
      <attr name="region">
				France
			</attr>
    </taxon>
    <taxon id="hCoV-19/France/IDF-IPP04370/2021|EPI_ISL_2178460|2021-02-17|France">
      <date value="2021.1287671232876" direction="forwards" units="years"/>
      <attr name="region">
				France
			</attr>
    </taxon>
    <taxon id="hCoV-19/France/IDF-IPP04380/2021|EPI_ISL_2178465|2021-02-23|France">
      <date value="2021.145205479452" direction="forwards" units="years"/>
      <attr name="region">
				France
			</attr>
    </taxon>
    <taxon id="hCoV-19/France/IDF-IPP11214/2021|EPI_ISL_2178502|2021-04-26|France">
      <date value="2021.3150684931506" direction="forwards" units="years"/>
      <attr name="region">
				France
			</attr>
    </taxon>
    <taxon id="hCoV-19/France/IDF-HMN-21032190621/2021|EPI_ISL_2179373|2021-03-16|France">
      <date value="2021.2027397260274" direction="forwards" units="years"/>
      <attr name="region">
				France
			</attr>
    </taxon>
    <taxon id="hCoV-19/France/IDF-HMN-21032240706/2021|EPI_ISL_2179448|2021-03-24|France">
      <date value="2021.2246575342465" direction="forwards" units="years"/>
      <attr name="region">
				France
			</attr>
    </taxon>
    <taxon id="hCoV-19/France/IDF-HMN-21042060474/2021|EPI_ISL_2179568|2021-03-19|France">
      <date value="2021.2109589041097" direction="forwards" units="years"/>
      <attr name="region">
				France
			</attr>
    </taxon>
    <taxon id="hCoV-19/France/IDF-HMN-21042060477/2021|EPI_ISL_2179569|2021-03-19|France">
      <date value="2021.2109589041097" direction="forwards" units="years"/>
      <attr name="region">
				France
			</attr>
    </taxon>
    <taxon id="hCoV-19/USA/MN-CDC-IBX288688628305/2021|EPI_ISL_2186300|2021-04-13|NorthAmerica">
      <date value="2021.2794520547945" direction="forwards" units="years"/>
      <attr name="region">
				NorthAmerica
			</attr>
    </taxon>
    <taxon id="hCoV-19/Burkina_Faso/130/2021|EPI_ISL_2227197|2021-01-21|WesternAfrica">
      <date value="2021.054794520548" direction="forwards" units="years"/>
      <attr name="region">
				WesternAfrica
			</attr>
    </taxon>
    <taxon id="hCoV-19/Burkina_Faso/151/2021|EPI_ISL_2227198|2021-02-03|WesternAfrica">
      <date value="2021.0904109589042" direction="forwards" units="years"/>
      <attr name="region">
				WesternAfrica
			</attr>
    </taxon>
    <taxon id="hCoV-19/Burkina_Faso/155/2021|EPI_ISL_2227199|2021-02-01|WesternAfrica">
      <date value="2021.0849315068492" direction="forwards" units="years"/>
      <attr name="region">
				WesternAfrica
			</attr>
    </taxon>
    <taxon id="hCoV-19/Burkina_Faso/157/2021|EPI_ISL_2227200|2021-02-01|WesternAfrica">
      <date value="2021.0849315068492" direction="forwards" units="years"/>
      <attr name="region">
				WesternAfrica
			</attr>
    </taxon>
    <taxon id="hCoV-19/Burkina_Faso/164/2021|EPI_ISL_2227201|2021-02-09|WesternAfrica">
      <date value="2021.1068493150685" direction="forwards" units="years"/>
      <attr name="region">
				WesternAfrica
			</attr>
    </taxon>
    <taxon id="hCoV-19/Burkina_Faso/165/2021|EPI_ISL_2227202|2021-02-09|WesternAfrica">
      <date value="2021.1068493150685" direction="forwards" units="years"/>
      <attr name="region">
				WesternAfrica
			</attr>
    </taxon>
    <taxon id="hCoV-19/Burkina_Faso/83/2021|EPI_ISL_2227203|2021-01-11|WesternAfrica">
      <date value="2021.027397260274" direction="forwards" units="years"/>
      <attr name="region">
				WesternAfrica
			</attr>
    </taxon>
    <taxon id="hCoV-19/Italy/SAR-ISS-7342/2021|EPI_ISL_2244910|2021-02-17|SouthernEurope">
      <date value="2021.1287671232876" direction="forwards" units="years"/>
      <attr name="region">
				SouthernEurope
			</attr>
    </taxon>
    <taxon id="hCoV-19/Italy/SAR-ISS-7343/2021|EPI_ISL_2244911|2021-02-17|SouthernEurope">
      <date value="2021.1287671232876" direction="forwards" units="years"/>
      <attr name="region">
				SouthernEurope
			</attr>
    </taxon>
    <taxon id="hCoV-19/Italy/SAR-ISS-7344/2021|EPI_ISL_2244912|2021-02-17|SouthernEurope">
      <date value="2021.1287671232876" direction="forwards" units="years"/>
      <attr name="region">
				SouthernEurope
			</attr>
    </taxon>
    <taxon id="hCoV-19/France/IDF-HMN-21042061127/2021|EPI_ISL_2259268|2021-04-06|France">
      <date value="2021.2602739726028" direction="forwards" units="years"/>
      <attr name="region">
				France
			</attr>
    </taxon>
    <taxon id="hCoV-19/France/IDF-HMN-21042160383/2021|EPI_ISL_2259323|2021-04-13|France">
      <date value="2021.2794520547945" direction="forwards" units="years"/>
      <attr name="region">
				France
			</attr>
    </taxon>
    <taxon id="hCoV-19/Spain/CT-HUGTiPM016OY0C8/2021|EPI_ISL_2281323|2021-05-14|SouthernEurope">
      <date value="2021.3643835616438" direction="forwards" units="years"/>
      <attr name="region">
				SouthernEurope
			</attr>
    </taxon>
    <taxon id="hCoV-19/USA/MN-CDC-IBX886464982066/2021|EPI_ISL_2283188|2021-04-12|NorthAmerica">
      <date value="2021.2767123287672" direction="forwards" units="years"/>
      <attr name="region">
				NorthAmerica
			</attr>
    </taxon>
    <taxon id="hCoV-19/Burkina_Faso/7688/2021|EPI_ISL_2289102|2021-01-23|WesternAfrica">
      <date value="2021.0602739726028" direction="forwards" units="years"/>
      <attr name="region">
				WesternAfrica
			</attr>
    </taxon>
    <taxon id="hCoV-19/Burkina_Faso/7728/2021|EPI_ISL_2289104|2021-01-26|WesternAfrica">
      <date value="2021.0684931506848" direction="forwards" units="years"/>
      <attr name="region">
				WesternAfrica
			</attr>
    </taxon>
    <taxon id="hCoV-19/Burkina_Faso/7934/2020|EPI_ISL_2289107|2020-12-22|WesternAfrica">
      <date value="2020.9726775956285" direction="forwards" units="years"/>
      <attr name="region">
				WesternAfrica
			</attr>
    </taxon>
    <taxon id="hCoV-19/Burkina_Faso/7795/2021|EPI_ISL_2289121|2021-01-28|WesternAfrica">
      <date value="2021.0739726027398" direction="forwards" units="years"/>
      <attr name="region">
				WesternAfrica
			</attr>
    </taxon>
    <taxon id="hCoV-19/Burkina_Faso/7938/2021|EPI_ISL_2289123|2021-02-03|WesternAfrica">
      <date value="2021.0904109589042" direction="forwards" units="years"/>
      <attr name="region">
				WesternAfrica
			</attr>
    </taxon>
    <taxon id="hCoV-19/USA/OR-TRACE-BENT-011821-695/2021|EPI_ISL_2301442|2021-01-18|NorthAmerica">
      <date value="2021.0465753424658" direction="forwards" units="years"/>
      <attr name="region">
				NorthAmerica
			</attr>
    </taxon>
    <taxon id="hCoV-19/Netherlands/FL-RIVM-34557/2021|EPI_ISL_2302173|2021-05-02|Benelux">
      <date value="2021.331506849315" direction="forwards" units="years"/>
      <attr name="region">
				Benelux
			</attr>
    </taxon>
    <taxon id="hCoV-19/France/IDF-IPP03664/2021|EPI_ISL_2363514|2021-01-21|France">
      <date value="2021.054794520548" direction="forwards" units="years"/>
      <attr name="region">
				France
			</attr>
    </taxon>
    <taxon id="hCoV-19/Belgium/12105150401/2021|EPI_ISL_2365910|2021-03-22|Benelux">
      <date value="2021.2191780821918" direction="forwards" units="years"/>
      <attr name="region">
				Benelux
			</attr>
    </taxon>
    <taxon id="hCoV-19/Indonesia/JK-NIHRD-WGS00051/2021|EPI_ISL_2382403|2021-01-03|APAC">
      <date value="2021.0054794520547" direction="forwards" units="years"/>
      <attr name="region">
				APAC
			</attr>
    </taxon>
    <taxon id="hCoV-19/Belgium/rega-5443/2021|EPI_ISL_2403956|2021-03-22|Benelux">
      <date value="2021.2191780821918" direction="forwards" units="years"/>
      <attr name="region">
				Benelux
			</attr>
    </taxon>
    <taxon id="hCoV-19/Belgium/rega-5484/2021|EPI_ISL_2403997|2021-03-05|Benelux">
      <date value="2021.172602739726" direction="forwards" units="years"/>
      <attr name="region">
				Benelux
			</attr>
    </taxon>
    <taxon id="hCoV-19/Belgium/rega-6126/2021|EPI_ISL_2404564|2021-03-30|Benelux">
      <date value="2021.2410958904109" direction="forwards" units="years"/>
      <attr name="region">
				Benelux
			</attr>
    </taxon>
    <taxon id="hCoV-19/Belgium/rega-6127/2021|EPI_ISL_2404565|2021-03-30|Benelux">
      <date value="2021.2410958904109" direction="forwards" units="years"/>
      <attr name="region">
				Benelux
			</attr>
    </taxon>
    <taxon id="hCoV-19/Belgium/rega-6128/2021|EPI_ISL_2404566|2021-03-30|Benelux">
      <date value="2021.2410958904109" direction="forwards" units="years"/>
      <attr name="region">
				Benelux
			</attr>
    </taxon>
    <taxon id="hCoV-19/Belgium/rega-6129/2021|EPI_ISL_2404567|2021-03-30|Benelux">
      <date value="2021.2410958904109" direction="forwards" units="years"/>
      <attr name="region">
				Benelux
			</attr>
    </taxon>
    <taxon id="hCoV-19/Belgium/rega-6130/2021|EPI_ISL_2404568|2021-03-30|Benelux">
      <date value="2021.2410958904109" direction="forwards" units="years"/>
      <attr name="region">
				Benelux
			</attr>
    </taxon>
    <taxon id="hCoV-19/Belgium/rega-6131/2021|EPI_ISL_2404569|2021-03-30|Benelux">
      <date value="2021.2410958904109" direction="forwards" units="years"/>
      <attr name="region">
				Benelux
			</attr>
    </taxon>
    <taxon id="hCoV-19/Belgium/rega-6132/2021|EPI_ISL_2404570|2021-03-30|Benelux">
      <date value="2021.2410958904109" direction="forwards" units="years"/>
      <attr name="region">
				Benelux
			</attr>
    </taxon>
    <taxon id="hCoV-19/Switzerland/SG-UHB-724906700/2021|EPI_ISL_2484343|2021-01-23|WesternEurope">
      <date value="2021.0602739726028" direction="forwards" units="years"/>
      <attr name="region">
				WesternEurope
			</attr>
    </taxon>
    <taxon id="hCoV-19/Switzerland/SG-UHB-4181240201/2021|EPI_ISL_2484440|2021-01-27|WesternEurope">
      <date value="2021.0712328767124" direction="forwards" units="years"/>
      <attr name="region">
				WesternEurope
			</attr>
    </taxon>
    <taxon id="hCoV-19/Switzerland/SG-UHB-725261100/2021|EPI_ISL_2484541|2021-01-25|WesternEurope">
      <date value="2021.0657534246575" direction="forwards" units="years"/>
      <attr name="region">
				WesternEurope
			</attr>
    </taxon>
    <taxon id="hCoV-19/Switzerland/SG-UHB-4180929701/2021|EPI_ISL_2484554|2021-01-26|WesternEurope">
      <date value="2021.0684931506848" direction="forwards" units="years"/>
      <attr name="region">
				WesternEurope
			</attr>
    </taxon>
    <taxon id="hCoV-19/Switzerland/SG-UHB-4180991001/2021|EPI_ISL_2484555|2021-01-26|WesternEurope">
      <date value="2021.0684931506848" direction="forwards" units="years"/>
      <attr name="region">
				WesternEurope
			</attr>
    </taxon>
    <taxon id="hCoV-19/Switzerland/SG-UHB-724905200/2021|EPI_ISL_2484579|2021-01-23|WesternEurope">
      <date value="2021.0602739726028" direction="forwards" units="years"/>
      <attr name="region">
				WesternEurope
			</attr>
    </taxon>
    <taxon id="hCoV-19/Switzerland/SG-UHB-724905700/2021|EPI_ISL_2484580|2021-01-23|WesternEurope">
      <date value="2021.0602739726028" direction="forwards" units="years"/>
      <attr name="region">
				WesternEurope
			</attr>
    </taxon>
    <taxon id="hCoV-19/Switzerland/AR-UHB-724906500/2021|EPI_ISL_2484581|2021-01-23|WesternEurope">
      <date value="2021.0602739726028" direction="forwards" units="years"/>
      <attr name="region">
				WesternEurope
			</attr>
    </taxon>
    <taxon id="hCoV-19/Switzerland/SG-UHB-724907300/2021|EPI_ISL_2484583|2021-01-23|WesternEurope">
      <date value="2021.0602739726028" direction="forwards" units="years"/>
      <attr name="region">
				WesternEurope
			</attr>
    </taxon>
    <taxon id="hCoV-19/Switzerland/SG-UHB-725714400/2021|EPI_ISL_2484607|2021-01-26|WesternEurope">
      <date value="2021.0684931506848" direction="forwards" units="years"/>
      <attr name="region">
				WesternEurope
			</attr>
    </taxon>
    <taxon id="hCoV-19/France/IDF-CERBAHC-AH3KVTBGXJ-S4/2021|EPI_ISL_2491373|2021-04-12|France">
      <date value="2021.2767123287672" direction="forwards" units="years"/>
      <attr name="region">
				France
			</attr>
    </taxon>
    <taxon id="hCoV-19/Cameroon/ICGEB-CIRCB_16120/2021|EPI_ISL_2504134|2021-01-21|MiddleAfrica">
      <date value="2021.054794520548" direction="forwards" units="years"/>
      <attr name="region">
				MiddleAfrica
			</attr>
    </taxon>
    <taxon id="hCoV-19/France/CVL-HCL021106120501/2021|EPI_ISL_2629297|2021-04-23|France">
      <date value="2021.3068493150686" direction="forwards" units="years"/>
      <attr name="region">
				France
			</attr>
    </taxon>
    <taxon id="hCoV-19/Belgium/rega-7965/2021|EPI_ISL_2832699|2021-04-01|Benelux">
      <date value="2021.2465753424658" direction="forwards" units="years"/>
      <attr name="region">
				Benelux
			</attr>
    </taxon>
    <taxon id="hCoV-19/Benin/249839/2021|EPI_ISL_2932537|2021-01-31|WesternAfrica">
      <date value="2021.0821917808219" direction="forwards" units="years"/>
      <attr name="region">
				WesternAfrica
			</attr>
    </taxon>
    <taxon id="hCoV-19/Benin/248651/2021|EPI_ISL_2958658|2021-01-30|WesternAfrica">
      <date value="2021.0794520547945" direction="forwards" units="years"/>
      <attr name="region">
				WesternAfrica
			</attr>
    </taxon>
    <taxon id="hCoV-19/Benin/250471/2021|EPI_ISL_2958659|2021-01-31|WesternAfrica">
      <date value="2021.0821917808219" direction="forwards" units="years"/>
      <attr name="region">
				WesternAfrica
			</attr>
    </taxon>
    <taxon id="hCoV-19/Benin/250498/2021|EPI_ISL_2958660|2021-01-31|WesternAfrica">
      <date value="2021.0821917808219" direction="forwards" units="years"/>
      <attr name="region">
				WesternAfrica
			</attr>
    </taxon>
    <taxon id="hCoV-19/Benin/250699/2021|EPI_ISL_2958661|2021-02-01|WesternAfrica">
      <date value="2021.0849315068492" direction="forwards" units="years"/>
      <attr name="region">
				WesternAfrica
			</attr>
    </taxon>
    <taxon id="hCoV-19/Benin/251296/2021|EPI_ISL_2958663|2021-02-01|WesternAfrica">
      <date value="2021.0849315068492" direction="forwards" units="years"/>
      <attr name="region">
				WesternAfrica
			</attr>
    </taxon>
    <taxon id="hCoV-19/Benin/251455/2021|EPI_ISL_2958665|2021-02-01|WesternAfrica">
      <date value="2021.0849315068492" direction="forwards" units="years"/>
      <attr name="region">
				WesternAfrica
			</attr>
    </taxon>
    <taxon id="hCoV-19/Benin/252348/2021|EPI_ISL_2958666|2021-02-02|WesternAfrica">
      <date value="2021.0876712328768" direction="forwards" units="years"/>
      <attr name="region">
				WesternAfrica
			</attr>
    </taxon>
    <taxon id="hCoV-19/Benin/253312/2021|EPI_ISL_2958667|2021-02-02|WesternAfrica">
      <date value="2021.0876712328768" direction="forwards" units="years"/>
      <attr name="region">
				WesternAfrica
			</attr>
    </taxon>
    <taxon id="hCoV-19/Benin/254323/2021|EPI_ISL_2958668|2021-02-03|WesternAfrica">
      <date value="2021.0904109589042" direction="forwards" units="years"/>
      <attr name="region">
				WesternAfrica
			</attr>
    </taxon>
    <taxon id="hCoV-19/Benin/255062/2021|EPI_ISL_2958669|2021-02-03|WesternAfrica">
      <date value="2021.0904109589042" direction="forwards" units="years"/>
      <attr name="region">
				WesternAfrica
			</attr>
    </taxon>
    <taxon id="hCoV-19/Benin/255170/2021|EPI_ISL_2958670|2021-02-03|WesternAfrica">
      <date value="2021.0904109589042" direction="forwards" units="years"/>
      <attr name="region">
				WesternAfrica
			</attr>
    </taxon>
    <taxon id="hCoV-19/Benin/312239/2021|EPI_ISL_2958671|2021-03-01|WesternAfrica">
      <date value="2021.1616438356164" direction="forwards" units="years"/>
      <attr name="region">
				WesternAfrica
			</attr>
    </taxon>
    <taxon id="hCoV-19/Germany/BW-FR0678/2021|EPI_ISL_3200834|2021-02-23|Germany">
      <date value="2021.145205479452" direction="forwards" units="years"/>
      <attr name="region">
				Germany
			</attr>
    </taxon>
    <taxon id="hCoV-19/Germany/BW-FR0928/2021|EPI_ISL_3200837|2021-03-01|Germany">
      <date value="2021.1616438356164" direction="forwards" units="years"/>
      <attr name="region">
				Germany
			</attr>
    </taxon>
    <taxon id="hCoV-19/India/PY-COV2-13520_S57_R1_001/2021|EPI_ISL_3275790|2021-03-05|APAC">
      <date value="2021.172602739726" direction="forwards" units="years"/>
      <attr name="region">
				APAC
			</attr>
    </taxon>
    <taxon id="hCoV-19/Gabon/LPDG655/2021|EPI_ISL_3461132|2021-03-08|MiddleAfrica">
      <date value="2021.1808219178083" direction="forwards" units="years"/>
      <attr name="region">
				MiddleAfrica
			</attr>
    </taxon>
    <taxon id="hCoV-19/Cote_d_Ivoire/BKE2287-bc1/2021|EPI_ISL_3545627|2021-02-25|WesternAfrica">
      <date value="2021.150684931507" direction="forwards" units="years"/>
      <attr name="region">
				WesternAfrica
			</attr>
    </taxon>
    <taxon id="hCoV-19/Cote_d_Ivoire/BKE2307-bc2/2021|EPI_ISL_3545628|2021-02-26|WesternAfrica">
      <date value="2021.1534246575343" direction="forwards" units="years"/>
      <attr name="region">
				WesternAfrica
			</attr>
    </taxon>
    <taxon id="hCoV-19/Cote_d_Ivoire/BKE2197-bc3/2021|EPI_ISL_3545629|2021-02-20|WesternAfrica">
      <date value="2021.13698630137" direction="forwards" units="years"/>
      <attr name="region">
				WesternAfrica
			</attr>
    </taxon>
    <taxon id="hCoV-19/Cote_d_Ivoire/BKE2269-bc15/2021|EPI_ISL_3545630|2021-02-25|WesternAfrica">
      <date value="2021.150684931507" direction="forwards" units="years"/>
      <attr name="region">
				WesternAfrica
			</attr>
    </taxon>
    <taxon id="hCoV-19/Cote_d_Ivoire/BKE2312-bc49/2021|EPI_ISL_3545631|2021-02-26|WesternAfrica">
      <date value="2021.1534246575343" direction="forwards" units="years"/>
      <attr name="region">
				WesternAfrica
			</attr>
    </taxon>
    <taxon id="hCoV-19/Cote_d_Ivoire/BKE2196-bc50/2021|EPI_ISL_3545632|2021-02-22|WesternAfrica">
      <date value="2021.1424657534246" direction="forwards" units="years"/>
      <attr name="region">
				WesternAfrica
			</attr>
    </taxon>
    <taxon id="hCoV-19/Cote_d_Ivoire/BKE2191-bc74/2021|EPI_ISL_3545633|2021-02-22|WesternAfrica">
      <date value="2021.1424657534246" direction="forwards" units="years"/>
      <attr name="region">
				WesternAfrica
			</attr>
    </taxon>
    <taxon id="hCoV-19/Cote_d_Ivoire/BKE2305-bc85/2021|EPI_ISL_3545634|2021-02-26|WesternAfrica">
      <date value="2021.1534246575343" direction="forwards" units="years"/>
      <attr name="region">
				WesternAfrica
			</attr>
    </taxon>
    <taxon id="hCoV-19/Cote_d_Ivoire/BKE1929-bc53/2021|EPI_ISL_3545635|2021-02-05|WesternAfrica">
      <date value="2021.0958904109589" direction="forwards" units="years"/>
      <attr name="region">
				WesternAfrica
			</attr>
    </taxon>
    <taxon id="hCoV-19/Cote_d_Ivoire/BKE2088-bc54/2021|EPI_ISL_3545636|2021-02-16|WesternAfrica">
      <date value="2021.1260273972603" direction="forwards" units="years"/>
      <attr name="region">
				WesternAfrica
			</attr>
    </taxon>
    <taxon id="hCoV-19/Cote_d_Ivoire/BKE2119-bc78/2021|EPI_ISL_3545637|2021-02-17|WesternAfrica">
      <date value="2021.1287671232876" direction="forwards" units="years"/>
      <attr name="region">
				WesternAfrica
			</attr>
    </taxon>
    <taxon id="hCoV-19/Cote_d_Ivoire/BKE2243-bc10/2021|EPI_ISL_3545643|2021-02-24|WesternAfrica">
      <date value="2021.1479452054793" direction="forwards" units="years"/>
      <attr name="region">
				WesternAfrica
			</attr>
    </taxon>
    <taxon id="hCoV-19/Cote_d_Ivoire/BKE2247-bc46/2021|EPI_ISL_3545644|2021-02-24|WesternAfrica">
      <date value="2021.1479452054793" direction="forwards" units="years"/>
      <attr name="region">
				WesternAfrica
			</attr>
    </taxon>
    <taxon id="hCoV-19/Cote_d_Ivoire/BKE1661-bc58/2021|EPI_ISL_3545645|2021-01-19|WesternAfrica">
      <date value="2021.0493150684931" direction="forwards" units="years"/>
      <attr name="region">
				WesternAfrica
			</attr>
    </taxon>
    <taxon id="hCoV-19/Cote_d_Ivoire/BKE2230-bc81/2021|EPI_ISL_3545646|2021-02-22|WesternAfrica">
      <date value="2021.1424657534246" direction="forwards" units="years"/>
      <attr name="region">
				WesternAfrica
			</attr>
    </taxon>
    <taxon id="hCoV-19/Cote_d_Ivoire/BKE2232-bc93/2021|EPI_ISL_3545647|2021-02-22|WesternAfrica">
      <date value="2021.1424657534246" direction="forwards" units="years"/>
      <attr name="region">
				WesternAfrica
			</attr>
    </taxon>
    <taxon id="hCoV-19/Cote_d_Ivoire/BKE2842-bc14/2021|EPI_ISL_3631586|2021-03-22|WesternAfrica">
      <date value="2021.2191780821918" direction="forwards" units="years"/>
      <attr name="region">
				WesternAfrica
			</attr>
    </taxon>
    <taxon id="hCoV-19/Cote_d_Ivoire/BKE3553-bc74/2021|EPI_ISL_3631588|2021-04-20|WesternAfrica">
      <date value="2021.2986301369863" direction="forwards" units="years"/>
      <attr name="region">
				WesternAfrica
			</attr>
    </taxon>
    <taxon id="hCoV-19/Togo/NMIMR-21-TGS-070/2021|EPI_ISL_3914909|2021-03-04|WesternAfrica">
      <date value="2021.1698630136987" direction="forwards" units="years"/>
      <attr name="region">
				WesternAfrica
			</attr>
    </taxon>
    <taxon id="hCoV-19/Togo/NMIMR-21-TGS-110/2021|EPI_ISL_3914952|2021-03-09|WesternAfrica">
      <date value="2021.1835616438357" direction="forwards" units="years"/>
      <attr name="region">
				WesternAfrica
			</attr>
    </taxon>
    <taxon id="IMS-10033-CVDP-00016||2021-01-24|Germany">
      <date value="2021.0630136986301" direction="forwards" units="years"/>
      <attr name="region">
				Germany
			</attr>
    </taxon>
    <taxon id="IMS-10225-CVDP-00079||2021-01-28|Germany">
      <date value="2021.0739726027398" direction="forwards" units="years"/>
      <attr name="region">
				Germany
			</attr>
    </taxon>
    <taxon id="IMS-10225-CVDP-00072||2021-01-28|Germany">
      <date value="2021.0739726027398" direction="forwards" units="years"/>
      <attr name="region">
				Germany
			</attr>
    </taxon>
    <taxon id="IMS-10122-CVDP-00729||2021-01-29|Germany">
      <date value="2021.0767123287671" direction="forwards" units="years"/>
      <attr name="region">
				Germany
			</attr>
    </taxon>
    <taxon id="IMS-10173-CVDP-341FE4AE-F7B9-4772-81F9-22A364862724||2021-01-16|Germany">
      <date value="2021.041095890411" direction="forwards" units="years"/>
      <attr name="region">
				Germany
			</attr>
    </taxon>
    <taxon id="IMS-10020-CVDP-0BC947A1-7732-4611-A647-6C22ACECFEBD||2021-02-04|Germany">
      <date value="2021.0931506849315" direction="forwards" units="years"/>
      <attr name="region">
				Germany
			</attr>
    </taxon>
    <taxon id="IMS-10020-CVDP-A8BA106F-FBA4-420C-BAF5-9C7118246847||2021-02-04|Germany">
      <date value="2021.0931506849315" direction="forwards" units="years"/>
      <attr name="region">
				Germany
			</attr>
    </taxon>
    <taxon id="IMS-10122-CVDP-E62D5963-7FA3-4129-8D74-28CED77D6191||2021-02-08|Germany">
      <date value="2021.1041095890412" direction="forwards" units="years"/>
      <attr name="region">
				Germany
			</attr>
    </taxon>
    <taxon id="IMS-10020-CVDP-5BA6D689-6CCB-45A2-87E5-8887DE9D8DB3||2021-02-10|Germany">
      <date value="2021.109589041096" direction="forwards" units="years"/>
      <attr name="region">
				Germany
			</attr>
    </taxon>
    <taxon id="IMS-10020-CVDP-1D0C05E6-E1EB-4A48-8E98-FBCA604FB9AD||2021-02-12|Germany">
      <date value="2021.1150684931506" direction="forwards" units="years"/>
      <attr name="region">
				Germany
			</attr>
    </taxon>
    <taxon id="IMS-10122-CVDP-6004B25D-A3FB-40C6-8A78-7B26866EEBB4||2021-02-16|Germany">
      <date value="2021.1260273972603" direction="forwards" units="years"/>
      <attr name="region">
				Germany
			</attr>
    </taxon>
    <taxon id="IMS-10338-CVDP-A252D94E-E719-44AB-9311-5C730594F7F4||2021-02-16|Germany">
      <date value="2021.1260273972603" direction="forwards" units="years"/>
      <attr name="region">
				Germany
			</attr>
    </taxon>
    <taxon id="IMS-10020-CVDP-3884189E-333D-4F12-AF2A-002F71AC6E17||2021-02-12|Germany">
      <date value="2021.1150684931506" direction="forwards" units="years"/>
      <attr name="region">
				Germany
			</attr>
    </taxon>
    <taxon id="IMS-10020-CVDP-F1EB2BD1-EE89-46BC-822C-779C996FEB91||2021-02-17|Germany">
      <date value="2021.1287671232876" direction="forwards" units="years"/>
      <attr name="region">
				Germany
			</attr>
    </taxon>
    <taxon id="IMS-10122-CVDP-BF24EB76-885A-484F-96E5-800901E86EDC||2021-02-05|Germany">
      <date value="2021.0958904109589" direction="forwards" units="years"/>
      <attr name="region">
				Germany
			</attr>
    </taxon>
    <taxon id="IMS-10122-CVDP-489BE419-4FC2-4969-B6EE-B8E78447440E||2021-02-19|Germany">
      <date value="2021.1342465753426" direction="forwards" units="years"/>
      <attr name="region">
				Germany
			</attr>
    </taxon>
    <taxon id="IMS-10122-CVDP-6EA788F9-EDC7-448A-9418-649F5F681F0F||2021-02-19|Germany">
      <date value="2021.1342465753426" direction="forwards" units="years"/>
      <attr name="region">
				Germany
			</attr>
    </taxon>
    <taxon id="IMS-10020-CVDP-A25EF954-1B1D-4F42-9834-A4A640B03E31||2021-02-18|Germany">
      <date value="2021.131506849315" direction="forwards" units="years"/>
      <attr name="region">
				Germany
			</attr>
    </taxon>
    <taxon id="IMS-10020-CVDP-DF5FDC2D-91EC-4FA7-870D-6BA45341896A||2021-02-24|Germany">
      <date value="2021.1479452054793" direction="forwards" units="years"/>
      <attr name="region">
				Germany
			</attr>
    </taxon>
    <taxon id="IMS-10013-CVDP-B57B8DD0-B5ED-4D93-AA91-D70CC00FD355||2021-02-13|Germany">
      <date value="2021.1178082191782" direction="forwards" units="years"/>
      <attr name="region">
				Germany
			</attr>
    </taxon>
    <taxon id="IMS-10004-CVDP-D9EB9C1D-E9F1-4743-9D29-11BB86527E6F||2021-02-20|Germany">
      <date value="2021.13698630137" direction="forwards" units="years"/>
      <attr name="region">
				Germany
			</attr>
    </taxon>
    <taxon id="IMS-10115-CVDP-813B0769-52E5-4473-AF5E-59F04681F6EA||2021-03-01|Germany">
      <date value="2021.1616438356164" direction="forwards" units="years"/>
      <attr name="region">
				Germany
			</attr>
    </taxon>
    <taxon id="IMS-10117-CVDP-5C64AEAA-A46F-4F1D-A044-EEDDB95539E0||2021-03-01|Germany">
      <date value="2021.1616438356164" direction="forwards" units="years"/>
      <attr name="region">
				Germany
			</attr>
    </taxon>
    <taxon id="IMS-10117-CVDP-070D988E-AA31-4C42-8D9B-257DE57E7F44||2021-02-27|Germany">
      <date value="2021.1561643835616" direction="forwards" units="years"/>
      <attr name="region">
				Germany
			</attr>
    </taxon>
    <taxon id="IMS-10117-CVDP-39BC40F7-B406-4B8D-9BD2-5960B0B2995A||2021-03-04|Germany">
      <date value="2021.1698630136987" direction="forwards" units="years"/>
      <attr name="region">
				Germany
			</attr>
    </taxon>
    <taxon id="IMS-10116-CVDP-BD821E93-25A4-4D50-9E6F-BECB91417FEF||2021-03-08|Germany">
      <date value="2021.1808219178083" direction="forwards" units="years"/>
      <attr name="region">
				Germany
			</attr>
    </taxon>
    <taxon id="IMS-10375-CVDP-A8D50211-B0EF-4D49-9699-3EF7C609DB80||2021-01-14|Germany">
      <date value="2021.035616438356" direction="forwards" units="years"/>
      <attr name="region">
				Germany
			</attr>
    </taxon>
    <taxon id="IMS-10375-CVDP-C3511CBB-3546-4384-A6DA-C00317155399||2021-01-20|Germany">
      <date value="2021.0520547945205" direction="forwards" units="years"/>
      <attr name="region">
				Germany
			</attr>
    </taxon>
    <taxon id="IMS-10375-CVDP-037A0420-3F19-4B20-871F-5D5E5BA422EC||2021-01-06|Germany">
      <date value="2021.013698630137" direction="forwards" units="years"/>
      <attr name="region">
				Germany
			</attr>
    </taxon>
    <taxon id="IMS-10375-CVDP-1295C7D1-A5D7-4B1C-B5E1-90340E5F03C1||2021-01-06|Germany">
      <date value="2021.013698630137" direction="forwards" units="years"/>
      <attr name="region">
				Germany
			</attr>
    </taxon>
    <taxon id="IMS-10375-CVDP-E9741D82-0B19-447D-901D-B3670CAE6A5A||2021-01-06|Germany">
      <date value="2021.013698630137" direction="forwards" units="years"/>
      <attr name="region">
				Germany
			</attr>
    </taxon>
    <taxon id="IMS-10375-CVDP-6551F1EB-3654-41E1-A361-D7CC31AD498D||2021-01-22|Germany">
      <date value="2021.0575342465754" direction="forwards" units="years"/>
      <attr name="region">
				Germany
			</attr>
    </taxon>
    <taxon id="IMS-10375-CVDP-7102E95C-FDC4-4FD0-BA85-2A9FA8177F4A||2021-01-23|Germany">
      <date value="2021.0602739726028" direction="forwards" units="years"/>
      <attr name="region">
				Germany
			</attr>
    </taxon>
    <taxon id="IMS-10375-CVDP-C6C9EE94-AC5F-4D8B-B4C6-6DA5C481AE90||2021-01-22|Germany">
      <date value="2021.0575342465754" direction="forwards" units="years"/>
      <attr name="region">
				Germany
			</attr>
    </taxon>
    <taxon id="IMS-10375-CVDP-13541D55-70D3-43F2-9726-EB3DF2A91C2A||2021-01-24|Germany">
      <date value="2021.0630136986301" direction="forwards" units="years"/>
      <attr name="region">
				Germany
			</attr>
    </taxon>
    <taxon id="IMS-10375-CVDP-816FA46F-5A84-4183-9CE3-46BED13AA174||2021-01-26|Germany">
      <date value="2021.0684931506848" direction="forwards" units="years"/>
      <attr name="region">
				Germany
			</attr>
    </taxon>
    <taxon id="IMS-10375-CVDP-73097E3B-3FA0-4D84-B776-79D0246A8549||2021-01-27|Germany">
      <date value="2021.0712328767124" direction="forwards" units="years"/>
      <attr name="region">
				Germany
			</attr>
    </taxon>
    <taxon id="IMS-10375-CVDP-E4D4A506-6FE6-43E6-8064-AB66047706EC||2021-01-28|Germany">
      <date value="2021.0739726027398" direction="forwards" units="years"/>
      <attr name="region">
				Germany
			</attr>
    </taxon>
    <taxon id="IMS-10375-CVDP-4D473033-0383-4CA7-93E0-2E6ED38484F4||2021-01-29|Germany">
      <date value="2021.0767123287671" direction="forwards" units="years"/>
      <attr name="region">
				Germany
			</attr>
    </taxon>
    <taxon id="IMS-10375-CVDP-D6950723-B589-4FFE-9218-F30134BFF68B||2021-01-30|Germany">
      <date value="2021.0794520547945" direction="forwards" units="years"/>
      <attr name="region">
				Germany
			</attr>
    </taxon>
    <taxon id="IMS-10375-CVDP-19BE4B03-7AA0-4FCF-AF0A-170EDFC3BEB9||2021-01-29|Germany">
      <date value="2021.0767123287671" direction="forwards" units="years"/>
      <attr name="region">
				Germany
			</attr>
    </taxon>
    <taxon id="IMS-10375-CVDP-B2BEFB1D-3110-41DA-9927-92E6C6DD7898||2021-01-31|Germany">
      <date value="2021.0821917808219" direction="forwards" units="years"/>
      <attr name="region">
				Germany
			</attr>
    </taxon>
    <taxon id="IMS-10375-CVDP-5A1B5773-08C3-49F7-804C-F53276CD9FF5||2021-02-02|Germany">
      <date value="2021.0876712328768" direction="forwards" units="years"/>
      <attr name="region">
				Germany
			</attr>
    </taxon>
    <taxon id="IMS-10375-CVDP-0B9DA82A-C97F-4A8F-8194-6DC95D909EBD||2021-02-02|Germany">
      <date value="2021.0876712328768" direction="forwards" units="years"/>
      <attr name="region">
				Germany
			</attr>
    </taxon>
    <taxon id="IMS-10375-CVDP-D7A8C77A-BAD5-4CCF-A611-4B3CE5F30F74||2021-02-01|Germany">
      <date value="2021.0849315068492" direction="forwards" units="years"/>
      <attr name="region">
				Germany
			</attr>
    </taxon>
    <taxon id="IMS-10375-CVDP-A2FD6AB2-6FA1-4503-9653-B28F2D643FF7||2021-02-05|Germany">
      <date value="2021.0958904109589" direction="forwards" units="years"/>
      <attr name="region">
				Germany
			</attr>
    </taxon>
    <taxon id="IMS-10375-CVDP-55686420-99A0-486F-BFDF-AE03D5DDC8AE||2021-02-05|Germany">
      <date value="2021.0958904109589" direction="forwards" units="years"/>
      <attr name="region">
				Germany
			</attr>
    </taxon>
    <taxon id="IMS-10375-CVDP-7808CFF5-8334-47B8-8C97-6BF36DA63522||2021-02-04|Germany">
      <date value="2021.0931506849315" direction="forwards" units="years"/>
      <attr name="region">
				Germany
			</attr>
    </taxon>
    <taxon id="IMS-10375-CVDP-6C9414B9-4ED8-4181-8DA4-9F90882C6C6B||2021-02-07|Germany">
      <date value="2021.1013698630136" direction="forwards" units="years"/>
      <attr name="region">
				Germany
			</attr>
    </taxon>
    <taxon id="IMS-10375-CVDP-BF5C9EDD-F486-4445-979B-009E6C8692FD||2021-02-09|Germany">
      <date value="2021.1068493150685" direction="forwards" units="years"/>
      <attr name="region">
				Germany
			</attr>
    </taxon>
    <taxon id="IMS-10375-CVDP-A913D8BF-24DA-468F-AB6D-C9A0D0FEAE71||2021-02-10|Germany">
      <date value="2021.109589041096" direction="forwards" units="years"/>
      <attr name="region">
				Germany
			</attr>
    </taxon>
    <taxon id="IMS-10020-CVDP-A927E4B7-8FC9-4B32-B4BE-C4B8401D64D7||2021-03-13|Germany">
      <date value="2021.194520547945" direction="forwards" units="years"/>
      <attr name="region">
				Germany
			</attr>
    </taxon>
    <taxon id="IMS-10375-CVDP-4B6E6EA3-8CC8-4198-B190-A4C7486146A1||2021-02-17|Germany">
      <date value="2021.1287671232876" direction="forwards" units="years"/>
      <attr name="region">
				Germany
			</attr>
    </taxon>
    <taxon id="IMS-10375-CVDP-C78AEED5-8737-47B8-BCC1-C9B6DFFCB20C||2021-02-17|Germany">
      <date value="2021.1287671232876" direction="forwards" units="years"/>
      <attr name="region">
				Germany
			</attr>
    </taxon>
    <taxon id="IMS-10375-CVDP-E319243B-3193-4E97-81B5-91F20E6E01B4||2021-02-18|Germany">
      <date value="2021.131506849315" direction="forwards" units="years"/>
      <attr name="region">
				Germany
			</attr>
    </taxon>
    <taxon id="IMS-10375-CVDP-62793487-6D84-42AB-811D-B6514FC8E45D||2021-02-22|Germany">
      <date value="2021.1424657534246" direction="forwards" units="years"/>
      <attr name="region">
				Germany
			</attr>
    </taxon>
    <taxon id="IMS-10375-CVDP-64191444-A025-452D-8D14-C7087ABF1DFB||2021-02-13|Germany">
      <date value="2021.1178082191782" direction="forwards" units="years"/>
      <attr name="region">
				Germany
			</attr>
    </taxon>
    <taxon id="IMS-10375-CVDP-C2E43A3D-79B2-4A95-8391-375CA8E4DB53||2021-02-12|Germany">
      <date value="2021.1150684931506" direction="forwards" units="years"/>
      <attr name="region">
				Germany
			</attr>
    </taxon>
    <taxon id="IMS-10375-CVDP-D5DC7FCE-5E8E-419B-A310-9932A93E11BF||2021-02-25|Germany">
      <date value="2021.150684931507" direction="forwards" units="years"/>
      <attr name="region">
				Germany
			</attr>
    </taxon>
    <taxon id="IMS-10375-CVDP-BB74D415-42BD-4D7E-98B8-052C0A4864C4||2021-02-23|Germany">
      <date value="2021.145205479452" direction="forwards" units="years"/>
      <attr name="region">
				Germany
			</attr>
    </taxon>
    <taxon id="IMS-10375-CVDP-53ECB2CB-6F57-4FE4-88ED-CE563EF698AB||2021-02-26|Germany">
      <date value="2021.1534246575343" direction="forwards" units="years"/>
      <attr name="region">
				Germany
			</attr>
    </taxon>
    <taxon id="IMS-10375-CVDP-CEEC9776-E77C-4366-9DDA-ED6BD727D55E||2021-02-27|Germany">
      <date value="2021.1561643835616" direction="forwards" units="years"/>
      <attr name="region">
				Germany
			</attr>
    </taxon>
    <taxon id="IMS-10375-CVDP-BAE5BE94-9383-4219-BD46-400CCB901896||2021-03-11|Germany">
      <date value="2021.1890410958904" direction="forwards" units="years"/>
      <attr name="region">
				Germany
			</attr>
    </taxon>
    <taxon id="IMS-10375-CVDP-515F797F-CCBE-4639-B2D0-A51BD7426000||2021-03-10|Germany">
      <date value="2021.186301369863" direction="forwards" units="years"/>
      <attr name="region">
				Germany
			</attr>
    </taxon>
    <taxon id="IMS-10375-CVDP-547097FE-AE97-4A47-B493-A7165EF29133||2021-03-13|Germany">
      <date value="2021.194520547945" direction="forwards" units="years"/>
      <attr name="region">
				Germany
			</attr>
    </taxon>
    <taxon id="IMS-10020-CVDP-1721382F-E970-4DEB-AD16-A2E9FC06B82E||2021-03-17|Germany">
      <date value="2021.2054794520548" direction="forwards" units="years"/>
      <attr name="region">
				Germany
			</attr>
    </taxon>
    <taxon id="IMS-10020-CVDP-71E57C33-835F-42A1-BA8D-3A1BBD60D781||2021-03-14|Germany">
      <date value="2021.1972602739727" direction="forwards" units="years"/>
      <attr name="region">
				Germany
			</attr>
    </taxon>
    <taxon id="IMS-10117-CVDP-27647723-FDCD-471E-8B7D-4CE7AAF1BEDC||2021-03-09|Germany">
      <date value="2021.1835616438357" direction="forwards" units="years"/>
      <attr name="region">
				Germany
			</attr>
    </taxon>
    <taxon id="IMS-10122-CVDP-AA0A4D27-B0C7-4A66-9A8A-6C843B297925||2021-03-17|Germany">
      <date value="2021.2054794520548" direction="forwards" units="years"/>
      <attr name="region">
				Germany
			</attr>
    </taxon>
    <taxon id="IMS-10272-CVDP-70278E8B-9D41-4669-A543-841AB2C27418||2021-02-26|Germany">
      <date value="2021.1534246575343" direction="forwards" units="years"/>
      <attr name="region">
				Germany
			</attr>
    </taxon>
    <taxon id="IMS-10122-CVDP-96A6C17E-785E-45A5-B369-3ECF91C0B3BF||2021-03-18|Germany">
      <date value="2021.2082191780821" direction="forwards" units="years"/>
      <attr name="region">
				Germany
			</attr>
    </taxon>
    <taxon id="IMS-10117-CVDP-3129DD4D-B0D0-490A-AFC2-6A1A13478E52||2021-02-27|Germany">
      <date value="2021.1561643835616" direction="forwards" units="years"/>
      <attr name="region">
				Germany
			</attr>
    </taxon>
    <taxon id="IMS-10117-CVDP-5D107DCA-EFF2-4B8B-802F-329DF2170D0F||2021-03-05|Germany">
      <date value="2021.172602739726" direction="forwards" units="years"/>
      <attr name="region">
				Germany
			</attr>
    </taxon>
    <taxon id="IMS-10117-CVDP-7AD455D2-A985-4B09-998A-9CD5AB59AAA7||2021-03-01|Germany">
      <date value="2021.1616438356164" direction="forwards" units="years"/>
      <attr name="region">
				Germany
			</attr>
    </taxon>
    <taxon id="IMS-10116-CVDP-DC8D6611-0108-4F1F-8D14-8212690DC7FE||2021-03-18|Germany">
      <date value="2021.2082191780821" direction="forwards" units="years"/>
      <attr name="region">
				Germany
			</attr>
    </taxon>
    <taxon id="IMS-10122-CVDP-BF7082CC-07D4-45F0-9749-67121EF48A87||2021-03-23|Germany">
      <date value="2021.2219178082191" direction="forwards" units="years"/>
      <attr name="region">
				Germany
			</attr>
    </taxon>
    <taxon id="IMS-10004-CVDP-D242D129-AD49-421A-B613-10B278C69717||2021-03-10|Germany">
      <date value="2021.186301369863" direction="forwards" units="years"/>
      <attr name="region">
				Germany
			</attr>
    </taxon>
    <taxon id="IMS-10004-CVDP-10787F1D-0643-4FE2-A06F-5C2D1995E023||2021-03-11|Germany">
      <date value="2021.1890410958904" direction="forwards" units="years"/>
      <attr name="region">
				Germany
			</attr>
    </taxon>
    <taxon id="IMS-10004-CVDP-FA793973-B556-4E0C-B00D-57E5AD65A11E||2021-03-17|Germany">
      <date value="2021.2054794520548" direction="forwards" units="years"/>
      <attr name="region">
				Germany
			</attr>
    </taxon>
    <taxon id="IMS-10004-CVDP-6EE35A5A-3990-46FE-B220-1EBFBE5DB142||2021-03-15|Germany">
      <date value="2021.2" direction="forwards" units="years"/>
      <attr name="region">
				Germany
			</attr>
    </taxon>
    <taxon id="IMS-10117-CVDP-E7E0E19A-28B4-4C03-B0F7-C0C31C9448C8||2021-03-06|Germany">
      <date value="2021.1753424657534" direction="forwards" units="years"/>
      <attr name="region">
				Germany
			</attr>
    </taxon>
    <taxon id="IMS-10116-CVDP-ACEB1472-7F8F-4322-AB47-F6818E57CA7C||2021-03-30|Germany">
      <date value="2021.2410958904109" direction="forwards" units="years"/>
      <attr name="region">
				Germany
			</attr>
    </taxon>
    <taxon id="IMS-10116-CVDP-58D45106-17CA-4244-A74A-C4D46133CFB7||2021-03-03|Germany">
      <date value="2021.1671232876713" direction="forwards" units="years"/>
      <attr name="region">
				Germany
			</attr>
    </taxon>
    <taxon id="IMS-10033-CVDP-2C167949-9237-46F0-A120-3DBCE7843BB5||2021-03-21|Germany">
      <date value="2021.2164383561644" direction="forwards" units="years"/>
      <attr name="region">
				Germany
			</attr>
    </taxon>
    <taxon id="IMS-10209-CVDP-6F72DDD1-2651-4BE5-A421-CB0378DF3550||2021-03-14|Germany">
      <date value="2021.1972602739727" direction="forwards" units="years"/>
      <attr name="region">
				Germany
			</attr>
    </taxon>
    <taxon id="IMS-10225-CVDP-6365C2F7-9837-4BEA-A47B-F490050DEDBF||2021-03-04|Germany">
      <date value="2021.1698630136987" direction="forwards" units="years"/>
      <attr name="region">
				Germany
			</attr>
    </taxon>
    <taxon id="IMS-10116-CVDP-C93FA482-A68C-4AEB-89D5-7EE741FFB4D7||2021-03-26|Germany">
      <date value="2021.2301369863014" direction="forwards" units="years"/>
      <attr name="region">
				Germany
			</attr>
    </taxon>
    <taxon id="IMS-10209-CVDP-E23823BF-35DC-492C-BB2C-401AB1F0CB8D||2021-03-25|Germany">
      <date value="2021.227397260274" direction="forwards" units="years"/>
      <attr name="region">
				Germany
			</attr>
    </taxon>
    <taxon id="IMS-10020-CVDP-DD7F658A-024E-4518-8D5A-8D0461E7E78C||2021-03-29|Germany">
      <date value="2021.2383561643835" direction="forwards" units="years"/>
      <attr name="region">
				Germany
			</attr>
    </taxon>
    <taxon id="IMS-10097-CVDP-134327AD-28E7-4964-9AFF-7055D6E50A7D||2021-03-29|Germany">
      <date value="2021.2383561643835" direction="forwards" units="years"/>
      <attr name="region">
				Germany
			</attr>
    </taxon>
    <taxon id="IMS-10117-CVDP-E160F3C8-FAF4-45FC-8ED3-297486BC8161||2021-03-19|Germany">
      <date value="2021.2109589041097" direction="forwards" units="years"/>
      <attr name="region">
				Germany
			</attr>
    </taxon>
    <taxon id="IMS-10117-CVDP-0B4CFC03-4E0F-4FB8-9B63-9206C906A9BF||2021-03-17|Germany">
      <date value="2021.2054794520548" direction="forwards" units="years"/>
      <attr name="region">
				Germany
			</attr>
    </taxon>
    <taxon id="IMS-10020-CVDP-D366762D-15BF-44C9-84D6-E9DF20517200||2021-03-30|Germany">
      <date value="2021.2410958904109" direction="forwards" units="years"/>
      <attr name="region">
				Germany
			</attr>
    </taxon>
    <taxon id="IMS-10020-CVDP-547E3B91-A4E0-4DD5-ABF1-FE63E7188E36||2021-03-30|Germany">
      <date value="2021.2410958904109" direction="forwards" units="years"/>
      <attr name="region">
				Germany
			</attr>
    </taxon>
    <taxon id="IMS-10004-CVDP-93DAC92E-7DFA-4A9A-9D0E-BA9A159C628E||2021-03-24|Germany">
      <date value="2021.2246575342465" direction="forwards" units="years"/>
      <attr name="region">
				Germany
			</attr>
    </taxon>
    <taxon id="IMS-10116-CVDP-3C5B9307-C4DC-4054-B1C3-49022C4FA1AF||2021-04-06|Germany">
      <date value="2021.2602739726028" direction="forwards" units="years"/>
      <attr name="region">
				Germany
			</attr>
    </taxon>
    <taxon id="IMS-10013-CVDP-96516FCB-D7B7-4BBE-A906-F6EF35753B2A||2021-03-24|Germany">
      <date value="2021.2246575342465" direction="forwards" units="years"/>
      <attr name="region">
				Germany
			</attr>
    </taxon>
    <taxon id="IMS-10117-CVDP-6C13AD8E-3A08-4B52-8B92-97CFA59A3118||2021-03-22|Germany">
      <date value="2021.2191780821918" direction="forwards" units="years"/>
      <attr name="region">
				Germany
			</attr>
    </taxon>
    <taxon id="IMS-10122-CVDP-F90D5191-80EC-467D-B47B-BA939C145AB7||2021-03-30|Germany">
      <date value="2021.2410958904109" direction="forwards" units="years"/>
      <attr name="region">
				Germany
			</attr>
    </taxon>
    <taxon id="IMS-10122-CVDP-D9A8CFD3-8C14-4A91-BF93-FC8FD4827DD2||2021-03-30|Germany">
      <date value="2021.2410958904109" direction="forwards" units="years"/>
      <attr name="region">
				Germany
			</attr>
    </taxon>
    <taxon id="IMS-10117-CVDP-C25FDB3D-B1C1-46D3-8715-3D257EB9562B||2021-03-29|Germany">
      <date value="2021.2383561643835" direction="forwards" units="years"/>
      <attr name="region">
				Germany
			</attr>
    </taxon>
    <taxon id="IMS-10013-CVDP-530BBCAC-3B4D-4676-B9CF-23E997569D5E||2021-03-25|Germany">
      <date value="2021.227397260274" direction="forwards" units="years"/>
      <attr name="region">
				Germany
			</attr>
    </taxon>
    <taxon id="IMS-10020-CVDP-84E7FEF3-B1F7-41EA-8243-68DBAC7351E0||2021-04-07|Germany">
      <date value="2021.2630136986302" direction="forwards" units="years"/>
      <attr name="region">
				Germany
			</attr>
    </taxon>
    <taxon id="IMS-10013-CVDP-57192416-8995-4CFA-81FE-BE88CF6118E1||2021-03-26|Germany">
      <date value="2021.2301369863014" direction="forwards" units="years"/>
      <attr name="region">
				Germany
			</attr>
    </taxon>
    <taxon id="IMS-10020-CVDP-FAE26D06-BDB4-43C6-A73D-C6F9705EBD77||2021-04-08|Germany">
      <date value="2021.2657534246575" direction="forwards" units="years"/>
      <attr name="region">
				Germany
			</attr>
    </taxon>
    <taxon id="IMS-10020-CVDP-CFCB3D8C-5BA9-4C99-BA5F-8D528B3CB228||2021-04-08|Germany">
      <date value="2021.2657534246575" direction="forwards" units="years"/>
      <attr name="region">
				Germany
			</attr>
    </taxon>
    <taxon id="IMS-10117-CVDP-DAAC8316-D7C1-4D75-9201-848437BE1F21||2021-03-04|Germany">
      <date value="2021.1698630136987" direction="forwards" units="years"/>
      <attr name="region">
				Germany
			</attr>
    </taxon>
    <taxon id="IMS-10033-CVDP-981402BE-36DD-4CBD-AFD6-9AF35B09CD86||2021-03-24|Germany">
      <date value="2021.2246575342465" direction="forwards" units="years"/>
      <attr name="region">
				Germany
			</attr>
    </taxon>
    <taxon id="IMS-10033-CVDP-1B24F37F-949E-4C94-A3A1-3AD03AC7F62C||2021-03-26|Germany">
      <date value="2021.2301369863014" direction="forwards" units="years"/>
      <attr name="region">
				Germany
			</attr>
    </taxon>
    <taxon id="IMS-10033-CVDP-38EBD920-3BCE-4635-B251-601299AE448D||2021-04-06|Germany">
      <date value="2021.2602739726028" direction="forwards" units="years"/>
      <attr name="region">
				Germany
			</attr>
    </taxon>
    <taxon id="IMS-10375-CVDP-74830BCD-FEA1-4F50-8B04-D0E91D6F6F8A||2021-03-30|Germany">
      <date value="2021.2410958904109" direction="forwards" units="years"/>
      <attr name="region">
				Germany
			</attr>
    </taxon>
    <taxon id="IMS-10004-CVDP-8A247E02-CFEB-4C76-A943-39163767D385||2021-04-08|Germany">
      <date value="2021.2657534246575" direction="forwards" units="years"/>
      <attr name="region">
				Germany
			</attr>
    </taxon>
    <taxon id="IMS-10272-CVDP-94C52974-5B43-4A85-AF37-A70332BD513D||2021-03-29|Germany">
      <date value="2021.2383561643835" direction="forwards" units="years"/>
      <attr name="region">
				Germany
			</attr>
    </taxon>
    <taxon id="IMS-10116-CVDP-8F990E8D-2E29-4347-BB12-EC54850023C9||2021-04-12|Germany">
      <date value="2021.2767123287672" direction="forwards" units="years"/>
      <attr name="region">
				Germany
			</attr>
    </taxon>
    <taxon id="IMS-10013-CVDP-244D9F35-BD9E-4FCE-A685-AA01497F4379||2021-04-07|Germany">
      <date value="2021.2630136986302" direction="forwards" units="years"/>
      <attr name="region">
				Germany
			</attr>
    </taxon>
    <taxon id="IMS-10122-CVDP-8C8F7AB5-D672-46CF-A86E-39159D249738||2021-04-16|Germany">
      <date value="2021.2876712328766" direction="forwards" units="years"/>
      <attr name="region">
				Germany
			</attr>
    </taxon>
    <taxon id="IMS-10122-CVDP-C26B15BF-3DAA-463D-86E1-E99A31A7A89C||2021-04-16|Germany">
      <date value="2021.2876712328766" direction="forwards" units="years"/>
      <attr name="region">
				Germany
			</attr>
    </taxon>
    <taxon id="IMS-10013-CVDP-BEB5BFC8-4085-4DB8-AFF4-4BE7449192A0||2021-04-09|Germany">
      <date value="2021.268493150685" direction="forwards" units="years"/>
      <attr name="region">
				Germany
			</attr>
    </taxon>
    <taxon id="IMS-10033-CVDP-9F87880C-36E0-48CB-B67C-137A3DE0DA98||2021-04-14|Germany">
      <date value="2021.282191780822" direction="forwards" units="years"/>
      <attr name="region">
				Germany
			</attr>
    </taxon>
    <taxon id="IMS-10150-CVDP-5CD8768D-DE6F-4BF1-8C0D-F8BBFFF02C65||2021-04-22|Germany">
      <date value="2021.304109589041" direction="forwards" units="years"/>
      <attr name="region">
				Germany
			</attr>
    </taxon>
    <taxon id="IMS-10293-CVDP-95966D54-44EB-441A-8168-625336CDC642||2021-03-15|Germany">
      <date value="2021.2" direction="forwards" units="years"/>
      <attr name="region">
				Germany
			</attr>
    </taxon>
    <taxon id="IMS-10116-CVDP-9441EE6D-BBAD-4333-AF43-EFA877D1D8B7||2021-04-27|Germany">
      <date value="2021.317808219178" direction="forwards" units="years"/>
      <attr name="region">
				Germany
			</attr>
    </taxon>
    <taxon id="IMS-10116-CVDP-0EA5AB6E-E5D1-49F1-B952-027CDFC8D187||2021-04-27|Germany">
      <date value="2021.317808219178" direction="forwards" units="years"/>
      <attr name="region">
				Germany
			</attr>
    </taxon>
    <taxon id="IMS-10188-CVDP-BB859471-2E10-46D7-8724-E1ED0BA49DD3||2021-04-23|Germany">
      <date value="2021.3068493150686" direction="forwards" units="years"/>
      <attr name="region">
				Germany
			</attr>
    </taxon>
    <taxon id="IMS-10188-CVDP-401EFDB3-4FCA-42C1-8E90-EB81086808DE||2021-04-20|Germany">
      <date value="2021.2986301369863" direction="forwards" units="years"/>
      <attr name="region">
				Germany
			</attr>
    </taxon>
    <taxon id="IMS-10122-CVDP-64A515B5-22C9-4DF1-98BB-10A5F2BFCB8F||2021-04-26|Germany">
      <date value="2021.3150684931506" direction="forwards" units="years"/>
      <attr name="region">
				Germany
			</attr>
    </taxon>
    <taxon id="IMS-10122-CVDP-84A74015-6210-4D7D-A858-243C805CF278||2021-04-23|Germany">
      <date value="2021.3068493150686" direction="forwards" units="years"/>
      <attr name="region">
				Germany
			</attr>
    </taxon>
    <taxon id="IMS-10375-CVDP-25F6E0F8-F76D-4C41-A0E4-ABC1B3684A80||2021-04-15|Germany">
      <date value="2021.2849315068493" direction="forwards" units="years"/>
      <attr name="region">
				Germany
			</attr>
    </taxon>
    <taxon id="IMS-10375-CVDP-3697A376-A62A-49B9-8305-A9CEF8CB6496||2021-04-14|Germany">
      <date value="2021.282191780822" direction="forwards" units="years"/>
      <attr name="region">
				Germany
			</attr>
    </taxon>
    <taxon id="IMS-10117-CVDP-DB3A9304-584C-463B-A1F3-4CB1BBF3A477||2021-04-14|Germany">
      <date value="2021.282191780822" direction="forwards" units="years"/>
      <attr name="region">
				Germany
			</attr>
    </taxon>
    <taxon id="IMS-10117-CVDP-40119F70-15FC-4136-81EF-F85B6F6097C1||2021-04-19|Germany">
      <date value="2021.295890410959" direction="forwards" units="years"/>
      <attr name="region">
				Germany
			</attr>
    </taxon>
    <taxon id="IMS-10117-CVDP-F870B0B9-7EA9-44D7-9523-55A8ED8E3064||2021-04-17|Germany">
      <date value="2021.2904109589042" direction="forwards" units="years"/>
      <attr name="region">
				Germany
			</attr>
    </taxon>
    <taxon id="IMS-10117-CVDP-272FAF2A-CC62-4DC9-B316-67F59CE25983||2021-04-19|Germany">
      <date value="2021.295890410959" direction="forwards" units="years"/>
      <attr name="region">
				Germany
			</attr>
    </taxon>
    <taxon id="IMS-10117-CVDP-2DD7B4CF-D82B-4637-A2A2-A8D9222886C6||2021-04-19|Germany">
      <date value="2021.295890410959" direction="forwards" units="years"/>
      <attr name="region">
				Germany
			</attr>
    </taxon>
    <taxon id="IMS-10117-CVDP-67B96087-DD82-490D-9B29-FE9B6BF6B59C||2021-04-06|Germany">
      <date value="2021.2602739726028" direction="forwards" units="years"/>
      <attr name="region">
				Germany
			</attr>
    </taxon>
    <taxon id="IMS-10117-CVDP-9D55D4B6-A11D-40EF-B597-511FFD1BD747||2021-04-16|Germany">
      <date value="2021.2876712328766" direction="forwards" units="years"/>
      <attr name="region">
				Germany
			</attr>
    </taxon>
    <taxon id="IMS-10122-CVDP-8240280E-2795-40B5-9FAF-B3640C0EF76E||2021-04-26|Germany">
      <date value="2021.3150684931506" direction="forwards" units="years"/>
      <attr name="region">
				Germany
			</attr>
    </taxon>
    <taxon id="IMS-10375-CVDP-F043B082-ACE6-47C7-8964-DC38C9BE3E1B||2021-04-25|Germany">
      <date value="2021.3123287671233" direction="forwards" units="years"/>
      <attr name="region">
				Germany
			</attr>
    </taxon>
    <taxon id="IMS-10150-CVDP-E02650F6-53D1-4190-9D73-D8F600024E30||2021-05-05|Germany">
      <date value="2021.3397260273973" direction="forwards" units="years"/>
      <attr name="region">
				Germany
			</attr>
    </taxon>
    <taxon id="IMS-10375-CVDP-E044D02F-12CC-4DD1-9C5D-EADA2D03C81A||2021-04-27|Germany">
      <date value="2021.317808219178" direction="forwards" units="years"/>
      <attr name="region">
				Germany
			</attr>
    </taxon>
    <taxon id="IMS-10375-CVDP-46ED5A1D-01D0-4E53-953A-DDA357A39A49||2021-04-28|Germany">
      <date value="2021.3205479452056" direction="forwards" units="years"/>
      <attr name="region">
				Germany
			</attr>
    </taxon>
    <taxon id="IMS-10122-CVDP-35E898FA-6741-441C-BA3E-CF972797A820||2021-04-27|Germany">
      <date value="2021.317808219178" direction="forwards" units="years"/>
      <attr name="region">
				Germany
			</attr>
    </taxon>
    <taxon id="IMS-10122-CVDP-7C843725-973E-4485-9AE3-5F5D859AB0AA||2021-04-30|Germany">
      <date value="2021.3260273972603" direction="forwards" units="years"/>
      <attr name="region">
				Germany
			</attr>
    </taxon>
    <taxon id="IMS-10117-CVDP-A74BDD2F-0DAE-4371-832C-CAD90D35C34E||2021-05-03|Germany">
      <date value="2021.3342465753424" direction="forwards" units="years"/>
      <attr name="region">
				Germany
			</attr>
    </taxon>
    <taxon id="IMS-10117-CVDP-4A53A189-3F67-4314-B553-C39B669DCEE4||2021-04-30|Germany">
      <date value="2021.3260273972603" direction="forwards" units="years"/>
      <attr name="region">
				Germany
			</attr>
    </taxon>
    <taxon id="IMS-10188-CVDP-B119DC38-BA6C-4A8F-953F-1A2D5B8D7B3F||2021-05-03|Germany">
      <date value="2021.3342465753424" direction="forwards" units="years"/>
      <attr name="region">
				Germany
			</attr>
    </taxon>
    <taxon id="IMS-10013-CVDP-F80B6A36-7604-4FD1-9D48-1A0AAA29C378||2021-05-04|Germany">
      <date value="2021.33698630137" direction="forwards" units="years"/>
      <attr name="region">
				Germany
			</attr>
    </taxon>
    <taxon id="IMS-10013-CVDP-EA330524-B175-4598-B1D5-1B176CF26BD9||2021-05-08|Germany">
      <date value="2021.3479452054794" direction="forwards" units="years"/>
      <attr name="region">
				Germany
			</attr>
    </taxon>
    <taxon id="IMS-10117-CVDP-6B41DE63-C920-4DD5-AEA0-1BE45BB87D26||2021-05-12|Germany">
      <date value="2021.358904109589" direction="forwards" units="years"/>
      <attr name="region">
				Germany
			</attr>
    </taxon>
    <taxon id="IMS-10013-CVDP-7483CE0E-B097-4637-8F92-FE400DB691D8||2021-05-11|Germany">
      <date value="2021.3561643835617" direction="forwards" units="years"/>
      <attr name="region">
				Germany
			</attr>
    </taxon>
    <taxon id="IMS-10013-CVDP-4DEE9B99-D608-41DB-BCA7-4B7CBC66EC8F||2021-05-10|Germany">
      <date value="2021.3534246575343" direction="forwards" units="years"/>
      <attr name="region">
				Germany
			</attr>
    </taxon>
    <taxon id="IMS-10188-CVDP-0866FE4D-1F95-4972-A912-9712F0E56F59||2021-05-12|Germany">
      <date value="2021.358904109589" direction="forwards" units="years"/>
      <attr name="region">
				Germany
			</attr>
    </taxon>
    <taxon id="IMS-10209-CVDP-805FF1DA-AA2E-4863-9F45-4C60043157D8||2021-05-04|Germany">
      <date value="2021.33698630137" direction="forwards" units="years"/>
      <attr name="region">
				Germany
			</attr>
    </taxon>
    <taxon id="IMS-10209-CVDP-34690FC2-A8A6-4F09-A0A0-559E616D9D9E||2021-05-05|Germany">
      <date value="2021.3397260273973" direction="forwards" units="years"/>
      <attr name="region">
				Germany
			</attr>
    </taxon>
    <taxon id="IMS-10116-CVDP-424699E2-B8C1-4A1C-9E47-99CCCB81DBCA||2021-05-19|Germany">
      <date value="2021.3780821917808" direction="forwards" units="years"/>
      <attr name="region">
				Germany
			</attr>
    </taxon>
    <taxon id="IMS-10375-CVDP-2CB63C50-E924-473D-A14C-9533E5179A9D||2021-04-23|Germany">
      <date value="2021.3068493150686" direction="forwards" units="years"/>
      <attr name="region">
				Germany
			</attr>
    </taxon>
    <taxon id="IMS-10375-CVDP-111E9D19-4C3A-4303-8E5E-0A5C819B1764||2021-04-25|Germany">
      <date value="2021.3123287671233" direction="forwards" units="years"/>
      <attr name="region">
				Germany
			</attr>
    </taxon>
    <taxon id="IMS-10150-CVDP-E451CCF6-E5C2-4D30-BC9B-9CAAD9331D65||2021-05-27|Germany">
      <date value="2021.4" direction="forwards" units="years"/>
      <attr name="region">
				Germany
			</attr>
    </taxon>
    <taxon id="IMS-10122-CVDP-59854035-78AD-467C-B71B-C796976B3375||2021-05-26|Germany">
      <date value="2021.3972602739725" direction="forwards" units="years"/>
      <attr name="region">
				Germany
			</attr>
    </taxon>
    <taxon id="IMS-10375-CVDP-56AB7379-3370-4AD4-8BD3-4E154AD65D0D||2021-05-01|Germany">
      <date value="2021.3287671232877" direction="forwards" units="years"/>
      <attr name="region">
				Germany
			</attr>
    </taxon>
    <taxon id="IMS-10375-CVDP-04325008-3A05-4378-9849-59FCFC2D09E2||2021-05-07|Germany">
      <date value="2021.345205479452" direction="forwards" units="years"/>
      <attr name="region">
				Germany
			</attr>
    </taxon>
    <taxon id="IMS-10375-CVDP-29D3A292-0024-4C82-825E-E43B56713FC8||2021-05-07|Germany">
      <date value="2021.345205479452" direction="forwards" units="years"/>
      <attr name="region">
				Germany
			</attr>
    </taxon>
    <taxon id="IMS-10375-CVDP-F7E9AD28-CCEF-4421-8BC8-D56038C65B4E||2021-05-07|Germany">
      <date value="2021.345205479452" direction="forwards" units="years"/>
      <attr name="region">
				Germany
			</attr>
    </taxon>
    <taxon id="IMS-10013-CVDP-33E1C1B7-DD67-4D17-BD70-7521744506FF||2021-05-27|Germany">
      <date value="2021.4" direction="forwards" units="years"/>
      <attr name="region">
				Germany
			</attr>
    </taxon>
    <taxon id="IMS-10375-CVDP-52CF0B53-FE0A-4328-AE85-C4CC7A7C7F56||2021-05-12|Germany">
      <date value="2021.358904109589" direction="forwards" units="years"/>
      <attr name="region">
				Germany
			</attr>
    </taxon>
    <taxon id="IMS-10375-CVDP-80CA1283-DBEF-465D-A271-1C5556C04E14||2021-05-18|Germany">
      <date value="2021.3753424657534" direction="forwards" units="years"/>
      <attr name="region">
				Germany
			</attr>
    </taxon>
    <taxon id="IMS-10375-CVDP-EF8CD70C-BCA4-4893-A747-77E0FF590182||2021-05-18|Germany">
      <date value="2021.3753424657534" direction="forwards" units="years"/>
      <attr name="region">
				Germany
			</attr>
    </taxon>
    <taxon id="IMS-10122-CVDP-D415D408-FEE2-4BBC-BC49-7ABAA6B1AC0D||2021-05-14|Germany">
      <date value="2021.3643835616438" direction="forwards" units="years"/>
      <attr name="region">
				Germany
			</attr>
    </taxon>
    <taxon id="IMS-10209-CVDP-E6941185-206F-46D7-99D5-5C5F00D61027||2021-05-16|Germany">
      <date value="2021.3698630136987" direction="forwards" units="years"/>
      <attr name="region">
				Germany
			</attr>
    </taxon>
    <taxon id="IMS-10209-CVDP-F58F36FF-AFA0-402A-8E7D-768059DC7788||2021-05-16|Germany">
      <date value="2021.3698630136987" direction="forwards" units="years"/>
      <attr name="region">
				Germany
			</attr>
    </taxon>
    <taxon id="IMS-10209-CVDP-67E919CC-558E-4846-8697-883E9B2BE907||2021-05-16|Germany">
      <date value="2021.3698630136987" direction="forwards" units="years"/>
      <attr name="region">
				Germany
			</attr>
    </taxon>
    <taxon id="IMS-10122-CVDP-B5159E4F-8BC5-4CAD-ACAA-5618181A731A||2021-06-01|Germany">
      <date value="2021.4136986301369" direction="forwards" units="years"/>
      <attr name="region">
				Germany
			</attr>
    </taxon>
    <taxon id="IMS-10122-CVDP-32E26401-80D7-41FC-93B8-38366AAF347F||2021-06-01|Germany">
      <date value="2021.4136986301369" direction="forwards" units="years"/>
      <attr name="region">
				Germany
			</attr>
    </taxon>
    <taxon id="IMS-10375-CVDP-86C8AF6F-101F-40DF-93D8-F3E84D86F879||2021-05-17|Germany">
      <date value="2021.372602739726" direction="forwards" units="years"/>
      <attr name="region">
				Germany
			</attr>
    </taxon>
    <taxon id="IMS-10375-CVDP-61D59A66-09B9-43E4-8CD6-B9371EBF5239||2021-05-17|Germany">
      <date value="2021.372602739726" direction="forwards" units="years"/>
      <attr name="region">
				Germany
			</attr>
    </taxon>
    <taxon id="IMS-10375-CVDP-9C4E0B25-AE5D-4170-A17E-3D427D6EBC08||2021-05-17|Germany">
      <date value="2021.372602739726" direction="forwards" units="years"/>
      <attr name="region">
				Germany
			</attr>
    </taxon>
    <taxon id="IMS-10375-CVDP-9B3B025C-96EF-4244-B46A-01963B1AED56||2021-05-25|Germany">
      <date value="2021.3945205479451" direction="forwards" units="years"/>
      <attr name="region">
				Germany
			</attr>
    </taxon>
    <taxon id="IMS-10375-CVDP-4FB30E69-1E8C-4ED0-AB25-BA315B0765D5||2021-05-17|Germany">
      <date value="2021.372602739726" direction="forwards" units="years"/>
      <attr name="region">
				Germany
			</attr>
    </taxon>
    <taxon id="IMS-10375-CVDP-F396F50B-4607-4190-B96F-D7A1F17DCABE||2021-05-25|Germany">
      <date value="2021.3945205479451" direction="forwards" units="years"/>
      <attr name="region">
				Germany
			</attr>
    </taxon>
    <taxon id="IMS-10375-CVDP-C20F9844-2AF3-4997-AA16-C343B983C073||2021-05-18|Germany">
      <date value="2021.3753424657534" direction="forwards" units="years"/>
      <attr name="region">
				Germany
			</attr>
    </taxon>
    <taxon id="IMS-10375-CVDP-DFACC9FA-DC6D-45CB-9BC4-A056E99C73CD||2021-05-25|Germany">
      <date value="2021.3945205479451" direction="forwards" units="years"/>
      <attr name="region">
				Germany
			</attr>
    </taxon>
    <taxon id="IMS-10375-CVDP-48E898CB-F42B-4895-904E-17FD969387DA||2021-05-22|Germany">
      <date value="2021.386301369863" direction="forwards" units="years"/>
      <attr name="region">
				Germany
			</attr>
    </taxon>
    <taxon id="IMS-10023-CVDP-FA683F9A-3B88-4410-805A-1C36AE9064C4||2021-05-28|Germany">
      <date value="2021.4027397260274" direction="forwards" units="years"/>
      <attr name="region">
				Germany
			</attr>
    </taxon>
    <taxon id="IMS-10023-CVDP-28319D59-92FF-4117-B278-D0E515D0843E||2021-06-01|Germany">
      <date value="2021.4136986301369" direction="forwards" units="years"/>
      <attr name="region">
				Germany
			</attr>
    </taxon>
    <taxon id="IMS-10327-CVDP-DB5601CB-0B99-4FA9-B99B-2210398E7A28||2021-05-28|Germany">
      <date value="2021.4027397260274" direction="forwards" units="years"/>
      <attr name="region">
				Germany
			</attr>
    </taxon>
    <taxon id="IMS-10375-CVDP-8ED061E1-C0FD-48A5-85B1-6B9D4618A4A7||2021-05-19|Germany">
      <date value="2021.3780821917808" direction="forwards" units="years"/>
      <attr name="region">
				Germany
			</attr>
    </taxon>
  </taxa>
  <taxa id="ancestralTaxa">
    <taxon id="hCoV-19/Belgium/rega-6126/2021|EPI_ISL_2404564|2021-03-30|Benelux_ancestor_taxon">
      <attr name="region">WesternAfrica</attr>
    </taxon>
    <taxon id="hCoV-19/Belgium/rega-6127/2021|EPI_ISL_2404565|2021-03-30|Benelux_ancestor_taxon">
      <attr name="region">WesternAfrica</attr>
    </taxon>
    <taxon id="hCoV-19/Belgium/rega-6128/2021|EPI_ISL_2404566|2021-03-30|Benelux_ancestor_taxon">
      <attr name="region">WesternAfrica</attr>
    </taxon>
    <taxon id="hCoV-19/Belgium/rega-6129/2021|EPI_ISL_2404567|2021-03-30|Benelux_ancestor_taxon">
      <attr name="region">WesternAfrica</attr>
    </taxon>
    <taxon id="hCoV-19/Belgium/rega-6130/2021|EPI_ISL_2404568|2021-03-30|Benelux_ancestor_taxon">
      <attr name="region">WesternAfrica</attr>
    </taxon>
    <taxon id="hCoV-19/Belgium/rega-6131/2021|EPI_ISL_2404569|2021-03-30|Benelux_ancestor_taxon">
      <attr name="region">WesternAfrica</attr>
    </taxon>
    <taxon id="hCoV-19/Belgium/rega-6132/2021|EPI_ISL_2404570|2021-03-30|Benelux_ancestor_taxon">
      <attr name="region">WesternAfrica</attr>
    </taxon>
    <taxon id="hCoV-19/Belgium/rega-5023/2021|EPI_ISL_1382686|2021-03-03|Benelux_ancestor_taxon">
      <attr name="region">WesternAfrica</attr>
    </taxon>
    <taxon id="hCoV-19/Belgium/rega-5443/2021|EPI_ISL_2403956|2021-03-22|Benelux_ancestor_taxon">
      <attr name="region">WesternAfrica</attr>
    </taxon>
    <taxon id="hCoV-19/Belgium/rega-5484/2021|EPI_ISL_2403997|2021-03-05|Benelux_ancestor_taxon">
      <attr name="region">WesternAfrica</attr>
    </taxon>
    <taxon id="hCoV-19/Netherlands/ZH-EMC-1312/2020|EPI_ISL_801441|2020-12-24|Benelux_ancestor_taxon">
      <attr name="region">SouthernAfrica</attr>
    </taxon>
    <taxon id="hCoV-19/Netherlands/ZH-EMC-1313/2020|EPI_ISL_801442|2020-12-28|Benelux_ancestor_taxon">
      <attr name="region">SouthernAfrica</attr>
    </taxon>
  </taxa>
  <taxa id="allTaxa">
    <taxa idref="taxa"/>
    <taxa idref="ancestralTaxa"/>
  </taxa>
  
<!-- The sequence alignment (each sequence refers to a taxon above).         -->
  
<!-- ntax=561 nchar=29903                                                    -->
  <alignment id="alignment" dataType="nucleotide">
    <sequence>
			<taxon idref="hCoV-19/England/CAMC-1263516/2021|EPI_ISL_1018852|2021-02-10|NorthernEurope"/>
			<!-- sequence here -->
		</sequence>
    <sequence>
			<taxon idref="hCoV-19/Rwanda/NRLNAT1088/2020|EPI_ISL_1020288|2020-12-17|EasternAfrica"/>
			<!-- sequence here -->
		</sequence>
    <sequence>
			<taxon idref="hCoV-19/Slovenia/68981/2021|EPI_ISL_1063496|2021-02-07|EasternEurope"/>
			<!-- sequence here -->
		</sequence>
    <sequence>
			<taxon idref="hCoV-19/Slovenia/65006/2021|EPI_ISL_1063521|2021-02-04|EasternEurope"/>
			<!-- sequence here -->
		</sequence>
    <sequence>
			<taxon idref="hCoV-19/Slovenia/65882/2021|EPI_ISL_1063522|2021-02-05|EasternEurope"/>
			<!-- sequence here -->
		</sequence>
    <sequence>
			<taxon idref="hCoV-19/Turkey/HSGM-D378/2021|EPI_ISL_1063988|2021-02-08|SouthernEurope"/>
			<!-- sequence here -->
		</sequence>
    <sequence>
			<taxon idref="hCoV-19/Turkey/HSGM-D379/2021|EPI_ISL_1063989|2021-02-08|SouthernEurope"/>
			<!-- sequence here -->
		</sequence>
    <sequence>
			<taxon idref="hCoV-19/Slovenia/61741/2021|EPI_ISL_1063996|2021-02-03|EasternEurope"/>
			<!-- sequence here -->
		</sequence>
    <sequence>
			<taxon idref="hCoV-19/France/un-21012220498/2021|EPI_ISL_1088552|2021-01-22|France"/>
			<!-- sequence here -->
		</sequence>
    <sequence>
			<taxon idref="hCoV-19/France/un-21012220289/2021|EPI_ISL_1088554|2021-01-22|France"/>
			<!-- sequence here -->
		</sequence>
    <sequence>
			<taxon idref="hCoV-19/Belgium/rega-3206/2021|EPI_ISL_1094192|2021-01-30|Benelux"/>
			<!-- sequence here -->
		</sequence>
    <sequence>
			<taxon idref="hCoV-19/France/PAC-IHUCOVID-3234/2021|EPI_ISL_1097023|2021-01-21|France"/>
			<!-- sequence here -->
		</sequence>
    <sequence>
			<taxon idref="hCoV-19/France/PAC-IHUCOVID-3151/2021|EPI_ISL_1097024|2021-01-25|France"/>
			<!-- sequence here -->
		</sequence>
    <sequence>
			<taxon idref="hCoV-19/France/IDF-HMN-21022010332/2021|EPI_ISL_1110156|2021-02-01|France"/>
			<!-- sequence here -->
		</sequence>
    <sequence>
			<taxon idref="hCoV-19/France/IDF-HMN-21022010333/2021|EPI_ISL_1110157|2021-02-01|France"/>
			<!-- sequence here -->
		</sequence>
    <sequence>
			<taxon idref="hCoV-19/France/IDF-HMN-21022150436/2021|EPI_ISL_1110170|2021-02-09|France"/>
			<!-- sequence here -->
		</sequence>
    <sequence>
			<taxon idref="hCoV-19/France/IDF-HMN-21022180538/2021|EPI_ISL_1110194|2021-02-15|France"/>
			<!-- sequence here -->
		</sequence>
    <sequence>
			<taxon idref="hCoV-19/France/IDF-HMN-21022230167/2021|EPI_ISL_1110207|2021-02-17|France"/>
			<!-- sequence here -->
		</sequence>
    <sequence>
			<taxon idref="hCoV-19/France/IDF-HMN-21022230288/2021|EPI_ISL_1110210|2021-01-27|France"/>
			<!-- sequence here -->
		</sequence>
    <sequence>
			<taxon idref="hCoV-19/France/PDL-IPP03889/2021|EPI_ISL_1111061|2021-02-15|France"/>
			<!-- sequence here -->
		</sequence>
    <sequence>
			<taxon idref="hCoV-19/Slovenia/75526/2021|EPI_ISL_1118863|2021-02-11|EasternEurope"/>
			<!-- sequence here -->
		</sequence>
    <sequence>
			<taxon idref="hCoV-19/Slovenia/73271/2021|EPI_ISL_1118864|2021-02-10|EasternEurope"/>
			<!-- sequence here -->
		</sequence>
    <sequence>
			<taxon idref="hCoV-19/Ireland/CN-NVRL-21IRL31745/2021|EPI_ISL_1118873|2021-02-04|NorthernEurope"/>
			<!-- sequence here -->
		</sequence>
    <sequence>
			<taxon idref="hCoV-19/France/IDF-IPP03715/2021|EPI_ISL_1118898|2021-02-09|France"/>
			<!-- sequence here -->
		</sequence>
    <sequence>
			<taxon idref="hCoV-19/France/IDF-IPP03716/2021|EPI_ISL_1118899|2021-02-10|France"/>
			<!-- sequence here -->
		</sequence>
    <sequence>
			<taxon idref="hCoV-19/France/IDF-IPP03790/2021|EPI_ISL_1118902|2021-02-02|France"/>
			<!-- sequence here -->
		</sequence>
    <sequence>
			<taxon idref="hCoV-19/France/IDF-IPP03791/2021|EPI_ISL_1118903|2021-02-02|France"/>
			<!-- sequence here -->
		</sequence>
    <sequence>
			<taxon idref="hCoV-19/France/IDF-IPP03826/2021|EPI_ISL_1118909|2021-02-04|France"/>
			<!-- sequence here -->
		</sequence>
    <sequence>
			<taxon idref="hCoV-19/Switzerland/SG-ETHZ-460721/2021|EPI_ISL_1130199|2021-01-15|WesternEurope"/>
			<!-- sequence here -->
		</sequence>
    <sequence>
			<taxon idref="hCoV-19/Switzerland/SG-ETHZ-451540/2021|EPI_ISL_1130202|2021-01-12|WesternEurope"/>
			<!-- sequence here -->
		</sequence>
    <sequence>
			<taxon idref="hCoV-19/Switzerland/SG-ETHZ-451760/2021|EPI_ISL_1130204|2021-01-14|WesternEurope"/>
			<!-- sequence here -->
		</sequence>
    <sequence>
			<taxon idref="hCoV-19/France/NAQ-HCL021026150301/2021|EPI_ISL_1155709|2021-02-01|France"/>
			<!-- sequence here -->
		</sequence>
    <sequence>
			<taxon idref="hCoV-19/France/NAQ-HCL021026160101/2021|EPI_ISL_1155713|2021-02-01|France"/>
			<!-- sequence here -->
		</sequence>
    <sequence>
			<taxon idref="hCoV-19/Turkey/HSGM-4506/2021|EPI_ISL_1170076|2021-02-16|SouthernEurope"/>
			<!-- sequence here -->
		</sequence>
    <sequence>
			<taxon idref="hCoV-19/Belgium/ULG-12787/2021|EPI_ISL_1171547|2021-02-24|Benelux"/>
			<!-- sequence here -->
		</sequence>
    <sequence>
			<taxon idref="hCoV-19/Slovenia/99407/2021|EPI_ISL_1181840|2021-02-24|EasternEurope"/>
			<!-- sequence here -->
		</sequence>
    <sequence>
			<taxon idref="hCoV-19/Slovenia/73053/2021|EPI_ISL_1181852|2021-02-10|EasternEurope"/>
			<!-- sequence here -->
		</sequence>
    <sequence>
			<taxon idref="hCoV-19/Slovenia/75819/2021|EPI_ISL_1181856|2021-02-11|EasternEurope"/>
			<!-- sequence here -->
		</sequence>
    <sequence>
			<taxon idref="hCoV-19/Slovenia/76392/2021|EPI_ISL_1181859|2021-02-11|EasternEurope"/>
			<!-- sequence here -->
		</sequence>
    <sequence>
			<taxon idref="hCoV-19/Slovenia/76019/2021|EPI_ISL_1181860|2021-02-11|EasternEurope"/>
			<!-- sequence here -->
		</sequence>
    <sequence>
			<taxon idref="hCoV-19/Slovenia/76280/2021|EPI_ISL_1181861|2021-02-11|EasternEurope"/>
			<!-- sequence here -->
		</sequence>
    <sequence>
			<taxon idref="hCoV-19/Slovenia/80233/2021|EPI_ISL_1181862|2021-02-14|EasternEurope"/>
			<!-- sequence here -->
		</sequence>
    <sequence>
			<taxon idref="hCoV-19/Ireland/CN-NVRL-21IRL42562/2021|EPI_ISL_1181883|2021-02-13|NorthernEurope"/>
			<!-- sequence here -->
		</sequence>
    <sequence>
			<taxon idref="hCoV-19/Switzerland/VD-ETHZ-510441/2021|EPI_ISL_1195116|2021-02-22|WesternEurope"/>
			<!-- sequence here -->
		</sequence>
    <sequence>
			<taxon idref="hCoV-19/Tunisia/Q6575/2021|EPI_ISL_1207287|2021-02-07|NorthernAfrica"/>
			<!-- sequence here -->
		</sequence>
    <sequence>
			<taxon idref="hCoV-19/Tunisia/20216575/2021|EPI_ISL_1208160|2021-02-07|NorthernAfrica"/>
			<!-- sequence here -->
		</sequence>
    <sequence>
			<taxon idref="hCoV-19/Tunisia/5509/2021|EPI_ISL_1208398|2021-02-02|NorthernAfrica"/>
			<!-- sequence here -->
		</sequence>
    <sequence>
			<taxon idref="hCoV-19/Tunisia/14670/2021|EPI_ISL_1208403|2021-02-09|NorthernAfrica"/>
			<!-- sequence here -->
		</sequence>
    <sequence>
			<taxon idref="hCoV-19/Netherlands/NH-RIVM-15758/2021|EPI_ISL_1232433|2021-02-18|Benelux"/>
			<!-- sequence here -->
		</sequence>
    <sequence>
			<taxon idref="hCoV-19/USA/CO-CDPHE-2100509191/2021|EPI_ISL_1234167|2021-02-14|NorthAmerica"/>
			<!-- sequence here -->
		</sequence>
    <sequence>
			<taxon idref="hCoV-19/France/PDL-IPP04588/2021|EPI_ISL_1239371|2021-03-02|France"/>
			<!-- sequence here -->
		</sequence>
    <sequence>
			<taxon idref="hCoV-19/England/CAMC-132305C/2021|EPI_ISL_1246214|2021-02-22|NorthernEurope"/>
			<!-- sequence here -->
		</sequence>
    <sequence>
			<taxon idref="hCoV-19/Slovenia/81717/2021|EPI_ISL_1250645|2021-02-15|EasternEurope"/>
			<!-- sequence here -->
		</sequence>
    <sequence>
			<taxon idref="hCoV-19/Slovenia/87822/2021|EPI_ISL_1250657|2021-02-18|EasternEurope"/>
			<!-- sequence here -->
		</sequence>
    <sequence>
			<taxon idref="hCoV-19/Slovenia/89830/2021|EPI_ISL_1250658|2021-02-18|EasternEurope"/>
			<!-- sequence here -->
		</sequence>
    <sequence>
			<taxon idref="hCoV-19/Slovenia/89591/2021|EPI_ISL_1250661|2021-02-18|EasternEurope"/>
			<!-- sequence here -->
		</sequence>
    <sequence>
			<taxon idref="hCoV-19/Slovenia/91878/2021|EPI_ISL_1250667|2021-02-19|EasternEurope"/>
			<!-- sequence here -->
		</sequence>
    <sequence>
			<taxon idref="hCoV-19/Slovenia/90174/2021|EPI_ISL_1250677|2021-02-19|EasternEurope"/>
			<!-- sequence here -->
		</sequence>
    <sequence>
			<taxon idref="hCoV-19/Slovenia/90716/2021|EPI_ISL_1250678|2021-02-19|EasternEurope"/>
			<!-- sequence here -->
		</sequence>
    <sequence>
			<taxon idref="hCoV-19/Slovenia/92278/2021|EPI_ISL_1250681|2021-02-20|EasternEurope"/>
			<!-- sequence here -->
		</sequence>
    <sequence>
			<taxon idref="hCoV-19/France/ARA-HCL021030048401/2021|EPI_ISL_1253541|2021-02-02|France"/>
			<!-- sequence here -->
		</sequence>
    <sequence>
			<taxon idref="hCoV-19/France/ARA-HCL021030056501/2021|EPI_ISL_1253544|2021-02-02|France"/>
			<!-- sequence here -->
		</sequence>
    <sequence>
			<taxon idref="hCoV-19/France/ARA-HCL021032818501/2021|EPI_ISL_1253553|2021-02-16|France"/>
			<!-- sequence here -->
		</sequence>
    <sequence>
			<taxon idref="hCoV-19/France/ARA-HCL021039976101/2021|EPI_ISL_1253568|2021-02-23|France"/>
			<!-- sequence here -->
		</sequence>
    <sequence>
			<taxon idref="hCoV-19/France/ARA-HCL021039994301/2021|EPI_ISL_1253569|2021-02-23|France"/>
			<!-- sequence here -->
		</sequence>
    <sequence>
			<taxon idref="hCoV-19/France/ARA-HCL021040213101/2021|EPI_ISL_1253575|2021-03-02|France"/>
			<!-- sequence here -->
		</sequence>
    <sequence>
			<taxon idref="hCoV-19/Mayotte/IPP02316/2021|EPI_ISL_1259284|2021-01-18|EasternAfrica"/>
			<!-- sequence here -->
		</sequence>
    <sequence>
			<taxon idref="hCoV-19/Mayotte/IPP03013/2021|EPI_ISL_1259293|2021-01-26|EasternAfrica"/>
			<!-- sequence here -->
		</sequence>
    <sequence>
			<taxon idref="hCoV-19/Switzerland/SG-ETHZ-461186/2021|EPI_ISL_1259431|2021-01-20|WesternEurope"/>
			<!-- sequence here -->
		</sequence>
    <sequence>
			<taxon idref="hCoV-19/Switzerland/SG-ETHZ-461200/2021|EPI_ISL_1259432|2021-01-20|WesternEurope"/>
			<!-- sequence here -->
		</sequence>
    <sequence>
			<taxon idref="hCoV-19/Belgium/UGent-2572/2021|EPI_ISL_1273195|2021-02-26|Benelux"/>
			<!-- sequence here -->
		</sequence>
    <sequence>
			<taxon idref="hCoV-19/Slovenia/83275/2021|EPI_ISL_1273386|2021-02-16|EasternEurope"/>
			<!-- sequence here -->
		</sequence>
    <sequence>
			<taxon idref="hCoV-19/Slovenia/88655/2021|EPI_ISL_1273388|2021-02-18|EasternEurope"/>
			<!-- sequence here -->
		</sequence>
    <sequence>
			<taxon idref="hCoV-19/England/CAMC-139B22C/2021|EPI_ISL_1275591|2021-03-04|NorthernEurope"/>
			<!-- sequence here -->
		</sequence>
    <sequence>
			<taxon idref="hCoV-19/France/ARA-HCL021032332201/2021|EPI_ISL_1287742|2021-02-09|France"/>
			<!-- sequence here -->
		</sequence>
    <sequence>
			<taxon idref="hCoV-19/France/ARA-HCL021032334601/2021|EPI_ISL_1287744|2021-02-10|France"/>
			<!-- sequence here -->
		</sequence>
    <sequence>
			<taxon idref="hCoV-19/France/ARA-HCL021032336801/2021|EPI_ISL_1287745|2021-02-10|France"/>
			<!-- sequence here -->
		</sequence>
    <sequence>
			<taxon idref="hCoV-19/France/ARA-HCL021032341001/2021|EPI_ISL_1287746|2021-02-08|France"/>
			<!-- sequence here -->
		</sequence>
    <sequence>
			<taxon idref="hCoV-19/France/ARA-HCL021032370101/2021|EPI_ISL_1287749|2021-02-15|France"/>
			<!-- sequence here -->
		</sequence>
    <sequence>
			<taxon idref="hCoV-19/France/NAQ-HCL021039538301/2021|EPI_ISL_1290839|2021-02-15|France"/>
			<!-- sequence here -->
		</sequence>
    <sequence>
			<taxon idref="hCoV-19/Sweden/21-51853/2021|EPI_ISL_1300334|2021-03-01|NorthernEurope"/>
			<!-- sequence here -->
		</sequence>
    <sequence>
			<taxon idref="hCoV-19/Australia/QLD1738/2021|EPI_ISL_1306135|2021-03-19|APAC"/>
			<!-- sequence here -->
		</sequence>
    <sequence>
			<taxon idref="hCoV-19/France/IDF-HCL021020599501/2021|EPI_ISL_1312372|2021-01-26|France"/>
			<!-- sequence here -->
		</sequence>
    <sequence>
			<taxon idref="hCoV-19/France/IDF-HCL021020617301/2021|EPI_ISL_1312373|2021-01-25|France"/>
			<!-- sequence here -->
		</sequence>
    <sequence>
			<taxon idref="hCoV-19/France/IDF-HCL021020618301/2021|EPI_ISL_1312374|2021-01-25|France"/>
			<!-- sequence here -->
		</sequence>
    <sequence>
			<taxon idref="hCoV-19/France/ARA-HCL021022323801/2021|EPI_ISL_1312377|2021-01-28|France"/>
			<!-- sequence here -->
		</sequence>
    <sequence>
			<taxon idref="hCoV-19/France/ARA-HCL021023116401/2021|EPI_ISL_1312379|2021-01-29|France"/>
			<!-- sequence here -->
		</sequence>
    <sequence>
			<taxon idref="hCoV-19/France/ARA-HCL021042173901/2021|EPI_ISL_1312896|2021-03-02|France"/>
			<!-- sequence here -->
		</sequence>
    <sequence>
			<taxon idref="hCoV-19/France/ARA-HCL021045109701/2021|EPI_ISL_1312994|2021-03-04|France"/>
			<!-- sequence here -->
		</sequence>
    <sequence>
			<taxon idref="hCoV-19/France/ARA-HCL021045102401/2021|EPI_ISL_1313000|2021-03-03|France"/>
			<!-- sequence here -->
		</sequence>
    <sequence>
			<taxon idref="hCoV-19/France/ARA-HCL021032976901/2021|EPI_ISL_1313012|2021-02-16|France"/>
			<!-- sequence here -->
		</sequence>
    <sequence>
			<taxon idref="hCoV-19/France/ARA-HCL021042048301/2021|EPI_ISL_1313043|2021-01-04|France"/>
			<!-- sequence here -->
		</sequence>
    <sequence>
			<taxon idref="hCoV-19/Sweden/01_SE100_21CS500437/2021|EPI_ISL_1313387|2021-02-22|NorthernEurope"/>
			<!-- sequence here -->
		</sequence>
    <sequence>
			<taxon idref="hCoV-19/France/ARA-HCL021045685601/2021|EPI_ISL_1313667|2021-03-10|France"/>
			<!-- sequence here -->
		</sequence>
    <sequence>
			<taxon idref="hCoV-19/France/ARA-HCL021043386001/2021|EPI_ISL_1313693|2021-03-07|France"/>
			<!-- sequence here -->
		</sequence>
    <sequence>
			<taxon idref="hCoV-19/France/ARA-HCL021046533001/2021|EPI_ISL_1313709|2021-02-14|France"/>
			<!-- sequence here -->
		</sequence>
    <sequence>
			<taxon idref="hCoV-19/France/ARA-HCL990000245604/2021|EPI_ISL_1314016|2021-03-13|France"/>
			<!-- sequence here -->
		</sequence>
    <sequence>
			<taxon idref="hCoV-19/France/ARA-HCL021047323101/2021|EPI_ISL_1314035|2021-03-10|France"/>
			<!-- sequence here -->
		</sequence>
    <sequence>
			<taxon idref="hCoV-19/France/ARA-HCL021047326201/2021|EPI_ISL_1314039|2021-03-09|France"/>
			<!-- sequence here -->
		</sequence>
    <sequence>
			<taxon idref="hCoV-19/Belgium/rega-3848/2021|EPI_ISL_1322650|2021-02-20|Benelux"/>
			<!-- sequence here -->
		</sequence>
    <sequence>
			<taxon idref="hCoV-19/England/QEUH-138F0B8/2021|EPI_ISL_1333084|2021-02-27|NorthernEurope"/>
			<!-- sequence here -->
		</sequence>
    <sequence>
			<taxon idref="hCoV-19/England/CAMC-1323C85/2021|EPI_ISL_1333887|2021-02-23|NorthernEurope"/>
			<!-- sequence here -->
		</sequence>
    <sequence>
			<taxon idref="hCoV-19/France/IDF-IPP04770/2021|EPI_ISL_1336340|2021-03-01|France"/>
			<!-- sequence here -->
		</sequence>
    <sequence>
			<taxon idref="hCoV-19/Spain/CT-HUGTiPM007CJ9F5/2021|EPI_ISL_1347071|2021-03-10|SouthernEurope"/>
			<!-- sequence here -->
		</sequence>
    <sequence>
			<taxon idref="hCoV-19/USA/MD-IGS-012104403973A/2021|EPI_ISL_1363775|2021-02-13|NorthAmerica"/>
			<!-- sequence here -->
		</sequence>
    <sequence>
			<taxon idref="hCoV-19/Germany/RP-IMB15870/2021|EPI_ISL_1364949|2021-02-10|Germany"/>
			<!-- sequence here -->
		</sequence>
    <sequence>
			<taxon idref="hCoV-19/Cote_d_Ivoire/BKE-2022-bc17/2021|EPI_ISL_1365023|2021-02-12|WesternAfrica"/>
			<!-- sequence here -->
		</sequence>
    <sequence>
			<taxon idref="hCoV-19/Cote_d_Ivoire/BKE-2024-bc41/2021|EPI_ISL_1365027|2021-02-12|WesternAfrica"/>
			<!-- sequence here -->
		</sequence>
    <sequence>
			<taxon idref="hCoV-19/Cote_d_Ivoire/BKE-2034-bc65/2021|EPI_ISL_1365030|2021-02-11|WesternAfrica"/>
			<!-- sequence here -->
		</sequence>
    <sequence>
			<taxon idref="hCoV-19/Switzerland/GEN3442/2021|EPI_ISL_1370388|2021-02-24|WesternEurope"/>
			<!-- sequence here -->
		</sequence>
    <sequence>
			<taxon idref="hCoV-19/Switzerland/GEN3444/2021|EPI_ISL_1370392|2021-02-24|WesternEurope"/>
			<!-- sequence here -->
		</sequence>
    <sequence>
			<taxon idref="hCoV-19/England/CAMC-13FBBE3/2021|EPI_ISL_1374137|2021-03-17|NorthernEurope"/>
			<!-- sequence here -->
		</sequence>
    <sequence>
			<taxon idref="hCoV-19/Nigeria/NCDC-FCT-11k/2021|EPI_ISL_1381815|2021-02-05|WesternAfrica"/>
			<!-- sequence here -->
		</sequence>
    <sequence>
			<taxon idref="hCoV-19/France/IDF-IPP05260/2021|EPI_ISL_1381819|2021-03-08|France"/>
			<!-- sequence here -->
		</sequence>
    <sequence>
			<taxon idref="hCoV-19/France/PDL-IPP05409/2021|EPI_ISL_1381826|2021-01-12|France"/>
			<!-- sequence here -->
		</sequence>
    <sequence>
			<taxon idref="hCoV-19/France/PDL-IPP05410/2021|EPI_ISL_1381827|2021-01-14|France"/>
			<!-- sequence here -->
		</sequence>
    <sequence>
			<taxon idref="hCoV-19/Belgium/rega-5023/2021|EPI_ISL_1382686|2021-03-03|Benelux"/>
			<!-- sequence here -->
		</sequence>
    <sequence>
			<taxon idref="hCoV-19/Luxembourg/LNS9039700/2021|EPI_ISL_1383629|2021-02-20|Benelux"/>
			<!-- sequence here -->
		</sequence>
    <sequence>
			<taxon idref="hCoV-19/Luxembourg/LNS9014046/2021|EPI_ISL_1383630|2021-02-20|Benelux"/>
			<!-- sequence here -->
		</sequence>
    <sequence>
			<taxon idref="hCoV-19/Luxembourg/LNS0021152/2021|EPI_ISL_1384133|2021-02-27|Benelux"/>
			<!-- sequence here -->
		</sequence>
    <sequence>
			<taxon idref="hCoV-19/Luxembourg/LNS3445509/2021|EPI_ISL_1384141|2021-02-27|Benelux"/>
			<!-- sequence here -->
		</sequence>
    <sequence>
			<taxon idref="hCoV-19/Spain/CT-HUGTiPR009AG4E11/2021|EPI_ISL_1386061|2021-03-11|SouthernEurope"/>
			<!-- sequence here -->
		</sequence>
    <sequence>
			<taxon idref="hCoV-19/Switzerland/BS-UHB-351261/2021|EPI_ISL_1388124|2021-01-25|WesternEurope"/>
			<!-- sequence here -->
		</sequence>
    <sequence>
			<taxon idref="hCoV-19/Slovenia/104842/2021|EPI_ISL_1406287|2021-02-26|EasternEurope"/>
			<!-- sequence here -->
		</sequence>
    <sequence>
			<taxon idref="hCoV-19/Slovenia/107726/2021|EPI_ISL_1406290|2021-03-01|EasternEurope"/>
			<!-- sequence here -->
		</sequence>
    <sequence>
			<taxon idref="hCoV-19/England/CAMC-141BE10/2021|EPI_ISL_1410265|2021-03-19|NorthernEurope"/>
			<!-- sequence here -->
		</sequence>
    <sequence>
			<taxon idref="hCoV-19/France/OCC-276/2021|EPI_ISL_1425079|2021-03-19|France"/>
			<!-- sequence here -->
		</sequence>
    <sequence>
			<taxon idref="hCoV-19/France/CVL-IPP06156/2021|EPI_ISL_1443884|2021-03-16|France"/>
			<!-- sequence here -->
		</sequence>
    <sequence>
			<taxon idref="hCoV-19/England/CAMC-144BD0B/2021|EPI_ISL_1451288|2021-03-22|NorthernEurope"/>
			<!-- sequence here -->
		</sequence>
    <sequence>
			<taxon idref="hCoV-19/England/CAMC-144BC3B/2021|EPI_ISL_1451346|2021-03-22|NorthernEurope"/>
			<!-- sequence here -->
		</sequence>
    <sequence>
			<taxon idref="hCoV-19/England/CAMC-144C317/2021|EPI_ISL_1473594|2021-03-22|NorthernEurope"/>
			<!-- sequence here -->
		</sequence>
    <sequence>
			<taxon idref="hCoV-19/England/CAMC-145B4D6/2021|EPI_ISL_1473658|2021-03-22|NorthernEurope"/>
			<!-- sequence here -->
		</sequence>
    <sequence>
			<taxon idref="hCoV-19/USA/un-CDC-MNRW-7077/2020|EPI_ISL_1483230|2020-12-30|NorthAmerica"/>
			<!-- sequence here -->
		</sequence>
    <sequence>
			<taxon idref="hCoV-19/France/ARA-700000204248/2021|EPI_ISL_1483776|2021-03-18|France"/>
			<!-- sequence here -->
		</sequence>
    <sequence>
			<taxon idref="hCoV-19/France/ARA-700000212710/2021|EPI_ISL_1483780|2021-03-26|France"/>
			<!-- sequence here -->
		</sequence>
    <sequence>
			<taxon idref="hCoV-19/France/ARA-700000220342/2021|EPI_ISL_1483786|2021-03-25|France"/>
			<!-- sequence here -->
		</sequence>
    <sequence>
			<taxon idref="hCoV-19/Denmark/DCGC-22492/2020|EPI_ISL_757470|2020-12-14|NorthernEurope"/>
			<!-- sequence here -->
		</sequence>
    <sequence>
			<taxon idref="hCoV-19/Denmark/DCGC-22263/2020|EPI_ISL_757974|2020-12-14|NorthernEurope"/>
			<!-- sequence here -->
		</sequence>
    <sequence>
			<taxon idref="hCoV-19/England/205241493/2020|EPI_ISL_769875|2020-12-22|NorthernEurope"/>
			<!-- sequence here -->
		</sequence>
    <sequence>
			<taxon idref="hCoV-19/Netherlands/ZH-EMC-1312/2020|EPI_ISL_801441|2020-12-24|Benelux"/>
			<!-- sequence here -->
		</sequence>
    <sequence>
			<taxon idref="hCoV-19/Netherlands/ZH-EMC-1313/2020|EPI_ISL_801442|2020-12-28|Benelux"/>
			<!-- sequence here -->
		</sequence>
    <sequence>
			<taxon idref="hCoV-19/Switzerland/ZH-UZH-IMV147/2021|EPI_ISL_811127|2021-01-06|WesternEurope"/>
			<!-- sequence here -->
		</sequence>
    <sequence>
			<taxon idref="hCoV-19/Mayotte/IPP00638/2021|EPI_ISL_872226|2021-01-11|EasternAfrica"/>
			<!-- sequence here -->
		</sequence>
    <sequence>
			<taxon idref="hCoV-19/Mayotte/IPP00884/2021|EPI_ISL_894220|2021-01-13|EasternAfrica"/>
			<!-- sequence here -->
		</sequence>
    <sequence>
			<taxon idref="hCoV-19/Mayotte/IPP00931/2021|EPI_ISL_894221|2021-01-12|EasternAfrica"/>
			<!-- sequence here -->
		</sequence>
    <sequence>
			<taxon idref="hCoV-19/Mayotte/IPP00973/2021|EPI_ISL_894222|2021-01-12|EasternAfrica"/>
			<!-- sequence here -->
		</sequence>
    <sequence>
			<taxon idref="hCoV-19/Mayotte/IPP00858/2021|EPI_ISL_894226|2021-01-11|EasternAfrica"/>
			<!-- sequence here -->
		</sequence>
    <sequence>
			<taxon idref="hCoV-19/Mayotte/IPP00885/2021|EPI_ISL_894227|2021-01-13|EasternAfrica"/>
			<!-- sequence here -->
		</sequence>
    <sequence>
			<taxon idref="hCoV-19/Mayotte/IPP00891/2021|EPI_ISL_894228|2021-01-12|EasternAfrica"/>
			<!-- sequence here -->
		</sequence>
    <sequence>
			<taxon idref="hCoV-19/Mayotte/IPP00892/2021|EPI_ISL_894229|2021-01-12|EasternAfrica"/>
			<!-- sequence here -->
		</sequence>
    <sequence>
			<taxon idref="hCoV-19/Mayotte/IPP00936/2021|EPI_ISL_894230|2021-01-12|EasternAfrica"/>
			<!-- sequence here -->
		</sequence>
    <sequence>
			<taxon idref="hCoV-19/Turkey/HSGM-1549/2021|EPI_ISL_906049|2021-01-22|SouthernEurope"/>
			<!-- sequence here -->
		</sequence>
    <sequence>
			<taxon idref="hCoV-19/Mayotte/IPP01033/2021|EPI_ISL_912403|2021-01-15|EasternAfrica"/>
			<!-- sequence here -->
		</sequence>
    <sequence>
			<taxon idref="hCoV-19/France/NAQ-0008096/2021|EPI_ISL_934974|2021-01-15|France"/>
			<!-- sequence here -->
		</sequence>
    <sequence>
			<taxon idref="hCoV-19/Turkey/HSGM-1441/2021|EPI_ISL_940711|2021-01-20|SouthernEurope"/>
			<!-- sequence here -->
		</sequence>
    <sequence>
			<taxon idref="hCoV-19/Belgium/Jessa_55-2102-000125b/2021|EPI_ISL_949093|2021-01-11|Benelux"/>
			<!-- sequence here -->
		</sequence>
    <sequence>
			<taxon idref="hCoV-19/Nigeria/BCVL-18912/2021|EPI_ISL_985238|2021-01-05|WesternAfrica"/>
			<!-- sequence here -->
		</sequence>
    <sequence>
			<taxon idref="hCoV-19/England/MILK-11A56E9/2021|EPI_ISL_998080|2021-01-29|NorthernEurope"/>
			<!-- sequence here -->
		</sequence>
    <sequence>
			<taxon idref="hCoV-19/England/CAMC-149BB02/2021|EPI_ISL_1483822|2021-03-29|NorthernEurope"/>
			<!-- sequence here -->
		</sequence>
    <sequence>
			<taxon idref="hCoV-19/France/ARA-700000210773/2021|EPI_ISL_1490236|2021-03-11|France"/>
			<!-- sequence here -->
		</sequence>
    <sequence>
			<taxon idref="hCoV-19/Slovenia/144708/2021|EPI_ISL_1495066|2021-03-18|EasternEurope"/>
			<!-- sequence here -->
		</sequence>
    <sequence>
			<taxon idref="hCoV-19/Austria/CeMM4751/2021|EPI_ISL_1495277|2021-02-25|WesternEurope"/>
			<!-- sequence here -->
		</sequence>
    <sequence>
			<taxon idref="hCoV-19/Austria/CeMM4752/2021|EPI_ISL_1495278|2021-02-25|WesternEurope"/>
			<!-- sequence here -->
		</sequence>
    <sequence>
			<taxon idref="hCoV-19/Austria/CeMM4754/2021|EPI_ISL_1495280|2021-02-25|WesternEurope"/>
			<!-- sequence here -->
		</sequence>
    <sequence>
			<taxon idref="hCoV-19/Austria/CeMM4757/2021|EPI_ISL_1495283|2021-02-26|WesternEurope"/>
			<!-- sequence here -->
		</sequence>
    <sequence>
			<taxon idref="hCoV-19/Austria/CeMM5026/2021|EPI_ISL_1495356|2021-03-01|WesternEurope"/>
			<!-- sequence here -->
		</sequence>
    <sequence>
			<taxon idref="hCoV-19/Austria/CeMM5978/2021|EPI_ISL_1495760|2021-03-03|WesternEurope"/>
			<!-- sequence here -->
		</sequence>
    <sequence>
			<taxon idref="hCoV-19/Austria/CeMM5979/2021|EPI_ISL_1495761|2021-03-03|WesternEurope"/>
			<!-- sequence here -->
		</sequence>
    <sequence>
			<taxon idref="hCoV-19/Spain/PV-HUD-98717083/2021|EPI_ISL_1495974|2021-01-28|SouthernEurope"/>
			<!-- sequence here -->
		</sequence>
    <sequence>
			<taxon idref="hCoV-19/Togo/C5903/2021|EPI_ISL_1508849|2021-01-25|WesternAfrica"/>
			<!-- sequence here -->
		</sequence>
    <sequence>
			<taxon idref="hCoV-19/Togo/C5930/2021|EPI_ISL_1508890|2021-01-25|WesternAfrica"/>
			<!-- sequence here -->
		</sequence>
    <sequence>
			<taxon idref="hCoV-19/Togo/C6329/2021|EPI_ISL_1508894|2021-02-04|WesternAfrica"/>
			<!-- sequence here -->
		</sequence>
    <sequence>
			<taxon idref="hCoV-19/Togo/C6370/2021|EPI_ISL_1508916|2021-02-04|WesternAfrica"/>
			<!-- sequence here -->
		</sequence>
    <sequence>
			<taxon idref="hCoV-19/Togo/C7079/2021|EPI_ISL_1508949|2021-02-17|WesternAfrica"/>
			<!-- sequence here -->
		</sequence>
    <sequence>
			<taxon idref="hCoV-19/Togo/C6588/2021|EPI_ISL_1508959|2021-02-05|WesternAfrica"/>
			<!-- sequence here -->
		</sequence>
    <sequence>
			<taxon idref="hCoV-19/Togo/C6636/2021|EPI_ISL_1508990|2021-02-08|WesternAfrica"/>
			<!-- sequence here -->
		</sequence>
    <sequence>
			<taxon idref="hCoV-19/Togo/C6783/2021|EPI_ISL_1509102|2021-02-11|WesternAfrica"/>
			<!-- sequence here -->
		</sequence>
    <sequence>
			<taxon idref="hCoV-19/Slovenia/65882_VERO/2021|EPI_ISL_1509922|2021-02-05|EasternEurope"/>
			<!-- sequence here -->
		</sequence>
    <sequence>
			<taxon idref="hCoV-19/Togo/C6949/2021|EPI_ISL_1524717|2021-02-15|WesternAfrica"/>
			<!-- sequence here -->
		</sequence>
    <sequence>
			<taxon idref="hCoV-19/Italy/SAR-Cagliari05/2021|EPI_ISL_1525249|2021-03-18|SouthernEurope"/>
			<!-- sequence here -->
		</sequence>
    <sequence>
			<taxon idref="hCoV-19/Belgium/Aalst-OLVZ-8028085/2021|EPI_ISL_1549134|2021-03-18|Benelux"/>
			<!-- sequence here -->
		</sequence>
    <sequence>
			<taxon idref="hCoV-19/Belgium/Aalst-OLVZ-8028093/2021|EPI_ISL_1549135|2021-03-18|Benelux"/>
			<!-- sequence here -->
		</sequence>
    <sequence>
			<taxon idref="hCoV-19/Belgium/Aalst-OLVZ-8029254/2021|EPI_ISL_1549136|2021-03-19|Benelux"/>
			<!-- sequence here -->
		</sequence>
    <sequence>
			<taxon idref="hCoV-19/Belgium/Aalst-OLVZ-8030833/2021|EPI_ISL_1549137|2021-03-20|Benelux"/>
			<!-- sequence here -->
		</sequence>
    <sequence>
			<taxon idref="hCoV-19/Togo/C5221/2020|EPI_ISL_1575442|2020-12-21|WesternAfrica"/>
			<!-- sequence here -->
		</sequence>
    <sequence>
			<taxon idref="hCoV-19/Togo/C5622/2021|EPI_ISL_1575443|2021-01-18|WesternAfrica"/>
			<!-- sequence here -->
		</sequence>
    <sequence>
			<taxon idref="hCoV-19/Togo/C5627/2021|EPI_ISL_1575444|2021-01-18|WesternAfrica"/>
			<!-- sequence here -->
		</sequence>
    <sequence>
			<taxon idref="hCoV-19/Togo/C5947/2021|EPI_ISL_1575479|2021-01-25|WesternAfrica"/>
			<!-- sequence here -->
		</sequence>
    <sequence>
			<taxon idref="hCoV-19/France/CVL-IPP08082/2021|EPI_ISL_1582708|2021-03-27|France"/>
			<!-- sequence here -->
		</sequence>
    <sequence>
			<taxon idref="hCoV-19/France/BRE-IPP08196/2021|EPI_ISL_1583043|2021-03-29|France"/>
			<!-- sequence here -->
		</sequence>
    <sequence>
			<taxon idref="hCoV-19/Spain/CT-HUGTiPM010MZ7A11/2021|EPI_ISL_1583545|2021-03-25|SouthernEurope"/>
			<!-- sequence here -->
		</sequence>
    <sequence>
			<taxon idref="hCoV-19/Togo/C5960/2021|EPI_ISL_1586897|2021-01-25|WesternAfrica"/>
			<!-- sequence here -->
		</sequence>
    <sequence>
			<taxon idref="hCoV-19/Togo/C5973/2021|EPI_ISL_1586899|2021-01-25|WesternAfrica"/>
			<!-- sequence here -->
		</sequence>
    <sequence>
			<taxon idref="hCoV-19/Togo/C6559/2021|EPI_ISL_1586900|2021-02-05|WesternAfrica"/>
			<!-- sequence here -->
		</sequence>
    <sequence>
			<taxon idref="hCoV-19/Togo/C6595/2021|EPI_ISL_1586901|2021-02-06|WesternAfrica"/>
			<!-- sequence here -->
		</sequence>
    <sequence>
			<taxon idref="hCoV-19/France/NAQ-HCL021056643901/2021|EPI_ISL_1587554|2021-03-22|France"/>
			<!-- sequence here -->
		</sequence>
    <sequence>
			<taxon idref="hCoV-19/France/NAQ-HCL021056643701/2021|EPI_ISL_1587569|2021-03-22|France"/>
			<!-- sequence here -->
		</sequence>
    <sequence>
			<taxon idref="hCoV-19/France/NAQ-HCL021056644401/2021|EPI_ISL_1587570|2021-03-22|France"/>
			<!-- sequence here -->
		</sequence>
    <sequence>
			<taxon idref="hCoV-19/BurkinaFaso/B06-1484/2021|EPI_ISL_1591100|2021-01-25|WesternAfrica"/>
			<!-- sequence here -->
		</sequence>
    <sequence>
			<taxon idref="hCoV-19/France/IDF-IPP08425/2021|EPI_ISL_1622958|2021-03-30|France"/>
			<!-- sequence here -->
		</sequence>
    <sequence>
			<taxon idref="hCoV-19/Senegal/SN-IR1-0013954/2020|EPI_ISL_1633465|2020-12-17|WesternAfrica"/>
			<!-- sequence here -->
		</sequence>
    <sequence>
			<taxon idref="hCoV-19/Senegal/SN-IR1-0014258/2020|EPI_ISL_1633466|2020-12-19|WesternAfrica"/>
			<!-- sequence here -->
		</sequence>
    <sequence>
			<taxon idref="hCoV-19/Senegal/SN-IR1-0014313/2020|EPI_ISL_1633467|2020-12-19|WesternAfrica"/>
			<!-- sequence here -->
		</sequence>
    <sequence>
			<taxon idref="hCoV-19/Italy/SAR-Cagliari07/2021|EPI_ISL_1647346|2021-03-18|SouthernEurope"/>
			<!-- sequence here -->
		</sequence>
    <sequence>
			<taxon idref="hCoV-19/Sweden/47165148/2021|EPI_ISL_1647382|2021-03-29|NorthernEurope"/>
			<!-- sequence here -->
		</sequence>
    <sequence>
			<taxon idref="hCoV-19/Italy/SAR-Cagliari08/2021|EPI_ISL_1654000|2021-04-18|SouthernEurope"/>
			<!-- sequence here -->
		</sequence>
    <sequence>
			<taxon idref="hCoV-19/Slovenia/162436/2021|EPI_ISL_1657058|2021-03-25|EasternEurope"/>
			<!-- sequence here -->
		</sequence>
    <sequence>
			<taxon idref="hCoV-19/Switzerland/TI-EOC-902_25795248/2021|EPI_ISL_1662550|2021-04-09|WesternEurope"/>
			<!-- sequence here -->
		</sequence>
    <sequence>
			<taxon idref="hCoV-19/Slovenia/vero-61741-3p/2021|EPI_ISL_1668564|2021-02-03|EasternEurope"/>
			<!-- sequence here -->
		</sequence>
    <sequence>
			<taxon idref="hCoV-19/Slovenia/vero-65006-3p/2021|EPI_ISL_1668566|2021-02-04|EasternEurope"/>
			<!-- sequence here -->
		</sequence>
    <sequence>
			<taxon idref="hCoV-19/Slovenia/vero-68981-3p/2021|EPI_ISL_1668567|2021-02-07|EasternEurope"/>
			<!-- sequence here -->
		</sequence>
    <sequence>
			<taxon idref="hCoV-19/Slovenia/vero-65882-3p/2021|EPI_ISL_1668569|2021-02-05|EasternEurope"/>
			<!-- sequence here -->
		</sequence>
    <sequence>
			<taxon idref="hCoV-19/Slovenia/vero-65882-1p/2021|EPI_ISL_1668571|2021-02-05|EasternEurope"/>
			<!-- sequence here -->
		</sequence>
    <sequence>
			<taxon idref="hCoV-19/France/IDF-HMN-21022250165/2021|EPI_ISL_1672499|2021-02-25|France"/>
			<!-- sequence here -->
		</sequence>
    <sequence>
			<taxon idref="hCoV-19/France/IDF-HMN-21022260399/2021|EPI_ISL_1672661|2021-02-24|France"/>
			<!-- sequence here -->
		</sequence>
    <sequence>
			<taxon idref="hCoV-19/France/IDF-HMN-21032020244/2021|EPI_ISL_1672679|2021-02-26|France"/>
			<!-- sequence here -->
		</sequence>
    <sequence>
			<taxon idref="hCoV-19/France/IDF-HMN-21032030221/2021|EPI_ISL_1672794|2021-02-18|France"/>
			<!-- sequence here -->
		</sequence>
    <sequence>
			<taxon idref="hCoV-19/Scotland/QEUH-14F6358/2021|EPI_ISL_1673188|2021-04-11|NorthernEurope"/>
			<!-- sequence here -->
		</sequence>
    <sequence>
			<taxon idref="hCoV-19/Togo/C5737/2021|EPI_ISL_1675094|2021-01-22|WesternAfrica"/>
			<!-- sequence here -->
		</sequence>
    <sequence>
			<taxon idref="hCoV-19/Togo/C5989/2021|EPI_ISL_1675141|2021-01-28|WesternAfrica"/>
			<!-- sequence here -->
		</sequence>
    <sequence>
			<taxon idref="hCoV-19/Slovenia/141925/2021|EPI_ISL_1675247|2021-03-17|EasternEurope"/>
			<!-- sequence here -->
		</sequence>
    <sequence>
			<taxon idref="hCoV-19/Slovenia/151939/2021|EPI_ISL_1675248|2021-03-22|EasternEurope"/>
			<!-- sequence here -->
		</sequence>
    <sequence>
			<taxon idref="hCoV-19/Slovenia/153944/2021|EPI_ISL_1675250|2021-03-23|EasternEurope"/>
			<!-- sequence here -->
		</sequence>
    <sequence>
			<taxon idref="hCoV-19/France/IDF-HMN-21032040149/2021|EPI_ISL_1695975|2021-03-01|France"/>
			<!-- sequence here -->
		</sequence>
    <sequence>
			<taxon idref="hCoV-19/France/IDF-HMN-21032050097/2021|EPI_ISL_1696011|2021-02-27|France"/>
			<!-- sequence here -->
		</sequence>
    <sequence>
			<taxon idref="hCoV-19/France/IDF-HMN-21032050331/2021|EPI_ISL_1696154|2021-03-02|France"/>
			<!-- sequence here -->
		</sequence>
    <sequence>
			<taxon idref="hCoV-19/France/IDF-HMN-21032080478/2021|EPI_ISL_1696301|2021-03-02|France"/>
			<!-- sequence here -->
		</sequence>
    <sequence>
			<taxon idref="hCoV-19/England/QEUH-14FFFC4/2021|EPI_ISL_1698571|2021-04-13|NorthernEurope"/>
			<!-- sequence here -->
		</sequence>
    <sequence>
			<taxon idref="hCoV-19/England/QEUH-150019C/2021|EPI_ISL_1698756|2021-04-13|NorthernEurope"/>
			<!-- sequence here -->
		</sequence>
    <sequence>
			<taxon idref="hCoV-19/Netherlands/OV-RIVM-26611/2021|EPI_ISL_1706084|2021-04-10|Benelux"/>
			<!-- sequence here -->
		</sequence>
    <sequence>
			<taxon idref="hCoV-19/France/NOR-76053337/2021|EPI_ISL_1706459|2021-03-26|France"/>
			<!-- sequence here -->
		</sequence>
    <sequence>
			<taxon idref="hCoV-19/Italy/SAR-Cagliari21/2021|EPI_ISL_1706550|2021-03-19|SouthernEurope"/>
			<!-- sequence here -->
		</sequence>
    <sequence>
			<taxon idref="hCoV-19/France/IDF-HMN-21032080095/2021|EPI_ISL_1706661|2021-02-28|France"/>
			<!-- sequence here -->
		</sequence>
    <sequence>
			<taxon idref="hCoV-19/France/BRE-HMN-21032090373/2021|EPI_ISL_1706829|2021-01-29|France"/>
			<!-- sequence here -->
		</sequence>
    <sequence>
			<taxon idref="hCoV-19/France/BRE-HMN-21032090381/2021|EPI_ISL_1706830|2021-02-15|France"/>
			<!-- sequence here -->
		</sequence>
    <sequence>
			<taxon idref="hCoV-19/France/BRE-HMN-21032090392/2021|EPI_ISL_1706832|2021-02-10|France"/>
			<!-- sequence here -->
		</sequence>
    <sequence>
			<taxon idref="hCoV-19/France/IDF-HMN-21032180606/2021|EPI_ISL_1707275|2021-03-16|France"/>
			<!-- sequence here -->
		</sequence>
    <sequence>
			<taxon idref="hCoV-19/France/ARA-HCL021059536201/2021|EPI_ISL_1707485|2021-03-17|France"/>
			<!-- sequence here -->
		</sequence>
    <sequence>
			<taxon idref="hCoV-19/France/ARA-HCL021061395501/2021|EPI_ISL_1707498|2021-03-30|France"/>
			<!-- sequence here -->
		</sequence>
    <sequence>
			<taxon idref="hCoV-19/France/ARA-HCL021062470501/2021|EPI_ISL_1707511|2021-03-30|France"/>
			<!-- sequence here -->
		</sequence>
    <sequence>
			<taxon idref="hCoV-19/France/NAQ-HCL021062474101/2021|EPI_ISL_1707512|2021-03-30|France"/>
			<!-- sequence here -->
		</sequence>
    <sequence>
			<taxon idref="hCoV-19/France/NAQ-HCL021062774101/2021|EPI_ISL_1707517|2021-03-30|France"/>
			<!-- sequence here -->
		</sequence>
    <sequence>
			<taxon idref="hCoV-19/France/ARA-HCL990000050976/2021|EPI_ISL_1707523|2021-03-31|France"/>
			<!-- sequence here -->
		</sequence>
    <sequence>
			<taxon idref="hCoV-19/France/ARA-HCL990000236158/2021|EPI_ISL_1707526|2021-03-29|France"/>
			<!-- sequence here -->
		</sequence>
    <sequence>
			<taxon idref="hCoV-19/France/ARA-HCL990000330103/2021|EPI_ISL_1707535|2021-03-29|France"/>
			<!-- sequence here -->
		</sequence>
    <sequence>
			<taxon idref="hCoV-19/France/ARA-HCL990000330249/2021|EPI_ISL_1707536|2021-03-30|France"/>
			<!-- sequence here -->
		</sequence>
    <sequence>
			<taxon idref="hCoV-19/Spain/CT-HUGTiPR013JG9A12/2021|EPI_ISL_1719751|2021-04-08|SouthernEurope"/>
			<!-- sequence here -->
		</sequence>
    <sequence>
			<taxon idref="hCoV-19/France/ARA-CFD700000127612/2021|EPI_ISL_1731504|2021-04-14|France"/>
			<!-- sequence here -->
		</sequence>
    <sequence>
			<taxon idref="hCoV-19/Greece/162496/2021|EPI_ISL_1731827|2021-03-26|SouthernEurope"/>
			<!-- sequence here -->
		</sequence>
    <sequence>
			<taxon idref="hCoV-19/France/NOR-IPP08841/2021|EPI_ISL_1739306|2021-04-06|France"/>
			<!-- sequence here -->
		</sequence>
    <sequence>
			<taxon idref="hCoV-19/England/RAND-15207B2/2021|EPI_ISL_1740690|2021-04-19|NorthernEurope"/>
			<!-- sequence here -->
		</sequence>
    <sequence>
			<taxon idref="hCoV-19/France/PAC-B115-08/2021|EPI_ISL_1749312|2021-02-26|France"/>
			<!-- sequence here -->
		</sequence>
    <sequence>
			<taxon idref="hCoV-19/France/IDF-B110-78/2021|EPI_ISL_1749368|2021-02-03|France"/>
			<!-- sequence here -->
		</sequence>
    <sequence>
			<taxon idref="hCoV-19/France/NAQ-B111-15/2021|EPI_ISL_1749369|2021-02-09|France"/>
			<!-- sequence here -->
		</sequence>
    <sequence>
			<taxon idref="hCoV-19/France/BFC-HMN-21032220189/2021|EPI_ISL_1754272|2021-03-16|France"/>
			<!-- sequence here -->
		</sequence>
    <sequence>
			<taxon idref="hCoV-19/France/IDF-HMN-21032230548/2021|EPI_ISL_1754503|2021-03-15|France"/>
			<!-- sequence here -->
		</sequence>
    <sequence>
			<taxon idref="hCoV-19/France/IDF-HMN-21032270173/2021|EPI_ISL_1755046|2021-03-27|France"/>
			<!-- sequence here -->
		</sequence>
    <sequence>
			<taxon idref="hCoV-19/Netherlands/NH-RIVM-27845/2021|EPI_ISL_1792896|2021-03-21|Benelux"/>
			<!-- sequence here -->
		</sequence>
    <sequence>
			<taxon idref="hCoV-19/Togo/C6271/2021|EPI_ISL_1810924|2021-02-03|WesternAfrica"/>
			<!-- sequence here -->
		</sequence>
    <sequence>
			<taxon idref="hCoV-19/Togo/C6281/2021|EPI_ISL_1810927|2021-02-03|WesternAfrica"/>
			<!-- sequence here -->
		</sequence>
    <sequence>
			<taxon idref="hCoV-19/Italy/SAR-Cagliari57/2021|EPI_ISL_1821763|2021-04-13|SouthernEurope"/>
			<!-- sequence here -->
		</sequence>
    <sequence>
			<taxon idref="hCoV-19/England/CAMC-133C0C9/2021|EPI_ISL_1831400|2021-02-23|NorthernEurope"/>
			<!-- sequence here -->
		</sequence>
    <sequence>
			<taxon idref="hCoV-19/England/CAMC-133C102/2021|EPI_ISL_1831515|2021-02-24|NorthernEurope"/>
			<!-- sequence here -->
		</sequence>
    <sequence>
			<taxon idref="hCoV-19/Spain/CT-HUGTiPR014JJ2F11/2021|EPI_ISL_1831644|2021-04-18|SouthernEurope"/>
			<!-- sequence here -->
		</sequence>
    <sequence>
			<taxon idref="hCoV-19/Germany/BE-ChVir-LB-210128-8338/2021|EPI_ISL_1840660|2021-01-24|Germany"/>
			<!-- sequence here -->
		</sequence>
    <sequence>
			<taxon idref="hCoV-19/Germany/BW-ChVir-LB-210423-5718/2021|EPI_ISL_1885939|2021-04-14|Germany"/>
			<!-- sequence here -->
		</sequence>
    <sequence>
			<taxon idref="hCoV-19/Germany/BW-ChVir-LB-210416-5797/2021|EPI_ISL_1905116|2021-04-06|Germany"/>
			<!-- sequence here -->
		</sequence>
    <sequence>
			<taxon idref="hCoV-19/France/HDF-P256-21125M1125/2021|EPI_ISL_1910917|2021-03-24|France"/>
			<!-- sequence here -->
		</sequence>
    <sequence>
			<taxon idref="hCoV-19/France/ARA-HCL021074965701/2021|EPI_ISL_1935386|2021-04-19|France"/>
			<!-- sequence here -->
		</sequence>
    <sequence>
			<taxon idref="hCoV-19/Slovenia/174086/2021|EPI_ISL_1973575|2021-03-30|EasternEurope"/>
			<!-- sequence here -->
		</sequence>
    <sequence>
			<taxon idref="hCoV-19/Spain/CT-HUGTiPR015HY5F9/2021|EPI_ISL_2000095|2021-04-28|SouthernEurope"/>
			<!-- sequence here -->
		</sequence>
    <sequence>
			<taxon idref="hCoV-19/Spain/CT-HUGTiPR015HY5G9/2021|EPI_ISL_2000110|2021-04-28|SouthernEurope"/>
			<!-- sequence here -->
		</sequence>
    <sequence>
			<taxon idref="hCoV-19/Tunisia/SP-0154/2021|EPI_ISL_2035941|2021-02-07|NorthernAfrica"/>
			<!-- sequence here -->
		</sequence>
    <sequence>
			<taxon idref="hCoV-19/Tunisia/SP-0157/2021|EPI_ISL_2035942|2021-02-07|NorthernAfrica"/>
			<!-- sequence here -->
		</sequence>
    <sequence>
			<taxon idref="hCoV-19/Tunisia/SP-0347/2021|EPI_ISL_2035946|2021-03-03|NorthernAfrica"/>
			<!-- sequence here -->
		</sequence>
    <sequence>
			<taxon idref="hCoV-19/Netherlands/GE-RIVM-31281/2021|EPI_ISL_2094357|2021-04-27|Benelux"/>
			<!-- sequence here -->
		</sequence>
    <sequence>
			<taxon idref="hCoV-19/Italy/SAR-Cagliari111/2021|EPI_ISL_2107000|2021-04-26|SouthernEurope"/>
			<!-- sequence here -->
		</sequence>
    <sequence>
			<taxon idref="hCoV-19/Germany/un-RKI-I-145081/2021|EPI_ISL_2129363|2021-05-10|Germany"/>
			<!-- sequence here -->
		</sequence>
    <sequence>
			<taxon idref="hCoV-19/France/PAC-4700/2021|EPI_ISL_2131453|2021-01-25|France"/>
			<!-- sequence here -->
		</sequence>
    <sequence>
			<taxon idref="hCoV-19/India/WB-1930300627314/2021|EPI_ISL_2132720|2021-03-19|APAC"/>
			<!-- sequence here -->
		</sequence>
    <sequence>
			<taxon idref="hCoV-19/Netherlands/ZH-EMC-2280/2021|EPI_ISL_2154193|2021-03-01|Benelux"/>
			<!-- sequence here -->
		</sequence>
    <sequence>
			<taxon idref="hCoV-19/France/BRE-IPP09639/2021|EPI_ISL_2178413|2021-04-09|France"/>
			<!-- sequence here -->
		</sequence>
    <sequence>
			<taxon idref="hCoV-19/France/NOR-IPP04360/2021|EPI_ISL_2178452|2021-02-22|France"/>
			<!-- sequence here -->
		</sequence>
    <sequence>
			<taxon idref="hCoV-19/France/IDF-IPP04370/2021|EPI_ISL_2178460|2021-02-17|France"/>
			<!-- sequence here -->
		</sequence>
    <sequence>
			<taxon idref="hCoV-19/France/IDF-IPP04380/2021|EPI_ISL_2178465|2021-02-23|France"/>
			<!-- sequence here -->
		</sequence>
    <sequence>
			<taxon idref="hCoV-19/France/IDF-IPP11214/2021|EPI_ISL_2178502|2021-04-26|France"/>
			<!-- sequence here -->
		</sequence>
    <sequence>
			<taxon idref="hCoV-19/France/IDF-HMN-21032190621/2021|EPI_ISL_2179373|2021-03-16|France"/>
			<!-- sequence here -->
		</sequence>
    <sequence>
			<taxon idref="hCoV-19/France/IDF-HMN-21032240706/2021|EPI_ISL_2179448|2021-03-24|France"/>
			<!-- sequence here -->
		</sequence>
    <sequence>
			<taxon idref="hCoV-19/France/IDF-HMN-21042060474/2021|EPI_ISL_2179568|2021-03-19|France"/>
			<!-- sequence here -->
		</sequence>
    <sequence>
			<taxon idref="hCoV-19/France/IDF-HMN-21042060477/2021|EPI_ISL_2179569|2021-03-19|France"/>
			<!-- sequence here -->
		</sequence>
    <sequence>
			<taxon idref="hCoV-19/USA/MN-CDC-IBX288688628305/2021|EPI_ISL_2186300|2021-04-13|NorthAmerica"/>
			<!-- sequence here -->
		</sequence>
    <sequence>
			<taxon idref="hCoV-19/Burkina_Faso/130/2021|EPI_ISL_2227197|2021-01-21|WesternAfrica"/>
			<!-- sequence here -->
		</sequence>
    <sequence>
			<taxon idref="hCoV-19/Burkina_Faso/151/2021|EPI_ISL_2227198|2021-02-03|WesternAfrica"/>
			<!-- sequence here -->
		</sequence>
    <sequence>
			<taxon idref="hCoV-19/Burkina_Faso/155/2021|EPI_ISL_2227199|2021-02-01|WesternAfrica"/>
			<!-- sequence here -->
		</sequence>
    <sequence>
			<taxon idref="hCoV-19/Burkina_Faso/157/2021|EPI_ISL_2227200|2021-02-01|WesternAfrica"/>
			<!-- sequence here -->
		</sequence>
    <sequence>
			<taxon idref="hCoV-19/Burkina_Faso/164/2021|EPI_ISL_2227201|2021-02-09|WesternAfrica"/>
			<!-- sequence here -->
		</sequence>
    <sequence>
			<taxon idref="hCoV-19/Burkina_Faso/165/2021|EPI_ISL_2227202|2021-02-09|WesternAfrica"/>
			<!-- sequence here -->
		</sequence>
    <sequence>
			<taxon idref="hCoV-19/Burkina_Faso/83/2021|EPI_ISL_2227203|2021-01-11|WesternAfrica"/>
			<!-- sequence here -->
		</sequence>
    <sequence>
			<taxon idref="hCoV-19/Italy/SAR-ISS-7342/2021|EPI_ISL_2244910|2021-02-17|SouthernEurope"/>
			<!-- sequence here -->
		</sequence>
    <sequence>
			<taxon idref="hCoV-19/Italy/SAR-ISS-7343/2021|EPI_ISL_2244911|2021-02-17|SouthernEurope"/>
			<!-- sequence here -->
		</sequence>
    <sequence>
			<taxon idref="hCoV-19/Italy/SAR-ISS-7344/2021|EPI_ISL_2244912|2021-02-17|SouthernEurope"/>
			<!-- sequence here -->
		</sequence>
    <sequence>
			<taxon idref="hCoV-19/France/IDF-HMN-21042061127/2021|EPI_ISL_2259268|2021-04-06|France"/>
			<!-- sequence here -->
		</sequence>
    <sequence>
			<taxon idref="hCoV-19/France/IDF-HMN-21042160383/2021|EPI_ISL_2259323|2021-04-13|France"/>
			<!-- sequence here -->
		</sequence>
    <sequence>
			<taxon idref="hCoV-19/Spain/CT-HUGTiPM016OY0C8/2021|EPI_ISL_2281323|2021-05-14|SouthernEurope"/>
			<!-- sequence here -->
		</sequence>
    <sequence>
			<taxon idref="hCoV-19/USA/MN-CDC-IBX886464982066/2021|EPI_ISL_2283188|2021-04-12|NorthAmerica"/>
			<!-- sequence here -->
		</sequence>
    <sequence>
			<taxon idref="hCoV-19/Burkina_Faso/7688/2021|EPI_ISL_2289102|2021-01-23|WesternAfrica"/>
			<!-- sequence here -->
		</sequence>
    <sequence>
			<taxon idref="hCoV-19/Burkina_Faso/7728/2021|EPI_ISL_2289104|2021-01-26|WesternAfrica"/>
			<!-- sequence here -->
		</sequence>
    <sequence>
			<taxon idref="hCoV-19/Burkina_Faso/7934/2020|EPI_ISL_2289107|2020-12-22|WesternAfrica"/>
			<!-- sequence here -->
		</sequence>
    <sequence>
			<taxon idref="hCoV-19/Burkina_Faso/7795/2021|EPI_ISL_2289121|2021-01-28|WesternAfrica"/>
			<!-- sequence here -->
		</sequence>
    <sequence>
			<taxon idref="hCoV-19/Burkina_Faso/7938/2021|EPI_ISL_2289123|2021-02-03|WesternAfrica"/>
			<!-- sequence here -->
		</sequence>
    <sequence>
			<taxon idref="hCoV-19/USA/OR-TRACE-BENT-011821-695/2021|EPI_ISL_2301442|2021-01-18|NorthAmerica"/>
			<!-- sequence here -->
		</sequence>
    <sequence>
			<taxon idref="hCoV-19/Netherlands/FL-RIVM-34557/2021|EPI_ISL_2302173|2021-05-02|Benelux"/>
			<!-- sequence here -->
		</sequence>
    <sequence>
			<taxon idref="hCoV-19/France/IDF-IPP03664/2021|EPI_ISL_2363514|2021-01-21|France"/>
			<!-- sequence here -->
		</sequence>
    <sequence>
			<taxon idref="hCoV-19/Belgium/12105150401/2021|EPI_ISL_2365910|2021-03-22|Benelux"/>
			<!-- sequence here -->
		</sequence>
    <sequence>
			<taxon idref="hCoV-19/Indonesia/JK-NIHRD-WGS00051/2021|EPI_ISL_2382403|2021-01-03|APAC"/>
			<!-- sequence here -->
		</sequence>
    <sequence>
			<taxon idref="hCoV-19/Belgium/rega-5443/2021|EPI_ISL_2403956|2021-03-22|Benelux"/>
			<!-- sequence here -->
		</sequence>
    <sequence>
			<taxon idref="hCoV-19/Belgium/rega-5484/2021|EPI_ISL_2403997|2021-03-05|Benelux"/>
			<!-- sequence here -->
		</sequence>
    <sequence>
			<taxon idref="hCoV-19/Belgium/rega-6126/2021|EPI_ISL_2404564|2021-03-30|Benelux"/>
			<!-- sequence here -->
		</sequence>
    <sequence>
			<taxon idref="hCoV-19/Belgium/rega-6127/2021|EPI_ISL_2404565|2021-03-30|Benelux"/>
			<!-- sequence here -->
		</sequence>
    <sequence>
			<taxon idref="hCoV-19/Belgium/rega-6128/2021|EPI_ISL_2404566|2021-03-30|Benelux"/>
			<!-- sequence here -->
		</sequence>
    <sequence>
			<taxon idref="hCoV-19/Belgium/rega-6129/2021|EPI_ISL_2404567|2021-03-30|Benelux"/>
			<!-- sequence here -->
		</sequence>
    <sequence>
			<taxon idref="hCoV-19/Belgium/rega-6130/2021|EPI_ISL_2404568|2021-03-30|Benelux"/>
			<!-- sequence here -->
		</sequence>
    <sequence>
			<taxon idref="hCoV-19/Belgium/rega-6131/2021|EPI_ISL_2404569|2021-03-30|Benelux"/>
			<!-- sequence here -->
		</sequence>
    <sequence>
			<taxon idref="hCoV-19/Belgium/rega-6132/2021|EPI_ISL_2404570|2021-03-30|Benelux"/>
			<!-- sequence here -->
		</sequence>
    <sequence>
			<taxon idref="hCoV-19/Switzerland/SG-UHB-724906700/2021|EPI_ISL_2484343|2021-01-23|WesternEurope"/>
			<!-- sequence here -->
		</sequence>
    <sequence>
			<taxon idref="hCoV-19/Switzerland/SG-UHB-4181240201/2021|EPI_ISL_2484440|2021-01-27|WesternEurope"/>
			<!-- sequence here -->
		</sequence>
    <sequence>
			<taxon idref="hCoV-19/Switzerland/SG-UHB-725261100/2021|EPI_ISL_2484541|2021-01-25|WesternEurope"/>
			<!-- sequence here -->
		</sequence>
    <sequence>
			<taxon idref="hCoV-19/Switzerland/SG-UHB-4180929701/2021|EPI_ISL_2484554|2021-01-26|WesternEurope"/>
			<!-- sequence here -->
		</sequence>
    <sequence>
			<taxon idref="hCoV-19/Switzerland/SG-UHB-4180991001/2021|EPI_ISL_2484555|2021-01-26|WesternEurope"/>
			<!-- sequence here -->
		</sequence>
    <sequence>
			<taxon idref="hCoV-19/Switzerland/SG-UHB-724905200/2021|EPI_ISL_2484579|2021-01-23|WesternEurope"/>
			<!-- sequence here -->
		</sequence>
    <sequence>
			<taxon idref="hCoV-19/Switzerland/SG-UHB-724905700/2021|EPI_ISL_2484580|2021-01-23|WesternEurope"/>
			<!-- sequence here -->
		</sequence>
    <sequence>
			<taxon idref="hCoV-19/Switzerland/AR-UHB-724906500/2021|EPI_ISL_2484581|2021-01-23|WesternEurope"/>
			<!-- sequence here -->
		</sequence>
    <sequence>
			<taxon idref="hCoV-19/Switzerland/SG-UHB-724907300/2021|EPI_ISL_2484583|2021-01-23|WesternEurope"/>
			<!-- sequence here -->
		</sequence>
    <sequence>
			<taxon idref="hCoV-19/Switzerland/SG-UHB-725714400/2021|EPI_ISL_2484607|2021-01-26|WesternEurope"/>
			<!-- sequence here -->
		</sequence>
    <sequence>
			<taxon idref="hCoV-19/France/IDF-CERBAHC-AH3KVTBGXJ-S4/2021|EPI_ISL_2491373|2021-04-12|France"/>
			<!-- sequence here -->
		</sequence>
    <sequence>
			<taxon idref="hCoV-19/Cameroon/ICGEB-CIRCB_16120/2021|EPI_ISL_2504134|2021-01-21|MiddleAfrica"/>
			<!-- sequence here -->
		</sequence>
    <sequence>
			<taxon idref="hCoV-19/France/CVL-HCL021106120501/2021|EPI_ISL_2629297|2021-04-23|France"/>
			<!-- sequence here -->
		</sequence>
    <sequence>
			<taxon idref="hCoV-19/Belgium/rega-7965/2021|EPI_ISL_2832699|2021-04-01|Benelux"/>
			<!-- sequence here -->
		</sequence>
    <sequence>
			<taxon idref="hCoV-19/Benin/249839/2021|EPI_ISL_2932537|2021-01-31|WesternAfrica"/>
			<!-- sequence here -->
		</sequence>
    <sequence>
			<taxon idref="hCoV-19/Benin/248651/2021|EPI_ISL_2958658|2021-01-30|WesternAfrica"/>
			<!-- sequence here -->
		</sequence>
    <sequence>
			<taxon idref="hCoV-19/Benin/250471/2021|EPI_ISL_2958659|2021-01-31|WesternAfrica"/>
			<!-- sequence here -->
		</sequence>
    <sequence>
			<taxon idref="hCoV-19/Benin/250498/2021|EPI_ISL_2958660|2021-01-31|WesternAfrica"/>
			<!-- sequence here -->
		</sequence>
    <sequence>
			<taxon idref="hCoV-19/Benin/250699/2021|EPI_ISL_2958661|2021-02-01|WesternAfrica"/>
			<!-- sequence here -->
		</sequence>
    <sequence>
			<taxon idref="hCoV-19/Benin/251296/2021|EPI_ISL_2958663|2021-02-01|WesternAfrica"/>
			<!-- sequence here -->
		</sequence>
    <sequence>
			<taxon idref="hCoV-19/Benin/251455/2021|EPI_ISL_2958665|2021-02-01|WesternAfrica"/>
			<!-- sequence here -->
		</sequence>
    <sequence>
			<taxon idref="hCoV-19/Benin/252348/2021|EPI_ISL_2958666|2021-02-02|WesternAfrica"/>
			<!-- sequence here -->
		</sequence>
    <sequence>
			<taxon idref="hCoV-19/Benin/253312/2021|EPI_ISL_2958667|2021-02-02|WesternAfrica"/>
			<!-- sequence here -->
		</sequence>
    <sequence>
			<taxon idref="hCoV-19/Benin/254323/2021|EPI_ISL_2958668|2021-02-03|WesternAfrica"/>
			<!-- sequence here -->
		</sequence>
    <sequence>
			<taxon idref="hCoV-19/Benin/255062/2021|EPI_ISL_2958669|2021-02-03|WesternAfrica"/>
			<!-- sequence here -->
		</sequence>
    <sequence>
			<taxon idref="hCoV-19/Benin/255170/2021|EPI_ISL_2958670|2021-02-03|WesternAfrica"/>
			<!-- sequence here -->
		</sequence>
    <sequence>
			<taxon idref="hCoV-19/Benin/312239/2021|EPI_ISL_2958671|2021-03-01|WesternAfrica"/>
			<!-- sequence here -->
		</sequence>
    <sequence>
			<taxon idref="hCoV-19/Germany/BW-FR0678/2021|EPI_ISL_3200834|2021-02-23|Germany"/>
			<!-- sequence here -->
		</sequence>
    <sequence>
			<taxon idref="hCoV-19/Germany/BW-FR0928/2021|EPI_ISL_3200837|2021-03-01|Germany"/>
			<!-- sequence here -->
		</sequence>
    <sequence>
			<taxon idref="hCoV-19/India/PY-COV2-13520_S57_R1_001/2021|EPI_ISL_3275790|2021-03-05|APAC"/>
			<!-- sequence here -->
		</sequence>
    <sequence>
			<taxon idref="hCoV-19/Gabon/LPDG655/2021|EPI_ISL_3461132|2021-03-08|MiddleAfrica"/>
			<!-- sequence here -->
		</sequence>
    <sequence>
			<taxon idref="hCoV-19/Cote_d_Ivoire/BKE2287-bc1/2021|EPI_ISL_3545627|2021-02-25|WesternAfrica"/>
			<!-- sequence here -->
		</sequence>
    <sequence>
			<taxon idref="hCoV-19/Cote_d_Ivoire/BKE2307-bc2/2021|EPI_ISL_3545628|2021-02-26|WesternAfrica"/>
			<!-- sequence here -->
		</sequence>
    <sequence>
			<taxon idref="hCoV-19/Cote_d_Ivoire/BKE2197-bc3/2021|EPI_ISL_3545629|2021-02-20|WesternAfrica"/>
			<!-- sequence here -->
		</sequence>
    <sequence>
			<taxon idref="hCoV-19/Cote_d_Ivoire/BKE2269-bc15/2021|EPI_ISL_3545630|2021-02-25|WesternAfrica"/>
			<!-- sequence here -->
		</sequence>
    <sequence>
			<taxon idref="hCoV-19/Cote_d_Ivoire/BKE2312-bc49/2021|EPI_ISL_3545631|2021-02-26|WesternAfrica"/>
			<!-- sequence here -->
		</sequence>
    <sequence>
			<taxon idref="hCoV-19/Cote_d_Ivoire/BKE2196-bc50/2021|EPI_ISL_3545632|2021-02-22|WesternAfrica"/>
			<!-- sequence here -->
		</sequence>
    <sequence>
			<taxon idref="hCoV-19/Cote_d_Ivoire/BKE2191-bc74/2021|EPI_ISL_3545633|2021-02-22|WesternAfrica"/>
			<!-- sequence here -->
		</sequence>
    <sequence>
			<taxon idref="hCoV-19/Cote_d_Ivoire/BKE2305-bc85/2021|EPI_ISL_3545634|2021-02-26|WesternAfrica"/>
			<!-- sequence here -->
		</sequence>
    <sequence>
			<taxon idref="hCoV-19/Cote_d_Ivoire/BKE1929-bc53/2021|EPI_ISL_3545635|2021-02-05|WesternAfrica"/>
			<!-- sequence here -->
		</sequence>
    <sequence>
			<taxon idref="hCoV-19/Cote_d_Ivoire/BKE2088-bc54/2021|EPI_ISL_3545636|2021-02-16|WesternAfrica"/>
			<!-- sequence here -->
		</sequence>
    <sequence>
			<taxon idref="hCoV-19/Cote_d_Ivoire/BKE2119-bc78/2021|EPI_ISL_3545637|2021-02-17|WesternAfrica"/>
			<!-- sequence here -->
		</sequence>
    <sequence>
			<taxon idref="hCoV-19/Cote_d_Ivoire/BKE2243-bc10/2021|EPI_ISL_3545643|2021-02-24|WesternAfrica"/>
			<!-- sequence here -->
		</sequence>
    <sequence>
			<taxon idref="hCoV-19/Cote_d_Ivoire/BKE2247-bc46/2021|EPI_ISL_3545644|2021-02-24|WesternAfrica"/>
			<!-- sequence here -->
		</sequence>
    <sequence>
			<taxon idref="hCoV-19/Cote_d_Ivoire/BKE1661-bc58/2021|EPI_ISL_3545645|2021-01-19|WesternAfrica"/>
			<!-- sequence here -->
		</sequence>
    <sequence>
			<taxon idref="hCoV-19/Cote_d_Ivoire/BKE2230-bc81/2021|EPI_ISL_3545646|2021-02-22|WesternAfrica"/>
			<!-- sequence here -->
		</sequence>
    <sequence>
			<taxon idref="hCoV-19/Cote_d_Ivoire/BKE2232-bc93/2021|EPI_ISL_3545647|2021-02-22|WesternAfrica"/>
			<!-- sequence here -->
		</sequence>
    <sequence>
			<taxon idref="hCoV-19/Cote_d_Ivoire/BKE2842-bc14/2021|EPI_ISL_3631586|2021-03-22|WesternAfrica"/>
			<!-- sequence here -->
		</sequence>
    <sequence>
			<taxon idref="hCoV-19/Cote_d_Ivoire/BKE3553-bc74/2021|EPI_ISL_3631588|2021-04-20|WesternAfrica"/>
			<!-- sequence here -->
		</sequence>
    <sequence>
			<taxon idref="hCoV-19/Togo/NMIMR-21-TGS-070/2021|EPI_ISL_3914909|2021-03-04|WesternAfrica"/>
			<!-- sequence here -->
		</sequence>
    <sequence>
			<taxon idref="hCoV-19/Togo/NMIMR-21-TGS-110/2021|EPI_ISL_3914952|2021-03-09|WesternAfrica"/>
			<!-- sequence here -->
		</sequence>
    <sequence>
			<taxon idref="IMS-10033-CVDP-00016||2021-01-24|Germany"/>
			<!-- sequence here -->
		</sequence>
    <sequence>
			<taxon idref="IMS-10225-CVDP-00079||2021-01-28|Germany"/>
			<!-- sequence here -->
		</sequence>
    <sequence>
			<taxon idref="IMS-10225-CVDP-00072||2021-01-28|Germany"/>
			<!-- sequence here -->
		</sequence>
    <sequence>
			<taxon idref="IMS-10122-CVDP-00729||2021-01-29|Germany"/>
			<!-- sequence here -->
		</sequence>
    <sequence>
			<taxon idref="IMS-10173-CVDP-341FE4AE-F7B9-4772-81F9-22A364862724||2021-01-16|Germany"/>
			<!-- sequence here -->
		</sequence>
    <sequence>
			<taxon idref="IMS-10020-CVDP-0BC947A1-7732-4611-A647-6C22ACECFEBD||2021-02-04|Germany"/>
			<!-- sequence here -->
		</sequence>
    <sequence>
			<taxon idref="IMS-10020-CVDP-A8BA106F-FBA4-420C-BAF5-9C7118246847||2021-02-04|Germany"/>
			<!-- sequence here -->
		</sequence>
    <sequence>
			<taxon idref="IMS-10122-CVDP-E62D5963-7FA3-4129-8D74-28CED77D6191||2021-02-08|Germany"/>
			<!-- sequence here -->
		</sequence>
    <sequence>
			<taxon idref="IMS-10020-CVDP-5BA6D689-6CCB-45A2-87E5-8887DE9D8DB3||2021-02-10|Germany"/>
			<!-- sequence here -->
		</sequence>
    <sequence>
			<taxon idref="IMS-10020-CVDP-1D0C05E6-E1EB-4A48-8E98-FBCA604FB9AD||2021-02-12|Germany"/>
			<!-- sequence here -->
		</sequence>
    <sequence>
			<taxon idref="IMS-10122-CVDP-6004B25D-A3FB-40C6-8A78-7B26866EEBB4||2021-02-16|Germany"/>
			<!-- sequence here -->
		</sequence>
    <sequence>
			<taxon idref="IMS-10338-CVDP-A252D94E-E719-44AB-9311-5C730594F7F4||2021-02-16|Germany"/>
			<!-- sequence here -->
		</sequence>
    <sequence>
			<taxon idref="IMS-10020-CVDP-3884189E-333D-4F12-AF2A-002F71AC6E17||2021-02-12|Germany"/>
			<!-- sequence here -->
		</sequence>
    <sequence>
			<taxon idref="IMS-10020-CVDP-F1EB2BD1-EE89-46BC-822C-779C996FEB91||2021-02-17|Germany"/>
			<!-- sequence here -->
		</sequence>
    <sequence>
			<taxon idref="IMS-10122-CVDP-BF24EB76-885A-484F-96E5-800901E86EDC||2021-02-05|Germany"/>
			<!-- sequence here -->
		</sequence>
    <sequence>
			<taxon idref="IMS-10122-CVDP-489BE419-4FC2-4969-B6EE-B8E78447440E||2021-02-19|Germany"/>
			<!-- sequence here -->
		</sequence>
    <sequence>
			<taxon idref="IMS-10122-CVDP-6EA788F9-EDC7-448A-9418-649F5F681F0F||2021-02-19|Germany"/>
			<!-- sequence here -->
		</sequence>
    <sequence>
			<taxon idref="IMS-10020-CVDP-A25EF954-1B1D-4F42-9834-A4A640B03E31||2021-02-18|Germany"/>
			<!-- sequence here -->
		</sequence>
    <sequence>
			<taxon idref="IMS-10020-CVDP-DF5FDC2D-91EC-4FA7-870D-6BA45341896A||2021-02-24|Germany"/>
			<!-- sequence here -->
		</sequence>
    <sequence>
			<taxon idref="IMS-10013-CVDP-B57B8DD0-B5ED-4D93-AA91-D70CC00FD355||2021-02-13|Germany"/>
			<!-- sequence here -->
		</sequence>
    <sequence>
			<taxon idref="IMS-10004-CVDP-D9EB9C1D-E9F1-4743-9D29-11BB86527E6F||2021-02-20|Germany"/>
			<!-- sequence here -->
		</sequence>
    <sequence>
			<taxon idref="IMS-10115-CVDP-813B0769-52E5-4473-AF5E-59F04681F6EA||2021-03-01|Germany"/>
			<!-- sequence here -->
		</sequence>
    <sequence>
			<taxon idref="IMS-10117-CVDP-5C64AEAA-A46F-4F1D-A044-EEDDB95539E0||2021-03-01|Germany"/>
			<!-- sequence here -->
		</sequence>
    <sequence>
			<taxon idref="IMS-10117-CVDP-070D988E-AA31-4C42-8D9B-257DE57E7F44||2021-02-27|Germany"/>
			<!-- sequence here -->
		</sequence>
    <sequence>
			<taxon idref="IMS-10117-CVDP-39BC40F7-B406-4B8D-9BD2-5960B0B2995A||2021-03-04|Germany"/>
			<!-- sequence here -->
		</sequence>
    <sequence>
			<taxon idref="IMS-10116-CVDP-BD821E93-25A4-4D50-9E6F-BECB91417FEF||2021-03-08|Germany"/>
			<!-- sequence here -->
		</sequence>
    <sequence>
			<taxon idref="IMS-10375-CVDP-A8D50211-B0EF-4D49-9699-3EF7C609DB80||2021-01-14|Germany"/>
			<!-- sequence here -->
		</sequence>
    <sequence>
			<taxon idref="IMS-10375-CVDP-C3511CBB-3546-4384-A6DA-C00317155399||2021-01-20|Germany"/>
			<!-- sequence here -->
		</sequence>
    <sequence>
			<taxon idref="IMS-10375-CVDP-037A0420-3F19-4B20-871F-5D5E5BA422EC||2021-01-06|Germany"/>
			<!-- sequence here -->
		</sequence>
    <sequence>
			<taxon idref="IMS-10375-CVDP-1295C7D1-A5D7-4B1C-B5E1-90340E5F03C1||2021-01-06|Germany"/>
			<!-- sequence here -->
		</sequence>
    <sequence>
			<taxon idref="IMS-10375-CVDP-E9741D82-0B19-447D-901D-B3670CAE6A5A||2021-01-06|Germany"/>
			<!-- sequence here -->
		</sequence>
    <sequence>
			<taxon idref="IMS-10375-CVDP-6551F1EB-3654-41E1-A361-D7CC31AD498D||2021-01-22|Germany"/>
			<!-- sequence here -->
		</sequence>
    <sequence>
			<taxon idref="IMS-10375-CVDP-7102E95C-FDC4-4FD0-BA85-2A9FA8177F4A||2021-01-23|Germany"/>
			<!-- sequence here -->
		</sequence>
    <sequence>
			<taxon idref="IMS-10375-CVDP-C6C9EE94-AC5F-4D8B-B4C6-6DA5C481AE90||2021-01-22|Germany"/>
			<!-- sequence here -->
		</sequence>
    <sequence>
			<taxon idref="IMS-10375-CVDP-13541D55-70D3-43F2-9726-EB3DF2A91C2A||2021-01-24|Germany"/>
			<!-- sequence here -->
		</sequence>
    <sequence>
			<taxon idref="IMS-10375-CVDP-816FA46F-5A84-4183-9CE3-46BED13AA174||2021-01-26|Germany"/>
			<!-- sequence here -->
		</sequence>
    <sequence>
			<taxon idref="IMS-10375-CVDP-73097E3B-3FA0-4D84-B776-79D0246A8549||2021-01-27|Germany"/>
			<!-- sequence here -->
		</sequence>
    <sequence>
			<taxon idref="IMS-10375-CVDP-E4D4A506-6FE6-43E6-8064-AB66047706EC||2021-01-28|Germany"/>
			<!-- sequence here -->
		</sequence>
    <sequence>
			<taxon idref="IMS-10375-CVDP-4D473033-0383-4CA7-93E0-2E6ED38484F4||2021-01-29|Germany"/>
			<!-- sequence here -->
		</sequence>
    <sequence>
			<taxon idref="IMS-10375-CVDP-D6950723-B589-4FFE-9218-F30134BFF68B||2021-01-30|Germany"/>
			<!-- sequence here -->
		</sequence>
    <sequence>
			<taxon idref="IMS-10375-CVDP-19BE4B03-7AA0-4FCF-AF0A-170EDFC3BEB9||2021-01-29|Germany"/>
			<!-- sequence here -->
		</sequence>
    <sequence>
			<taxon idref="IMS-10375-CVDP-B2BEFB1D-3110-41DA-9927-92E6C6DD7898||2021-01-31|Germany"/>
			<!-- sequence here -->
		</sequence>
    <sequence>
			<taxon idref="IMS-10375-CVDP-5A1B5773-08C3-49F7-804C-F53276CD9FF5||2021-02-02|Germany"/>
			<!-- sequence here -->
		</sequence>
    <sequence>
			<taxon idref="IMS-10375-CVDP-0B9DA82A-C97F-4A8F-8194-6DC95D909EBD||2021-02-02|Germany"/>
			<!-- sequence here -->
		</sequence>
    <sequence>
			<taxon idref="IMS-10375-CVDP-D7A8C77A-BAD5-4CCF-A611-4B3CE5F30F74||2021-02-01|Germany"/>
			<!-- sequence here -->
		</sequence>
    <sequence>
			<taxon idref="IMS-10375-CVDP-A2FD6AB2-6FA1-4503-9653-B28F2D643FF7||2021-02-05|Germany"/>
			<!-- sequence here -->
		</sequence>
    <sequence>
			<taxon idref="IMS-10375-CVDP-55686420-99A0-486F-BFDF-AE03D5DDC8AE||2021-02-05|Germany"/>
			<!-- sequence here -->
		</sequence>
    <sequence>
			<taxon idref="IMS-10375-CVDP-7808CFF5-8334-47B8-8C97-6BF36DA63522||2021-02-04|Germany"/>
			<!-- sequence here -->
		</sequence>
    <sequence>
			<taxon idref="IMS-10375-CVDP-6C9414B9-4ED8-4181-8DA4-9F90882C6C6B||2021-02-07|Germany"/>
			<!-- sequence here -->
		</sequence>
    <sequence>
			<taxon idref="IMS-10375-CVDP-BF5C9EDD-F486-4445-979B-009E6C8692FD||2021-02-09|Germany"/>
			<!-- sequence here -->
		</sequence>
    <sequence>
			<taxon idref="IMS-10375-CVDP-A913D8BF-24DA-468F-AB6D-C9A0D0FEAE71||2021-02-10|Germany"/>
			<!-- sequence here -->
		</sequence>
    <sequence>
			<taxon idref="IMS-10020-CVDP-A927E4B7-8FC9-4B32-B4BE-C4B8401D64D7||2021-03-13|Germany"/>
			<!-- sequence here -->
		</sequence>
    <sequence>
			<taxon idref="IMS-10375-CVDP-4B6E6EA3-8CC8-4198-B190-A4C7486146A1||2021-02-17|Germany"/>
			<!-- sequence here -->
		</sequence>
    <sequence>
			<taxon idref="IMS-10375-CVDP-C78AEED5-8737-47B8-BCC1-C9B6DFFCB20C||2021-02-17|Germany"/>
			<!-- sequence here -->
		</sequence>
    <sequence>
			<taxon idref="IMS-10375-CVDP-E319243B-3193-4E97-81B5-91F20E6E01B4||2021-02-18|Germany"/>
			<!-- sequence here -->
		</sequence>
    <sequence>
			<taxon idref="IMS-10375-CVDP-62793487-6D84-42AB-811D-B6514FC8E45D||2021-02-22|Germany"/>
			<!-- sequence here -->
		</sequence>
    <sequence>
			<taxon idref="IMS-10375-CVDP-64191444-A025-452D-8D14-C7087ABF1DFB||2021-02-13|Germany"/>
			<!-- sequence here -->
		</sequence>
    <sequence>
			<taxon idref="IMS-10375-CVDP-C2E43A3D-79B2-4A95-8391-375CA8E4DB53||2021-02-12|Germany"/>
			<!-- sequence here -->
		</sequence>
    <sequence>
			<taxon idref="IMS-10375-CVDP-D5DC7FCE-5E8E-419B-A310-9932A93E11BF||2021-02-25|Germany"/>
			<!-- sequence here -->
		</sequence>
    <sequence>
			<taxon idref="IMS-10375-CVDP-BB74D415-42BD-4D7E-98B8-052C0A4864C4||2021-02-23|Germany"/>
			<!-- sequence here -->
		</sequence>
    <sequence>
			<taxon idref="IMS-10375-CVDP-53ECB2CB-6F57-4FE4-88ED-CE563EF698AB||2021-02-26|Germany"/>
			<!-- sequence here -->
		</sequence>
    <sequence>
			<taxon idref="IMS-10375-CVDP-CEEC9776-E77C-4366-9DDA-ED6BD727D55E||2021-02-27|Germany"/>
			<!-- sequence here -->
		</sequence>
    <sequence>
			<taxon idref="IMS-10375-CVDP-BAE5BE94-9383-4219-BD46-400CCB901896||2021-03-11|Germany"/>
			<!-- sequence here -->
		</sequence>
    <sequence>
			<taxon idref="IMS-10375-CVDP-515F797F-CCBE-4639-B2D0-A51BD7426000||2021-03-10|Germany"/>
			<!-- sequence here -->
		</sequence>
    <sequence>
			<taxon idref="IMS-10375-CVDP-547097FE-AE97-4A47-B493-A7165EF29133||2021-03-13|Germany"/>
			<!-- sequence here -->
		</sequence>
    <sequence>
			<taxon idref="IMS-10020-CVDP-1721382F-E970-4DEB-AD16-A2E9FC06B82E||2021-03-17|Germany"/>
			<!-- sequence here -->
		</sequence>
    <sequence>
			<taxon idref="IMS-10020-CVDP-71E57C33-835F-42A1-BA8D-3A1BBD60D781||2021-03-14|Germany"/>
			<!-- sequence here -->
		</sequence>
    <sequence>
			<taxon idref="IMS-10117-CVDP-27647723-FDCD-471E-8B7D-4CE7AAF1BEDC||2021-03-09|Germany"/>
			<!-- sequence here -->
		</sequence>
    <sequence>
			<taxon idref="IMS-10122-CVDP-AA0A4D27-B0C7-4A66-9A8A-6C843B297925||2021-03-17|Germany"/>
			<!-- sequence here -->
		</sequence>
    <sequence>
			<taxon idref="IMS-10272-CVDP-70278E8B-9D41-4669-A543-841AB2C27418||2021-02-26|Germany"/>
			<!-- sequence here -->
		</sequence>
    <sequence>
			<taxon idref="IMS-10122-CVDP-96A6C17E-785E-45A5-B369-3ECF91C0B3BF||2021-03-18|Germany"/>
			<!-- sequence here -->
		</sequence>
    <sequence>
			<taxon idref="IMS-10117-CVDP-3129DD4D-B0D0-490A-AFC2-6A1A13478E52||2021-02-27|Germany"/>
			<!-- sequence here -->
		</sequence>
    <sequence>
			<taxon idref="IMS-10117-CVDP-5D107DCA-EFF2-4B8B-802F-329DF2170D0F||2021-03-05|Germany"/>
			<!-- sequence here -->
		</sequence>
    <sequence>
			<taxon idref="IMS-10117-CVDP-7AD455D2-A985-4B09-998A-9CD5AB59AAA7||2021-03-01|Germany"/>
			<!-- sequence here -->
		</sequence>
    <sequence>
			<taxon idref="IMS-10116-CVDP-DC8D6611-0108-4F1F-8D14-8212690DC7FE||2021-03-18|Germany"/>
			<!-- sequence here -->
		</sequence>
    <sequence>
			<taxon idref="IMS-10122-CVDP-BF7082CC-07D4-45F0-9749-67121EF48A87||2021-03-23|Germany"/>
			<!-- sequence here -->
		</sequence>
    <sequence>
			<taxon idref="IMS-10004-CVDP-D242D129-AD49-421A-B613-10B278C69717||2021-03-10|Germany"/>
			<!-- sequence here -->
		</sequence>
    <sequence>
			<taxon idref="IMS-10004-CVDP-10787F1D-0643-4FE2-A06F-5C2D1995E023||2021-03-11|Germany"/>
			<!-- sequence here -->
		</sequence>
    <sequence>
			<taxon idref="IMS-10004-CVDP-FA793973-B556-4E0C-B00D-57E5AD65A11E||2021-03-17|Germany"/>
			<!-- sequence here -->
		</sequence>
    <sequence>
			<taxon idref="IMS-10004-CVDP-6EE35A5A-3990-46FE-B220-1EBFBE5DB142||2021-03-15|Germany"/>
			<!-- sequence here -->
		</sequence>
    <sequence>
			<taxon idref="IMS-10117-CVDP-E7E0E19A-28B4-4C03-B0F7-C0C31C9448C8||2021-03-06|Germany"/>
			<!-- sequence here -->
		</sequence>
    <sequence>
			<taxon idref="IMS-10116-CVDP-ACEB1472-7F8F-4322-AB47-F6818E57CA7C||2021-03-30|Germany"/>
			<!-- sequence here -->
		</sequence>
    <sequence>
			<taxon idref="IMS-10116-CVDP-58D45106-17CA-4244-A74A-C4D46133CFB7||2021-03-03|Germany"/>
			<!-- sequence here -->
		</sequence>
    <sequence>
			<taxon idref="IMS-10033-CVDP-2C167949-9237-46F0-A120-3DBCE7843BB5||2021-03-21|Germany"/>
			<!-- sequence here -->
		</sequence>
    <sequence>
			<taxon idref="IMS-10209-CVDP-6F72DDD1-2651-4BE5-A421-CB0378DF3550||2021-03-14|Germany"/>
			<!-- sequence here -->
		</sequence>
    <sequence>
			<taxon idref="IMS-10225-CVDP-6365C2F7-9837-4BEA-A47B-F490050DEDBF||2021-03-04|Germany"/>
			<!-- sequence here -->
		</sequence>
    <sequence>
			<taxon idref="IMS-10116-CVDP-C93FA482-A68C-4AEB-89D5-7EE741FFB4D7||2021-03-26|Germany"/>
			<!-- sequence here -->
		</sequence>
    <sequence>
			<taxon idref="IMS-10209-CVDP-E23823BF-35DC-492C-BB2C-401AB1F0CB8D||2021-03-25|Germany"/>
			<!-- sequence here -->
		</sequence>
    <sequence>
			<taxon idref="IMS-10020-CVDP-DD7F658A-024E-4518-8D5A-8D0461E7E78C||2021-03-29|Germany"/>
			<!-- sequence here -->
		</sequence>
    <sequence>
			<taxon idref="IMS-10097-CVDP-134327AD-28E7-4964-9AFF-7055D6E50A7D||2021-03-29|Germany"/>
			<!-- sequence here -->
		</sequence>
    <sequence>
			<taxon idref="IMS-10117-CVDP-E160F3C8-FAF4-45FC-8ED3-297486BC8161||2021-03-19|Germany"/>
			<!-- sequence here -->
		</sequence>
    <sequence>
			<taxon idref="IMS-10117-CVDP-0B4CFC03-4E0F-4FB8-9B63-9206C906A9BF||2021-03-17|Germany"/>
			<!-- sequence here -->
		</sequence>
    <sequence>
			<taxon idref="IMS-10020-CVDP-D366762D-15BF-44C9-84D6-E9DF20517200||2021-03-30|Germany"/>
			<!-- sequence here -->
		</sequence>
    <sequence>
			<taxon idref="IMS-10020-CVDP-547E3B91-A4E0-4DD5-ABF1-FE63E7188E36||2021-03-30|Germany"/>
			<!-- sequence here -->
		</sequence>
    <sequence>
			<taxon idref="IMS-10004-CVDP-93DAC92E-7DFA-4A9A-9D0E-BA9A159C628E||2021-03-24|Germany"/>
			<!-- sequence here -->
		</sequence>
    <sequence>
			<taxon idref="IMS-10116-CVDP-3C5B9307-C4DC-4054-B1C3-49022C4FA1AF||2021-04-06|Germany"/>
			<!-- sequence here -->
		</sequence>
    <sequence>
			<taxon idref="IMS-10013-CVDP-96516FCB-D7B7-4BBE-A906-F6EF35753B2A||2021-03-24|Germany"/>
			<!-- sequence here -->
		</sequence>
    <sequence>
			<taxon idref="IMS-10117-CVDP-6C13AD8E-3A08-4B52-8B92-97CFA59A3118||2021-03-22|Germany"/>
			<!-- sequence here -->
		</sequence>
    <sequence>
			<taxon idref="IMS-10122-CVDP-F90D5191-80EC-467D-B47B-BA939C145AB7||2021-03-30|Germany"/>
			<!-- sequence here -->
		</sequence>
    <sequence>
			<taxon idref="IMS-10122-CVDP-D9A8CFD3-8C14-4A91-BF93-FC8FD4827DD2||2021-03-30|Germany"/>
			<!-- sequence here -->
		</sequence>
    <sequence>
			<taxon idref="IMS-10117-CVDP-C25FDB3D-B1C1-46D3-8715-3D257EB9562B||2021-03-29|Germany"/>
			<!-- sequence here -->
		</sequence>
    <sequence>
			<taxon idref="IMS-10013-CVDP-530BBCAC-3B4D-4676-B9CF-23E997569D5E||2021-03-25|Germany"/>
			<!-- sequence here -->
		</sequence>
    <sequence>
			<taxon idref="IMS-10020-CVDP-84E7FEF3-B1F7-41EA-8243-68DBAC7351E0||2021-04-07|Germany"/>
			<!-- sequence here -->
		</sequence>
    <sequence>
			<taxon idref="IMS-10013-CVDP-57192416-8995-4CFA-81FE-BE88CF6118E1||2021-03-26|Germany"/>
			<!-- sequence here -->
		</sequence>
    <sequence>
			<taxon idref="IMS-10020-CVDP-FAE26D06-BDB4-43C6-A73D-C6F9705EBD77||2021-04-08|Germany"/>
			<!-- sequence here -->
		</sequence>
    <sequence>
			<taxon idref="IMS-10020-CVDP-CFCB3D8C-5BA9-4C99-BA5F-8D528B3CB228||2021-04-08|Germany"/>
			<!-- sequence here -->
		</sequence>
    <sequence>
			<taxon idref="IMS-10117-CVDP-DAAC8316-D7C1-4D75-9201-848437BE1F21||2021-03-04|Germany"/>
			<!-- sequence here -->
		</sequence>
    <sequence>
			<taxon idref="IMS-10033-CVDP-981402BE-36DD-4CBD-AFD6-9AF35B09CD86||2021-03-24|Germany"/>
			<!-- sequence here -->
		</sequence>
    <sequence>
			<taxon idref="IMS-10033-CVDP-1B24F37F-949E-4C94-A3A1-3AD03AC7F62C||2021-03-26|Germany"/>
			<!-- sequence here -->
		</sequence>
    <sequence>
			<taxon idref="IMS-10033-CVDP-38EBD920-3BCE-4635-B251-601299AE448D||2021-04-06|Germany"/>
			<!-- sequence here -->
		</sequence>
    <sequence>
			<taxon idref="IMS-10375-CVDP-74830BCD-FEA1-4F50-8B04-D0E91D6F6F8A||2021-03-30|Germany"/>
			<!-- sequence here -->
		</sequence>
    <sequence>
			<taxon idref="IMS-10004-CVDP-8A247E02-CFEB-4C76-A943-39163767D385||2021-04-08|Germany"/>
			<!-- sequence here -->
		</sequence>
    <sequence>
			<taxon idref="IMS-10272-CVDP-94C52974-5B43-4A85-AF37-A70332BD513D||2021-03-29|Germany"/>
			<!-- sequence here -->
		</sequence>
    <sequence>
			<taxon idref="IMS-10116-CVDP-8F990E8D-2E29-4347-BB12-EC54850023C9||2021-04-12|Germany"/>
			<!-- sequence here -->
		</sequence>
    <sequence>
			<taxon idref="IMS-10013-CVDP-244D9F35-BD9E-4FCE-A685-AA01497F4379||2021-04-07|Germany"/>
			<!-- sequence here -->
		</sequence>
    <sequence>
			<taxon idref="IMS-10122-CVDP-8C8F7AB5-D672-46CF-A86E-39159D249738||2021-04-16|Germany"/>
			<!-- sequence here -->
		</sequence>
    <sequence>
			<taxon idref="IMS-10122-CVDP-C26B15BF-3DAA-463D-86E1-E99A31A7A89C||2021-04-16|Germany"/>
			<!-- sequence here -->
		</sequence>
    <sequence>
			<taxon idref="IMS-10013-CVDP-BEB5BFC8-4085-4DB8-AFF4-4BE7449192A0||2021-04-09|Germany"/>
			<!-- sequence here -->
		</sequence>
    <sequence>
			<taxon idref="IMS-10033-CVDP-9F87880C-36E0-48CB-B67C-137A3DE0DA98||2021-04-14|Germany"/>
			<!-- sequence here -->
		</sequence>
    <sequence>
			<taxon idref="IMS-10150-CVDP-5CD8768D-DE6F-4BF1-8C0D-F8BBFFF02C65||2021-04-22|Germany"/>
			<!-- sequence here -->
		</sequence>
    <sequence>
			<taxon idref="IMS-10293-CVDP-95966D54-44EB-441A-8168-625336CDC642||2021-03-15|Germany"/>
			<!-- sequence here -->
		</sequence>
    <sequence>
			<taxon idref="IMS-10116-CVDP-9441EE6D-BBAD-4333-AF43-EFA877D1D8B7||2021-04-27|Germany"/>
			<!-- sequence here -->
		</sequence>
    <sequence>
			<taxon idref="IMS-10116-CVDP-0EA5AB6E-E5D1-49F1-B952-027CDFC8D187||2021-04-27|Germany"/>
			<!-- sequence here -->
		</sequence>
    <sequence>
			<taxon idref="IMS-10188-CVDP-BB859471-2E10-46D7-8724-E1ED0BA49DD3||2021-04-23|Germany"/>
			<!-- sequence here -->
		</sequence>
    <sequence>
			<taxon idref="IMS-10188-CVDP-401EFDB3-4FCA-42C1-8E90-EB81086808DE||2021-04-20|Germany"/>
			<!-- sequence here -->
		</sequence>
    <sequence>
			<taxon idref="IMS-10122-CVDP-64A515B5-22C9-4DF1-98BB-10A5F2BFCB8F||2021-04-26|Germany"/>
			<!-- sequence here -->
		</sequence>
    <sequence>
			<taxon idref="IMS-10122-CVDP-84A74015-6210-4D7D-A858-243C805CF278||2021-04-23|Germany"/>
			<!-- sequence here -->
		</sequence>
    <sequence>
			<taxon idref="IMS-10375-CVDP-25F6E0F8-F76D-4C41-A0E4-ABC1B3684A80||2021-04-15|Germany"/>
			<!-- sequence here -->
		</sequence>
    <sequence>
			<taxon idref="IMS-10375-CVDP-3697A376-A62A-49B9-8305-A9CEF8CB6496||2021-04-14|Germany"/>
			<!-- sequence here -->
		</sequence>
    <sequence>
			<taxon idref="IMS-10117-CVDP-DB3A9304-584C-463B-A1F3-4CB1BBF3A477||2021-04-14|Germany"/>
			<!-- sequence here -->
		</sequence>
    <sequence>
			<taxon idref="IMS-10117-CVDP-40119F70-15FC-4136-81EF-F85B6F6097C1||2021-04-19|Germany"/>
			<!-- sequence here -->
		</sequence>
    <sequence>
			<taxon idref="IMS-10117-CVDP-F870B0B9-7EA9-44D7-9523-55A8ED8E3064||2021-04-17|Germany"/>
			<!-- sequence here -->
		</sequence>
    <sequence>
			<taxon idref="IMS-10117-CVDP-272FAF2A-CC62-4DC9-B316-67F59CE25983||2021-04-19|Germany"/>
			<!-- sequence here -->
		</sequence>
    <sequence>
			<taxon idref="IMS-10117-CVDP-2DD7B4CF-D82B-4637-A2A2-A8D9222886C6||2021-04-19|Germany"/>
			<!-- sequence here -->
		</sequence>
    <sequence>
			<taxon idref="IMS-10117-CVDP-67B96087-DD82-490D-9B29-FE9B6BF6B59C||2021-04-06|Germany"/>
			<!-- sequence here -->
		</sequence>
    <sequence>
			<taxon idref="IMS-10117-CVDP-9D55D4B6-A11D-40EF-B597-511FFD1BD747||2021-04-16|Germany"/>
			<!-- sequence here -->
		</sequence>
    <sequence>
			<taxon idref="IMS-10122-CVDP-8240280E-2795-40B5-9FAF-B3640C0EF76E||2021-04-26|Germany"/>
			<!-- sequence here -->
		</sequence>
    <sequence>
			<taxon idref="IMS-10375-CVDP-F043B082-ACE6-47C7-8964-DC38C9BE3E1B||2021-04-25|Germany"/>
			<!-- sequence here -->
		</sequence>
    <sequence>
			<taxon idref="IMS-10150-CVDP-E02650F6-53D1-4190-9D73-D8F600024E30||2021-05-05|Germany"/>
			<!-- sequence here -->
		</sequence>
    <sequence>
			<taxon idref="IMS-10375-CVDP-E044D02F-12CC-4DD1-9C5D-EADA2D03C81A||2021-04-27|Germany"/>
			<!-- sequence here -->
		</sequence>
    <sequence>
			<taxon idref="IMS-10375-CVDP-46ED5A1D-01D0-4E53-953A-DDA357A39A49||2021-04-28|Germany"/>
			<!-- sequence here -->
		</sequence>
    <sequence>
			<taxon idref="IMS-10122-CVDP-35E898FA-6741-441C-BA3E-CF972797A820||2021-04-27|Germany"/>
			<!-- sequence here -->
		</sequence>
    <sequence>
			<taxon idref="IMS-10122-CVDP-7C843725-973E-4485-9AE3-5F5D859AB0AA||2021-04-30|Germany"/>
			<!-- sequence here -->
		</sequence>
    <sequence>
			<taxon idref="IMS-10117-CVDP-A74BDD2F-0DAE-4371-832C-CAD90D35C34E||2021-05-03|Germany"/>
			<!-- sequence here -->
		</sequence>
    <sequence>
			<taxon idref="IMS-10117-CVDP-4A53A189-3F67-4314-B553-C39B669DCEE4||2021-04-30|Germany"/>
			<!-- sequence here -->
		</sequence>
    <sequence>
			<taxon idref="IMS-10188-CVDP-B119DC38-BA6C-4A8F-953F-1A2D5B8D7B3F||2021-05-03|Germany"/>
			<!-- sequence here -->
		</sequence>
    <sequence>
			<taxon idref="IMS-10013-CVDP-F80B6A36-7604-4FD1-9D48-1A0AAA29C378||2021-05-04|Germany"/>
			<!-- sequence here -->
		</sequence>
    <sequence>
			<taxon idref="IMS-10013-CVDP-EA330524-B175-4598-B1D5-1B176CF26BD9||2021-05-08|Germany"/>
			<!-- sequence here -->
		</sequence>
    <sequence>
			<taxon idref="IMS-10117-CVDP-6B41DE63-C920-4DD5-AEA0-1BE45BB87D26||2021-05-12|Germany"/>
			<!-- sequence here -->
		</sequence>
    <sequence>
			<taxon idref="IMS-10013-CVDP-7483CE0E-B097-4637-8F92-FE400DB691D8||2021-05-11|Germany"/>
			<!-- sequence here -->
		</sequence>
    <sequence>
			<taxon idref="IMS-10013-CVDP-4DEE9B99-D608-41DB-BCA7-4B7CBC66EC8F||2021-05-10|Germany"/>
			<!-- sequence here -->
		</sequence>
    <sequence>
			<taxon idref="IMS-10188-CVDP-0866FE4D-1F95-4972-A912-9712F0E56F59||2021-05-12|Germany"/>
			<!-- sequence here -->
		</sequence>
    <sequence>
			<taxon idref="IMS-10209-CVDP-805FF1DA-AA2E-4863-9F45-4C60043157D8||2021-05-04|Germany"/>
			<!-- sequence here -->
		</sequence>
    <sequence>
			<taxon idref="IMS-10209-CVDP-34690FC2-A8A6-4F09-A0A0-559E616D9D9E||2021-05-05|Germany"/>
			<!-- sequence here -->
		</sequence>
    <sequence>
			<taxon idref="IMS-10116-CVDP-424699E2-B8C1-4A1C-9E47-99CCCB81DBCA||2021-05-19|Germany"/>
			<!-- sequence here -->
		</sequence>
    <sequence>
			<taxon idref="IMS-10375-CVDP-2CB63C50-E924-473D-A14C-9533E5179A9D||2021-04-23|Germany"/>
			<!-- sequence here -->
		</sequence>
    <sequence>
			<taxon idref="IMS-10375-CVDP-111E9D19-4C3A-4303-8E5E-0A5C819B1764||2021-04-25|Germany"/>
			<!-- sequence here -->
		</sequence>
    <sequence>
			<taxon idref="IMS-10150-CVDP-E451CCF6-E5C2-4D30-BC9B-9CAAD9331D65||2021-05-27|Germany"/>
			<!-- sequence here -->
		</sequence>
    <sequence>
			<taxon idref="IMS-10122-CVDP-59854035-78AD-467C-B71B-C796976B3375||2021-05-26|Germany"/>
			<!-- sequence here -->
		</sequence>
    <sequence>
			<taxon idref="IMS-10375-CVDP-56AB7379-3370-4AD4-8BD3-4E154AD65D0D||2021-05-01|Germany"/>
			<!-- sequence here -->
		</sequence>
    <sequence>
			<taxon idref="IMS-10375-CVDP-04325008-3A05-4378-9849-59FCFC2D09E2||2021-05-07|Germany"/>
			<!-- sequence here -->
		</sequence>
    <sequence>
			<taxon idref="IMS-10375-CVDP-29D3A292-0024-4C82-825E-E43B56713FC8||2021-05-07|Germany"/>
			<!-- sequence here -->
		</sequence>
    <sequence>
			<taxon idref="IMS-10375-CVDP-F7E9AD28-CCEF-4421-8BC8-D56038C65B4E||2021-05-07|Germany"/>
			<!-- sequence here -->
		</sequence>
    <sequence>
			<taxon idref="IMS-10013-CVDP-33E1C1B7-DD67-4D17-BD70-7521744506FF||2021-05-27|Germany"/>
			<!-- sequence here -->
		</sequence>
    <sequence>
			<taxon idref="IMS-10375-CVDP-52CF0B53-FE0A-4328-AE85-C4CC7A7C7F56||2021-05-12|Germany"/>
			<!-- sequence here -->
		</sequence>
    <sequence>
			<taxon idref="IMS-10375-CVDP-80CA1283-DBEF-465D-A271-1C5556C04E14||2021-05-18|Germany"/>
			<!-- sequence here -->
		</sequence>
    <sequence>
			<taxon idref="IMS-10375-CVDP-EF8CD70C-BCA4-4893-A747-77E0FF590182||2021-05-18|Germany"/>
			<!-- sequence here -->
		</sequence>
    <sequence>
			<taxon idref="IMS-10122-CVDP-D415D408-FEE2-4BBC-BC49-7ABAA6B1AC0D||2021-05-14|Germany"/>
			<!-- sequence here -->
		</sequence>
    <sequence>
			<taxon idref="IMS-10209-CVDP-E6941185-206F-46D7-99D5-5C5F00D61027||2021-05-16|Germany"/>
			<!-- sequence here -->
		</sequence>
    <sequence>
			<taxon idref="IMS-10209-CVDP-F58F36FF-AFA0-402A-8E7D-768059DC7788||2021-05-16|Germany"/>
			<!-- sequence here -->
		</sequence>
    <sequence>
			<taxon idref="IMS-10209-CVDP-67E919CC-558E-4846-8697-883E9B2BE907||2021-05-16|Germany"/>
			<!-- sequence here -->
		</sequence>
    <sequence>
			<taxon idref="IMS-10122-CVDP-B5159E4F-8BC5-4CAD-ACAA-5618181A731A||2021-06-01|Germany"/>
			<!-- sequence here -->
		</sequence>
    <sequence>
			<taxon idref="IMS-10122-CVDP-32E26401-80D7-41FC-93B8-38366AAF347F||2021-06-01|Germany"/>
			<!-- sequence here -->
		</sequence>
    <sequence>
			<taxon idref="IMS-10375-CVDP-86C8AF6F-101F-40DF-93D8-F3E84D86F879||2021-05-17|Germany"/>
			<!-- sequence here -->
		</sequence>
    <sequence>
			<taxon idref="IMS-10375-CVDP-61D59A66-09B9-43E4-8CD6-B9371EBF5239||2021-05-17|Germany"/>
			<!-- sequence here -->
		</sequence>
    <sequence>
			<taxon idref="IMS-10375-CVDP-9C4E0B25-AE5D-4170-A17E-3D427D6EBC08||2021-05-17|Germany"/>
			<!-- sequence here -->
		</sequence>
    <sequence>
			<taxon idref="IMS-10375-CVDP-9B3B025C-96EF-4244-B46A-01963B1AED56||2021-05-25|Germany"/>
			<!-- sequence here -->
		</sequence>
    <sequence>
			<taxon idref="IMS-10375-CVDP-4FB30E69-1E8C-4ED0-AB25-BA315B0765D5||2021-05-17|Germany"/>
			<!-- sequence here -->
		</sequence>
    <sequence>
			<taxon idref="IMS-10375-CVDP-F396F50B-4607-4190-B96F-D7A1F17DCABE||2021-05-25|Germany"/>
			<!-- sequence here -->
		</sequence>
    <sequence>
			<taxon idref="IMS-10375-CVDP-C20F9844-2AF3-4997-AA16-C343B983C073||2021-05-18|Germany"/>
			<!-- sequence here -->
		</sequence>
    <sequence>
			<taxon idref="IMS-10375-CVDP-DFACC9FA-DC6D-45CB-9BC4-A056E99C73CD||2021-05-25|Germany"/>
			<!-- sequence here -->
		</sequence>
    <sequence>
			<taxon idref="IMS-10375-CVDP-48E898CB-F42B-4895-904E-17FD969387DA||2021-05-22|Germany"/>
			<!-- sequence here -->
		</sequence>
    <sequence>
			<taxon idref="IMS-10023-CVDP-FA683F9A-3B88-4410-805A-1C36AE9064C4||2021-05-28|Germany"/>
			<!-- sequence here -->
		</sequence>
    <sequence>
			<taxon idref="IMS-10023-CVDP-28319D59-92FF-4117-B278-D0E515D0843E||2021-06-01|Germany"/>
			<!-- sequence here -->
		</sequence>
    <sequence>
			<taxon idref="IMS-10327-CVDP-DB5601CB-0B99-4FA9-B99B-2210398E7A28||2021-05-28|Germany"/>
			<!-- sequence here -->
		</sequence>
    <sequence>
			<taxon idref="IMS-10375-CVDP-8ED061E1-C0FD-48A5-85B1-6B9D4618A4A7||2021-05-19|Germany"/>
			<!-- sequence here -->
		</sequence>
  </alignment>
  
<!-- The unique patterns from 1 to end                                       -->
  
<!-- npatterns=5144                                                          -->
  <patterns id="patterns" from="1" strip="false">
    <alignment idref="alignment"/>
  </patterns>
  
<!-- START Discrete Traits Model                                             -->
  
<!-- general data type for discrete trait model, 'region'                    -->
  <generalDataType id="region.dataType">
    
<!-- Number Of States = 13                                                   -->
    <state code="APAC"/>
    <state code="Benelux"/>
    <state code="EasternAfrica"/>
    <state code="EasternEurope"/>
    <state code="France"/>
    <state code="Germany"/>
    <state code="MiddleAfrica"/>
    <state code="NorthAmerica"/>
    <state code="NorthernAfrica"/>
    <state code="NorthernEurope"/>
    <state code="SouthernAfrica"/>
    <state code="SouthernEurope"/>
    <state code="WesternAfrica"/>
    <state code="WesternEurope"/>
  </generalDataType>
  
<!-- Data pattern for discrete trait, 'region'                               -->
  <attributePatterns id="region.pattern" attribute="region">
    <taxa idref="allTaxa"/>
    <generalDataType idref="region.dataType"/>
  </attributePatterns>
  
<!-- END Discrete Traits Model                                               -->
  
  
<!-- Generate a random starting tree under the coalescent process            -->
  <newick id="startingTree">
((hCoV-19/Italy/SAR-Cagliari111/2021|EPI_ISL_2107000|2021-04-26|SouthernEurope:0.2214,(hCoV-19/Italy/SAR-Cagliari57/2021|EPI_ISL_1821763|2021-04-13|SouthernEurope:0.15787,(hCoV-19/Italy/SAR-Cagliari21/2021|EPI_ISL_1706550|2021-03-19|SouthernEurope:0.08816,((hCoV-19/Italy/SAR-ISS-7342/2021|EPI_ISL_2244910|2021-02-17|SouthernEurope:-0,hCoV-19/Italy/SAR-ISS-7344/2021|EPI_ISL_2244912|2021-02-17|SouthernEurope:-0):0.00206,(hCoV-19/Italy/SAR-ISS-7343/2021|EPI_ISL_2244911|2021-02-17|SouthernEurope:-0,(hCoV-19/Italy/SAR-Cagliari08/2021|EPI_ISL_1654000|2021-04-18|SouthernEurope:0.08699,(hCoV-19/Italy/SAR-Cagliari05/2021|EPI_ISL_1525249|2021-03-18|SouthernEurope:-0,hCoV-19/Italy/SAR-Cagliari07/2021|EPI_ISL_1647346|2021-03-18|SouthernEurope:-0):0.00206):0.0774):0.00206):0.00391):0.00122):0.0279):0.1701,(((hCoV-19/France/PAC-IHUCOVID-3151/2021|EPI_ISL_1097024|2021-01-25|France:0.02023,hCoV-19/France/PAC-4700/2021|EPI_ISL_2131453|2021-01-25|France:0.02023):0.05077,(hCoV-19/France/PAC-IHUCOVID-3234/2021|EPI_ISL_1097023|2021-01-21|France:0.06003,hCoV-19/France/ARA-HCL021039994301/2021|EPI_ISL_1253569|2021-02-23|France:0.15044):0):0.06967,(((((hCoV-19/Nigeria/BCVL-18912/2021|EPI_ISL_985238|2021-01-05|WesternAfrica:0.05461,hCoV-19/Togo/C5737/2021|EPI_ISL_1675094|2021-01-22|WesternAfrica:0.10119):0,((hCoV-19/Benin/250471/2021|EPI_ISL_2958659|2021-01-31|WesternAfrica:0.01152,hCoV-19/Benin/250498/2021|EPI_ISL_2958660|2021-01-31|WesternAfrica:0.01152):0.08692,((hCoV-19/England/CAMC-1323C85/2021|EPI_ISL_1333887|2021-02-23|NorthernEurope:0.09879,hCoV-19/Cote_d_Ivoire/BKE1661-bc58/2021|EPI_ISL_3545645|2021-01-19|WesternAfrica:0.0029):0,hCoV-19/Cote_d_Ivoire/BKE-2034-bc65/2021|EPI_ISL_1365030|2021-02-11|WesternAfrica:0.06591):0.06266):0.02741):0.02958,(hCoV-19/Senegal/SN-IR1-0014258/2020|EPI_ISL_1633466|2020-12-19|WesternAfrica:0.0254,((hCoV-19/Togo/NMIMR-21-TGS-110/2021|EPI_ISL_3914952|2021-03-09|WesternAfrica:0.16538,IMS-10173-CVDP-341FE4AE-F7B9-4772-81F9-22A364862724||2021-01-16|Germany:0.02291):0.02092,((hCoV-19/Togo/C6588/2021|EPI_ISL_1508959|2021-02-05|WesternAfrica:0.06633,hCoV-19/Benin/255170/2021|EPI_ISL_2958670|2021-02-03|WesternAfrica:0.06085):0,(((hCoV-19/Spain/CT-HUGTiPR015HY5F9/2021|EPI_ISL_2000095|2021-04-28|SouthernEurope:0.03851,(hCoV-19/Spain/CT-HUGTiPM016OY0C8/2021|EPI_ISL_2281323|2021-05-14|SouthernEurope:0.05057,hCoV-19/Spain/CT-HUGTiPR015HY5G9/2021|EPI_ISL_2000110|2021-04-28|SouthernEurope:0.00673):0.03178):0.093,hCoV-19/Spain/CT-HUGTiPR009AG4E11/2021|EPI_ISL_1386061|2021-03-11|SouthernEurope:-0):0,(hCoV-19/Spain/CT-HUGTiPM010MZ7A11/2021|EPI_ISL_1583545|2021-03-25|SouthernEurope:-0,(hCoV-19/Spain/CT-HUGTiPR014JJ2F11/2021|EPI_ISL_1831644|2021-04-18|SouthernEurope:0.05531,hCoV-19/Spain/CT-HUGTiPR013JG9A12/2021|EPI_ISL_1719751|2021-04-08|SouthernEurope:0.02791):0.01044):0.03836):0.15948):0.0323):0.05818):0.01231):0,((((((hCoV-19/France/IDF-IPP04770/2021|EPI_ISL_1336340|2021-03-01|France:0.03024,hCoV-19/France/IDF-HMN-21032040149/2021|EPI_ISL_1695975|2021-03-01|France:0.03024):0.06567,((hCoV-19/France/HDF-P256-21125M1125/2021|EPI_ISL_1910917|2021-03-24|France:-0,hCoV-19/France/IDF-HMN-21032240706/2021|EPI_ISL_2179448|2021-03-24|France:-0):0.12916,(hCoV-19/France/IDF-HMN-21032190621/2021|EPI_ISL_2179373|2021-03-16|France:0.10724,(hCoV-19/France/IDF-HMN-21022180538/2021|EPI_ISL_1110194|2021-02-15|France:0.02779,((hCoV-19/France/IDF-HMN-21032230548/2021|EPI_ISL_1754503|2021-03-15|France:0.067,hCoV-19/France/IDF-IPP11214/2021|EPI_ISL_2178502|2021-04-26|France:0.18207):0.03751,(hCoV-19/France/IDF-HMN-21032080095/2021|EPI_ISL_1706661|2021-02-28|France:0.0248,hCoV-19/France/IDF-HMN-21042060474/2021|EPI_ISL_2179568|2021-03-19|France:0.07685):0.03861):0):0):0):0.02976):0.07084,((hCoV-19/Togo/C5947/2021|EPI_ISL_1575479|2021-01-25|WesternAfrica:0.05277,(hCoV-19/Togo/C5960/2021|EPI_ISL_1586897|2021-01-25|WesternAfrica:0.03083,(hCoV-19/Togo/C5930/2021|EPI_ISL_1508890|2021-01-25|WesternAfrica:-0,hCoV-19/Togo/C5903/2021|EPI_ISL_1508849|2021-01-25|WesternAfrica:-0):0.03083):0.02194):0.01809,(hCoV-19/Togo/C6271/2021|EPI_ISL_1810924|2021-02-03|WesternAfrica:0.09552,hCoV-19/Togo/C6370/2021|EPI_ISL_1508916|2021-02-04|WesternAfrica:0.09826):0):0):0.05005,hCoV-19/Togo/C5973/2021|EPI_ISL_1586899|2021-01-25|WesternAfrica:0.12091):0,hCoV-19/Togo/C5622/2021|EPI_ISL_1575443|2021-01-18|WesternAfrica:0.10173):0.01807,((((hCoV-19/France/IDF-HCL021020617301/2021|EPI_ISL_1312373|2021-01-25|France:0.03034,(hCoV-19/France/IDF-IPP03664/2021|EPI_ISL_2363514|2021-01-21|France:-0,(hCoV-19/France/IDF-IPP03715/2021|EPI_ISL_1118898|2021-02-09|France:-0,hCoV-19/France/IDF-IPP03716/2021|EPI_ISL_1118899|2021-02-10|France:0.00274):0.05205):0.01938):0,(hCoV-19/France/IDF-HMN-21032050097/2021|EPI_ISL_1696011|2021-02-27|France:0.01283,hCoV-19/France/ARA-HCL021062470501/2021|EPI_ISL_1707511|2021-03-30|France:0.09776):0.10792):0.07469,((hCoV-19/Tunisia/Q6575/2021|EPI_ISL_1207287|2021-02-07|NorthernAfrica:-0,hCoV-19/Tunisia/SP-0157/2021|EPI_ISL_2035942|2021-02-07|NorthernAfrica:-0):0.07265,((hCoV-19/Tunisia/5509/2021|EPI_ISL_1208398|2021-02-02|NorthernAfrica:0.02827,(hCoV-19/Tunisia/20216575/2021|EPI_ISL_1208160|2021-02-07|NorthernAfrica:-0,hCoV-19/Tunisia/SP-0154/2021|EPI_ISL_2035941|2021-02-07|NorthernAfrica:-0):0.04197):0.0143,(hCoV-19/Scotland/QEUH-14F6358/2021|EPI_ISL_1673188|2021-04-11|NorthernEurope:-0,(hCoV-19/England/QEUH-14FFFC4/2021|EPI_ISL_1698571|2021-04-13|NorthernEurope:-0,hCoV-19/England/QEUH-150019C/2021|EPI_ISL_1698756|2021-04-13|NorthernEurope:-0):0.00548):0.22888):0.01638):0.068):0.03395,((hCoV-19/Netherlands/ZH-EMC-2280/2021|EPI_ISL_2154193|2021-03-01|Benelux:0.12625,(hCoV-19/Netherlands/NH-RIVM-15758/2021|EPI_ISL_1232433|2021-02-18|Benelux:0.04674,hCoV-19/Netherlands/NH-RIVM-27845/2021|EPI_ISL_1792896|2021-03-21|Benelux:0.13167):0.04938):0.10862,(hCoV-19/Togo/C5627/2021|EPI_ISL_1575444|2021-01-18|WesternAfrica:0.03023,hCoV-19/Togo/C6281/2021|EPI_ISL_1810927|2021-02-03|WesternAfrica:0.07406):0.08958):0):0):0):0,((hCoV-19/Turkey/HSGM-4506/2021|EPI_ISL_1170076|2021-02-16|SouthernEurope:0.09803,(IMS-10013-CVDP-4DEE9B99-D608-41DB-BCA7-4B7CBC66EC8F||2021-05-10|Germany:0.11523,((IMS-10117-CVDP-A74BDD2F-0DAE-4371-832C-CAD90D35C34E||2021-05-03|Germany:0.00325,IMS-10117-CVDP-6B41DE63-C920-4DD5-AEA0-1BE45BB87D26||2021-05-12|Germany:0.02791):0.04486,(IMS-10122-CVDP-7C843725-973E-4485-9AE3-5F5D859AB0AA||2021-04-30|Germany:0.03966,(IMS-10375-CVDP-2CB63C50-E924-473D-A14C-9533E5179A9D||2021-04-23|Germany:0.01989,((IMS-10375-CVDP-52CF0B53-FE0A-4328-AE85-C4CC7A7C7F56||2021-05-12|Germany:0.03188,(IMS-10375-CVDP-80CA1283-DBEF-465D-A271-1C5556C04E14||2021-05-18|Germany:0.04658,IMS-10375-CVDP-56AB7379-3370-4AD4-8BD3-4E154AD65D0D||2021-05-01|Germany:-0):0.00175):0.04,(((IMS-10375-CVDP-111E9D19-4C3A-4303-8E5E-0A5C819B1764||2021-04-25|Germany:-0,IMS-10013-CVDP-F80B6A36-7604-4FD1-9D48-1A0AAA29C378||2021-05-04|Germany:0.02466):0.02531,((IMS-10375-CVDP-C20F9844-2AF3-4997-AA16-C343B983C073||2021-05-18|Germany:0.00337,IMS-10375-CVDP-EF8CD70C-BCA4-4893-A747-77E0FF590182||2021-05-18|Germany:0.00337):0,IMS-10375-CVDP-8ED061E1-C0FD-48A5-85B1-6B9D4618A4A7||2021-05-19|Germany:0.00611):0.08495):0,((IMS-10116-CVDP-424699E2-B8C1-4A1C-9E47-99CCCB81DBCA||2021-05-19|Germany:0.02472,IMS-10375-CVDP-48E898CB-F42B-4895-904E-17FD969387DA||2021-05-22|Germany:0.03294):0.02371,((IMS-10375-CVDP-F396F50B-4607-4190-B96F-D7A1F17DCABE||2021-05-25|Germany:0.0236,IMS-10375-CVDP-9B3B025C-96EF-4244-B46A-01963B1AED56||2021-05-25|Germany:0.0236):0.02887,(((IMS-10375-CVDP-61D59A66-09B9-43E4-8CD6-B9371EBF5239||2021-05-17|Germany:0.00337,IMS-10375-CVDP-9C4E0B25-AE5D-4170-A17E-3D427D6EBC08||2021-05-17|Germany:0.00337):0,IMS-10375-CVDP-86C8AF6F-101F-40DF-93D8-F3E84D86F879||2021-05-17|Germany:0.00337):0.02718,(IMS-10375-CVDP-DFACC9FA-DC6D-45CB-9BC4-A056E99C73CD||2021-05-25|Germany:0.02577,(IMS-10375-CVDP-4FB30E69-1E8C-4ED0-AB25-BA315B0765D5||2021-05-17|Germany:0.00299,IMS-10150-CVDP-E451CCF6-E5C2-4D30-BC9B-9CAAD9331D65||2021-05-27|Germany:0.03039):0.00086):0.0267):0):0.0124):0.04263):0):6e-05):0.0006):0.00023):0.04794):0.2102):0.10122,(((hCoV-19/Switzerland/ZH-UZH-IMV147/2021|EPI_ISL_811127|2021-01-06|WesternEurope:0.04909,(hCoV-19/Netherlands/ZH-EMC-1312/2020|EPI_ISL_801441|2020-12-24|Benelux:-0,hCoV-19/Netherlands/ZH-EMC-1313/2020|EPI_ISL_801442|2020-12-28|Benelux:0.01093):0.01353):0.03784,(((hCoV-19/USA/CO-CDPHE-2100509191/2021|EPI_ISL_1234167|2021-02-14|NorthAmerica:0.09183,((((IMS-10013-CVDP-96516FCB-D7B7-4BBE-A906-F6EF35753B2A||2021-03-24|Germany:0.01802,(IMS-10116-CVDP-ACEB1472-7F8F-4322-AB47-F6818E57CA7C||2021-03-30|Germany:0.0166,IMS-10116-CVDP-3C5B9307-C4DC-4054-B1C3-49022C4FA1AF||2021-04-06|Germany:0.03578):0.01786):0.11989,(hCoV-19/Ireland/CN-NVRL-21IRL42562/2021|EPI_ISL_1181883|2021-02-13|NorthernEurope:0.02891,(hCoV-19/England/CAMC-139B22C/2021|EPI_ISL_1275591|2021-03-04|NorthernEurope:0.07888,(hCoV-19/Ireland/CN-NVRL-21IRL31745/2021|EPI_ISL_1118873|2021-02-04|NorthernEurope:-0,(IMS-10209-CVDP-E23823BF-35DC-492C-BB2C-401AB1F0CB8D||2021-03-25|Germany:-0,IMS-10272-CVDP-94C52974-5B43-4A85-AF37-A70332BD513D||2021-03-29|Germany:0.01096):0.13425):0.00216):0.00209):0.00215):0.04246,(hCoV-19/Germany/BE-ChVir-LB-210128-8338/2021|EPI_ISL_1840660|2021-01-24|Germany:-0,IMS-10033-CVDP-00016||2021-01-24|Germany:-0):0.01872):0,hCoV-19/England/QEUH-138F0B8/2021|EPI_ISL_1333084|2021-02-27|NorthernEurope:0.11187):0.01557):0.06972,((((hCoV-19/Belgium/rega-5023/2021|EPI_ISL_1382686|2021-03-03|Benelux:0.00337,hCoV-19/Belgium/rega-5484/2021|EPI_ISL_2403997|2021-03-05|Benelux:0.00885):0.1174,(hCoV-19/Cote_d_Ivoire/BKE2230-bc81/2021|EPI_ISL_3545646|2021-02-22|WesternAfrica:0.0518,(hCoV-19/Cote_d_Ivoire/BKE2305-bc85/2021|EPI_ISL_3545634|2021-02-26|WesternAfrica:0.06243,hCoV-19/Cote_d_Ivoire/BKE3553-bc74/2021|EPI_ISL_3631588|2021-04-20|WesternAfrica:0.20763):0.00033):0.04431):0.01693,((hCoV-19/Burkina_Faso/165/2021|EPI_ISL_2227202|2021-02-09|WesternAfrica:0.07743,(hCoV-19/Burkina_Faso/7688/2021|EPI_ISL_2289102|2021-01-23|WesternAfrica:-0,hCoV-19/Burkina_Faso/7795/2021|EPI_ISL_2289121|2021-01-28|WesternAfrica:0.0137):0.03085):0,((hCoV-19/Burkina_Faso/7728/2021|EPI_ISL_2289104|2021-01-26|WesternAfrica:-0,hCoV-19/Burkina_Faso/7938/2021|EPI_ISL_2289123|2021-02-03|WesternAfrica:0.02192):0.03829,((hCoV-19/Netherlands/OV-RIVM-26611/2021|EPI_ISL_1706084|2021-04-10|Benelux:0.06306,(hCoV-19/Netherlands/GE-RIVM-31281/2021|EPI_ISL_2094357|2021-04-27|Benelux:0.07974,hCoV-19/Netherlands/FL-RIVM-34557/2021|EPI_ISL_2302173|2021-05-02|Benelux:0.09344):0.0299):0.12394,((IMS-10013-CVDP-33E1C1B7-DD67-4D17-BD70-7521744506FF||2021-05-27|Germany:0.06638,IMS-10209-CVDP-805FF1DA-AA2E-4863-9F45-4C60043157D8||2021-05-04|Germany:0.00337):0.11548,(((IMS-10117-CVDP-4A53A189-3F67-4314-B553-C39B669DCEE4||2021-04-30|Germany:0.03334,IMS-10013-CVDP-EA330524-B175-4598-B1D5-1B176CF26BD9||2021-05-08|Germany:0.05525):0.03436,(IMS-10116-CVDP-0EA5AB6E-E5D1-49F1-B952-027CDFC8D187||2021-04-27|Germany:0.04357,(IMS-10013-CVDP-7483CE0E-B097-4637-8F92-FE400DB691D8||2021-05-11|Germany:0.07945,IMS-10116-CVDP-8F990E8D-2E29-4347-BB12-EC54850023C9||2021-04-12|Germany:-0):0.00247):0.01591):0,((IMS-10122-CVDP-D415D408-FEE2-4BBC-BC49-7ABAA6B1AC0D||2021-05-14|Germany:0.07554,(IMS-10122-CVDP-59854035-78AD-467C-B71B-C796976B3375||2021-05-26|Germany:0.0624,(IMS-10122-CVDP-32E26401-80D7-41FC-93B8-38366AAF347F||2021-06-01|Germany:0.04382,IMS-10122-CVDP-B5159E4F-8BC5-4CAD-ACAA-5618181A731A||2021-06-01|Germany:0.04382):0.03502):0.04601):0.00961,(IMS-10209-CVDP-34690FC2-A8A6-4F09-A0A0-559E616D9D9E||2021-05-05|Germany:0.05245,(IMS-10209-CVDP-E6941185-206F-46D7-99D5-5C5F00D61027||2021-05-16|Germany:0.0385,(IMS-10023-CVDP-28319D59-92FF-4117-B278-D0E515D0843E||2021-06-01|Germany:0.0698,(IMS-10209-CVDP-67E919CC-558E-4846-8697-883E9B2BE907||2021-05-16|Germany:0.00257,(IMS-10209-CVDP-F58F36FF-AFA0-402A-8E7D-768059DC7788||2021-05-16|Germany:-0,(IMS-10023-CVDP-FA683F9A-3B88-4410-805A-1C36AE9064C4||2021-05-28|Germany:0.03034,IMS-10327-CVDP-DB5601CB-0B99-4FA9-B99B-2210398E7A28||2021-05-28|Germany:0.03034):0.00254):0.00257):0.0234):0.01253):0.04409):0.00803):0.02091):0.04019):0.13391):0.05403):0.00078):0):0.06837,(((hCoV-19/Burkina_Faso/130/2021|EPI_ISL_2227197|2021-01-21|WesternAfrica:0.03827,hCoV-19/Burkina_Faso/155/2021|EPI_ISL_2227199|2021-02-01|WesternAfrica:0.0684):0.0524,(hCoV-19/Cote_d_Ivoire/BKE-2024-bc41/2021|EPI_ISL_1365027|2021-02-12|WesternAfrica:0.08573,hCoV-19/Cote_d_Ivoire/BKE2243-bc10/2021|EPI_ISL_3545643|2021-02-24|WesternAfrica:0.11861):0.06521):0.00307,((hCoV-19/Benin/249839/2021|EPI_ISL_2932537|2021-01-31|WesternAfrica:0.12114,hCoV-19/Togo/C5221/2020|EPI_ISL_1575442|2020-12-21|WesternAfrica:0.00889):0,((hCoV-19/Benin/254323/2021|EPI_ISL_2958668|2021-02-03|WesternAfrica:0.09571,hCoV-19/England/CAMC-133C0C9/2021|EPI_ISL_1831400|2021-02-23|NorthernEurope:0.15051):0,(((IMS-10375-CVDP-037A0420-3F19-4B20-871F-5D5E5BA422EC||2021-01-06|Germany:-0,IMS-10375-CVDP-E9741D82-0B19-447D-901D-B3670CAE6A5A||2021-01-06|Germany:-0):0.00411,(((hCoV-19/Benin/253312/2021|EPI_ISL_2958667|2021-02-02|WesternAfrica:0.05884,(IMS-10375-CVDP-6551F1EB-3654-41E1-A361-D7CC31AD498D||2021-01-22|Germany:-0,IMS-10375-CVDP-C6C9EE94-AC5F-4D8B-B4C6-6DA5C481AE90||2021-01-22|Germany:-0):0.02871):0.00332,(hCoV-19/Burkina_Faso/83/2021|EPI_ISL_2227203|2021-01-11|WesternAfrica:-0,(hCoV-19/France/IDF-B110-78/2021|EPI_ISL_1749368|2021-02-03|France:-0,(hCoV-19/Belgium/rega-7965/2021|EPI_ISL_2832699|2021-04-01|Benelux:0.10188,hCoV-19/France/PAC-B115-08/2021|EPI_ISL_1749312|2021-02-26|France:0.00872):0.05429):0.06301):0.00189):0.00193,(((hCoV-19/England/CAMC-133C102/2021|EPI_ISL_1831515|2021-02-24|NorthernEurope:0.11743,hCoV-19/Burkina_Faso/151/2021|EPI_ISL_2227198|2021-02-03|WesternAfrica:0.0599):0,(hCoV-19/France/IDF-HMN-21032020244/2021|EPI_ISL_1672679|2021-02-26|France:0.0452,(hCoV-19/France/CVL-IPP08082/2021|EPI_ISL_1582708|2021-03-27|France:0.02791,hCoV-19/France/IDF-CERBAHC-AH3KVTBGXJ-S4/2021|EPI_ISL_2491373|2021-04-12|France:0.07174):0.09675):0.07771):0,((hCoV-19/Togo/NMIMR-21-TGS-070/2021|EPI_ISL_3914909|2021-03-04|WesternAfrica:0.11337,(hCoV-19/Togo/C6329/2021|EPI_ISL_1508894|2021-02-04|WesternAfrica:0.03666,(hCoV-19/England/CAMC-13FBBE3/2021|EPI_ISL_1374137|2021-03-17|NorthernEurope:-0,hCoV-19/England/RAND-15207B2/2021|EPI_ISL_1740690|2021-04-19|NorthernEurope:0.09041):0.14899):0):0,((hCoV-19/Togo/C7079/2021|EPI_ISL_1508949|2021-02-17|WesternAfrica:0.05622,(hCoV-19/England/CAMC-144BD0B/2021|EPI_ISL_1451288|2021-03-22|NorthernEurope:-0,hCoV-19/England/CAMC-144BC3B/2021|EPI_ISL_1451346|2021-03-22|NorthernEurope:-0):0.14663):6e-05,((hCoV-19/England/MILK-11A56E9/2021|EPI_ISL_998080|2021-01-29|NorthernEurope:-0,hCoV-19/Benin/248651/2021|EPI_ISL_2958658|2021-01-30|WesternAfrica:0.00274):0.00206,(hCoV-19/Togo/C6636/2021|EPI_ISL_1508990|2021-02-08|WesternAfrica:0.02908,hCoV-19/Germany/RP-IMB15870/2021|EPI_ISL_1364949|2021-02-10|Germany:0.03456):0.00038):0.00217):0.01599):0.02598):0.00693):0.01399):0.01307,(((hCoV-19/Slovenia/107726/2021|EPI_ISL_1406290|2021-03-01|EasternEurope:0.05486,(((hCoV-19/Austria/CeMM4754/2021|EPI_ISL_1495280|2021-02-25|WesternEurope:0.00337,(hCoV-19/Austria/CeMM5978/2021|EPI_ISL_1495760|2021-03-03|WesternEurope:0.01906,hCoV-19/Austria/CeMM4757/2021|EPI_ISL_1495283|2021-02-26|WesternEurope:0.00536):0.00075):0.04053,hCoV-19/Slovenia/89830/2021|EPI_ISL_1250658|2021-02-18|EasternEurope:0.02473):0,(((hCoV-19/Slovenia/141925/2021|EPI_ISL_1675247|2021-03-17|EasternEurope:-0,hCoV-19/Slovenia/144708/2021|EPI_ISL_1495066|2021-03-18|EasternEurope:0.00274):0.00206,(hCoV-19/Slovenia/151939/2021|EPI_ISL_1675248|2021-03-22|EasternEurope:-0,(hCoV-19/Slovenia/162436/2021|EPI_ISL_1657058|2021-03-25|EasternEurope:0.00308,(hCoV-19/Germany/BW-ChVir-LB-210423-5718/2021|EPI_ISL_1885939|2021-04-14|Germany:0.0445,(IMS-10033-CVDP-9F87880C-36E0-48CB-B67C-137A3DE0DA98||2021-04-14|Germany:0.0445,hCoV-19/Slovenia/174086/2021|EPI_ISL_1973575|2021-03-30|EasternEurope:0.0034):0):0.01338):0.00514):0.01576):0.09664,(hCoV-19/Slovenia/88655/2021|EPI_ISL_1273388|2021-02-18|EasternEurope:0.00189,(hCoV-19/Slovenia/87822/2021|EPI_ISL_1250657|2021-02-18|EasternEurope:-0,(hCoV-19/Austria/CeMM4752/2021|EPI_ISL_1495278|2021-02-25|WesternEurope:0.00829,(hCoV-19/Austria/CeMM4751/2021|EPI_ISL_1495277|2021-02-25|WesternEurope:0.0062,(hCoV-19/Slovenia/99407/2021|EPI_ISL_1181840|2021-02-24|EasternEurope:0.00308,(hCoV-19/Austria/CeMM5979/2021|EPI_ISL_1495761|2021-03-03|WesternEurope:0.02218,hCoV-19/Austria/CeMM5026/2021|EPI_ISL_1495356|2021-03-01|WesternEurope:0.0167):8e-05):0.00038):0.00208):0.01089):0.00189):0.02284):0):0):0.07175,((hCoV-19/Slovenia/76019/2021|EPI_ISL_1181860|2021-02-11|EasternEurope:0.05209,hCoV-19/Slovenia/vero-61741-3p/2021|EPI_ISL_1668564|2021-02-03|EasternEurope:0.03018):0,((hCoV-19/Slovenia/76280/2021|EPI_ISL_1181861|2021-02-11|EasternEurope:0.03425,(hCoV-19/Slovenia/76392/2021|EPI_ISL_1181859|2021-02-11|EasternEurope:0.03216,(hCoV-19/Slovenia/89591/2021|EPI_ISL_1250661|2021-02-18|EasternEurope:0.04933,(hCoV-19/Slovenia/90174/2021|EPI_ISL_1250677|2021-02-19|EasternEurope:0.05015,(hCoV-19/Slovenia/104842/2021|EPI_ISL_1406287|2021-02-26|EasternEurope:0.06702,((hCoV-19/Slovenia/65006/2021|EPI_ISL_1063521|2021-02-04|EasternEurope:0.00297,hCoV-19/Slovenia/vero-65006-3p/2021|EPI_ISL_1668566|2021-02-04|EasternEurope:0.00297):0.00182,(hCoV-19/Slovenia/61741/2021|EPI_ISL_1063996|2021-02-03|EasternEurope:-0,(hCoV-19/Slovenia/73053/2021|EPI_ISL_1181852|2021-02-10|EasternEurope:0.00282,(hCoV-19/Slovenia/75819/2021|EPI_ISL_1181856|2021-02-11|EasternEurope:0.00309,(hCoV-19/Slovenia/80233/2021|EPI_ISL_1181862|2021-02-14|EasternEurope:-0,(hCoV-19/Slovenia/153944/2021|EPI_ISL_1675250|2021-03-23|EasternEurope:0.08767,hCoV-19/Slovenia/91878/2021|EPI_ISL_1250667|2021-02-19|EasternEurope:-0):0.0137):0.01131):0.00247):0.01636):0.00205):0.00196):0.00232):0.00192):0.002):0.00209):0.01784,(hCoV-19/Slovenia/92278/2021|EPI_ISL_1250681|2021-02-20|EasternEurope:0.07675,((hCoV-19/Slovenia/65882_VERO/2021|EPI_ISL_1509922|2021-02-05|EasternEurope:-0,hCoV-19/Slovenia/vero-65882-3p/2021|EPI_ISL_1668569|2021-02-05|EasternEurope:-0):0.01832,(hCoV-19/Slovenia/90716/2021|EPI_ISL_1250678|2021-02-19|EasternEurope:0.04398,((hCoV-19/Slovenia/65882/2021|EPI_ISL_1063522|2021-02-05|EasternEurope:0.00206,hCoV-19/Slovenia/vero-65882-1p/2021|EPI_ISL_1668571|2021-02-05|EasternEurope:0.00206):0,((hCoV-19/Slovenia/68981/2021|EPI_ISL_1063496|2021-02-07|EasternEurope:-0,hCoV-19/Slovenia/vero-68981-3p/2021|EPI_ISL_1668567|2021-02-07|EasternEurope:-0):0.00223,(hCoV-19/Slovenia/73271/2021|EPI_ISL_1118864|2021-02-10|EasternEurope:0.00337,(hCoV-19/Slovenia/75526/2021|EPI_ISL_1118863|2021-02-11|EasternEurope:0.00296,(hCoV-19/Slovenia/81717/2021|EPI_ISL_1250645|2021-02-15|EasternEurope:-0,hCoV-19/Slovenia/83275/2021|EPI_ISL_1273386|2021-02-16|EasternEurope:0.00274):0.01392):0.00315):0.00708):0.00531):0.00357):0.01269):0.01734):0):0):0.0252):0.03852,(IMS-10375-CVDP-1295C7D1-A5D7-4B1C-B5E1-90340E5F03C1||2021-01-06|Germany:-0,((((IMS-10375-CVDP-C3511CBB-3546-4384-A6DA-C00317155399||2021-01-20|Germany:-0,(IMS-10375-CVDP-6C9414B9-4ED8-4181-8DA4-9F90882C6C6B||2021-02-07|Germany:0.03851,(IMS-10020-CVDP-5BA6D689-6CCB-45A2-87E5-8887DE9D8DB3||2021-02-10|Germany:0.04415,((IMS-10375-CVDP-A913D8BF-24DA-468F-AB6D-C9A0D0FEAE71||2021-02-10|Germany:-0,(IMS-10020-CVDP-1D0C05E6-E1EB-4A48-8E98-FBCA604FB9AD||2021-02-12|Germany:0.00525,IMS-10020-CVDP-F1EB2BD1-EE89-46BC-822C-779C996FEB91||2021-02-17|Germany:0.01894):0.00023):0.04213,((((IMS-10122-CVDP-00729||2021-01-29|Germany:-0,IMS-10375-CVDP-4D473033-0383-4CA7-93E0-2E6ED38484F4||2021-01-29|Germany:-0):0.00206,(IMS-10375-CVDP-D6950723-B589-4FFE-9218-F30134BFF68B||2021-01-30|Germany:-0,((IMS-10375-CVDP-55686420-99A0-486F-BFDF-AE03D5DDC8AE||2021-02-05|Germany:0.00343,IMS-10020-CVDP-0BC947A1-7732-4611-A647-6C22ACECFEBD||2021-02-04|Germany:0.00069):0.00137,(IMS-10020-CVDP-A8BA106F-FBA4-420C-BAF5-9C7118246847||2021-02-04|Germany:0.00069,IMS-10375-CVDP-A2FD6AB2-6FA1-4503-9653-B28F2D643FF7||2021-02-05|Germany:0.00343):0.00137):0.01164):0.0048):0.00199,(IMS-10375-CVDP-19BE4B03-7AA0-4FCF-AF0A-170EDFC3BEB9||2021-01-29|Germany:-0,((IMS-10375-CVDP-5A1B5773-08C3-49F7-804C-F53276CD9FF5||2021-02-02|Germany:-0,IMS-10375-CVDP-0B9DA82A-C97F-4A8F-8194-6DC95D909EBD||2021-02-02|Germany:-0):0.00206,(IMS-10117-CVDP-5D107DCA-EFF2-4B8B-802F-329DF2170D0F||2021-03-05|Germany:0.07139,(IMS-10097-CVDP-134327AD-28E7-4964-9AFF-7055D6E50A7D||2021-03-29|Germany:0.13373,(IMS-10375-CVDP-BF5C9EDD-F486-4445-979B-009E6C8692FD||2021-02-09|Germany:-0,(IMS-10375-CVDP-C2E43A3D-79B2-4A95-8391-375CA8E4DB53||2021-02-12|Germany:0.00661,IMS-10375-CVDP-64191444-A025-452D-8D14-C7087ABF1DFB||2021-02-13|Germany:0.00935):0.00161):0.00222):0.00342):0.0156):0.0089):0.00405):0.00205,((hCoV-19/Germany/BW-FR0678/2021|EPI_ISL_3200834|2021-02-23|Germany:0.06306,((IMS-10375-CVDP-4B6E6EA3-8CC8-4198-B190-A4C7486146A1||2021-02-17|Germany:-0,IMS-10375-CVDP-BB74D415-42BD-4D7E-98B8-052C0A4864C4||2021-02-23|Germany:0.01644):0.01952,((IMS-10375-CVDP-D5DC7FCE-5E8E-419B-A310-9932A93E11BF||2021-02-25|Germany:0.00463,IMS-10117-CVDP-070D988E-AA31-4C42-8D9B-257DE57E7F44||2021-02-27|Germany:0.01011):0.02214,(IMS-10375-CVDP-E319243B-3193-4E97-81B5-91F20E6E01B4||2021-02-18|Germany:0.00548,IMS-10338-CVDP-A252D94E-E719-44AB-9311-5C730594F7F4||2021-02-16|Germany:-0):0.00212):0.01466):0.0271):0.00922,((((IMS-10375-CVDP-53ECB2CB-6F57-4FE4-88ED-CE563EF698AB||2021-02-26|Germany:0.00834,(IMS-10375-CVDP-CEEC9776-E77C-4366-9DDA-ED6BD727D55E||2021-02-27|Germany:0.01108,IMS-10117-CVDP-7AD455D2-A985-4B09-998A-9CD5AB59AAA7||2021-03-01|Germany:0.01656):0):0.01833,(IMS-10375-CVDP-C78AEED5-8737-47B8-BCC1-C9B6DFFCB20C||2021-02-17|Germany:-0,(IMS-10375-CVDP-547097FE-AE97-4A47-B493-A7165EF29133||2021-03-13|Germany:0.04973,IMS-10115-CVDP-813B0769-52E5-4473-AF5E-59F04681F6EA||2021-03-01|Germany:0.01686):0.01602):0.00202):0.03123,IMS-10117-CVDP-3129DD4D-B0D0-490A-AFC2-6A1A13478E52||2021-02-27|Germany:0.06064):0,((((IMS-10117-CVDP-39BC40F7-B406-4B8D-9BD2-5960B0B2995A||2021-03-04|Germany:0.02679,(IMS-10117-CVDP-67B96087-DD82-490D-9B29-FE9B6BF6B59C||2021-04-06|Germany:0.11509,((IMS-10225-CVDP-6365C2F7-9837-4BEA-A47B-F490050DEDBF||2021-03-04|Germany:0.00623,IMS-10117-CVDP-E7E0E19A-28B4-4C03-B0F7-C0C31C9448C8||2021-03-06|Germany:0.01171):0.00081,((IMS-10188-CVDP-B119DC38-BA6C-4A8F-953F-1A2D5B8D7B3F||2021-05-03|Germany:0.02198,IMS-10188-CVDP-0866FE4D-1F95-4972-A912-9712F0E56F59||2021-05-12|Germany:0.04664):0.07191,(IMS-10117-CVDP-9D55D4B6-A11D-40EF-B597-511FFD1BD747||2021-04-16|Germany:-0,(IMS-10188-CVDP-401EFDB3-4FCA-42C1-8E90-EB81086808DE||2021-04-20|Germany:0.00527,IMS-10188-CVDP-BB859471-2E10-46D7-8724-E1ED0BA49DD3||2021-04-23|Germany:0.01348):0.00569):0.04732):0.07753):0.01764):0.00211):0,IMS-10117-CVDP-DAAC8316-D7C1-4D75-9201-848437BE1F21||2021-03-04|Germany:0.02679):0.04755,IMS-10375-CVDP-74830BCD-FEA1-4F50-8B04-D0E91D6F6F8A||2021-03-30|Germany:0.14557):0,((IMS-10033-CVDP-2C167949-9237-46F0-A120-3DBCE7843BB5||2021-03-21|Germany:0.07435,IMS-10209-CVDP-6F72DDD1-2651-4BE5-A421-CB0378DF3550||2021-03-14|Germany:0.05517):0.04656,(IMS-10020-CVDP-DF5FDC2D-91EC-4FA7-870D-6BA45341896A||2021-02-24|Germany:0.05242,IMS-10020-CVDP-A25EF954-1B1D-4F42-9834-A4A640B03E31||2021-02-18|Germany:0.03599):0):0):0):0.0226):0.00231):0.00315):0.00202):0.00258):0.01081):0.01573,IMS-10117-CVDP-5C64AEAA-A46F-4F1D-A044-EEDDB95539E0||2021-03-01|Germany:0.12532):0,(IMS-10293-CVDP-95966D54-44EB-441A-8168-625336CDC642||2021-03-15|Germany:0.16368,(IMS-10020-CVDP-A927E4B7-8FC9-4B32-B4BE-C4B8401D64D7||2021-03-13|Germany:0.1582,(((IMS-10122-CVDP-8C8F7AB5-D672-46CF-A86E-39159D249738||2021-04-16|Germany:0.19515,IMS-10122-CVDP-BF24EB76-885A-484F-96E5-800901E86EDC||2021-02-05|Germany:0.00337):0.01573,(IMS-10122-CVDP-6004B25D-A3FB-40C6-8A78-7B26866EEBB4||2021-02-16|Germany:0.03602,((((IMS-10117-CVDP-DB3A9304-584C-463B-A1F3-4CB1BBF3A477||2021-04-14|Germany:0.13708,hCoV-19/Germany/BW-FR0928/2021|EPI_ISL_3200837|2021-03-01|Germany:0.01654):0.00084,(IMS-10116-CVDP-DC8D6611-0108-4F1F-8D14-8212690DC7FE||2021-03-18|Germany:0.00337,(((((IMS-10375-CVDP-46ED5A1D-01D0-4E53-953A-DDA357A39A49||2021-04-28|Germany:0.03844,IMS-10122-CVDP-84A74015-6210-4D7D-A858-243C805CF278||2021-04-23|Germany:0.02474):0.02224,(IMS-10375-CVDP-04325008-3A05-4378-9849-59FCFC2D09E2||2021-05-07|Germany:0.0332,(IMS-10375-CVDP-29D3A292-0024-4C82-825E-E43B56713FC8||2021-05-07|Germany:0.01348,IMS-10375-CVDP-F7E9AD28-CCEF-4421-8BC8-D56038C65B4E||2021-05-07|Germany:0.01348):0.01972):0.05214):0,(IMS-10122-CVDP-8240280E-2795-40B5-9FAF-B3640C0EF76E||2021-04-26|Germany:0.03322,IMS-10122-CVDP-35E898FA-6741-441C-BA3E-CF972797A820||2021-04-27|Germany:0.03596):0.02198):0.03841,IMS-10122-CVDP-64A515B5-22C9-4DF1-98BB-10A5F2BFCB8F||2021-04-26|Germany:0.09361):0,IMS-10013-CVDP-BEB5BFC8-4085-4DB8-AFF4-4BE7449192A0||2021-04-09|Germany:0.04703):0.01661):0.06058):0.04016,IMS-10122-CVDP-E62D5963-7FA3-4129-8D74-28CED77D6191||2021-02-08|Germany:-0):0,IMS-10122-CVDP-F90D5191-80EC-467D-B47B-BA939C145AB7||2021-03-30|Germany:0.13699):0.0141):0.01322):0.04047,((IMS-10225-CVDP-00079||2021-01-28|Germany:-0,(IMS-10122-CVDP-6EA788F9-EDC7-448A-9418-649F5F681F0F||2021-02-19|Germany:0.04403,IMS-10122-CVDP-489BE419-4FC2-4969-B6EE-B8E78447440E||2021-02-19|Germany:0.04403):0.01624):0.01969,(IMS-10375-CVDP-816FA46F-5A84-4183-9CE3-46BED13AA174||2021-01-26|Germany:-0,(IMS-10013-CVDP-B57B8DD0-B5ED-4D93-AA91-D70CC00FD355||2021-02-13|Germany:0.02681,((IMS-10117-CVDP-6C13AD8E-3A08-4B52-8B92-97CFA59A3118||2021-03-22|Germany:0.07706,IMS-10375-CVDP-62793487-6D84-42AB-811D-B6514FC8E45D||2021-02-22|Germany:0.00034):0.05112,(IMS-10116-CVDP-BD821E93-25A4-4D50-9E6F-BECB91417FEF||2021-03-08|Germany:0.04674,(IMS-10117-CVDP-27647723-FDCD-471E-8B7D-4CE7AAF1BEDC||2021-03-09|Germany:0.03853,(IMS-10117-CVDP-0B4CFC03-4E0F-4FB8-9B63-9206C906A9BF||2021-03-17|Germany:0.01644,IMS-10375-CVDP-BAE5BE94-9383-4219-BD46-400CCB901896||2021-03-11|Germany:-0):0.04401):0.01095):0.04309):0):0.0225):0.01421):0.01796):0):0):0):0.02263,(IMS-10375-CVDP-A8D50211-B0EF-4D49-9699-3EF7C609DB80||2021-01-14|Germany:0.02192,(IMS-10375-CVDP-13541D55-70D3-43F2-9726-EB3DF2A91C2A||2021-01-24|Germany:0.02791,((IMS-10375-CVDP-73097E3B-3FA0-4D84-B776-79D0246A8549||2021-01-27|Germany:0.01096,IMS-10375-CVDP-7102E95C-FDC4-4FD0-BA85-2A9FA8177F4A||2021-01-23|Germany:-0):0.00201,((IMS-10375-CVDP-E4D4A506-6FE6-43E6-8064-AB66047706EC||2021-01-28|Germany:-0,IMS-10225-CVDP-00072||2021-01-28|Germany:-0):0.00206,((IMS-10004-CVDP-10787F1D-0643-4FE2-A06F-5C2D1995E023||2021-03-11|Germany:0.04499,(IMS-10004-CVDP-93DAC92E-7DFA-4A9A-9D0E-BA9A159C628E||2021-03-24|Germany:0.06368,(IMS-10004-CVDP-8A247E02-CFEB-4C76-A943-39163767D385||2021-04-08|Germany:0.05838,IMS-10117-CVDP-E160F3C8-FAF4-45FC-8ED3-297486BC8161||2021-03-19|Germany:0.00359):0.04639):0.01692):0.06571,((IMS-10375-CVDP-D7A8C77A-BAD5-4CCF-A611-4B3CE5F30F74||2021-02-01|Germany:0.00274,IMS-10375-CVDP-B2BEFB1D-3110-41DA-9927-92E6C6DD7898||2021-01-31|Germany:-0):0.00192,((IMS-10375-CVDP-7808CFF5-8334-47B8-8C97-6BF36DA63522||2021-02-04|Germany:-0,IMS-10020-CVDP-3884189E-333D-4F12-AF2A-002F71AC6E17||2021-02-12|Germany:0.02192):0.00206,(IMS-10004-CVDP-D242D129-AD49-421A-B613-10B278C69717||2021-03-10|Germany:0.04399,((IMS-10004-CVDP-FA793973-B556-4E0C-B00D-57E5AD65A11E||2021-03-17|Germany:0.06005,(IMS-10375-CVDP-515F797F-CCBE-4639-B2D0-A51BD7426000||2021-03-10|Germany:-0,(IMS-10375-CVDP-3697A376-A62A-49B9-8305-A9CEF8CB6496||2021-04-14|Germany:0.00063,IMS-10375-CVDP-25F6E0F8-F76D-4C41-A0E4-ABC1B3684A80||2021-04-15|Germany:0.00337):0.09526):0.04087):0.00044,(IMS-10013-CVDP-57192416-8995-4CFA-81FE-BE88CF6118E1||2021-03-26|Germany:0.08515,((IMS-10122-CVDP-BF7082CC-07D4-45F0-9749-67121EF48A87||2021-03-23|Germany:0.01689,(IMS-10117-CVDP-40119F70-15FC-4136-81EF-F85B6F6097C1||2021-04-19|Germany:0.05819,(IMS-10116-CVDP-9441EE6D-BBAD-4333-AF43-EFA877D1D8B7||2021-04-27|Germany:0.03021,(IMS-10150-CVDP-5CD8768D-DE6F-4BF1-8C0D-F8BBFFF02C65||2021-04-22|Germany:0.01651,(IMS-10150-CVDP-E02650F6-53D1-4190-9D73-D8F600024E30||2021-05-05|Germany:0.05114,hCoV-19/Germany/un-RKI-I-145081/2021|EPI_ISL_2129363|2021-05-10|Germany:0.06484):0.00099):0):0.04989):0.03267):0,(((IMS-10375-CVDP-E044D02F-12CC-4DD1-9C5D-EADA2D03C81A||2021-04-27|Germany:0.03034,IMS-10117-CVDP-F870B0B9-7EA9-44D7-9523-55A8ED8E3064||2021-04-17|Germany:0.00294):0.05002,(IMS-10117-CVDP-2DD7B4CF-D82B-4637-A2A2-A8D9222886C6||2021-04-19|Germany:0.03185,(IMS-10117-CVDP-272FAF2A-CC62-4DC9-B316-67F59CE25983||2021-04-19|Germany:0.01411,IMS-10375-CVDP-F043B082-ACE6-47C7-8964-DC38C9BE3E1B||2021-04-25|Germany:0.03055):0.01774):0.02659):0.03242,IMS-10117-CVDP-C25FDB3D-B1C1-46D3-8715-3D257EB9562B||2021-03-29|Germany:0.03333):0):0.06004):0):0.00267):0.05122):0.01082):0.00193):0.00643):0.01366):0.02315):0.02141):0):0):0.01719):0):0.00181):0.03364):0):0):0.00205):0.03223,hCoV-19/Benin/250699/2021|EPI_ISL_2958661|2021-02-01|WesternAfrica:0.15816):0):0,((((hCoV-19/Burkina_Faso/157/2021|EPI_ISL_2227200|2021-02-01|WesternAfrica:0.05694,((hCoV-19/USA/MN-CDC-IBX288688628305/2021|EPI_ISL_2186300|2021-04-13|NorthAmerica:0.06122,hCoV-19/USA/MN-CDC-IBX886464982066/2021|EPI_ISL_2283188|2021-04-12|NorthAmerica:0.05848):0.15487,(hCoV-19/Benin/251296/2021|EPI_ISL_2958663|2021-02-01|WesternAfrica:0.01973,(hCoV-19/Benin/312239/2021|EPI_ISL_2958671|2021-03-01|WesternAfrica:0.07138,IMS-10272-CVDP-70278E8B-9D41-4669-A543-841AB2C27418||2021-02-26|Germany:0.06316):0.02506):0.00184):0.03537):0.08718,((hCoV-19/Cote_d_Ivoire/BKE2842-bc14/2021|EPI_ISL_3631586|2021-03-22|WesternAfrica:0.26836,(hCoV-19/Denmark/DCGC-22492/2020|EPI_ISL_757470|2020-12-14|NorthernEurope:-0,hCoV-19/Denmark/DCGC-22263/2020|EPI_ISL_757974|2020-12-14|NorthernEurope:-0):0):0,(hCoV-19/Cote_d_Ivoire/BKE-2022-bc17/2021|EPI_ISL_1365023|2021-02-12|WesternAfrica:0.16425,(((hCoV-19/England/CAMC-1263516/2021|EPI_ISL_1018852|2021-02-10|NorthernEurope:0.0472,hCoV-19/Nigeria/NCDC-FCT-11k/2021|EPI_ISL_1381815|2021-02-05|WesternAfrica:0.0335):0.03664,(((hCoV-19/Cote_d_Ivoire/BKE1929-bc53/2021|EPI_ISL_3545635|2021-02-05|WesternAfrica:0.05109,(hCoV-19/Cote_d_Ivoire/BKE2287-bc1/2021|EPI_ISL_3545627|2021-02-25|WesternAfrica:0.00822,hCoV-19/Cote_d_Ivoire/BKE2232-bc93/2021|EPI_ISL_3545647|2021-02-22|WesternAfrica:-0):0.09767):0,((hCoV-19/France/ARA-HCL021030048401/2021|EPI_ISL_1253541|2021-02-02|France:0.00917,(hCoV-19/France/ARA-HCL021032818501/2021|EPI_ISL_1253553|2021-02-16|France:0.03599,(hCoV-19/France/ARA-HCL021040213101/2021|EPI_ISL_1253575|2021-03-02|France:0.0736,((hCoV-19/France/IDF-HMN-21032180606/2021|EPI_ISL_1707275|2021-03-16|France:0.05899,hCoV-19/France/NOR-IPP08841/2021|EPI_ISL_1739306|2021-04-06|France:0.11652):0.05297,(hCoV-19/France/ARA-HCL990000236158/2021|EPI_ISL_1707526|2021-03-29|France:0.03025,(hCoV-19/France/ARA-HCL990000330103/2021|EPI_ISL_1707535|2021-03-29|France:0.00063,hCoV-19/France/ARA-HCL990000330249/2021|EPI_ISL_1707536|2021-03-30|France:0.00337):0.02962):0.11732):0):0.00075):0.01154):0,(hCoV-19/France/ARA-HCL021032332201/2021|EPI_ISL_1287742|2021-02-09|France:-0,hCoV-19/France/ARA-HCL021032334601/2021|EPI_ISL_1287744|2021-02-10|France:0.00274):0.02835):0.0337):0.01613,(((hCoV-19/Sweden/01_SE100_21CS500437/2021|EPI_ISL_1313387|2021-02-22|NorthernEurope:0.05211,hCoV-19/Sweden/21-51853/2021|EPI_ISL_1300334|2021-03-01|NorthernEurope:0.07129):0.01166,((hCoV-19/Cote_d_Ivoire/BKE2197-bc3/2021|EPI_ISL_3545629|2021-02-20|WesternAfrica:0.01096,hCoV-19/Cote_d_Ivoire/BKE2088-bc54/2021|EPI_ISL_3545636|2021-02-16|WesternAfrica:-0):0.00734,((hCoV-19/Cote_d_Ivoire/BKE2307-bc2/2021|EPI_ISL_3545628|2021-02-26|WesternAfrica:0.01096,hCoV-19/Cote_d_Ivoire/BKE2191-bc74/2021|EPI_ISL_3545633|2021-02-22|WesternAfrica:-0):0.00217,(hCoV-19/Cote_d_Ivoire/BKE2196-bc50/2021|EPI_ISL_3545632|2021-02-22|WesternAfrica:-0,(hCoV-19/Cote_d_Ivoire/BKE2247-bc46/2021|EPI_ISL_3545644|2021-02-24|WesternAfrica:0.00277,hCoV-19/Cote_d_Ivoire/BKE2312-bc49/2021|EPI_ISL_3545631|2021-02-26|WesternAfrica:0.00825):0.00271):0.00217):0.02161):0.03999):0.04888,((hCoV-19/Togo/C5989/2021|EPI_ISL_1675141|2021-01-28|WesternAfrica:0.04403,(hCoV-19/Switzerland/TI-EOC-902_25795248/2021|EPI_ISL_1662550|2021-04-09|WesternEurope:0.2365,(hCoV-19/France/NAQ-B111-15/2021|EPI_ISL_1749369|2021-02-09|France:-0,((hCoV-19/England/CAMC-145B4D6/2021|EPI_ISL_1473658|2021-03-22|NorthernEurope:0.01416,(hCoV-19/England/CAMC-144C317/2021|EPI_ISL_1473594|2021-03-22|NorthernEurope:0.00054,hCoV-19/England/CAMC-149BB02/2021|EPI_ISL_1483822|2021-03-29|NorthernEurope:0.01972):0.01362):0,hCoV-19/Sweden/47165148/2021|EPI_ISL_1647382|2021-03-29|NorthernEurope:0.03334):0.09817):0.07486):0.00205):0.00012,(IMS-10116-CVDP-58D45106-17CA-4244-A74A-C4D46133CFB7||2021-03-03|Germany:0.06051,((IMS-10033-CVDP-38EBD920-3BCE-4635-B251-601299AE448D||2021-04-06|Germany:0.065,(IMS-10020-CVDP-1721382F-E970-4DEB-AD16-A2E9FC06B82E||2021-03-17|Germany:0.00822,IMS-10020-CVDP-71E57C33-835F-42A1-BA8D-3A1BBD60D781||2021-03-14|Germany:-0):0.00198):0.08867,(IMS-10004-CVDP-6EE35A5A-3990-46FE-B220-1EBFBE5DB142||2021-03-15|Germany:0.09339,(((IMS-10013-CVDP-244D9F35-BD9E-4FCE-A685-AA01497F4379||2021-04-07|Germany:0.1206,IMS-10033-CVDP-981402BE-36DD-4CBD-AFD6-9AF35B09CD86||2021-03-24|Germany:0.08225):0,((IMS-10013-CVDP-530BBCAC-3B4D-4676-B9CF-23E997569D5E||2021-03-25|Germany:0.00276,(IMS-10020-CVDP-D366762D-15BF-44C9-84D6-E9DF20517200||2021-03-30|Germany:0.00337,(IMS-10020-CVDP-FAE26D06-BDB4-43C6-A73D-C6F9705EBD77||2021-04-08|Germany:0.00483,(IMS-10020-CVDP-84E7FEF3-B1F7-41EA-8243-68DBAC7351E0||2021-04-07|Germany:0.0007,IMS-10020-CVDP-CFCB3D8C-5BA9-4C99-BA5F-8D528B3CB228||2021-04-08|Germany:0.00344):0.00139):0.0232):0.01309):0.01695,((hCoV-19/Germany/BW-ChVir-LB-210416-5797/2021|EPI_ISL_1905116|2021-04-06|Germany:0.03599,((IMS-10116-CVDP-C93FA482-A68C-4AEB-89D5-7EE741FFB4D7||2021-03-26|Germany:0.00319,IMS-10033-CVDP-1B24F37F-949E-4C94-A3A1-3AD03AC7F62C||2021-03-26|Germany:0.00319):0,(hCoV-19/Greece/162496/2021|EPI_ISL_1731827|2021-03-26|SouthernEurope:0.00203,(IMS-10020-CVDP-547E3B91-A4E0-4DD5-ABF1-FE63E7188E36||2021-03-30|Germany:0.00284,IMS-10020-CVDP-DD7F658A-024E-4518-8D5A-8D0461E7E78C||2021-03-29|Germany:0.0001):0.01015):0.00116):0.00266):0,IMS-10122-CVDP-C26B15BF-3DAA-463D-86E1-E99A31A7A89C||2021-04-16|Germany:0.06339):0.0166):0.06527):0.0358,(IMS-10122-CVDP-AA0A4D27-B0C7-4A66-9A8A-6C843B297925||2021-03-17|Germany:0.06308,(IMS-10122-CVDP-D9A8CFD3-8C14-4A91-BF93-FC8FD4827DD2||2021-03-30|Germany:0.03288,IMS-10122-CVDP-96A6C17E-785E-45A5-B369-3ECF91C0B3BF||2021-03-18|Germany:-0):0.06582):0.03579):0):0):0):0.07679):0):0.00115):0.00292):0.07494,hCoV-19/Burkina_Faso/164/2021|EPI_ISL_2227201|2021-02-09|WesternAfrica:0.15603):0):0):0.01):0.01405,((((((hCoV-19/Cote_d_Ivoire/BKE2269-bc15/2021|EPI_ISL_3545630|2021-02-25|WesternAfrica:0.06057,hCoV-19/Spain/CT-HUGTiPM007CJ9F5/2021|EPI_ISL_1347071|2021-03-10|SouthernEurope:0.09618):0.03366,(hCoV-19/India/WB-1930300627314/2021|EPI_ISL_2132720|2021-03-19|APAC:0.12335,(hCoV-19/India/PY-COV2-13520_S57_R1_001/2021|EPI_ISL_3275790|2021-03-05|APAC:0.08499,(hCoV-19/Belgium/ULG-12787/2021|EPI_ISL_1171547|2021-02-24|Benelux:0.00293,(hCoV-19/Belgium/Aalst-OLVZ-8028093/2021|EPI_ISL_1549135|2021-03-18|Benelux:0.01413,(hCoV-19/Belgium/Aalst-OLVZ-8028085/2021|EPI_ISL_1549134|2021-03-18|Benelux:0.00137,(hCoV-19/Belgium/Aalst-OLVZ-8029254/2021|EPI_ISL_1549136|2021-03-19|Benelux:0.0032,hCoV-19/Belgium/Aalst-OLVZ-8030833/2021|EPI_ISL_1549137|2021-03-20|Benelux:0.00594):0.00091):0.01275):0.04908):0.0574):0):0.03116):0.09118,((((hCoV-19/Switzerland/SG-UHB-724907300/2021|EPI_ISL_2484583|2021-01-23|WesternEurope:0.03133,(hCoV-19/Switzerland/SG-UHB-725261100/2021|EPI_ISL_2484541|2021-01-25|WesternEurope:0.03541,hCoV-19/Switzerland/AR-UHB-724906500/2021|EPI_ISL_2484581|2021-01-23|WesternEurope:0.02993):0.00139):0.00433,(hCoV-19/Switzerland/SG-UHB-725714400/2021|EPI_ISL_2484607|2021-01-26|WesternEurope:0.04196,(hCoV-19/Switzerland/SG-UHB-4181240201/2021|EPI_ISL_2484440|2021-01-27|WesternEurope:0.04291,(hCoV-19/Switzerland/SG-ETHZ-451540/2021|EPI_ISL_1130202|2021-01-12|WesternEurope:-0,(hCoV-19/Switzerland/SG-ETHZ-460721/2021|EPI_ISL_1130199|2021-01-15|WesternEurope:-0,(((hCoV-19/Switzerland/GEN3444/2021|EPI_ISL_1370392|2021-02-24|WesternEurope:0.00337,hCoV-19/Switzerland/GEN3442/2021|EPI_ISL_1370388|2021-02-24|WesternEurope:0.00337):0.07814,(hCoV-19/Switzerland/SG-UHB-4180991001/2021|EPI_ISL_2484555|2021-01-26|WesternEurope:-0,hCoV-19/Switzerland/SG-UHB-4180929701/2021|EPI_ISL_2484554|2021-01-26|WesternEurope:-0):0.00206):0.0101,((hCoV-19/Switzerland/SG-UHB-724905200/2021|EPI_ISL_2484579|2021-01-23|WesternEurope:-0,hCoV-19/Switzerland/SG-UHB-724906700/2021|EPI_ISL_2484343|2021-01-23|WesternEurope:-0):0.00206,(hCoV-19/Switzerland/SG-UHB-724905700/2021|EPI_ISL_2484580|2021-01-23|WesternEurope:-0,hCoV-19/Switzerland/BS-UHB-351261/2021|EPI_ISL_1388124|2021-01-25|WesternEurope:0.00548):0.00206):0.00188):0.01798):0.00822):0.00181):0.0018):0.00191):0.00671,hCoV-19/Switzerland/SG-ETHZ-451760/2021|EPI_ISL_1130204|2021-01-14|WesternEurope:0.01771):0,(hCoV-19/Switzerland/SG-ETHZ-461186/2021|EPI_ISL_1259431|2021-01-20|WesternEurope:-0,hCoV-19/Switzerland/SG-ETHZ-461200/2021|EPI_ISL_1259432|2021-01-20|WesternEurope:-0):0.03415):0.05263):0.02075,((hCoV-19/England/CAMC-141BE10/2021|EPI_ISL_1410265|2021-03-19|NorthernEurope:0.26643,((hCoV-19/Burkina_Faso/7934/2020|EPI_ISL_2289107|2020-12-22|WesternAfrica:0.02054,hCoV-19/Senegal/SN-IR1-0013954/2020|EPI_ISL_1633465|2020-12-17|WesternAfrica:0.00688):0,((hCoV-19/France/PDL-IPP05410/2021|EPI_ISL_1381827|2021-01-14|France:-0,(hCoV-19/France/BRE-IPP08196/2021|EPI_ISL_1583043|2021-03-29|France:0.01987,hCoV-19/France/BRE-IPP09639/2021|EPI_ISL_2178413|2021-04-09|France:0.05001):0.18287):0.01705,((hCoV-19/France/IDF-HMN-21022260399/2021|EPI_ISL_1672661|2021-02-24|France:0.0412,(hCoV-19/France/IDF-HMN-21042160383/2021|EPI_ISL_2259323|2021-04-13|France:-0,hCoV-19/France/CVL-HCL021106120501/2021|EPI_ISL_2629297|2021-04-23|France:0.0274):0.17271):0.04915,(hCoV-19/Belgium/rega-3848/2021|EPI_ISL_1322650|2021-02-20|Benelux:0.03034,(hCoV-19/Belgium/UGent-2572/2021|EPI_ISL_1273195|2021-02-26|Benelux:0.0034,hCoV-19/Belgium/12105150401/2021|EPI_ISL_2365910|2021-03-22|Benelux:0.06915):0.04338):0.04906):0.03902):0.06644):0.00761):0,(((hCoV-19/Benin/251455/2021|EPI_ISL_2958665|2021-02-01|WesternAfrica:0.12592,hCoV-19/France/PDL-IPP05409/2021|EPI_ISL_1381826|2021-01-12|France:0.07112):0,(hCoV-19/Rwanda/NRLNAT1088/2020|EPI_ISL_1020288|2020-12-17|EasternAfrica:-0,(hCoV-19/France/ARA-HCL021030056501/2021|EPI_ISL_1253544|2021-02-02|France:-0,(hCoV-19/France/OCC-276/2021|EPI_ISL_1425079|2021-03-19|France:0.06899,hCoV-19/France/ARA-HCL021045109701/2021|EPI_ISL_1312994|2021-03-04|France:0.0279):0.05429):0.12866):0):0.01449,(((((hCoV-19/France/ARA-HCL021042048301/2021|EPI_ISL_1313043|2021-01-04|France:-0,(hCoV-19/France/ARA-HCL021061395501/2021|EPI_ISL_1707498|2021-03-30|France:0.09776,(hCoV-19/France/ARA-700000210773/2021|EPI_ISL_1490236|2021-03-11|France:-0,((hCoV-19/France/ARA-700000204248/2021|EPI_ISL_1483776|2021-03-18|France:-0,hCoV-19/France/ARA-700000212710/2021|EPI_ISL_1483780|2021-03-26|France:0.02192):0.00206,(hCoV-19/France/ARA-700000220342/2021|EPI_ISL_1483786|2021-03-25|France:0.01951,hCoV-19/France/ARA-CFD700000127612/2021|EPI_ISL_1731504|2021-04-14|France:0.07431):0.00172):0.01712):0.04571):0.13511):0.04,(hCoV-19/France/NAQ-0008096/2021|EPI_ISL_934974|2021-01-15|France:0.02193,(hCoV-19/Belgium/rega-6129/2021|EPI_ISL_2404567|2021-03-30|Benelux:0.02193,((hCoV-19/Belgium/rega-6126/2021|EPI_ISL_2404564|2021-03-30|Benelux:0.00335,(hCoV-19/Belgium/rega-6130/2021|EPI_ISL_2404568|2021-03-30|Benelux:0.00314,hCoV-19/Belgium/rega-6127/2021|EPI_ISL_2404565|2021-03-30|Benelux:0.00314):0.00021):0.00233,(hCoV-19/Belgium/rega-6132/2021|EPI_ISL_2404570|2021-03-30|Benelux:0.00335,(hCoV-19/Belgium/rega-6131/2021|EPI_ISL_2404569|2021-03-30|Benelux:0.00314,hCoV-19/Belgium/rega-6128/2021|EPI_ISL_2404566|2021-03-30|Benelux:0.00314):0.00021):0.00233):0.01625):0.20274):0.0482):0.01565,hCoV-19/USA/un-CDC-MNRW-7077/2020|EPI_ISL_1483230|2020-12-30|NorthAmerica:0.04197):0,(hCoV-19/England/205241493/2020|EPI_ISL_769875|2020-12-22|NorthernEurope:0.02011,(((hCoV-19/France/IDF-IPP03826/2021|EPI_ISL_1118909|2021-02-04|France:0.01086,((hCoV-19/France/NAQ-HCL021056643901/2021|EPI_ISL_1587554|2021-03-22|France:-0,hCoV-19/France/NAQ-HCL021056644401/2021|EPI_ISL_1587570|2021-03-22|France:-0):0.13356,(hCoV-19/France/IDF-IPP03791/2021|EPI_ISL_1118903|2021-02-02|France:-0,(hCoV-19/France/NAQ-HCL021062774101/2021|EPI_ISL_1707517|2021-03-30|France:0.09886,(hCoV-19/France/NAQ-HCL021056643701/2021|EPI_ISL_1587569|2021-03-22|France:2e-05,hCoV-19/France/NAQ-HCL021062474101/2021|EPI_ISL_1707512|2021-03-30|France:0.02194):0.07692):0.05456):0.00206):0.00332):0.04668,(hCoV-19/France/ARA-HCL021046533001/2021|EPI_ISL_1313709|2021-02-14|France:0.05702,(hCoV-19/France/IDF-HCL021020618301/2021|EPI_ISL_1312374|2021-01-25|France:0.00223,(hCoV-19/France/ARA-HCL021039976101/2021|EPI_ISL_1253568|2021-02-23|France:0.05254,(hCoV-19/France/ARA-HCL021032370101/2021|EPI_ISL_1287749|2021-02-15|France:-0,(hCoV-19/France/ARA-HCL021045102401/2021|EPI_ISL_1313000|2021-03-03|France:0.02193,hCoV-19/France/ARA-HCL021059536201/2021|EPI_ISL_1707485|2021-03-17|France:0.06029):0.0219):0.03062):0.02914):0):0.02792):0,hCoV-19/France/IDF-IPP03790/2021|EPI_ISL_1118902|2021-02-02|France:0.05206):0.08304):0):0.00804,hCoV-19/Cote_d_Ivoire/BKE2119-bc78/2021|EPI_ISL_3545637|2021-02-17|WesternAfrica:0.18424):0):0):0):0.00542,hCoV-19/Belgium/Jessa_55-2102-000125b/2021|EPI_ISL_949093|2021-01-11|Benelux:0.08829):0,hCoV-19/BurkinaFaso/B06-1484/2021|EPI_ISL_1591100|2021-01-25|WesternAfrica:0.12665):0.01234):0,(((hCoV-19/Belgium/rega-5443/2021|EPI_ISL_2403956|2021-03-22|Benelux:0.26422,(hCoV-19/Switzerland/VD-ETHZ-510441/2021|EPI_ISL_1195116|2021-02-22|WesternEurope:0.10715,hCoV-19/Cameroon/ICGEB-CIRCB_16120/2021|EPI_ISL_2504134|2021-01-21|MiddleAfrica:0.01948):0.08036):0.02819,(((((hCoV-19/Togo/C6559/2021|EPI_ISL_1586900|2021-02-05|WesternAfrica:0.12119,hCoV-19/Togo/C6595/2021|EPI_ISL_1586901|2021-02-06|WesternAfrica:0.12393):0.02224,((hCoV-19/Benin/255062/2021|EPI_ISL_2958669|2021-02-03|WesternAfrica:0.09605,hCoV-19/France/PDL-IPP03889/2021|EPI_ISL_1111061|2021-02-15|France:0.12893):0,hCoV-19/USA/OR-TRACE-BENT-011821-695/2021|EPI_ISL_2301442|2021-01-18|NorthAmerica:0.05222):0.0419):0,((hCoV-19/France/ARA-HCL021022323801/2021|EPI_ISL_1312377|2021-01-28|France:0.01768,hCoV-19/France/IDF-HMN-21022250165/2021|EPI_ISL_1672499|2021-02-25|France:0.09439):0.10383,((hCoV-19/France/NAQ-HCL021026160101/2021|EPI_ISL_1155713|2021-02-01|France:0.05696,hCoV-19/Spain/PV-HUD-98717083/2021|EPI_ISL_1495974|2021-01-28|SouthernEurope:0.046):0,(hCoV-19/France/NAQ-HCL021039538301/2021|EPI_ISL_1290839|2021-02-15|France:0.06586,hCoV-19/France/NAQ-HCL021026150301/2021|EPI_ISL_1155709|2021-02-01|France:0.02751):0.02945):0.07551):0):0.00815,(((hCoV-19/USA/MD-IGS-012104403973A/2021|EPI_ISL_1363775|2021-02-13|NorthAmerica:0.08903,hCoV-19/Togo/C6783/2021|EPI_ISL_1509102|2021-02-11|WesternAfrica:0.08355):0.03369,(hCoV-19/Mayotte/IPP00638/2021|EPI_ISL_872226|2021-01-11|EasternAfrica:0.03231,(hCoV-19/Benin/252348/2021|EPI_ISL_2958666|2021-02-02|WesternAfrica:0.03026,(hCoV-19/Tunisia/SP-0347/2021|EPI_ISL_2035946|2021-03-03|NorthernAfrica:0.08499,hCoV-19/France/IDF-IPP04380/2021|EPI_ISL_2178465|2021-02-23|France:0.06308):0.02472):0.06232):0):0.00047,((hCoV-19/England/CAMC-132305C/2021|EPI_ISL_1246214|2021-02-22|NorthernEurope:0.11342,((hCoV-19/Togo/C6949/2021|EPI_ISL_1524717|2021-02-15|WesternAfrica:0.0926,(hCoV-19/Turkey/HSGM-D378/2021|EPI_ISL_1063988|2021-02-08|SouthernEurope:0.01411,hCoV-19/Turkey/HSGM-D379/2021|EPI_ISL_1063989|2021-02-08|SouthernEurope:0.01411):0.05932):0,((hCoV-19/Turkey/HSGM-1441/2021|EPI_ISL_940711|2021-01-20|SouthernEurope:0.02137,hCoV-19/Turkey/HSGM-1549/2021|EPI_ISL_906049|2021-01-22|SouthernEurope:0.02685):0,((hCoV-19/France/IDF-IPP08425/2021|EPI_ISL_1622958|2021-03-30|France:0.18416,(hCoV-19/France/BRE-HMN-21032090373/2021|EPI_ISL_1706829|2021-01-29|France:0.00883,hCoV-19/France/BRE-HMN-21032090392/2021|EPI_ISL_1706832|2021-02-10|France:0.0417):0.01095):0,(hCoV-19/Australia/QLD1738/2021|EPI_ISL_1306135|2021-03-19|APAC:0.12657,(hCoV-19/Tunisia/14670/2021|EPI_ISL_1208403|2021-02-09|NorthernAfrica:0.01653,hCoV-19/France/BRE-HMN-21032090381/2021|EPI_ISL_1706830|2021-02-15|France:0.03297):0.00593):0.02746):0.02625):0):0.00164):0.03443,((hCoV-19/France/IDF-HMN-21022230167/2021|EPI_ISL_1110207|2021-02-17|France:0.07218,hCoV-19/Gabon/LPDG655/2021|EPI_ISL_3461132|2021-03-08|MiddleAfrica:0.12423):0.06198,((((hCoV-19/Mayotte/IPP00936/2021|EPI_ISL_894230|2021-01-12|EasternAfrica:-0,hCoV-19/Mayotte/IPP00884/2021|EPI_ISL_894220|2021-01-13|EasternAfrica:0.00274):0.00189,((hCoV-19/France/IDF-HMN-21022230288/2021|EPI_ISL_1110210|2021-01-27|France:0.03365,(hCoV-19/France/IDF-HCL021020599501/2021|EPI_ISL_1312372|2021-01-26|France:0.00067,hCoV-19/France/ARA-HCL021032976901/2021|EPI_ISL_1313012|2021-02-16|France:0.0582):0.03024):0,((hCoV-19/France/un-21012220498/2021|EPI_ISL_1088552|2021-01-22|France:-0,hCoV-19/France/un-21012220289/2021|EPI_ISL_1088554|2021-01-22|France:-0):0.00206,((IMS-10004-CVDP-D9EB9C1D-E9F1-4743-9D29-11BB86527E6F||2021-02-20|Germany:0.05885,((((hCoV-19/France/ARA-HCL021047323101/2021|EPI_ISL_1314035|2021-03-10|France:0.0412,hCoV-19/France/ARA-HCL021047326201/2021|EPI_ISL_1314039|2021-03-09|France:0.03846):0.05183,(hCoV-19/France/ARA-HCL021042173901/2021|EPI_ISL_1312896|2021-03-02|France:0.03058,(hCoV-19/France/ARA-HCL021045685601/2021|EPI_ISL_1313667|2021-03-10|France:0.04129,(hCoV-19/France/ARA-HCL021043386001/2021|EPI_ISL_1313693|2021-03-07|France:-0,hCoV-19/France/ARA-HCL990000245604/2021|EPI_ISL_1314016|2021-03-13|France:0.01644):0.03308):0.01121):0.04053):0.00014,hCoV-19/France/BFC-HMN-21032220189/2021|EPI_ISL_1754272|2021-03-16|France:0.10961):0,(hCoV-19/France/ARA-HCL990000050976/2021|EPI_ISL_1707523|2021-03-31|France:0.03851,hCoV-19/France/ARA-HCL021074965701/2021|EPI_ISL_1935386|2021-04-19|France:0.09056):0.1122):0.015):0,(((hCoV-19/France/IDF-HMN-21032050331/2021|EPI_ISL_1696154|2021-03-02|France:0.08082,hCoV-19/France/IDF-HMN-21022010332/2021|EPI_ISL_1110156|2021-02-01|France:0.00137):0.00069,(hCoV-19/France/IDF-HMN-21022010333/2021|EPI_ISL_1110157|2021-02-01|France:-0,(hCoV-19/France/IDF-IPP05260/2021|EPI_ISL_1381819|2021-03-08|France:0.03648,hCoV-19/France/IDF-HMN-21032080478/2021|EPI_ISL_1696301|2021-03-02|France:0.02004):0.05941):0.00206):0.00195,((hCoV-19/France/IDF-HMN-21042061127/2021|EPI_ISL_2259268|2021-04-06|France:0.12329,hCoV-19/Luxembourg/LNS9039700/2021|EPI_ISL_1383629|2021-02-20|Benelux:-0):0.00932,((hCoV-19/Luxembourg/LNS3445509/2021|EPI_ISL_1384141|2021-02-27|Benelux:0.01011,hCoV-19/Luxembourg/LNS0021152/2021|EPI_ISL_1384133|2021-02-27|Benelux:0.01011):0.01643,(hCoV-19/Luxembourg/LNS9014046/2021|EPI_ISL_1383630|2021-02-20|Benelux:0.00548,hCoV-19/France/IDF-HMN-21032030221/2021|EPI_ISL_1672794|2021-02-18|France:-0):0.00189):0.00196):0.04674):0.00279):0.02266):0.01789):0.00934):0.0277,((hCoV-19/Mayotte/IPP00931/2021|EPI_ISL_894221|2021-01-12|EasternAfrica:0.0112,((hCoV-19/France/PDL-IPP04588/2021|EPI_ISL_1239371|2021-03-02|France:0.00167,hCoV-19/France/NOR-76053337/2021|EPI_ISL_1706459|2021-03-26|France:0.06742):0.08374,(hCoV-19/France/IDF-HMN-21022150436/2021|EPI_ISL_1110170|2021-02-09|France:-0,hCoV-19/France/IDF-HMN-21042060477/2021|EPI_ISL_2179569|2021-03-19|France:0.10411):0.02787):0.06004):0.01839,hCoV-19/Mayotte/IPP00858/2021|EPI_ISL_894226|2021-01-11|EasternAfrica:0.02685):0):0,(hCoV-19/Mayotte/IPP00885/2021|EPI_ISL_894227|2021-01-13|EasternAfrica:0.03233,(hCoV-19/Mayotte/IPP02316/2021|EPI_ISL_1259284|2021-01-18|EasternAfrica:0.04603,((hCoV-19/Mayotte/IPP03013/2021|EPI_ISL_1259293|2021-01-26|EasternAfrica:0.03014,hCoV-19/Mayotte/IPP01033/2021|EPI_ISL_912403|2021-01-15|EasternAfrica:-0):0.03781,(hCoV-19/Mayotte/IPP00973/2021|EPI_ISL_894222|2021-01-12|EasternAfrica:0.01326,(hCoV-19/Mayotte/IPP00891/2021|EPI_ISL_894228|2021-01-12|EasternAfrica:-0,hCoV-19/Mayotte/IPP00892/2021|EPI_ISL_894229|2021-01-12|EasternAfrica:-0):0.01326):0.01633):0):0):0):0.00593):0):0):0.0503):0,(hCoV-19/France/IDF-HMN-21032270173/2021|EPI_ISL_1755046|2021-03-27|France:0.28857,hCoV-19/Senegal/SN-IR1-0014313/2020|EPI_ISL_1633467|2020-12-19|WesternAfrica:0.02017):0):0.01754):0,((((hCoV-19/France/ARA-HCL021023116401/2021|EPI_ISL_1312379|2021-01-29|France:-0,hCoV-19/France/ARA-HCL021032341001/2021|EPI_ISL_1287746|2021-02-08|France:0.0274):0,hCoV-19/France/ARA-HCL021032336801/2021|EPI_ISL_1287745|2021-02-10|France:0.03288):0.10968,(hCoV-19/France/NOR-IPP04360/2021|EPI_ISL_2178452|2021-02-22|France:0.05209,(hCoV-19/France/IDF-IPP04370/2021|EPI_ISL_2178460|2021-02-17|France:-0,hCoV-19/France/CVL-IPP06156/2021|EPI_ISL_1443884|2021-03-16|France:0.07397):0.0384):0.12334):0.04027,(hCoV-19/Indonesia/JK-NIHRD-WGS00051/2021|EPI_ISL_2382403|2021-01-03|APAC:0.07871,hCoV-19/Belgium/rega-3206/2021|EPI_ISL_1094192|2021-01-30|Benelux:0.15268):0):0):0):0):0):0):0.00168):0.00152):0.1;
  </newick>
  
<!-- Generate a tree model                                                   -->
  <treeModel id="treeModel">
    <coalescentTree idref="startingTree"/>
    <rootHeight>
      <parameter id="treeModel.rootHeight"/>
    </rootHeight>
    <nodeHeights internalNodes="true">
      <parameter id="treeModel.internalNodeHeights"/>
    </nodeHeights>
    <nodeHeights internalNodes="true" rootNode="true">
      <parameter id="treeModel.allInternalNodeHeights"/>
    </nodeHeights>
  </treeModel>
  
<!-- Statistic for sum of the branch lengths of the tree (tree length)       -->
  <treeLengthStatistic id="treeLength">
    <treeModel idref="treeModel"/>
  </treeLengthStatistic>
  
<!-- Statistic for time of most recent common ancestor of tree               -->
  <tmrcaStatistic id="age(root)" absolute="true">
    <treeModel idref="treeModel"/>
  </tmrcaStatistic>
  
<!-- Generate a gmrfSkyGridLikelihood for the Bayesian SkyGrid process       -->
  <gmrfSkyGridLikelihood id="skygrid">
    <populationSizes>
      
<!-- skygrid.logPopSize is in log units unlike other popSize                 -->
      <parameter id="skygrid.logPopSize" dimension="50" value="1.0"/>
    </populationSizes>
    <precisionParameter>
      <parameter id="skygrid.precision" value="0.1" lower="0.0"/>
    </precisionParameter>
    <numGridPoints>
      <parameter id="skygrid.numGridPoints" value="49.0"/>
    </numGridPoints>
    <cutOff>
      <parameter id="skygrid.cutOff" value="1.5"/>
    </cutOff>
    <populationTree>
      <treeModel idref="treeModel"/>
    </populationTree>
  </gmrfSkyGridLikelihood>
  
<!-- HMC SKYGRID -->
  <gmrfSkyrideGradient id="gmrfGradientPop" wrtParameter="logPopulationSizes">
    <gmrfSkyGridLikelihood idref="skygrid"/>
  </gmrfSkyrideGradient>
  <compoundParameter id="skygrid.parameters">
    <parameter idref="skygrid.precision"/>
    <parameter idref="skygrid.logPopSize"/>
  </compoundParameter>
  <gmrfSkyrideGradient id="gmrfGradientPrec" wrtParameter="precision">
    <gmrfSkyGridLikelihood idref="skygrid"/>
  </gmrfSkyrideGradient>
  <gammaPrior id="skygrid.precision.prior" shape="0.001" scale="1000" offset="0.0">
    <parameter idref="skygrid.precision"/>
  </gammaPrior>
  <jointGradient id="joint.skygrid.precision">
    <gmrfSkyrideGradient idref="gmrfGradientPrec"/>
    <gradient>
      <gammaPrior idref="skygrid.precision.prior"/>
      <parameter idref="skygrid.precision"/>
    </gradient>
  </jointGradient>
  <compoundGradient id="full.skygrid.gradient">
    <jointGradient idref="joint.skygrid.precision"/>
    <gmrfSkyrideGradient idref="gmrfGradientPop"/>
  </compoundGradient>
  
<!-- END HMC SKYGRID -->
  
<!-- The uncorrelated relaxed clock (Drummond, Ho, Phillips & Rambaut (2006) PLoS Biology 4, e88 )-->
  <discretizedBranchRates id="default.branchRates">
    <treeModel idref="treeModel"/>
    <distribution>
      <logNormalDistributionModel meanInRealSpace="true">
        <mean>
          <parameter id="default.ucld.mean" value="8.0E-4" lower="0.0"/>
        </mean>
        <stdev>
          <parameter id="default.ucld.stdev" value="6.0E-4" lower="0.0"/>
        </stdev>
      </logNormalDistributionModel>
    </distribution>
    <rateCategories>
      <parameter id="default.branchRates.categories"/>
    </rateCategories>
  </discretizedBranchRates>
  <rateStatistic id="default.meanRate" name="default.meanRate" mode="mean" internal="true" external="true">
    <treeModel idref="treeModel"/>
    <discretizedBranchRates idref="default.branchRates"/>
  </rateStatistic>
  <rateStatistic id="default.coefficientOfVariation" name="default.coefficientOfVariation" mode="coefficientOfVariation" internal="true" external="true">
    <treeModel idref="treeModel"/>
    <discretizedBranchRates idref="default.branchRates"/>
  </rateStatistic>
  <rateCovarianceStatistic id="default.covariance" name="default.covariance">
    <treeModel idref="treeModel"/>
    <discretizedBranchRates idref="default.branchRates"/>
  </rateCovarianceStatistic>
  
<!-- The strict clock (Uniform rates across branches)                        -->
  <strictClockBranchRates id="region.branchRates">
    <rate>
      <parameter id="region.clock.rate" value="0.8" lower="0.0"/>
    </rate>
  </strictClockBranchRates>
  <rateStatistic id="region.meanRate" name="region.meanRate" mode="mean" internal="true" external="true">
    <treeModel idref="treeModel"/>
    <strictClockBranchRates idref="region.branchRates"/>
  </rateStatistic>
  
<!-- The general time reversible (GTR) substitution model                    -->
  <gtrModel id="gtr">
    <frequencies>
      <frequencyModel dataType="nucleotide">
        <frequencies>
          <parameter id="frequencies" value="0.25 0.25 0.25 0.25"/>
        </frequencies>
      </frequencyModel>
    </frequencies>
    <rates>
      <parameter id="gtr.rates" dimension="6" value="1.0" lower="0.0"/>
    </rates>
  </gtrModel>
  
<!-- site model                                                              -->
  <siteModel id="siteModel">
    <substitutionModel>
      <gtrModel idref="gtr"/>
    </substitutionModel>
    <gammaShape gammaCategories="4">
      <parameter id="alpha" value="0.5" lower="0.0"/>
    </gammaShape>
  </siteModel>
  
<!--                                                                         -->
  <statistic id="mu" name="mu">
    <siteModel idref="siteModel"/>
  </statistic>
  
<!-- Likelihood for tree given sequence data                                 -->
  <treeDataLikelihood id="default.treeLikelihood" useAmbiguities="false">
    <partition>
      <patterns idref="patterns"/>
      <siteModel idref="siteModel"/>
    </partition>
    <treeModel idref="treeModel"/>
    <discretizedBranchRates idref="default.branchRates"/>
  </treeDataLikelihood>
  <ancestralTraitTreeModel id="ancestralTraitTreeModel">
    <treeModel idref="treeModel"/>
    <ancestor>
      <taxon idref="hCoV-19/Belgium/rega-6126/2021|EPI_ISL_2404564|2021-03-30|Benelux_ancestor_taxon"/>
      <parameter id="pseudoBranchLength1" value="0.000" lower="0.0"/>
      <ancestralPath relativeToTipHeight="true">
        <taxon idref="hCoV-19/Belgium/rega-6126/2021|EPI_ISL_2404564|2021-03-30|Benelux"/>
        <parameter id="time1" lower="0.0" value="0.0273972603"/>
      </ancestralPath>
    </ancestor>
    <ancestor>
      <taxon idref="hCoV-19/Belgium/rega-6127/2021|EPI_ISL_2404565|2021-03-30|Benelux_ancestor_taxon"/>
      <parameter id="pseudoBranchLength2" value="0.000" lower="0.0"/>
      <ancestralPath relativeToTipHeight="true">
        <taxon idref="hCoV-19/Belgium/rega-6127/2021|EPI_ISL_2404565|2021-03-30|Benelux"/>
        <parameter id="time2" lower="0.0" value="0.0273972603"/>
      </ancestralPath>
    </ancestor>
    <ancestor>
      <taxon idref="hCoV-19/Belgium/rega-6128/2021|EPI_ISL_2404566|2021-03-30|Benelux_ancestor_taxon"/>
      <parameter id="pseudoBranchLength3" value="0.000" lower="0.0"/>
      <ancestralPath relativeToTipHeight="true">
        <taxon idref="hCoV-19/Belgium/rega-6128/2021|EPI_ISL_2404566|2021-03-30|Benelux"/>
        <parameter id="time3" lower="0.0" value="0.0273972603"/>
      </ancestralPath>
    </ancestor>
    <ancestor>
      <taxon idref="hCoV-19/Belgium/rega-6129/2021|EPI_ISL_2404567|2021-03-30|Benelux_ancestor_taxon"/>
      <parameter id="pseudoBranchLength4" value="0.000" lower="0.0"/>
      <ancestralPath relativeToTipHeight="true">
        <taxon idref="hCoV-19/Belgium/rega-6129/2021|EPI_ISL_2404567|2021-03-30|Benelux"/>
        <parameter id="time4" lower="0.0" value="0.0273972603"/>
      </ancestralPath>
    </ancestor>
    <ancestor>
      <taxon idref="hCoV-19/Belgium/rega-6130/2021|EPI_ISL_2404568|2021-03-30|Benelux_ancestor_taxon"/>
      <parameter id="pseudoBranchLength5" value="0.000" lower="0.0"/>
      <ancestralPath relativeToTipHeight="true">
        <taxon idref="hCoV-19/Belgium/rega-6130/2021|EPI_ISL_2404568|2021-03-30|Benelux"/>
        <parameter id="time5" lower="0.0" value="0.0273972603"/>
      </ancestralPath>
    </ancestor>
    <ancestor>
      <taxon idref="hCoV-19/Belgium/rega-6131/2021|EPI_ISL_2404569|2021-03-30|Benelux_ancestor_taxon"/>
      <parameter id="pseudoBranchLength6" value="0.000" lower="0.0"/>
      <ancestralPath relativeToTipHeight="true">
        <taxon idref="hCoV-19/Belgium/rega-6131/2021|EPI_ISL_2404569|2021-03-30|Benelux"/>
        <parameter id="time6" lower="0.0" value="0.0273972603"/>
      </ancestralPath>
    </ancestor>
    <ancestor>
      <taxon idref="hCoV-19/Belgium/rega-6132/2021|EPI_ISL_2404570|2021-03-30|Benelux_ancestor_taxon"/>
      <parameter id="pseudoBranchLength7" value="0.000" lower="0.0"/>
      <ancestralPath relativeToTipHeight="true">
        <taxon idref="hCoV-19/Belgium/rega-6132/2021|EPI_ISL_2404570|2021-03-30|Benelux"/>
        <parameter id="time7" lower="0.0" value="0.0273972603"/>
      </ancestralPath>
    </ancestor>
    <ancestor>
      <taxon idref="hCoV-19/Belgium/rega-5023/2021|EPI_ISL_1382686|2021-03-03|Benelux_ancestor_taxon"/>
      <parameter id="pseudoBranchLength8" value="0.000" lower="0.0"/>
      <ancestralPath relativeToTipHeight="true">
        <taxon idref="hCoV-19/Belgium/rega-5023/2021|EPI_ISL_1382686|2021-03-03|Benelux"/>
        <parameter id="time8" lower="0.0" value="0.0273972603"/>
      </ancestralPath>
    </ancestor>
    <ancestor>
      <taxon idref="hCoV-19/Belgium/rega-5443/2021|EPI_ISL_2403956|2021-03-22|Benelux_ancestor_taxon"/>
      <parameter id="pseudoBranchLength9" value="0.000" lower="0.0"/>
      <ancestralPath relativeToTipHeight="true">
        <taxon idref="hCoV-19/Belgium/rega-5443/2021|EPI_ISL_2403956|2021-03-22|Benelux"/>
        <parameter id="time9" lower="0.0" value="0.0273972603"/>
      </ancestralPath>
    </ancestor>
    <ancestor>
      <taxon idref="hCoV-19/Belgium/rega-5484/2021|EPI_ISL_2403997|2021-03-05|Benelux_ancestor_taxon"/>
      <parameter id="pseudoBranchLength10" value="0.000" lower="0.0"/>
      <ancestralPath relativeToTipHeight="true">
        <taxon idref="hCoV-19/Belgium/rega-5484/2021|EPI_ISL_2403997|2021-03-05|Benelux"/>
        <parameter id="time10" lower="0.0" value="0.0273972603"/>
      </ancestralPath>
    </ancestor>
    <ancestor>
      <taxon idref="hCoV-19/Netherlands/ZH-EMC-1312/2020|EPI_ISL_801441|2020-12-24|Benelux_ancestor_taxon"/>
      <parameter id="pseudoBranchLength11" value="0.000" lower="0.0"/>
      <ancestralPath relativeToTipHeight="true">
        <taxon idref="hCoV-19/Netherlands/ZH-EMC-1312/2020|EPI_ISL_801441|2020-12-24|Benelux"/>
        <parameter id="time11" lower="0.0" value="0.0273972603"/>
      </ancestralPath>
    </ancestor>
    <ancestor>
      <taxon idref="hCoV-19/Netherlands/ZH-EMC-1313/2020|EPI_ISL_801442|2020-12-28|Benelux_ancestor_taxon"/>
      <parameter id="pseudoBranchLength12" value="0.000" lower="0.0"/>
      <ancestralPath relativeToTipHeight="true">
        <taxon idref="hCoV-19/Netherlands/ZH-EMC-1313/2020|EPI_ISL_801442|2020-12-28|Benelux"/>
        <parameter id="time12" lower="0.0" value="0.0273972603"/>
      </ancestralPath>
    </ancestor>
  </ancestralTraitTreeModel>
  <ancestralTraitBranchRates id="anc.default.branchRates">
    <ancestralTraitTreeModel idref="ancestralTraitTreeModel"/>
    <discretizedBranchRates idref="default.branchRates"/>
  </ancestralTraitBranchRates>
  
<!-- START Discrete Traits Model                                             -->
  
<!-- asymmetric CTMC model for discrete state reconstructions                -->
  <generalSubstitutionModel id="region.model" randomizeIndicator="false">
    <generalDataType idref="region.dataType"/>
    <frequencies>
      <frequencyModel id="region.frequencyModel" normalize="true">
        <generalDataType idref="region.dataType"/>
        <frequencies>
          <parameter id="region.frequencies" dimension="14"/>
        </frequencies>
      </frequencyModel>
    </frequencies>
    
<!-- rates and indicators                                                    -->
    <rates>
      <parameter id="region.rates" dimension="182" value="1.0" lower="0.0"/>
    </rates>
    <rateIndicator>
      <parameter id="region.indicators" dimension="182" value="1.0"/>
    </rateIndicator>
  </generalSubstitutionModel>
  <sumStatistic id="region.nonZeroRates" elementwise="true">
    <parameter idref="region.indicators"/>
  </sumStatistic>
  <productStatistic id="region.actualRates" elementwise="false">
    <parameter idref="region.indicators"/>
    <parameter idref="region.rates"/>
  </productStatistic>
  <siteModel id="region.siteModel">
    <substitutionModel>
      <generalSubstitutionModel idref="region.model"/>
    </substitutionModel>
  </siteModel>
  
<!-- Likelihood for tree given discrete trait data                           -->
  <markovJumpsTreeLikelihood id="region.treeLikelihood" stateTagName="region.states" useUniformization="true" saveCompleteHistory="true" logCompleteHistory="true" useAmbiguities="true">
    <attributePatterns idref="region.pattern"/>
    <ancestralTraitTreeModel idref="ancestralTraitTreeModel"/>
    <siteModel idref="region.siteModel"/>
    <generalSubstitutionModel idref="region.model"/>
    <generalSubstitutionModel idref="region.model"/>
    <strictClockBranchRates idref="region.branchRates"/>
    
<!-- The root state frequencies                                              -->
    <frequencyModel id="region.root.frequencyModel" normalize="true">
      <generalDataType idref="region.dataType"/>
      <frequencies>
        <parameter id="region.root.frequencies" dimension="14"/>
      </frequencies>
    </frequencyModel>
    
<!-- START Ancestral state reconstruction                                    -->
<parameter id="APACtoBenelux" value="0 1 0 0 0 0 0 0 0 0 0 0 0 0 0 0 0 0 0 0 0 0 0 0 0 0 0 0 0 0 0 0 0 0 0 0 0 0 0 0 0 0 0 0 0 0 0 0 0 0 0 0 0 0 0 0 0 0 0 0 0 0 0 0 0 0 0 0 0 0 0 0 0 0 0 0 0 0 0 0 0 0 0 0 0 0 0 0 0 0 0 0 0 0 0 0 0 0 0 0 0 0 0 0 0 0 0 0 0 0 0 0 0 0 0 0 0 0 0 0 0 0 0 0 0 0 0 0 0 0 0 0 0 0 0 0 0 0 0 0 0 0 0 0 0 0 0 0 0 0 0 0 0 0 0 0 0 0 0 0 0 0 0 0 0 0 0 0 0 0 0 0 0 0 0 0 0 0 0 0 0 0 0 0 0 0 0 0 0 0 0 0 0 0 0 0"/>
<parameter id="APACtoEasternAfrica" value="0 0 1 0 0 0 0 0 0 0 0 0 0 0 0 0 0 0 0 0 0 0 0 0 0 0 0 0 0 0 0 0 0 0 0 0 0 0 0 0 0 0 0 0 0 0 0 0 0 0 0 0 0 0 0 0 0 0 0 0 0 0 0 0 0 0 0 0 0 0 0 0 0 0 0 0 0 0 0 0 0 0 0 0 0 0 0 0 0 0 0 0 0 0 0 0 0 0 0 0 0 0 0 0 0 0 0 0 0 0 0 0 0 0 0 0 0 0 0 0 0 0 0 0 0 0 0 0 0 0 0 0 0 0 0 0 0 0 0 0 0 0 0 0 0 0 0 0 0 0 0 0 0 0 0 0 0 0 0 0 0 0 0 0 0 0 0 0 0 0 0 0 0 0 0 0 0 0 0 0 0 0 0 0 0 0 0 0 0 0 0 0 0 0 0 0"/>
<parameter id="APACtoEasternEurope" value="0 0 0 1 0 0 0 0 0 0 0 0 0 0 0 0 0 0 0 0 0 0 0 0 0 0 0 0 0 0 0 0 0 0 0 0 0 0 0 0 0 0 0 0 0 0 0 0 0 0 0 0 0 0 0 0 0 0 0 0 0 0 0 0 0 0 0 0 0 0 0 0 0 0 0 0 0 0 0 0 0 0 0 0 0 0 0 0 0 0 0 0 0 0 0 0 0 0 0 0 0 0 0 0 0 0 0 0 0 0 0 0 0 0 0 0 0 0 0 0 0 0 0 0 0 0 0 0 0 0 0 0 0 0 0 0 0 0 0 0 0 0 0 0 0 0 0 0 0 0 0 0 0 0 0 0 0 0 0 0 0 0 0 0 0 0 0 0 0 0 0 0 0 0 0 0 0 0 0 0 0 0 0 0 0 0 0 0 0 0 0 0 0 0 0 0"/>
<parameter id="APACtoFrance" value="0 0 0 0 1 0 0 0 0 0 0 0 0 0 0 0 0 0 0 0 0 0 0 0 0 0 0 0 0 0 0 0 0 0 0 0 0 0 0 0 0 0 0 0 0 0 0 0 0 0 0 0 0 0 0 0 0 0 0 0 0 0 0 0 0 0 0 0 0 0 0 0 0 0 0 0 0 0 0 0 0 0 0 0 0 0 0 0 0 0 0 0 0 0 0 0 0 0 0 0 0 0 0 0 0 0 0 0 0 0 0 0 0 0 0 0 0 0 0 0 0 0 0 0 0 0 0 0 0 0 0 0 0 0 0 0 0 0 0 0 0 0 0 0 0 0 0 0 0 0 0 0 0 0 0 0 0 0 0 0 0 0 0 0 0 0 0 0 0 0 0 0 0 0 0 0 0 0 0 0 0 0 0 0 0 0 0 0 0 0 0 0 0 0 0 0"/>
<parameter id="APACtoGermany" value="0 0 0 0 0 1 0 0 0 0 0 0 0 0 0 0 0 0 0 0 0 0 0 0 0 0 0 0 0 0 0 0 0 0 0 0 0 0 0 0 0 0 0 0 0 0 0 0 0 0 0 0 0 0 0 0 0 0 0 0 0 0 0 0 0 0 0 0 0 0 0 0 0 0 0 0 0 0 0 0 0 0 0 0 0 0 0 0 0 0 0 0 0 0 0 0 0 0 0 0 0 0 0 0 0 0 0 0 0 0 0 0 0 0 0 0 0 0 0 0 0 0 0 0 0 0 0 0 0 0 0 0 0 0 0 0 0 0 0 0 0 0 0 0 0 0 0 0 0 0 0 0 0 0 0 0 0 0 0 0 0 0 0 0 0 0 0 0 0 0 0 0 0 0 0 0 0 0 0 0 0 0 0 0 0 0 0 0 0 0 0 0 0 0 0 0"/>
<parameter id="APACtoMiddleAfrica" value="0 0 0 0 0 0 1 0 0 0 0 0 0 0 0 0 0 0 0 0 0 0 0 0 0 0 0 0 0 0 0 0 0 0 0 0 0 0 0 0 0 0 0 0 0 0 0 0 0 0 0 0 0 0 0 0 0 0 0 0 0 0 0 0 0 0 0 0 0 0 0 0 0 0 0 0 0 0 0 0 0 0 0 0 0 0 0 0 0 0 0 0 0 0 0 0 0 0 0 0 0 0 0 0 0 0 0 0 0 0 0 0 0 0 0 0 0 0 0 0 0 0 0 0 0 0 0 0 0 0 0 0 0 0 0 0 0 0 0 0 0 0 0 0 0 0 0 0 0 0 0 0 0 0 0 0 0 0 0 0 0 0 0 0 0 0 0 0 0 0 0 0 0 0 0 0 0 0 0 0 0 0 0 0 0 0 0 0 0 0 0 0 0 0 0 0"/>
<parameter id="APACtoNorthAmerica" value="0 0 0 0 0 0 0 1 0 0 0 0 0 0 0 0 0 0 0 0 0 0 0 0 0 0 0 0 0 0 0 0 0 0 0 0 0 0 0 0 0 0 0 0 0 0 0 0 0 0 0 0 0 0 0 0 0 0 0 0 0 0 0 0 0 0 0 0 0 0 0 0 0 0 0 0 0 0 0 0 0 0 0 0 0 0 0 0 0 0 0 0 0 0 0 0 0 0 0 0 0 0 0 0 0 0 0 0 0 0 0 0 0 0 0 0 0 0 0 0 0 0 0 0 0 0 0 0 0 0 0 0 0 0 0 0 0 0 0 0 0 0 0 0 0 0 0 0 0 0 0 0 0 0 0 0 0 0 0 0 0 0 0 0 0 0 0 0 0 0 0 0 0 0 0 0 0 0 0 0 0 0 0 0 0 0 0 0 0 0 0 0 0 0 0 0"/>
<parameter id="APACtoNorthernAfrica" value="0 0 0 0 0 0 0 0 1 0 0 0 0 0 0 0 0 0 0 0 0 0 0 0 0 0 0 0 0 0 0 0 0 0 0 0 0 0 0 0 0 0 0 0 0 0 0 0 0 0 0 0 0 0 0 0 0 0 0 0 0 0 0 0 0 0 0 0 0 0 0 0 0 0 0 0 0 0 0 0 0 0 0 0 0 0 0 0 0 0 0 0 0 0 0 0 0 0 0 0 0 0 0 0 0 0 0 0 0 0 0 0 0 0 0 0 0 0 0 0 0 0 0 0 0 0 0 0 0 0 0 0 0 0 0 0 0 0 0 0 0 0 0 0 0 0 0 0 0 0 0 0 0 0 0 0 0 0 0 0 0 0 0 0 0 0 0 0 0 0 0 0 0 0 0 0 0 0 0 0 0 0 0 0 0 0 0 0 0 0 0 0 0 0 0 0"/>
<parameter id="APACtoNorthernEurope" value="0 0 0 0 0 0 0 0 0 1 0 0 0 0 0 0 0 0 0 0 0 0 0 0 0 0 0 0 0 0 0 0 0 0 0 0 0 0 0 0 0 0 0 0 0 0 0 0 0 0 0 0 0 0 0 0 0 0 0 0 0 0 0 0 0 0 0 0 0 0 0 0 0 0 0 0 0 0 0 0 0 0 0 0 0 0 0 0 0 0 0 0 0 0 0 0 0 0 0 0 0 0 0 0 0 0 0 0 0 0 0 0 0 0 0 0 0 0 0 0 0 0 0 0 0 0 0 0 0 0 0 0 0 0 0 0 0 0 0 0 0 0 0 0 0 0 0 0 0 0 0 0 0 0 0 0 0 0 0 0 0 0 0 0 0 0 0 0 0 0 0 0 0 0 0 0 0 0 0 0 0 0 0 0 0 0 0 0 0 0 0 0 0 0 0 0"/>
<parameter id="APACtoSouthernAfrica" value="0 0 0 0 0 0 0 0 0 0 1 0 0 0 0 0 0 0 0 0 0 0 0 0 0 0 0 0 0 0 0 0 0 0 0 0 0 0 0 0 0 0 0 0 0 0 0 0 0 0 0 0 0 0 0 0 0 0 0 0 0 0 0 0 0 0 0 0 0 0 0 0 0 0 0 0 0 0 0 0 0 0 0 0 0 0 0 0 0 0 0 0 0 0 0 0 0 0 0 0 0 0 0 0 0 0 0 0 0 0 0 0 0 0 0 0 0 0 0 0 0 0 0 0 0 0 0 0 0 0 0 0 0 0 0 0 0 0 0 0 0 0 0 0 0 0 0 0 0 0 0 0 0 0 0 0 0 0 0 0 0 0 0 0 0 0 0 0 0 0 0 0 0 0 0 0 0 0 0 0 0 0 0 0 0 0 0 0 0 0 0 0 0 0 0 0"/>
<parameter id="APACtoSouthernEurope" value="0 0 0 0 0 0 0 0 0 0 0 1 0 0 0 0 0 0 0 0 0 0 0 0 0 0 0 0 0 0 0 0 0 0 0 0 0 0 0 0 0 0 0 0 0 0 0 0 0 0 0 0 0 0 0 0 0 0 0 0 0 0 0 0 0 0 0 0 0 0 0 0 0 0 0 0 0 0 0 0 0 0 0 0 0 0 0 0 0 0 0 0 0 0 0 0 0 0 0 0 0 0 0 0 0 0 0 0 0 0 0 0 0 0 0 0 0 0 0 0 0 0 0 0 0 0 0 0 0 0 0 0 0 0 0 0 0 0 0 0 0 0 0 0 0 0 0 0 0 0 0 0 0 0 0 0 0 0 0 0 0 0 0 0 0 0 0 0 0 0 0 0 0 0 0 0 0 0 0 0 0 0 0 0 0 0 0 0 0 0 0 0 0 0 0 0"/>
<parameter id="APACtoWesternAfrica" value="0 0 0 0 0 0 0 0 0 0 0 0 1 0 0 0 0 0 0 0 0 0 0 0 0 0 0 0 0 0 0 0 0 0 0 0 0 0 0 0 0 0 0 0 0 0 0 0 0 0 0 0 0 0 0 0 0 0 0 0 0 0 0 0 0 0 0 0 0 0 0 0 0 0 0 0 0 0 0 0 0 0 0 0 0 0 0 0 0 0 0 0 0 0 0 0 0 0 0 0 0 0 0 0 0 0 0 0 0 0 0 0 0 0 0 0 0 0 0 0 0 0 0 0 0 0 0 0 0 0 0 0 0 0 0 0 0 0 0 0 0 0 0 0 0 0 0 0 0 0 0 0 0 0 0 0 0 0 0 0 0 0 0 0 0 0 0 0 0 0 0 0 0 0 0 0 0 0 0 0 0 0 0 0 0 0 0 0 0 0 0 0 0 0 0 0"/>
<parameter id="APACtoWesternEurope" value="0 0 0 0 0 0 0 0 0 0 0 0 0 1 0 0 0 0 0 0 0 0 0 0 0 0 0 0 0 0 0 0 0 0 0 0 0 0 0 0 0 0 0 0 0 0 0 0 0 0 0 0 0 0 0 0 0 0 0 0 0 0 0 0 0 0 0 0 0 0 0 0 0 0 0 0 0 0 0 0 0 0 0 0 0 0 0 0 0 0 0 0 0 0 0 0 0 0 0 0 0 0 0 0 0 0 0 0 0 0 0 0 0 0 0 0 0 0 0 0 0 0 0 0 0 0 0 0 0 0 0 0 0 0 0 0 0 0 0 0 0 0 0 0 0 0 0 0 0 0 0 0 0 0 0 0 0 0 0 0 0 0 0 0 0 0 0 0 0 0 0 0 0 0 0 0 0 0 0 0 0 0 0 0 0 0 0 0 0 0 0 0 0 0 0 0"/>
<parameter id="BeneluxtoAPAC" value="0 0 0 0 0 0 0 0 0 0 0 0 0 0 1 0 0 0 0 0 0 0 0 0 0 0 0 0 0 0 0 0 0 0 0 0 0 0 0 0 0 0 0 0 0 0 0 0 0 0 0 0 0 0 0 0 0 0 0 0 0 0 0 0 0 0 0 0 0 0 0 0 0 0 0 0 0 0 0 0 0 0 0 0 0 0 0 0 0 0 0 0 0 0 0 0 0 0 0 0 0 0 0 0 0 0 0 0 0 0 0 0 0 0 0 0 0 0 0 0 0 0 0 0 0 0 0 0 0 0 0 0 0 0 0 0 0 0 0 0 0 0 0 0 0 0 0 0 0 0 0 0 0 0 0 0 0 0 0 0 0 0 0 0 0 0 0 0 0 0 0 0 0 0 0 0 0 0 0 0 0 0 0 0 0 0 0 0 0 0 0 0 0 0 0 0"/>
<parameter id="BeneluxtoEasternAfrica" value="0 0 0 0 0 0 0 0 0 0 0 0 0 0 0 0 1 0 0 0 0 0 0 0 0 0 0 0 0 0 0 0 0 0 0 0 0 0 0 0 0 0 0 0 0 0 0 0 0 0 0 0 0 0 0 0 0 0 0 0 0 0 0 0 0 0 0 0 0 0 0 0 0 0 0 0 0 0 0 0 0 0 0 0 0 0 0 0 0 0 0 0 0 0 0 0 0 0 0 0 0 0 0 0 0 0 0 0 0 0 0 0 0 0 0 0 0 0 0 0 0 0 0 0 0 0 0 0 0 0 0 0 0 0 0 0 0 0 0 0 0 0 0 0 0 0 0 0 0 0 0 0 0 0 0 0 0 0 0 0 0 0 0 0 0 0 0 0 0 0 0 0 0 0 0 0 0 0 0 0 0 0 0 0 0 0 0 0 0 0 0 0 0 0 0 0"/>
<parameter id="BeneluxtoEasternEurope" value="0 0 0 0 0 0 0 0 0 0 0 0 0 0 0 0 0 1 0 0 0 0 0 0 0 0 0 0 0 0 0 0 0 0 0 0 0 0 0 0 0 0 0 0 0 0 0 0 0 0 0 0 0 0 0 0 0 0 0 0 0 0 0 0 0 0 0 0 0 0 0 0 0 0 0 0 0 0 0 0 0 0 0 0 0 0 0 0 0 0 0 0 0 0 0 0 0 0 0 0 0 0 0 0 0 0 0 0 0 0 0 0 0 0 0 0 0 0 0 0 0 0 0 0 0 0 0 0 0 0 0 0 0 0 0 0 0 0 0 0 0 0 0 0 0 0 0 0 0 0 0 0 0 0 0 0 0 0 0 0 0 0 0 0 0 0 0 0 0 0 0 0 0 0 0 0 0 0 0 0 0 0 0 0 0 0 0 0 0 0 0 0 0 0 0 0"/>
<parameter id="BeneluxtoFrance" value="0 0 0 0 0 0 0 0 0 0 0 0 0 0 0 0 0 0 1 0 0 0 0 0 0 0 0 0 0 0 0 0 0 0 0 0 0 0 0 0 0 0 0 0 0 0 0 0 0 0 0 0 0 0 0 0 0 0 0 0 0 0 0 0 0 0 0 0 0 0 0 0 0 0 0 0 0 0 0 0 0 0 0 0 0 0 0 0 0 0 0 0 0 0 0 0 0 0 0 0 0 0 0 0 0 0 0 0 0 0 0 0 0 0 0 0 0 0 0 0 0 0 0 0 0 0 0 0 0 0 0 0 0 0 0 0 0 0 0 0 0 0 0 0 0 0 0 0 0 0 0 0 0 0 0 0 0 0 0 0 0 0 0 0 0 0 0 0 0 0 0 0 0 0 0 0 0 0 0 0 0 0 0 0 0 0 0 0 0 0 0 0 0 0 0 0"/>
<parameter id="BeneluxtoGermany" value="0 0 0 0 0 0 0 0 0 0 0 0 0 0 0 0 0 0 0 1 0 0 0 0 0 0 0 0 0 0 0 0 0 0 0 0 0 0 0 0 0 0 0 0 0 0 0 0 0 0 0 0 0 0 0 0 0 0 0 0 0 0 0 0 0 0 0 0 0 0 0 0 0 0 0 0 0 0 0 0 0 0 0 0 0 0 0 0 0 0 0 0 0 0 0 0 0 0 0 0 0 0 0 0 0 0 0 0 0 0 0 0 0 0 0 0 0 0 0 0 0 0 0 0 0 0 0 0 0 0 0 0 0 0 0 0 0 0 0 0 0 0 0 0 0 0 0 0 0 0 0 0 0 0 0 0 0 0 0 0 0 0 0 0 0 0 0 0 0 0 0 0 0 0 0 0 0 0 0 0 0 0 0 0 0 0 0 0 0 0 0 0 0 0 0 0"/>
<parameter id="BeneluxtoMiddleAfrica" value="0 0 0 0 0 0 0 0 0 0 0 0 0 0 0 0 0 0 0 0 1 0 0 0 0 0 0 0 0 0 0 0 0 0 0 0 0 0 0 0 0 0 0 0 0 0 0 0 0 0 0 0 0 0 0 0 0 0 0 0 0 0 0 0 0 0 0 0 0 0 0 0 0 0 0 0 0 0 0 0 0 0 0 0 0 0 0 0 0 0 0 0 0 0 0 0 0 0 0 0 0 0 0 0 0 0 0 0 0 0 0 0 0 0 0 0 0 0 0 0 0 0 0 0 0 0 0 0 0 0 0 0 0 0 0 0 0 0 0 0 0 0 0 0 0 0 0 0 0 0 0 0 0 0 0 0 0 0 0 0 0 0 0 0 0 0 0 0 0 0 0 0 0 0 0 0 0 0 0 0 0 0 0 0 0 0 0 0 0 0 0 0 0 0 0 0"/>
<parameter id="BeneluxtoNorthAmerica" value="0 0 0 0 0 0 0 0 0 0 0 0 0 0 0 0 0 0 0 0 0 1 0 0 0 0 0 0 0 0 0 0 0 0 0 0 0 0 0 0 0 0 0 0 0 0 0 0 0 0 0 0 0 0 0 0 0 0 0 0 0 0 0 0 0 0 0 0 0 0 0 0 0 0 0 0 0 0 0 0 0 0 0 0 0 0 0 0 0 0 0 0 0 0 0 0 0 0 0 0 0 0 0 0 0 0 0 0 0 0 0 0 0 0 0 0 0 0 0 0 0 0 0 0 0 0 0 0 0 0 0 0 0 0 0 0 0 0 0 0 0 0 0 0 0 0 0 0 0 0 0 0 0 0 0 0 0 0 0 0 0 0 0 0 0 0 0 0 0 0 0 0 0 0 0 0 0 0 0 0 0 0 0 0 0 0 0 0 0 0 0 0 0 0 0 0"/>
<parameter id="BeneluxtoNorthernAfrica" value="0 0 0 0 0 0 0 0 0 0 0 0 0 0 0 0 0 0 0 0 0 0 1 0 0 0 0 0 0 0 0 0 0 0 0 0 0 0 0 0 0 0 0 0 0 0 0 0 0 0 0 0 0 0 0 0 0 0 0 0 0 0 0 0 0 0 0 0 0 0 0 0 0 0 0 0 0 0 0 0 0 0 0 0 0 0 0 0 0 0 0 0 0 0 0 0 0 0 0 0 0 0 0 0 0 0 0 0 0 0 0 0 0 0 0 0 0 0 0 0 0 0 0 0 0 0 0 0 0 0 0 0 0 0 0 0 0 0 0 0 0 0 0 0 0 0 0 0 0 0 0 0 0 0 0 0 0 0 0 0 0 0 0 0 0 0 0 0 0 0 0 0 0 0 0 0 0 0 0 0 0 0 0 0 0 0 0 0 0 0 0 0 0 0 0 0"/>
<parameter id="BeneluxtoNorthernEurope" value="0 0 0 0 0 0 0 0 0 0 0 0 0 0 0 0 0 0 0 0 0 0 0 1 0 0 0 0 0 0 0 0 0 0 0 0 0 0 0 0 0 0 0 0 0 0 0 0 0 0 0 0 0 0 0 0 0 0 0 0 0 0 0 0 0 0 0 0 0 0 0 0 0 0 0 0 0 0 0 0 0 0 0 0 0 0 0 0 0 0 0 0 0 0 0 0 0 0 0 0 0 0 0 0 0 0 0 0 0 0 0 0 0 0 0 0 0 0 0 0 0 0 0 0 0 0 0 0 0 0 0 0 0 0 0 0 0 0 0 0 0 0 0 0 0 0 0 0 0 0 0 0 0 0 0 0 0 0 0 0 0 0 0 0 0 0 0 0 0 0 0 0 0 0 0 0 0 0 0 0 0 0 0 0 0 0 0 0 0 0 0 0 0 0 0 0"/>
<parameter id="BeneluxtoSouthernAfrica" value="0 0 0 0 0 0 0 0 0 0 0 0 0 0 0 0 0 0 0 0 0 0 0 0 1 0 0 0 0 0 0 0 0 0 0 0 0 0 0 0 0 0 0 0 0 0 0 0 0 0 0 0 0 0 0 0 0 0 0 0 0 0 0 0 0 0 0 0 0 0 0 0 0 0 0 0 0 0 0 0 0 0 0 0 0 0 0 0 0 0 0 0 0 0 0 0 0 0 0 0 0 0 0 0 0 0 0 0 0 0 0 0 0 0 0 0 0 0 0 0 0 0 0 0 0 0 0 0 0 0 0 0 0 0 0 0 0 0 0 0 0 0 0 0 0 0 0 0 0 0 0 0 0 0 0 0 0 0 0 0 0 0 0 0 0 0 0 0 0 0 0 0 0 0 0 0 0 0 0 0 0 0 0 0 0 0 0 0 0 0 0 0 0 0 0 0"/>
<parameter id="BeneluxtoSouthernEurope" value="0 0 0 0 0 0 0 0 0 0 0 0 0 0 0 0 0 0 0 0 0 0 0 0 0 1 0 0 0 0 0 0 0 0 0 0 0 0 0 0 0 0 0 0 0 0 0 0 0 0 0 0 0 0 0 0 0 0 0 0 0 0 0 0 0 0 0 0 0 0 0 0 0 0 0 0 0 0 0 0 0 0 0 0 0 0 0 0 0 0 0 0 0 0 0 0 0 0 0 0 0 0 0 0 0 0 0 0 0 0 0 0 0 0 0 0 0 0 0 0 0 0 0 0 0 0 0 0 0 0 0 0 0 0 0 0 0 0 0 0 0 0 0 0 0 0 0 0 0 0 0 0 0 0 0 0 0 0 0 0 0 0 0 0 0 0 0 0 0 0 0 0 0 0 0 0 0 0 0 0 0 0 0 0 0 0 0 0 0 0 0 0 0 0 0 0"/>
<parameter id="BeneluxtoWesternAfrica" value="0 0 0 0 0 0 0 0 0 0 0 0 0 0 0 0 0 0 0 0 0 0 0 0 0 0 1 0 0 0 0 0 0 0 0 0 0 0 0 0 0 0 0 0 0 0 0 0 0 0 0 0 0 0 0 0 0 0 0 0 0 0 0 0 0 0 0 0 0 0 0 0 0 0 0 0 0 0 0 0 0 0 0 0 0 0 0 0 0 0 0 0 0 0 0 0 0 0 0 0 0 0 0 0 0 0 0 0 0 0 0 0 0 0 0 0 0 0 0 0 0 0 0 0 0 0 0 0 0 0 0 0 0 0 0 0 0 0 0 0 0 0 0 0 0 0 0 0 0 0 0 0 0 0 0 0 0 0 0 0 0 0 0 0 0 0 0 0 0 0 0 0 0 0 0 0 0 0 0 0 0 0 0 0 0 0 0 0 0 0 0 0 0 0 0 0"/>
<parameter id="BeneluxtoWesternEurope" value="0 0 0 0 0 0 0 0 0 0 0 0 0 0 0 0 0 0 0 0 0 0 0 0 0 0 0 1 0 0 0 0 0 0 0 0 0 0 0 0 0 0 0 0 0 0 0 0 0 0 0 0 0 0 0 0 0 0 0 0 0 0 0 0 0 0 0 0 0 0 0 0 0 0 0 0 0 0 0 0 0 0 0 0 0 0 0 0 0 0 0 0 0 0 0 0 0 0 0 0 0 0 0 0 0 0 0 0 0 0 0 0 0 0 0 0 0 0 0 0 0 0 0 0 0 0 0 0 0 0 0 0 0 0 0 0 0 0 0 0 0 0 0 0 0 0 0 0 0 0 0 0 0 0 0 0 0 0 0 0 0 0 0 0 0 0 0 0 0 0 0 0 0 0 0 0 0 0 0 0 0 0 0 0 0 0 0 0 0 0 0 0 0 0 0 0"/>
<parameter id="EasternAfricatoAPAC" value="0 0 0 0 0 0 0 0 0 0 0 0 0 0 0 0 0 0 0 0 0 0 0 0 0 0 0 0 1 0 0 0 0 0 0 0 0 0 0 0 0 0 0 0 0 0 0 0 0 0 0 0 0 0 0 0 0 0 0 0 0 0 0 0 0 0 0 0 0 0 0 0 0 0 0 0 0 0 0 0 0 0 0 0 0 0 0 0 0 0 0 0 0 0 0 0 0 0 0 0 0 0 0 0 0 0 0 0 0 0 0 0 0 0 0 0 0 0 0 0 0 0 0 0 0 0 0 0 0 0 0 0 0 0 0 0 0 0 0 0 0 0 0 0 0 0 0 0 0 0 0 0 0 0 0 0 0 0 0 0 0 0 0 0 0 0 0 0 0 0 0 0 0 0 0 0 0 0 0 0 0 0 0 0 0 0 0 0 0 0 0 0 0 0 0 0"/>
<parameter id="EasternAfricatoBenelux" value="0 0 0 0 0 0 0 0 0 0 0 0 0 0 0 0 0 0 0 0 0 0 0 0 0 0 0 0 0 1 0 0 0 0 0 0 0 0 0 0 0 0 0 0 0 0 0 0 0 0 0 0 0 0 0 0 0 0 0 0 0 0 0 0 0 0 0 0 0 0 0 0 0 0 0 0 0 0 0 0 0 0 0 0 0 0 0 0 0 0 0 0 0 0 0 0 0 0 0 0 0 0 0 0 0 0 0 0 0 0 0 0 0 0 0 0 0 0 0 0 0 0 0 0 0 0 0 0 0 0 0 0 0 0 0 0 0 0 0 0 0 0 0 0 0 0 0 0 0 0 0 0 0 0 0 0 0 0 0 0 0 0 0 0 0 0 0 0 0 0 0 0 0 0 0 0 0 0 0 0 0 0 0 0 0 0 0 0 0 0 0 0 0 0 0 0"/>
<parameter id="EasternAfricatoEasternEurope" value="0 0 0 0 0 0 0 0 0 0 0 0 0 0 0 0 0 0 0 0 0 0 0 0 0 0 0 0 0 0 0 1 0 0 0 0 0 0 0 0 0 0 0 0 0 0 0 0 0 0 0 0 0 0 0 0 0 0 0 0 0 0 0 0 0 0 0 0 0 0 0 0 0 0 0 0 0 0 0 0 0 0 0 0 0 0 0 0 0 0 0 0 0 0 0 0 0 0 0 0 0 0 0 0 0 0 0 0 0 0 0 0 0 0 0 0 0 0 0 0 0 0 0 0 0 0 0 0 0 0 0 0 0 0 0 0 0 0 0 0 0 0 0 0 0 0 0 0 0 0 0 0 0 0 0 0 0 0 0 0 0 0 0 0 0 0 0 0 0 0 0 0 0 0 0 0 0 0 0 0 0 0 0 0 0 0 0 0 0 0 0 0 0 0 0 0"/>
<parameter id="EasternAfricatoFrance" value="0 0 0 0 0 0 0 0 0 0 0 0 0 0 0 0 0 0 0 0 0 0 0 0 0 0 0 0 0 0 0 0 1 0 0 0 0 0 0 0 0 0 0 0 0 0 0 0 0 0 0 0 0 0 0 0 0 0 0 0 0 0 0 0 0 0 0 0 0 0 0 0 0 0 0 0 0 0 0 0 0 0 0 0 0 0 0 0 0 0 0 0 0 0 0 0 0 0 0 0 0 0 0 0 0 0 0 0 0 0 0 0 0 0 0 0 0 0 0 0 0 0 0 0 0 0 0 0 0 0 0 0 0 0 0 0 0 0 0 0 0 0 0 0 0 0 0 0 0 0 0 0 0 0 0 0 0 0 0 0 0 0 0 0 0 0 0 0 0 0 0 0 0 0 0 0 0 0 0 0 0 0 0 0 0 0 0 0 0 0 0 0 0 0 0 0"/>
<parameter id="EasternAfricatoGermany" value="0 0 0 0 0 0 0 0 0 0 0 0 0 0 0 0 0 0 0 0 0 0 0 0 0 0 0 0 0 0 0 0 0 1 0 0 0 0 0 0 0 0 0 0 0 0 0 0 0 0 0 0 0 0 0 0 0 0 0 0 0 0 0 0 0 0 0 0 0 0 0 0 0 0 0 0 0 0 0 0 0 0 0 0 0 0 0 0 0 0 0 0 0 0 0 0 0 0 0 0 0 0 0 0 0 0 0 0 0 0 0 0 0 0 0 0 0 0 0 0 0 0 0 0 0 0 0 0 0 0 0 0 0 0 0 0 0 0 0 0 0 0 0 0 0 0 0 0 0 0 0 0 0 0 0 0 0 0 0 0 0 0 0 0 0 0 0 0 0 0 0 0 0 0 0 0 0 0 0 0 0 0 0 0 0 0 0 0 0 0 0 0 0 0 0 0"/>
<parameter id="EasternAfricatoMiddleAfrica" value="0 0 0 0 0 0 0 0 0 0 0 0 0 0 0 0 0 0 0 0 0 0 0 0 0 0 0 0 0 0 0 0 0 0 1 0 0 0 0 0 0 0 0 0 0 0 0 0 0 0 0 0 0 0 0 0 0 0 0 0 0 0 0 0 0 0 0 0 0 0 0 0 0 0 0 0 0 0 0 0 0 0 0 0 0 0 0 0 0 0 0 0 0 0 0 0 0 0 0 0 0 0 0 0 0 0 0 0 0 0 0 0 0 0 0 0 0 0 0 0 0 0 0 0 0 0 0 0 0 0 0 0 0 0 0 0 0 0 0 0 0 0 0 0 0 0 0 0 0 0 0 0 0 0 0 0 0 0 0 0 0 0 0 0 0 0 0 0 0 0 0 0 0 0 0 0 0 0 0 0 0 0 0 0 0 0 0 0 0 0 0 0 0 0 0 0"/>
<parameter id="EasternAfricatoNorthAmerica" value="0 0 0 0 0 0 0 0 0 0 0 0 0 0 0 0 0 0 0 0 0 0 0 0 0 0 0 0 0 0 0 0 0 0 0 1 0 0 0 0 0 0 0 0 0 0 0 0 0 0 0 0 0 0 0 0 0 0 0 0 0 0 0 0 0 0 0 0 0 0 0 0 0 0 0 0 0 0 0 0 0 0 0 0 0 0 0 0 0 0 0 0 0 0 0 0 0 0 0 0 0 0 0 0 0 0 0 0 0 0 0 0 0 0 0 0 0 0 0 0 0 0 0 0 0 0 0 0 0 0 0 0 0 0 0 0 0 0 0 0 0 0 0 0 0 0 0 0 0 0 0 0 0 0 0 0 0 0 0 0 0 0 0 0 0 0 0 0 0 0 0 0 0 0 0 0 0 0 0 0 0 0 0 0 0 0 0 0 0 0 0 0 0 0 0 0"/>
<parameter id="EasternAfricatoNorthernAfrica" value="0 0 0 0 0 0 0 0 0 0 0 0 0 0 0 0 0 0 0 0 0 0 0 0 0 0 0 0 0 0 0 0 0 0 0 0 1 0 0 0 0 0 0 0 0 0 0 0 0 0 0 0 0 0 0 0 0 0 0 0 0 0 0 0 0 0 0 0 0 0 0 0 0 0 0 0 0 0 0 0 0 0 0 0 0 0 0 0 0 0 0 0 0 0 0 0 0 0 0 0 0 0 0 0 0 0 0 0 0 0 0 0 0 0 0 0 0 0 0 0 0 0 0 0 0 0 0 0 0 0 0 0 0 0 0 0 0 0 0 0 0 0 0 0 0 0 0 0 0 0 0 0 0 0 0 0 0 0 0 0 0 0 0 0 0 0 0 0 0 0 0 0 0 0 0 0 0 0 0 0 0 0 0 0 0 0 0 0 0 0 0 0 0 0 0 0"/>
<parameter id="EasternAfricatoNorthernEurope" value="0 0 0 0 0 0 0 0 0 0 0 0 0 0 0 0 0 0 0 0 0 0 0 0 0 0 0 0 0 0 0 0 0 0 0 0 0 1 0 0 0 0 0 0 0 0 0 0 0 0 0 0 0 0 0 0 0 0 0 0 0 0 0 0 0 0 0 0 0 0 0 0 0 0 0 0 0 0 0 0 0 0 0 0 0 0 0 0 0 0 0 0 0 0 0 0 0 0 0 0 0 0 0 0 0 0 0 0 0 0 0 0 0 0 0 0 0 0 0 0 0 0 0 0 0 0 0 0 0 0 0 0 0 0 0 0 0 0 0 0 0 0 0 0 0 0 0 0 0 0 0 0 0 0 0 0 0 0 0 0 0 0 0 0 0 0 0 0 0 0 0 0 0 0 0 0 0 0 0 0 0 0 0 0 0 0 0 0 0 0 0 0 0 0 0 0"/>
<parameter id="EasternAfricatoSouthernAfrica" value="0 0 0 0 0 0 0 0 0 0 0 0 0 0 0 0 0 0 0 0 0 0 0 0 0 0 0 0 0 0 0 0 0 0 0 0 0 0 1 0 0 0 0 0 0 0 0 0 0 0 0 0 0 0 0 0 0 0 0 0 0 0 0 0 0 0 0 0 0 0 0 0 0 0 0 0 0 0 0 0 0 0 0 0 0 0 0 0 0 0 0 0 0 0 0 0 0 0 0 0 0 0 0 0 0 0 0 0 0 0 0 0 0 0 0 0 0 0 0 0 0 0 0 0 0 0 0 0 0 0 0 0 0 0 0 0 0 0 0 0 0 0 0 0 0 0 0 0 0 0 0 0 0 0 0 0 0 0 0 0 0 0 0 0 0 0 0 0 0 0 0 0 0 0 0 0 0 0 0 0 0 0 0 0 0 0 0 0 0 0 0 0 0 0 0 0"/>
<parameter id="EasternAfricatoSouthernEurope" value="0 0 0 0 0 0 0 0 0 0 0 0 0 0 0 0 0 0 0 0 0 0 0 0 0 0 0 0 0 0 0 0 0 0 0 0 0 0 0 1 0 0 0 0 0 0 0 0 0 0 0 0 0 0 0 0 0 0 0 0 0 0 0 0 0 0 0 0 0 0 0 0 0 0 0 0 0 0 0 0 0 0 0 0 0 0 0 0 0 0 0 0 0 0 0 0 0 0 0 0 0 0 0 0 0 0 0 0 0 0 0 0 0 0 0 0 0 0 0 0 0 0 0 0 0 0 0 0 0 0 0 0 0 0 0 0 0 0 0 0 0 0 0 0 0 0 0 0 0 0 0 0 0 0 0 0 0 0 0 0 0 0 0 0 0 0 0 0 0 0 0 0 0 0 0 0 0 0 0 0 0 0 0 0 0 0 0 0 0 0 0 0 0 0 0 0"/>
<parameter id="EasternAfricatoWesternAfrica" value="0 0 0 0 0 0 0 0 0 0 0 0 0 0 0 0 0 0 0 0 0 0 0 0 0 0 0 0 0 0 0 0 0 0 0 0 0 0 0 0 1 0 0 0 0 0 0 0 0 0 0 0 0 0 0 0 0 0 0 0 0 0 0 0 0 0 0 0 0 0 0 0 0 0 0 0 0 0 0 0 0 0 0 0 0 0 0 0 0 0 0 0 0 0 0 0 0 0 0 0 0 0 0 0 0 0 0 0 0 0 0 0 0 0 0 0 0 0 0 0 0 0 0 0 0 0 0 0 0 0 0 0 0 0 0 0 0 0 0 0 0 0 0 0 0 0 0 0 0 0 0 0 0 0 0 0 0 0 0 0 0 0 0 0 0 0 0 0 0 0 0 0 0 0 0 0 0 0 0 0 0 0 0 0 0 0 0 0 0 0 0 0 0 0 0 0"/>
<parameter id="EasternAfricatoWesternEurope" value="0 0 0 0 0 0 0 0 0 0 0 0 0 0 0 0 0 0 0 0 0 0 0 0 0 0 0 0 0 0 0 0 0 0 0 0 0 0 0 0 0 1 0 0 0 0 0 0 0 0 0 0 0 0 0 0 0 0 0 0 0 0 0 0 0 0 0 0 0 0 0 0 0 0 0 0 0 0 0 0 0 0 0 0 0 0 0 0 0 0 0 0 0 0 0 0 0 0 0 0 0 0 0 0 0 0 0 0 0 0 0 0 0 0 0 0 0 0 0 0 0 0 0 0 0 0 0 0 0 0 0 0 0 0 0 0 0 0 0 0 0 0 0 0 0 0 0 0 0 0 0 0 0 0 0 0 0 0 0 0 0 0 0 0 0 0 0 0 0 0 0 0 0 0 0 0 0 0 0 0 0 0 0 0 0 0 0 0 0 0 0 0 0 0 0 0"/>
<parameter id="EasternEuropetoAPAC" value="0 0 0 0 0 0 0 0 0 0 0 0 0 0 0 0 0 0 0 0 0 0 0 0 0 0 0 0 0 0 0 0 0 0 0 0 0 0 0 0 0 0 1 0 0 0 0 0 0 0 0 0 0 0 0 0 0 0 0 0 0 0 0 0 0 0 0 0 0 0 0 0 0 0 0 0 0 0 0 0 0 0 0 0 0 0 0 0 0 0 0 0 0 0 0 0 0 0 0 0 0 0 0 0 0 0 0 0 0 0 0 0 0 0 0 0 0 0 0 0 0 0 0 0 0 0 0 0 0 0 0 0 0 0 0 0 0 0 0 0 0 0 0 0 0 0 0 0 0 0 0 0 0 0 0 0 0 0 0 0 0 0 0 0 0 0 0 0 0 0 0 0 0 0 0 0 0 0 0 0 0 0 0 0 0 0 0 0 0 0 0 0 0 0 0 0"/>
<parameter id="EasternEuropetoBenelux" value="0 0 0 0 0 0 0 0 0 0 0 0 0 0 0 0 0 0 0 0 0 0 0 0 0 0 0 0 0 0 0 0 0 0 0 0 0 0 0 0 0 0 0 1 0 0 0 0 0 0 0 0 0 0 0 0 0 0 0 0 0 0 0 0 0 0 0 0 0 0 0 0 0 0 0 0 0 0 0 0 0 0 0 0 0 0 0 0 0 0 0 0 0 0 0 0 0 0 0 0 0 0 0 0 0 0 0 0 0 0 0 0 0 0 0 0 0 0 0 0 0 0 0 0 0 0 0 0 0 0 0 0 0 0 0 0 0 0 0 0 0 0 0 0 0 0 0 0 0 0 0 0 0 0 0 0 0 0 0 0 0 0 0 0 0 0 0 0 0 0 0 0 0 0 0 0 0 0 0 0 0 0 0 0 0 0 0 0 0 0 0 0 0 0 0 0"/>
<parameter id="EasternEuropetoEasternAfrica" value="0 0 0 0 0 0 0 0 0 0 0 0 0 0 0 0 0 0 0 0 0 0 0 0 0 0 0 0 0 0 0 0 0 0 0 0 0 0 0 0 0 0 0 0 1 0 0 0 0 0 0 0 0 0 0 0 0 0 0 0 0 0 0 0 0 0 0 0 0 0 0 0 0 0 0 0 0 0 0 0 0 0 0 0 0 0 0 0 0 0 0 0 0 0 0 0 0 0 0 0 0 0 0 0 0 0 0 0 0 0 0 0 0 0 0 0 0 0 0 0 0 0 0 0 0 0 0 0 0 0 0 0 0 0 0 0 0 0 0 0 0 0 0 0 0 0 0 0 0 0 0 0 0 0 0 0 0 0 0 0 0 0 0 0 0 0 0 0 0 0 0 0 0 0 0 0 0 0 0 0 0 0 0 0 0 0 0 0 0 0 0 0 0 0 0 0"/>
<parameter id="EasternEuropetoFrance" value="0 0 0 0 0 0 0 0 0 0 0 0 0 0 0 0 0 0 0 0 0 0 0 0 0 0 0 0 0 0 0 0 0 0 0 0 0 0 0 0 0 0 0 0 0 0 1 0 0 0 0 0 0 0 0 0 0 0 0 0 0 0 0 0 0 0 0 0 0 0 0 0 0 0 0 0 0 0 0 0 0 0 0 0 0 0 0 0 0 0 0 0 0 0 0 0 0 0 0 0 0 0 0 0 0 0 0 0 0 0 0 0 0 0 0 0 0 0 0 0 0 0 0 0 0 0 0 0 0 0 0 0 0 0 0 0 0 0 0 0 0 0 0 0 0 0 0 0 0 0 0 0 0 0 0 0 0 0 0 0 0 0 0 0 0 0 0 0 0 0 0 0 0 0 0 0 0 0 0 0 0 0 0 0 0 0 0 0 0 0 0 0 0 0 0 0"/>
<parameter id="EasternEuropetoGermany" value="0 0 0 0 0 0 0 0 0 0 0 0 0 0 0 0 0 0 0 0 0 0 0 0 0 0 0 0 0 0 0 0 0 0 0 0 0 0 0 0 0 0 0 0 0 0 0 1 0 0 0 0 0 0 0 0 0 0 0 0 0 0 0 0 0 0 0 0 0 0 0 0 0 0 0 0 0 0 0 0 0 0 0 0 0 0 0 0 0 0 0 0 0 0 0 0 0 0 0 0 0 0 0 0 0 0 0 0 0 0 0 0 0 0 0 0 0 0 0 0 0 0 0 0 0 0 0 0 0 0 0 0 0 0 0 0 0 0 0 0 0 0 0 0 0 0 0 0 0 0 0 0 0 0 0 0 0 0 0 0 0 0 0 0 0 0 0 0 0 0 0 0 0 0 0 0 0 0 0 0 0 0 0 0 0 0 0 0 0 0 0 0 0 0 0 0"/>
<parameter id="EasternEuropetoMiddleAfrica" value="0 0 0 0 0 0 0 0 0 0 0 0 0 0 0 0 0 0 0 0 0 0 0 0 0 0 0 0 0 0 0 0 0 0 0 0 0 0 0 0 0 0 0 0 0 0 0 0 1 0 0 0 0 0 0 0 0 0 0 0 0 0 0 0 0 0 0 0 0 0 0 0 0 0 0 0 0 0 0 0 0 0 0 0 0 0 0 0 0 0 0 0 0 0 0 0 0 0 0 0 0 0 0 0 0 0 0 0 0 0 0 0 0 0 0 0 0 0 0 0 0 0 0 0 0 0 0 0 0 0 0 0 0 0 0 0 0 0 0 0 0 0 0 0 0 0 0 0 0 0 0 0 0 0 0 0 0 0 0 0 0 0 0 0 0 0 0 0 0 0 0 0 0 0 0 0 0 0 0 0 0 0 0 0 0 0 0 0 0 0 0 0 0 0 0 0"/>
<parameter id="EasternEuropetoNorthAmerica" value="0 0 0 0 0 0 0 0 0 0 0 0 0 0 0 0 0 0 0 0 0 0 0 0 0 0 0 0 0 0 0 0 0 0 0 0 0 0 0 0 0 0 0 0 0 0 0 0 0 1 0 0 0 0 0 0 0 0 0 0 0 0 0 0 0 0 0 0 0 0 0 0 0 0 0 0 0 0 0 0 0 0 0 0 0 0 0 0 0 0 0 0 0 0 0 0 0 0 0 0 0 0 0 0 0 0 0 0 0 0 0 0 0 0 0 0 0 0 0 0 0 0 0 0 0 0 0 0 0 0 0 0 0 0 0 0 0 0 0 0 0 0 0 0 0 0 0 0 0 0 0 0 0 0 0 0 0 0 0 0 0 0 0 0 0 0 0 0 0 0 0 0 0 0 0 0 0 0 0 0 0 0 0 0 0 0 0 0 0 0 0 0 0 0 0 0"/>
<parameter id="EasternEuropetoNorthernAfrica" value="0 0 0 0 0 0 0 0 0 0 0 0 0 0 0 0 0 0 0 0 0 0 0 0 0 0 0 0 0 0 0 0 0 0 0 0 0 0 0 0 0 0 0 0 0 0 0 0 0 0 1 0 0 0 0 0 0 0 0 0 0 0 0 0 0 0 0 0 0 0 0 0 0 0 0 0 0 0 0 0 0 0 0 0 0 0 0 0 0 0 0 0 0 0 0 0 0 0 0 0 0 0 0 0 0 0 0 0 0 0 0 0 0 0 0 0 0 0 0 0 0 0 0 0 0 0 0 0 0 0 0 0 0 0 0 0 0 0 0 0 0 0 0 0 0 0 0 0 0 0 0 0 0 0 0 0 0 0 0 0 0 0 0 0 0 0 0 0 0 0 0 0 0 0 0 0 0 0 0 0 0 0 0 0 0 0 0 0 0 0 0 0 0 0 0 0"/>
<parameter id="EasternEuropetoNorthernEurope" value="0 0 0 0 0 0 0 0 0 0 0 0 0 0 0 0 0 0 0 0 0 0 0 0 0 0 0 0 0 0 0 0 0 0 0 0 0 0 0 0 0 0 0 0 0 0 0 0 0 0 0 1 0 0 0 0 0 0 0 0 0 0 0 0 0 0 0 0 0 0 0 0 0 0 0 0 0 0 0 0 0 0 0 0 0 0 0 0 0 0 0 0 0 0 0 0 0 0 0 0 0 0 0 0 0 0 0 0 0 0 0 0 0 0 0 0 0 0 0 0 0 0 0 0 0 0 0 0 0 0 0 0 0 0 0 0 0 0 0 0 0 0 0 0 0 0 0 0 0 0 0 0 0 0 0 0 0 0 0 0 0 0 0 0 0 0 0 0 0 0 0 0 0 0 0 0 0 0 0 0 0 0 0 0 0 0 0 0 0 0 0 0 0 0 0 0"/>
<parameter id="EasternEuropetoSouthernAfrica" value="0 0 0 0 0 0 0 0 0 0 0 0 0 0 0 0 0 0 0 0 0 0 0 0 0 0 0 0 0 0 0 0 0 0 0 0 0 0 0 0 0 0 0 0 0 0 0 0 0 0 0 0 1 0 0 0 0 0 0 0 0 0 0 0 0 0 0 0 0 0 0 0 0 0 0 0 0 0 0 0 0 0 0 0 0 0 0 0 0 0 0 0 0 0 0 0 0 0 0 0 0 0 0 0 0 0 0 0 0 0 0 0 0 0 0 0 0 0 0 0 0 0 0 0 0 0 0 0 0 0 0 0 0 0 0 0 0 0 0 0 0 0 0 0 0 0 0 0 0 0 0 0 0 0 0 0 0 0 0 0 0 0 0 0 0 0 0 0 0 0 0 0 0 0 0 0 0 0 0 0 0 0 0 0 0 0 0 0 0 0 0 0 0 0 0 0"/>
<parameter id="EasternEuropetoSouthernEurope" value="0 0 0 0 0 0 0 0 0 0 0 0 0 0 0 0 0 0 0 0 0 0 0 0 0 0 0 0 0 0 0 0 0 0 0 0 0 0 0 0 0 0 0 0 0 0 0 0 0 0 0 0 0 1 0 0 0 0 0 0 0 0 0 0 0 0 0 0 0 0 0 0 0 0 0 0 0 0 0 0 0 0 0 0 0 0 0 0 0 0 0 0 0 0 0 0 0 0 0 0 0 0 0 0 0 0 0 0 0 0 0 0 0 0 0 0 0 0 0 0 0 0 0 0 0 0 0 0 0 0 0 0 0 0 0 0 0 0 0 0 0 0 0 0 0 0 0 0 0 0 0 0 0 0 0 0 0 0 0 0 0 0 0 0 0 0 0 0 0 0 0 0 0 0 0 0 0 0 0 0 0 0 0 0 0 0 0 0 0 0 0 0 0 0 0 0"/>
<parameter id="EasternEuropetoWesternAfrica" value="0 0 0 0 0 0 0 0 0 0 0 0 0 0 0 0 0 0 0 0 0 0 0 0 0 0 0 0 0 0 0 0 0 0 0 0 0 0 0 0 0 0 0 0 0 0 0 0 0 0 0 0 0 0 1 0 0 0 0 0 0 0 0 0 0 0 0 0 0 0 0 0 0 0 0 0 0 0 0 0 0 0 0 0 0 0 0 0 0 0 0 0 0 0 0 0 0 0 0 0 0 0 0 0 0 0 0 0 0 0 0 0 0 0 0 0 0 0 0 0 0 0 0 0 0 0 0 0 0 0 0 0 0 0 0 0 0 0 0 0 0 0 0 0 0 0 0 0 0 0 0 0 0 0 0 0 0 0 0 0 0 0 0 0 0 0 0 0 0 0 0 0 0 0 0 0 0 0 0 0 0 0 0 0 0 0 0 0 0 0 0 0 0 0 0 0"/>
<parameter id="EasternEuropetoWesternEurope" value="0 0 0 0 0 0 0 0 0 0 0 0 0 0 0 0 0 0 0 0 0 0 0 0 0 0 0 0 0 0 0 0 0 0 0 0 0 0 0 0 0 0 0 0 0 0 0 0 0 0 0 0 0 0 0 1 0 0 0 0 0 0 0 0 0 0 0 0 0 0 0 0 0 0 0 0 0 0 0 0 0 0 0 0 0 0 0 0 0 0 0 0 0 0 0 0 0 0 0 0 0 0 0 0 0 0 0 0 0 0 0 0 0 0 0 0 0 0 0 0 0 0 0 0 0 0 0 0 0 0 0 0 0 0 0 0 0 0 0 0 0 0 0 0 0 0 0 0 0 0 0 0 0 0 0 0 0 0 0 0 0 0 0 0 0 0 0 0 0 0 0 0 0 0 0 0 0 0 0 0 0 0 0 0 0 0 0 0 0 0 0 0 0 0 0 0"/>
<parameter id="FrancetoAPAC" value="0 0 0 0 0 0 0 0 0 0 0 0 0 0 0 0 0 0 0 0 0 0 0 0 0 0 0 0 0 0 0 0 0 0 0 0 0 0 0 0 0 0 0 0 0 0 0 0 0 0 0 0 0 0 0 0 1 0 0 0 0 0 0 0 0 0 0 0 0 0 0 0 0 0 0 0 0 0 0 0 0 0 0 0 0 0 0 0 0 0 0 0 0 0 0 0 0 0 0 0 0 0 0 0 0 0 0 0 0 0 0 0 0 0 0 0 0 0 0 0 0 0 0 0 0 0 0 0 0 0 0 0 0 0 0 0 0 0 0 0 0 0 0 0 0 0 0 0 0 0 0 0 0 0 0 0 0 0 0 0 0 0 0 0 0 0 0 0 0 0 0 0 0 0 0 0 0 0 0 0 0 0 0 0 0 0 0 0 0 0 0 0 0 0 0 0"/>
<parameter id="FrancetoBenelux" value="0 0 0 0 0 0 0 0 0 0 0 0 0 0 0 0 0 0 0 0 0 0 0 0 0 0 0 0 0 0 0 0 0 0 0 0 0 0 0 0 0 0 0 0 0 0 0 0 0 0 0 0 0 0 0 0 0 1 0 0 0 0 0 0 0 0 0 0 0 0 0 0 0 0 0 0 0 0 0 0 0 0 0 0 0 0 0 0 0 0 0 0 0 0 0 0 0 0 0 0 0 0 0 0 0 0 0 0 0 0 0 0 0 0 0 0 0 0 0 0 0 0 0 0 0 0 0 0 0 0 0 0 0 0 0 0 0 0 0 0 0 0 0 0 0 0 0 0 0 0 0 0 0 0 0 0 0 0 0 0 0 0 0 0 0 0 0 0 0 0 0 0 0 0 0 0 0 0 0 0 0 0 0 0 0 0 0 0 0 0 0 0 0 0 0 0"/>
<parameter id="FrancetoEasternAfrica" value="0 0 0 0 0 0 0 0 0 0 0 0 0 0 0 0 0 0 0 0 0 0 0 0 0 0 0 0 0 0 0 0 0 0 0 0 0 0 0 0 0 0 0 0 0 0 0 0 0 0 0 0 0 0 0 0 0 0 1 0 0 0 0 0 0 0 0 0 0 0 0 0 0 0 0 0 0 0 0 0 0 0 0 0 0 0 0 0 0 0 0 0 0 0 0 0 0 0 0 0 0 0 0 0 0 0 0 0 0 0 0 0 0 0 0 0 0 0 0 0 0 0 0 0 0 0 0 0 0 0 0 0 0 0 0 0 0 0 0 0 0 0 0 0 0 0 0 0 0 0 0 0 0 0 0 0 0 0 0 0 0 0 0 0 0 0 0 0 0 0 0 0 0 0 0 0 0 0 0 0 0 0 0 0 0 0 0 0 0 0 0 0 0 0 0 0"/>
<parameter id="FrancetoEasternEurope" value="0 0 0 0 0 0 0 0 0 0 0 0 0 0 0 0 0 0 0 0 0 0 0 0 0 0 0 0 0 0 0 0 0 0 0 0 0 0 0 0 0 0 0 0 0 0 0 0 0 0 0 0 0 0 0 0 0 0 0 1 0 0 0 0 0 0 0 0 0 0 0 0 0 0 0 0 0 0 0 0 0 0 0 0 0 0 0 0 0 0 0 0 0 0 0 0 0 0 0 0 0 0 0 0 0 0 0 0 0 0 0 0 0 0 0 0 0 0 0 0 0 0 0 0 0 0 0 0 0 0 0 0 0 0 0 0 0 0 0 0 0 0 0 0 0 0 0 0 0 0 0 0 0 0 0 0 0 0 0 0 0 0 0 0 0 0 0 0 0 0 0 0 0 0 0 0 0 0 0 0 0 0 0 0 0 0 0 0 0 0 0 0 0 0 0 0"/>
<parameter id="FrancetoGermany" value="0 0 0 0 0 0 0 0 0 0 0 0 0 0 0 0 0 0 0 0 0 0 0 0 0 0 0 0 0 0 0 0 0 0 0 0 0 0 0 0 0 0 0 0 0 0 0 0 0 0 0 0 0 0 0 0 0 0 0 0 0 1 0 0 0 0 0 0 0 0 0 0 0 0 0 0 0 0 0 0 0 0 0 0 0 0 0 0 0 0 0 0 0 0 0 0 0 0 0 0 0 0 0 0 0 0 0 0 0 0 0 0 0 0 0 0 0 0 0 0 0 0 0 0 0 0 0 0 0 0 0 0 0 0 0 0 0 0 0 0 0 0 0 0 0 0 0 0 0 0 0 0 0 0 0 0 0 0 0 0 0 0 0 0 0 0 0 0 0 0 0 0 0 0 0 0 0 0 0 0 0 0 0 0 0 0 0 0 0 0 0 0 0 0 0 0"/>
<parameter id="FrancetoMiddleAfrica" value="0 0 0 0 0 0 0 0 0 0 0 0 0 0 0 0 0 0 0 0 0 0 0 0 0 0 0 0 0 0 0 0 0 0 0 0 0 0 0 0 0 0 0 0 0 0 0 0 0 0 0 0 0 0 0 0 0 0 0 0 0 0 1 0 0 0 0 0 0 0 0 0 0 0 0 0 0 0 0 0 0 0 0 0 0 0 0 0 0 0 0 0 0 0 0 0 0 0 0 0 0 0 0 0 0 0 0 0 0 0 0 0 0 0 0 0 0 0 0 0 0 0 0 0 0 0 0 0 0 0 0 0 0 0 0 0 0 0 0 0 0 0 0 0 0 0 0 0 0 0 0 0 0 0 0 0 0 0 0 0 0 0 0 0 0 0 0 0 0 0 0 0 0 0 0 0 0 0 0 0 0 0 0 0 0 0 0 0 0 0 0 0 0 0 0 0"/>
<parameter id="FrancetoNorthAmerica" value="0 0 0 0 0 0 0 0 0 0 0 0 0 0 0 0 0 0 0 0 0 0 0 0 0 0 0 0 0 0 0 0 0 0 0 0 0 0 0 0 0 0 0 0 0 0 0 0 0 0 0 0 0 0 0 0 0 0 0 0 0 0 0 1 0 0 0 0 0 0 0 0 0 0 0 0 0 0 0 0 0 0 0 0 0 0 0 0 0 0 0 0 0 0 0 0 0 0 0 0 0 0 0 0 0 0 0 0 0 0 0 0 0 0 0 0 0 0 0 0 0 0 0 0 0 0 0 0 0 0 0 0 0 0 0 0 0 0 0 0 0 0 0 0 0 0 0 0 0 0 0 0 0 0 0 0 0 0 0 0 0 0 0 0 0 0 0 0 0 0 0 0 0 0 0 0 0 0 0 0 0 0 0 0 0 0 0 0 0 0 0 0 0 0 0 0"/>
<parameter id="FrancetoNorthernAfrica" value="0 0 0 0 0 0 0 0 0 0 0 0 0 0 0 0 0 0 0 0 0 0 0 0 0 0 0 0 0 0 0 0 0 0 0 0 0 0 0 0 0 0 0 0 0 0 0 0 0 0 0 0 0 0 0 0 0 0 0 0 0 0 0 0 1 0 0 0 0 0 0 0 0 0 0 0 0 0 0 0 0 0 0 0 0 0 0 0 0 0 0 0 0 0 0 0 0 0 0 0 0 0 0 0 0 0 0 0 0 0 0 0 0 0 0 0 0 0 0 0 0 0 0 0 0 0 0 0 0 0 0 0 0 0 0 0 0 0 0 0 0 0 0 0 0 0 0 0 0 0 0 0 0 0 0 0 0 0 0 0 0 0 0 0 0 0 0 0 0 0 0 0 0 0 0 0 0 0 0 0 0 0 0 0 0 0 0 0 0 0 0 0 0 0 0 0"/>
<parameter id="FrancetoNorthernEurope" value="0 0 0 0 0 0 0 0 0 0 0 0 0 0 0 0 0 0 0 0 0 0 0 0 0 0 0 0 0 0 0 0 0 0 0 0 0 0 0 0 0 0 0 0 0 0 0 0 0 0 0 0 0 0 0 0 0 0 0 0 0 0 0 0 0 1 0 0 0 0 0 0 0 0 0 0 0 0 0 0 0 0 0 0 0 0 0 0 0 0 0 0 0 0 0 0 0 0 0 0 0 0 0 0 0 0 0 0 0 0 0 0 0 0 0 0 0 0 0 0 0 0 0 0 0 0 0 0 0 0 0 0 0 0 0 0 0 0 0 0 0 0 0 0 0 0 0 0 0 0 0 0 0 0 0 0 0 0 0 0 0 0 0 0 0 0 0 0 0 0 0 0 0 0 0 0 0 0 0 0 0 0 0 0 0 0 0 0 0 0 0 0 0 0 0 0"/>
<parameter id="FrancetoSouthernAfrica" value="0 0 0 0 0 0 0 0 0 0 0 0 0 0 0 0 0 0 0 0 0 0 0 0 0 0 0 0 0 0 0 0 0 0 0 0 0 0 0 0 0 0 0 0 0 0 0 0 0 0 0 0 0 0 0 0 0 0 0 0 0 0 0 0 0 0 1 0 0 0 0 0 0 0 0 0 0 0 0 0 0 0 0 0 0 0 0 0 0 0 0 0 0 0 0 0 0 0 0 0 0 0 0 0 0 0 0 0 0 0 0 0 0 0 0 0 0 0 0 0 0 0 0 0 0 0 0 0 0 0 0 0 0 0 0 0 0 0 0 0 0 0 0 0 0 0 0 0 0 0 0 0 0 0 0 0 0 0 0 0 0 0 0 0 0 0 0 0 0 0 0 0 0 0 0 0 0 0 0 0 0 0 0 0 0 0 0 0 0 0 0 0 0 0 0 0"/>
<parameter id="FrancetoSouthernEurope" value="0 0 0 0 0 0 0 0 0 0 0 0 0 0 0 0 0 0 0 0 0 0 0 0 0 0 0 0 0 0 0 0 0 0 0 0 0 0 0 0 0 0 0 0 0 0 0 0 0 0 0 0 0 0 0 0 0 0 0 0 0 0 0 0 0 0 0 1 0 0 0 0 0 0 0 0 0 0 0 0 0 0 0 0 0 0 0 0 0 0 0 0 0 0 0 0 0 0 0 0 0 0 0 0 0 0 0 0 0 0 0 0 0 0 0 0 0 0 0 0 0 0 0 0 0 0 0 0 0 0 0 0 0 0 0 0 0 0 0 0 0 0 0 0 0 0 0 0 0 0 0 0 0 0 0 0 0 0 0 0 0 0 0 0 0 0 0 0 0 0 0 0 0 0 0 0 0 0 0 0 0 0 0 0 0 0 0 0 0 0 0 0 0 0 0 0"/>
<parameter id="FrancetoWesternAfrica" value="0 0 0 0 0 0 0 0 0 0 0 0 0 0 0 0 0 0 0 0 0 0 0 0 0 0 0 0 0 0 0 0 0 0 0 0 0 0 0 0 0 0 0 0 0 0 0 0 0 0 0 0 0 0 0 0 0 0 0 0 0 0 0 0 0 0 0 0 1 0 0 0 0 0 0 0 0 0 0 0 0 0 0 0 0 0 0 0 0 0 0 0 0 0 0 0 0 0 0 0 0 0 0 0 0 0 0 0 0 0 0 0 0 0 0 0 0 0 0 0 0 0 0 0 0 0 0 0 0 0 0 0 0 0 0 0 0 0 0 0 0 0 0 0 0 0 0 0 0 0 0 0 0 0 0 0 0 0 0 0 0 0 0 0 0 0 0 0 0 0 0 0 0 0 0 0 0 0 0 0 0 0 0 0 0 0 0 0 0 0 0 0 0 0 0 0"/>
<parameter id="FrancetoWesternEurope" value="0 0 0 0 0 0 0 0 0 0 0 0 0 0 0 0 0 0 0 0 0 0 0 0 0 0 0 0 0 0 0 0 0 0 0 0 0 0 0 0 0 0 0 0 0 0 0 0 0 0 0 0 0 0 0 0 0 0 0 0 0 0 0 0 0 0 0 0 0 1 0 0 0 0 0 0 0 0 0 0 0 0 0 0 0 0 0 0 0 0 0 0 0 0 0 0 0 0 0 0 0 0 0 0 0 0 0 0 0 0 0 0 0 0 0 0 0 0 0 0 0 0 0 0 0 0 0 0 0 0 0 0 0 0 0 0 0 0 0 0 0 0 0 0 0 0 0 0 0 0 0 0 0 0 0 0 0 0 0 0 0 0 0 0 0 0 0 0 0 0 0 0 0 0 0 0 0 0 0 0 0 0 0 0 0 0 0 0 0 0 0 0 0 0 0 0"/>
<parameter id="GermanytoAPAC" value="0 0 0 0 0 0 0 0 0 0 0 0 0 0 0 0 0 0 0 0 0 0 0 0 0 0 0 0 0 0 0 0 0 0 0 0 0 0 0 0 0 0 0 0 0 0 0 0 0 0 0 0 0 0 0 0 0 0 0 0 0 0 0 0 0 0 0 0 0 0 1 0 0 0 0 0 0 0 0 0 0 0 0 0 0 0 0 0 0 0 0 0 0 0 0 0 0 0 0 0 0 0 0 0 0 0 0 0 0 0 0 0 0 0 0 0 0 0 0 0 0 0 0 0 0 0 0 0 0 0 0 0 0 0 0 0 0 0 0 0 0 0 0 0 0 0 0 0 0 0 0 0 0 0 0 0 0 0 0 0 0 0 0 0 0 0 0 0 0 0 0 0 0 0 0 0 0 0 0 0 0 0 0 0 0 0 0 0 0 0 0 0 0 0 0 0"/>
<parameter id="GermanytoBenelux" value="0 0 0 0 0 0 0 0 0 0 0 0 0 0 0 0 0 0 0 0 0 0 0 0 0 0 0 0 0 0 0 0 0 0 0 0 0 0 0 0 0 0 0 0 0 0 0 0 0 0 0 0 0 0 0 0 0 0 0 0 0 0 0 0 0 0 0 0 0 0 0 1 0 0 0 0 0 0 0 0 0 0 0 0 0 0 0 0 0 0 0 0 0 0 0 0 0 0 0 0 0 0 0 0 0 0 0 0 0 0 0 0 0 0 0 0 0 0 0 0 0 0 0 0 0 0 0 0 0 0 0 0 0 0 0 0 0 0 0 0 0 0 0 0 0 0 0 0 0 0 0 0 0 0 0 0 0 0 0 0 0 0 0 0 0 0 0 0 0 0 0 0 0 0 0 0 0 0 0 0 0 0 0 0 0 0 0 0 0 0 0 0 0 0 0 0"/>
<parameter id="GermanytoEasternAfrica" value="0 0 0 0 0 0 0 0 0 0 0 0 0 0 0 0 0 0 0 0 0 0 0 0 0 0 0 0 0 0 0 0 0 0 0 0 0 0 0 0 0 0 0 0 0 0 0 0 0 0 0 0 0 0 0 0 0 0 0 0 0 0 0 0 0 0 0 0 0 0 0 0 1 0 0 0 0 0 0 0 0 0 0 0 0 0 0 0 0 0 0 0 0 0 0 0 0 0 0 0 0 0 0 0 0 0 0 0 0 0 0 0 0 0 0 0 0 0 0 0 0 0 0 0 0 0 0 0 0 0 0 0 0 0 0 0 0 0 0 0 0 0 0 0 0 0 0 0 0 0 0 0 0 0 0 0 0 0 0 0 0 0 0 0 0 0 0 0 0 0 0 0 0 0 0 0 0 0 0 0 0 0 0 0 0 0 0 0 0 0 0 0 0 0 0 0"/>
<parameter id="GermanytoEasternEurope" value="0 0 0 0 0 0 0 0 0 0 0 0 0 0 0 0 0 0 0 0 0 0 0 0 0 0 0 0 0 0 0 0 0 0 0 0 0 0 0 0 0 0 0 0 0 0 0 0 0 0 0 0 0 0 0 0 0 0 0 0 0 0 0 0 0 0 0 0 0 0 0 0 0 1 0 0 0 0 0 0 0 0 0 0 0 0 0 0 0 0 0 0 0 0 0 0 0 0 0 0 0 0 0 0 0 0 0 0 0 0 0 0 0 0 0 0 0 0 0 0 0 0 0 0 0 0 0 0 0 0 0 0 0 0 0 0 0 0 0 0 0 0 0 0 0 0 0 0 0 0 0 0 0 0 0 0 0 0 0 0 0 0 0 0 0 0 0 0 0 0 0 0 0 0 0 0 0 0 0 0 0 0 0 0 0 0 0 0 0 0 0 0 0 0 0 0"/>
<parameter id="GermanytoFrance" value="0 0 0 0 0 0 0 0 0 0 0 0 0 0 0 0 0 0 0 0 0 0 0 0 0 0 0 0 0 0 0 0 0 0 0 0 0 0 0 0 0 0 0 0 0 0 0 0 0 0 0 0 0 0 0 0 0 0 0 0 0 0 0 0 0 0 0 0 0 0 0 0 0 0 1 0 0 0 0 0 0 0 0 0 0 0 0 0 0 0 0 0 0 0 0 0 0 0 0 0 0 0 0 0 0 0 0 0 0 0 0 0 0 0 0 0 0 0 0 0 0 0 0 0 0 0 0 0 0 0 0 0 0 0 0 0 0 0 0 0 0 0 0 0 0 0 0 0 0 0 0 0 0 0 0 0 0 0 0 0 0 0 0 0 0 0 0 0 0 0 0 0 0 0 0 0 0 0 0 0 0 0 0 0 0 0 0 0 0 0 0 0 0 0 0 0"/>
<parameter id="GermanytoMiddleAfrica" value="0 0 0 0 0 0 0 0 0 0 0 0 0 0 0 0 0 0 0 0 0 0 0 0 0 0 0 0 0 0 0 0 0 0 0 0 0 0 0 0 0 0 0 0 0 0 0 0 0 0 0 0 0 0 0 0 0 0 0 0 0 0 0 0 0 0 0 0 0 0 0 0 0 0 0 0 1 0 0 0 0 0 0 0 0 0 0 0 0 0 0 0 0 0 0 0 0 0 0 0 0 0 0 0 0 0 0 0 0 0 0 0 0 0 0 0 0 0 0 0 0 0 0 0 0 0 0 0 0 0 0 0 0 0 0 0 0 0 0 0 0 0 0 0 0 0 0 0 0 0 0 0 0 0 0 0 0 0 0 0 0 0 0 0 0 0 0 0 0 0 0 0 0 0 0 0 0 0 0 0 0 0 0 0 0 0 0 0 0 0 0 0 0 0 0 0"/>
<parameter id="GermanytoNorthAmerica" value="0 0 0 0 0 0 0 0 0 0 0 0 0 0 0 0 0 0 0 0 0 0 0 0 0 0 0 0 0 0 0 0 0 0 0 0 0 0 0 0 0 0 0 0 0 0 0 0 0 0 0 0 0 0 0 0 0 0 0 0 0 0 0 0 0 0 0 0 0 0 0 0 0 0 0 0 0 1 0 0 0 0 0 0 0 0 0 0 0 0 0 0 0 0 0 0 0 0 0 0 0 0 0 0 0 0 0 0 0 0 0 0 0 0 0 0 0 0 0 0 0 0 0 0 0 0 0 0 0 0 0 0 0 0 0 0 0 0 0 0 0 0 0 0 0 0 0 0 0 0 0 0 0 0 0 0 0 0 0 0 0 0 0 0 0 0 0 0 0 0 0 0 0 0 0 0 0 0 0 0 0 0 0 0 0 0 0 0 0 0 0 0 0 0 0 0"/>
<parameter id="GermanytoNorthernAfrica" value="0 0 0 0 0 0 0 0 0 0 0 0 0 0 0 0 0 0 0 0 0 0 0 0 0 0 0 0 0 0 0 0 0 0 0 0 0 0 0 0 0 0 0 0 0 0 0 0 0 0 0 0 0 0 0 0 0 0 0 0 0 0 0 0 0 0 0 0 0 0 0 0 0 0 0 0 0 0 1 0 0 0 0 0 0 0 0 0 0 0 0 0 0 0 0 0 0 0 0 0 0 0 0 0 0 0 0 0 0 0 0 0 0 0 0 0 0 0 0 0 0 0 0 0 0 0 0 0 0 0 0 0 0 0 0 0 0 0 0 0 0 0 0 0 0 0 0 0 0 0 0 0 0 0 0 0 0 0 0 0 0 0 0 0 0 0 0 0 0 0 0 0 0 0 0 0 0 0 0 0 0 0 0 0 0 0 0 0 0 0 0 0 0 0 0 0"/>
<parameter id="GermanytoNorthernEurope" value="0 0 0 0 0 0 0 0 0 0 0 0 0 0 0 0 0 0 0 0 0 0 0 0 0 0 0 0 0 0 0 0 0 0 0 0 0 0 0 0 0 0 0 0 0 0 0 0 0 0 0 0 0 0 0 0 0 0 0 0 0 0 0 0 0 0 0 0 0 0 0 0 0 0 0 0 0 0 0 1 0 0 0 0 0 0 0 0 0 0 0 0 0 0 0 0 0 0 0 0 0 0 0 0 0 0 0 0 0 0 0 0 0 0 0 0 0 0 0 0 0 0 0 0 0 0 0 0 0 0 0 0 0 0 0 0 0 0 0 0 0 0 0 0 0 0 0 0 0 0 0 0 0 0 0 0 0 0 0 0 0 0 0 0 0 0 0 0 0 0 0 0 0 0 0 0 0 0 0 0 0 0 0 0 0 0 0 0 0 0 0 0 0 0 0 0"/>
<parameter id="GermanytoSouthernAfrica" value="0 0 0 0 0 0 0 0 0 0 0 0 0 0 0 0 0 0 0 0 0 0 0 0 0 0 0 0 0 0 0 0 0 0 0 0 0 0 0 0 0 0 0 0 0 0 0 0 0 0 0 0 0 0 0 0 0 0 0 0 0 0 0 0 0 0 0 0 0 0 0 0 0 0 0 0 0 0 0 0 1 0 0 0 0 0 0 0 0 0 0 0 0 0 0 0 0 0 0 0 0 0 0 0 0 0 0 0 0 0 0 0 0 0 0 0 0 0 0 0 0 0 0 0 0 0 0 0 0 0 0 0 0 0 0 0 0 0 0 0 0 0 0 0 0 0 0 0 0 0 0 0 0 0 0 0 0 0 0 0 0 0 0 0 0 0 0 0 0 0 0 0 0 0 0 0 0 0 0 0 0 0 0 0 0 0 0 0 0 0 0 0 0 0 0 0"/>
<parameter id="GermanytoSouthernEurope" value="0 0 0 0 0 0 0 0 0 0 0 0 0 0 0 0 0 0 0 0 0 0 0 0 0 0 0 0 0 0 0 0 0 0 0 0 0 0 0 0 0 0 0 0 0 0 0 0 0 0 0 0 0 0 0 0 0 0 0 0 0 0 0 0 0 0 0 0 0 0 0 0 0 0 0 0 0 0 0 0 0 1 0 0 0 0 0 0 0 0 0 0 0 0 0 0 0 0 0 0 0 0 0 0 0 0 0 0 0 0 0 0 0 0 0 0 0 0 0 0 0 0 0 0 0 0 0 0 0 0 0 0 0 0 0 0 0 0 0 0 0 0 0 0 0 0 0 0 0 0 0 0 0 0 0 0 0 0 0 0 0 0 0 0 0 0 0 0 0 0 0 0 0 0 0 0 0 0 0 0 0 0 0 0 0 0 0 0 0 0 0 0 0 0 0 0"/>
<parameter id="GermanytoWesternAfrica" value="0 0 0 0 0 0 0 0 0 0 0 0 0 0 0 0 0 0 0 0 0 0 0 0 0 0 0 0 0 0 0 0 0 0 0 0 0 0 0 0 0 0 0 0 0 0 0 0 0 0 0 0 0 0 0 0 0 0 0 0 0 0 0 0 0 0 0 0 0 0 0 0 0 0 0 0 0 0 0 0 0 0 1 0 0 0 0 0 0 0 0 0 0 0 0 0 0 0 0 0 0 0 0 0 0 0 0 0 0 0 0 0 0 0 0 0 0 0 0 0 0 0 0 0 0 0 0 0 0 0 0 0 0 0 0 0 0 0 0 0 0 0 0 0 0 0 0 0 0 0 0 0 0 0 0 0 0 0 0 0 0 0 0 0 0 0 0 0 0 0 0 0 0 0 0 0 0 0 0 0 0 0 0 0 0 0 0 0 0 0 0 0 0 0 0 0"/>
<parameter id="GermanytoWesternEurope" value="0 0 0 0 0 0 0 0 0 0 0 0 0 0 0 0 0 0 0 0 0 0 0 0 0 0 0 0 0 0 0 0 0 0 0 0 0 0 0 0 0 0 0 0 0 0 0 0 0 0 0 0 0 0 0 0 0 0 0 0 0 0 0 0 0 0 0 0 0 0 0 0 0 0 0 0 0 0 0 0 0 0 0 1 0 0 0 0 0 0 0 0 0 0 0 0 0 0 0 0 0 0 0 0 0 0 0 0 0 0 0 0 0 0 0 0 0 0 0 0 0 0 0 0 0 0 0 0 0 0 0 0 0 0 0 0 0 0 0 0 0 0 0 0 0 0 0 0 0 0 0 0 0 0 0 0 0 0 0 0 0 0 0 0 0 0 0 0 0 0 0 0 0 0 0 0 0 0 0 0 0 0 0 0 0 0 0 0 0 0 0 0 0 0 0 0"/>
<parameter id="MiddleAfricatoAPAC" value="0 0 0 0 0 0 0 0 0 0 0 0 0 0 0 0 0 0 0 0 0 0 0 0 0 0 0 0 0 0 0 0 0 0 0 0 0 0 0 0 0 0 0 0 0 0 0 0 0 0 0 0 0 0 0 0 0 0 0 0 0 0 0 0 0 0 0 0 0 0 0 0 0 0 0 0 0 0 0 0 0 0 0 0 1 0 0 0 0 0 0 0 0 0 0 0 0 0 0 0 0 0 0 0 0 0 0 0 0 0 0 0 0 0 0 0 0 0 0 0 0 0 0 0 0 0 0 0 0 0 0 0 0 0 0 0 0 0 0 0 0 0 0 0 0 0 0 0 0 0 0 0 0 0 0 0 0 0 0 0 0 0 0 0 0 0 0 0 0 0 0 0 0 0 0 0 0 0 0 0 0 0 0 0 0 0 0 0 0 0 0 0 0 0 0 0"/>
<parameter id="MiddleAfricatoBenelux" value="0 0 0 0 0 0 0 0 0 0 0 0 0 0 0 0 0 0 0 0 0 0 0 0 0 0 0 0 0 0 0 0 0 0 0 0 0 0 0 0 0 0 0 0 0 0 0 0 0 0 0 0 0 0 0 0 0 0 0 0 0 0 0 0 0 0 0 0 0 0 0 0 0 0 0 0 0 0 0 0 0 0 0 0 0 1 0 0 0 0 0 0 0 0 0 0 0 0 0 0 0 0 0 0 0 0 0 0 0 0 0 0 0 0 0 0 0 0 0 0 0 0 0 0 0 0 0 0 0 0 0 0 0 0 0 0 0 0 0 0 0 0 0 0 0 0 0 0 0 0 0 0 0 0 0 0 0 0 0 0 0 0 0 0 0 0 0 0 0 0 0 0 0 0 0 0 0 0 0 0 0 0 0 0 0 0 0 0 0 0 0 0 0 0 0 0"/>
<parameter id="MiddleAfricatoEasternAfrica" value="0 0 0 0 0 0 0 0 0 0 0 0 0 0 0 0 0 0 0 0 0 0 0 0 0 0 0 0 0 0 0 0 0 0 0 0 0 0 0 0 0 0 0 0 0 0 0 0 0 0 0 0 0 0 0 0 0 0 0 0 0 0 0 0 0 0 0 0 0 0 0 0 0 0 0 0 0 0 0 0 0 0 0 0 0 0 1 0 0 0 0 0 0 0 0 0 0 0 0 0 0 0 0 0 0 0 0 0 0 0 0 0 0 0 0 0 0 0 0 0 0 0 0 0 0 0 0 0 0 0 0 0 0 0 0 0 0 0 0 0 0 0 0 0 0 0 0 0 0 0 0 0 0 0 0 0 0 0 0 0 0 0 0 0 0 0 0 0 0 0 0 0 0 0 0 0 0 0 0 0 0 0 0 0 0 0 0 0 0 0 0 0 0 0 0 0"/>
<parameter id="MiddleAfricatoEasternEurope" value="0 0 0 0 0 0 0 0 0 0 0 0 0 0 0 0 0 0 0 0 0 0 0 0 0 0 0 0 0 0 0 0 0 0 0 0 0 0 0 0 0 0 0 0 0 0 0 0 0 0 0 0 0 0 0 0 0 0 0 0 0 0 0 0 0 0 0 0 0 0 0 0 0 0 0 0 0 0 0 0 0 0 0 0 0 0 0 1 0 0 0 0 0 0 0 0 0 0 0 0 0 0 0 0 0 0 0 0 0 0 0 0 0 0 0 0 0 0 0 0 0 0 0 0 0 0 0 0 0 0 0 0 0 0 0 0 0 0 0 0 0 0 0 0 0 0 0 0 0 0 0 0 0 0 0 0 0 0 0 0 0 0 0 0 0 0 0 0 0 0 0 0 0 0 0 0 0 0 0 0 0 0 0 0 0 0 0 0 0 0 0 0 0 0 0 0"/>
<parameter id="MiddleAfricatoFrance" value="0 0 0 0 0 0 0 0 0 0 0 0 0 0 0 0 0 0 0 0 0 0 0 0 0 0 0 0 0 0 0 0 0 0 0 0 0 0 0 0 0 0 0 0 0 0 0 0 0 0 0 0 0 0 0 0 0 0 0 0 0 0 0 0 0 0 0 0 0 0 0 0 0 0 0 0 0 0 0 0 0 0 0 0 0 0 0 0 1 0 0 0 0 0 0 0 0 0 0 0 0 0 0 0 0 0 0 0 0 0 0 0 0 0 0 0 0 0 0 0 0 0 0 0 0 0 0 0 0 0 0 0 0 0 0 0 0 0 0 0 0 0 0 0 0 0 0 0 0 0 0 0 0 0 0 0 0 0 0 0 0 0 0 0 0 0 0 0 0 0 0 0 0 0 0 0 0 0 0 0 0 0 0 0 0 0 0 0 0 0 0 0 0 0 0 0"/>
<parameter id="MiddleAfricatoGermany" value="0 0 0 0 0 0 0 0 0 0 0 0 0 0 0 0 0 0 0 0 0 0 0 0 0 0 0 0 0 0 0 0 0 0 0 0 0 0 0 0 0 0 0 0 0 0 0 0 0 0 0 0 0 0 0 0 0 0 0 0 0 0 0 0 0 0 0 0 0 0 0 0 0 0 0 0 0 0 0 0 0 0 0 0 0 0 0 0 0 1 0 0 0 0 0 0 0 0 0 0 0 0 0 0 0 0 0 0 0 0 0 0 0 0 0 0 0 0 0 0 0 0 0 0 0 0 0 0 0 0 0 0 0 0 0 0 0 0 0 0 0 0 0 0 0 0 0 0 0 0 0 0 0 0 0 0 0 0 0 0 0 0 0 0 0 0 0 0 0 0 0 0 0 0 0 0 0 0 0 0 0 0 0 0 0 0 0 0 0 0 0 0 0 0 0 0"/>
<parameter id="MiddleAfricatoNorthAmerica" value="0 0 0 0 0 0 0 0 0 0 0 0 0 0 0 0 0 0 0 0 0 0 0 0 0 0 0 0 0 0 0 0 0 0 0 0 0 0 0 0 0 0 0 0 0 0 0 0 0 0 0 0 0 0 0 0 0 0 0 0 0 0 0 0 0 0 0 0 0 0 0 0 0 0 0 0 0 0 0 0 0 0 0 0 0 0 0 0 0 0 0 1 0 0 0 0 0 0 0 0 0 0 0 0 0 0 0 0 0 0 0 0 0 0 0 0 0 0 0 0 0 0 0 0 0 0 0 0 0 0 0 0 0 0 0 0 0 0 0 0 0 0 0 0 0 0 0 0 0 0 0 0 0 0 0 0 0 0 0 0 0 0 0 0 0 0 0 0 0 0 0 0 0 0 0 0 0 0 0 0 0 0 0 0 0 0 0 0 0 0 0 0 0 0 0 0"/>
<parameter id="MiddleAfricatoNorthernAfrica" value="0 0 0 0 0 0 0 0 0 0 0 0 0 0 0 0 0 0 0 0 0 0 0 0 0 0 0 0 0 0 0 0 0 0 0 0 0 0 0 0 0 0 0 0 0 0 0 0 0 0 0 0 0 0 0 0 0 0 0 0 0 0 0 0 0 0 0 0 0 0 0 0 0 0 0 0 0 0 0 0 0 0 0 0 0 0 0 0 0 0 0 0 1 0 0 0 0 0 0 0 0 0 0 0 0 0 0 0 0 0 0 0 0 0 0 0 0 0 0 0 0 0 0 0 0 0 0 0 0 0 0 0 0 0 0 0 0 0 0 0 0 0 0 0 0 0 0 0 0 0 0 0 0 0 0 0 0 0 0 0 0 0 0 0 0 0 0 0 0 0 0 0 0 0 0 0 0 0 0 0 0 0 0 0 0 0 0 0 0 0 0 0 0 0 0 0"/>
<parameter id="MiddleAfricatoNorthernEurope" value="0 0 0 0 0 0 0 0 0 0 0 0 0 0 0 0 0 0 0 0 0 0 0 0 0 0 0 0 0 0 0 0 0 0 0 0 0 0 0 0 0 0 0 0 0 0 0 0 0 0 0 0 0 0 0 0 0 0 0 0 0 0 0 0 0 0 0 0 0 0 0 0 0 0 0 0 0 0 0 0 0 0 0 0 0 0 0 0 0 0 0 0 0 1 0 0 0 0 0 0 0 0 0 0 0 0 0 0 0 0 0 0 0 0 0 0 0 0 0 0 0 0 0 0 0 0 0 0 0 0 0 0 0 0 0 0 0 0 0 0 0 0 0 0 0 0 0 0 0 0 0 0 0 0 0 0 0 0 0 0 0 0 0 0 0 0 0 0 0 0 0 0 0 0 0 0 0 0 0 0 0 0 0 0 0 0 0 0 0 0 0 0 0 0 0 0"/>
<parameter id="MiddleAfricatoSouthernAfrica" value="0 0 0 0 0 0 0 0 0 0 0 0 0 0 0 0 0 0 0 0 0 0 0 0 0 0 0 0 0 0 0 0 0 0 0 0 0 0 0 0 0 0 0 0 0 0 0 0 0 0 0 0 0 0 0 0 0 0 0 0 0 0 0 0 0 0 0 0 0 0 0 0 0 0 0 0 0 0 0 0 0 0 0 0 0 0 0 0 0 0 0 0 0 0 1 0 0 0 0 0 0 0 0 0 0 0 0 0 0 0 0 0 0 0 0 0 0 0 0 0 0 0 0 0 0 0 0 0 0 0 0 0 0 0 0 0 0 0 0 0 0 0 0 0 0 0 0 0 0 0 0 0 0 0 0 0 0 0 0 0 0 0 0 0 0 0 0 0 0 0 0 0 0 0 0 0 0 0 0 0 0 0 0 0 0 0 0 0 0 0 0 0 0 0 0 0"/>
<parameter id="MiddleAfricatoSouthernEurope" value="0 0 0 0 0 0 0 0 0 0 0 0 0 0 0 0 0 0 0 0 0 0 0 0 0 0 0 0 0 0 0 0 0 0 0 0 0 0 0 0 0 0 0 0 0 0 0 0 0 0 0 0 0 0 0 0 0 0 0 0 0 0 0 0 0 0 0 0 0 0 0 0 0 0 0 0 0 0 0 0 0 0 0 0 0 0 0 0 0 0 0 0 0 0 0 1 0 0 0 0 0 0 0 0 0 0 0 0 0 0 0 0 0 0 0 0 0 0 0 0 0 0 0 0 0 0 0 0 0 0 0 0 0 0 0 0 0 0 0 0 0 0 0 0 0 0 0 0 0 0 0 0 0 0 0 0 0 0 0 0 0 0 0 0 0 0 0 0 0 0 0 0 0 0 0 0 0 0 0 0 0 0 0 0 0 0 0 0 0 0 0 0 0 0 0 0"/>
<parameter id="MiddleAfricatoWesternAfrica" value="0 0 0 0 0 0 0 0 0 0 0 0 0 0 0 0 0 0 0 0 0 0 0 0 0 0 0 0 0 0 0 0 0 0 0 0 0 0 0 0 0 0 0 0 0 0 0 0 0 0 0 0 0 0 0 0 0 0 0 0 0 0 0 0 0 0 0 0 0 0 0 0 0 0 0 0 0 0 0 0 0 0 0 0 0 0 0 0 0 0 0 0 0 0 0 0 1 0 0 0 0 0 0 0 0 0 0 0 0 0 0 0 0 0 0 0 0 0 0 0 0 0 0 0 0 0 0 0 0 0 0 0 0 0 0 0 0 0 0 0 0 0 0 0 0 0 0 0 0 0 0 0 0 0 0 0 0 0 0 0 0 0 0 0 0 0 0 0 0 0 0 0 0 0 0 0 0 0 0 0 0 0 0 0 0 0 0 0 0 0 0 0 0 0 0 0"/>
<parameter id="MiddleAfricatoWesternEurope" value="0 0 0 0 0 0 0 0 0 0 0 0 0 0 0 0 0 0 0 0 0 0 0 0 0 0 0 0 0 0 0 0 0 0 0 0 0 0 0 0 0 0 0 0 0 0 0 0 0 0 0 0 0 0 0 0 0 0 0 0 0 0 0 0 0 0 0 0 0 0 0 0 0 0 0 0 0 0 0 0 0 0 0 0 0 0 0 0 0 0 0 0 0 0 0 0 0 1 0 0 0 0 0 0 0 0 0 0 0 0 0 0 0 0 0 0 0 0 0 0 0 0 0 0 0 0 0 0 0 0 0 0 0 0 0 0 0 0 0 0 0 0 0 0 0 0 0 0 0 0 0 0 0 0 0 0 0 0 0 0 0 0 0 0 0 0 0 0 0 0 0 0 0 0 0 0 0 0 0 0 0 0 0 0 0 0 0 0 0 0 0 0 0 0 0 0"/>
<parameter id="NorthAmericatoAPAC" value="0 0 0 0 0 0 0 0 0 0 0 0 0 0 0 0 0 0 0 0 0 0 0 0 0 0 0 0 0 0 0 0 0 0 0 0 0 0 0 0 0 0 0 0 0 0 0 0 0 0 0 0 0 0 0 0 0 0 0 0 0 0 0 0 0 0 0 0 0 0 0 0 0 0 0 0 0 0 0 0 0 0 0 0 0 0 0 0 0 0 0 0 0 0 0 0 0 0 1 0 0 0 0 0 0 0 0 0 0 0 0 0 0 0 0 0 0 0 0 0 0 0 0 0 0 0 0 0 0 0 0 0 0 0 0 0 0 0 0 0 0 0 0 0 0 0 0 0 0 0 0 0 0 0 0 0 0 0 0 0 0 0 0 0 0 0 0 0 0 0 0 0 0 0 0 0 0 0 0 0 0 0 0 0 0 0 0 0 0 0 0 0 0 0 0 0"/>
<parameter id="NorthAmericatoBenelux" value="0 0 0 0 0 0 0 0 0 0 0 0 0 0 0 0 0 0 0 0 0 0 0 0 0 0 0 0 0 0 0 0 0 0 0 0 0 0 0 0 0 0 0 0 0 0 0 0 0 0 0 0 0 0 0 0 0 0 0 0 0 0 0 0 0 0 0 0 0 0 0 0 0 0 0 0 0 0 0 0 0 0 0 0 0 0 0 0 0 0 0 0 0 0 0 0 0 0 0 1 0 0 0 0 0 0 0 0 0 0 0 0 0 0 0 0 0 0 0 0 0 0 0 0 0 0 0 0 0 0 0 0 0 0 0 0 0 0 0 0 0 0 0 0 0 0 0 0 0 0 0 0 0 0 0 0 0 0 0 0 0 0 0 0 0 0 0 0 0 0 0 0 0 0 0 0 0 0 0 0 0 0 0 0 0 0 0 0 0 0 0 0 0 0 0 0"/>
<parameter id="NorthAmericatoEasternAfrica" value="0 0 0 0 0 0 0 0 0 0 0 0 0 0 0 0 0 0 0 0 0 0 0 0 0 0 0 0 0 0 0 0 0 0 0 0 0 0 0 0 0 0 0 0 0 0 0 0 0 0 0 0 0 0 0 0 0 0 0 0 0 0 0 0 0 0 0 0 0 0 0 0 0 0 0 0 0 0 0 0 0 0 0 0 0 0 0 0 0 0 0 0 0 0 0 0 0 0 0 0 1 0 0 0 0 0 0 0 0 0 0 0 0 0 0 0 0 0 0 0 0 0 0 0 0 0 0 0 0 0 0 0 0 0 0 0 0 0 0 0 0 0 0 0 0 0 0 0 0 0 0 0 0 0 0 0 0 0 0 0 0 0 0 0 0 0 0 0 0 0 0 0 0 0 0 0 0 0 0 0 0 0 0 0 0 0 0 0 0 0 0 0 0 0 0 0"/>
<parameter id="NorthAmericatoEasternEurope" value="0 0 0 0 0 0 0 0 0 0 0 0 0 0 0 0 0 0 0 0 0 0 0 0 0 0 0 0 0 0 0 0 0 0 0 0 0 0 0 0 0 0 0 0 0 0 0 0 0 0 0 0 0 0 0 0 0 0 0 0 0 0 0 0 0 0 0 0 0 0 0 0 0 0 0 0 0 0 0 0 0 0 0 0 0 0 0 0 0 0 0 0 0 0 0 0 0 0 0 0 0 1 0 0 0 0 0 0 0 0 0 0 0 0 0 0 0 0 0 0 0 0 0 0 0 0 0 0 0 0 0 0 0 0 0 0 0 0 0 0 0 0 0 0 0 0 0 0 0 0 0 0 0 0 0 0 0 0 0 0 0 0 0 0 0 0 0 0 0 0 0 0 0 0 0 0 0 0 0 0 0 0 0 0 0 0 0 0 0 0 0 0 0 0 0 0"/>
<parameter id="NorthAmericatoFrance" value="0 0 0 0 0 0 0 0 0 0 0 0 0 0 0 0 0 0 0 0 0 0 0 0 0 0 0 0 0 0 0 0 0 0 0 0 0 0 0 0 0 0 0 0 0 0 0 0 0 0 0 0 0 0 0 0 0 0 0 0 0 0 0 0 0 0 0 0 0 0 0 0 0 0 0 0 0 0 0 0 0 0 0 0 0 0 0 0 0 0 0 0 0 0 0 0 0 0 0 0 0 0 1 0 0 0 0 0 0 0 0 0 0 0 0 0 0 0 0 0 0 0 0 0 0 0 0 0 0 0 0 0 0 0 0 0 0 0 0 0 0 0 0 0 0 0 0 0 0 0 0 0 0 0 0 0 0 0 0 0 0 0 0 0 0 0 0 0 0 0 0 0 0 0 0 0 0 0 0 0 0 0 0 0 0 0 0 0 0 0 0 0 0 0 0 0"/>
<parameter id="NorthAmericatoGermany" value="0 0 0 0 0 0 0 0 0 0 0 0 0 0 0 0 0 0 0 0 0 0 0 0 0 0 0 0 0 0 0 0 0 0 0 0 0 0 0 0 0 0 0 0 0 0 0 0 0 0 0 0 0 0 0 0 0 0 0 0 0 0 0 0 0 0 0 0 0 0 0 0 0 0 0 0 0 0 0 0 0 0 0 0 0 0 0 0 0 0 0 0 0 0 0 0 0 0 0 0 0 0 0 1 0 0 0 0 0 0 0 0 0 0 0 0 0 0 0 0 0 0 0 0 0 0 0 0 0 0 0 0 0 0 0 0 0 0 0 0 0 0 0 0 0 0 0 0 0 0 0 0 0 0 0 0 0 0 0 0 0 0 0 0 0 0 0 0 0 0 0 0 0 0 0 0 0 0 0 0 0 0 0 0 0 0 0 0 0 0 0 0 0 0 0 0"/>
<parameter id="NorthAmericatoMiddleAfrica" value="0 0 0 0 0 0 0 0 0 0 0 0 0 0 0 0 0 0 0 0 0 0 0 0 0 0 0 0 0 0 0 0 0 0 0 0 0 0 0 0 0 0 0 0 0 0 0 0 0 0 0 0 0 0 0 0 0 0 0 0 0 0 0 0 0 0 0 0 0 0 0 0 0 0 0 0 0 0 0 0 0 0 0 0 0 0 0 0 0 0 0 0 0 0 0 0 0 0 0 0 0 0 0 0 1 0 0 0 0 0 0 0 0 0 0 0 0 0 0 0 0 0 0 0 0 0 0 0 0 0 0 0 0 0 0 0 0 0 0 0 0 0 0 0 0 0 0 0 0 0 0 0 0 0 0 0 0 0 0 0 0 0 0 0 0 0 0 0 0 0 0 0 0 0 0 0 0 0 0 0 0 0 0 0 0 0 0 0 0 0 0 0 0 0 0 0"/>
<parameter id="NorthAmericatoNorthernAfrica" value="0 0 0 0 0 0 0 0 0 0 0 0 0 0 0 0 0 0 0 0 0 0 0 0 0 0 0 0 0 0 0 0 0 0 0 0 0 0 0 0 0 0 0 0 0 0 0 0 0 0 0 0 0 0 0 0 0 0 0 0 0 0 0 0 0 0 0 0 0 0 0 0 0 0 0 0 0 0 0 0 0 0 0 0 0 0 0 0 0 0 0 0 0 0 0 0 0 0 0 0 0 0 0 0 0 0 1 0 0 0 0 0 0 0 0 0 0 0 0 0 0 0 0 0 0 0 0 0 0 0 0 0 0 0 0 0 0 0 0 0 0 0 0 0 0 0 0 0 0 0 0 0 0 0 0 0 0 0 0 0 0 0 0 0 0 0 0 0 0 0 0 0 0 0 0 0 0 0 0 0 0 0 0 0 0 0 0 0 0 0 0 0 0 0 0 0"/>
<parameter id="NorthAmericatoNorthernEurope" value="0 0 0 0 0 0 0 0 0 0 0 0 0 0 0 0 0 0 0 0 0 0 0 0 0 0 0 0 0 0 0 0 0 0 0 0 0 0 0 0 0 0 0 0 0 0 0 0 0 0 0 0 0 0 0 0 0 0 0 0 0 0 0 0 0 0 0 0 0 0 0 0 0 0 0 0 0 0 0 0 0 0 0 0 0 0 0 0 0 0 0 0 0 0 0 0 0 0 0 0 0 0 0 0 0 0 0 1 0 0 0 0 0 0 0 0 0 0 0 0 0 0 0 0 0 0 0 0 0 0 0 0 0 0 0 0 0 0 0 0 0 0 0 0 0 0 0 0 0 0 0 0 0 0 0 0 0 0 0 0 0 0 0 0 0 0 0 0 0 0 0 0 0 0 0 0 0 0 0 0 0 0 0 0 0 0 0 0 0 0 0 0 0 0 0 0"/>
<parameter id="NorthAmericatoSouthernAfrica" value="0 0 0 0 0 0 0 0 0 0 0 0 0 0 0 0 0 0 0 0 0 0 0 0 0 0 0 0 0 0 0 0 0 0 0 0 0 0 0 0 0 0 0 0 0 0 0 0 0 0 0 0 0 0 0 0 0 0 0 0 0 0 0 0 0 0 0 0 0 0 0 0 0 0 0 0 0 0 0 0 0 0 0 0 0 0 0 0 0 0 0 0 0 0 0 0 0 0 0 0 0 0 0 0 0 0 0 0 1 0 0 0 0 0 0 0 0 0 0 0 0 0 0 0 0 0 0 0 0 0 0 0 0 0 0 0 0 0 0 0 0 0 0 0 0 0 0 0 0 0 0 0 0 0 0 0 0 0 0 0 0 0 0 0 0 0 0 0 0 0 0 0 0 0 0 0 0 0 0 0 0 0 0 0 0 0 0 0 0 0 0 0 0 0 0 0"/>
<parameter id="NorthAmericatoSouthernEurope" value="0 0 0 0 0 0 0 0 0 0 0 0 0 0 0 0 0 0 0 0 0 0 0 0 0 0 0 0 0 0 0 0 0 0 0 0 0 0 0 0 0 0 0 0 0 0 0 0 0 0 0 0 0 0 0 0 0 0 0 0 0 0 0 0 0 0 0 0 0 0 0 0 0 0 0 0 0 0 0 0 0 0 0 0 0 0 0 0 0 0 0 0 0 0 0 0 0 0 0 0 0 0 0 0 0 0 0 0 0 1 0 0 0 0 0 0 0 0 0 0 0 0 0 0 0 0 0 0 0 0 0 0 0 0 0 0 0 0 0 0 0 0 0 0 0 0 0 0 0 0 0 0 0 0 0 0 0 0 0 0 0 0 0 0 0 0 0 0 0 0 0 0 0 0 0 0 0 0 0 0 0 0 0 0 0 0 0 0 0 0 0 0 0 0 0 0"/>
<parameter id="NorthAmericatoWesternAfrica" value="0 0 0 0 0 0 0 0 0 0 0 0 0 0 0 0 0 0 0 0 0 0 0 0 0 0 0 0 0 0 0 0 0 0 0 0 0 0 0 0 0 0 0 0 0 0 0 0 0 0 0 0 0 0 0 0 0 0 0 0 0 0 0 0 0 0 0 0 0 0 0 0 0 0 0 0 0 0 0 0 0 0 0 0 0 0 0 0 0 0 0 0 0 0 0 0 0 0 0 0 0 0 0 0 0 0 0 0 0 0 1 0 0 0 0 0 0 0 0 0 0 0 0 0 0 0 0 0 0 0 0 0 0 0 0 0 0 0 0 0 0 0 0 0 0 0 0 0 0 0 0 0 0 0 0 0 0 0 0 0 0 0 0 0 0 0 0 0 0 0 0 0 0 0 0 0 0 0 0 0 0 0 0 0 0 0 0 0 0 0 0 0 0 0 0 0"/>
<parameter id="NorthAmericatoWesternEurope" value="0 0 0 0 0 0 0 0 0 0 0 0 0 0 0 0 0 0 0 0 0 0 0 0 0 0 0 0 0 0 0 0 0 0 0 0 0 0 0 0 0 0 0 0 0 0 0 0 0 0 0 0 0 0 0 0 0 0 0 0 0 0 0 0 0 0 0 0 0 0 0 0 0 0 0 0 0 0 0 0 0 0 0 0 0 0 0 0 0 0 0 0 0 0 0 0 0 0 0 0 0 0 0 0 0 0 0 0 0 0 0 1 0 0 0 0 0 0 0 0 0 0 0 0 0 0 0 0 0 0 0 0 0 0 0 0 0 0 0 0 0 0 0 0 0 0 0 0 0 0 0 0 0 0 0 0 0 0 0 0 0 0 0 0 0 0 0 0 0 0 0 0 0 0 0 0 0 0 0 0 0 0 0 0 0 0 0 0 0 0 0 0 0 0 0 0"/>
<parameter id="NorthernAfricatoAPAC" value="0 0 0 0 0 0 0 0 0 0 0 0 0 0 0 0 0 0 0 0 0 0 0 0 0 0 0 0 0 0 0 0 0 0 0 0 0 0 0 0 0 0 0 0 0 0 0 0 0 0 0 0 0 0 0 0 0 0 0 0 0 0 0 0 0 0 0 0 0 0 0 0 0 0 0 0 0 0 0 0 0 0 0 0 0 0 0 0 0 0 0 0 0 0 0 0 0 0 0 0 0 0 0 0 0 0 0 0 0 0 0 0 1 0 0 0 0 0 0 0 0 0 0 0 0 0 0 0 0 0 0 0 0 0 0 0 0 0 0 0 0 0 0 0 0 0 0 0 0 0 0 0 0 0 0 0 0 0 0 0 0 0 0 0 0 0 0 0 0 0 0 0 0 0 0 0 0 0 0 0 0 0 0 0 0 0 0 0 0 0 0 0 0 0 0 0"/>
<parameter id="NorthernAfricatoBenelux" value="0 0 0 0 0 0 0 0 0 0 0 0 0 0 0 0 0 0 0 0 0 0 0 0 0 0 0 0 0 0 0 0 0 0 0 0 0 0 0 0 0 0 0 0 0 0 0 0 0 0 0 0 0 0 0 0 0 0 0 0 0 0 0 0 0 0 0 0 0 0 0 0 0 0 0 0 0 0 0 0 0 0 0 0 0 0 0 0 0 0 0 0 0 0 0 0 0 0 0 0 0 0 0 0 0 0 0 0 0 0 0 0 0 1 0 0 0 0 0 0 0 0 0 0 0 0 0 0 0 0 0 0 0 0 0 0 0 0 0 0 0 0 0 0 0 0 0 0 0 0 0 0 0 0 0 0 0 0 0 0 0 0 0 0 0 0 0 0 0 0 0 0 0 0 0 0 0 0 0 0 0 0 0 0 0 0 0 0 0 0 0 0 0 0 0 0"/>
<parameter id="NorthernAfricatoEasternAfrica" value="0 0 0 0 0 0 0 0 0 0 0 0 0 0 0 0 0 0 0 0 0 0 0 0 0 0 0 0 0 0 0 0 0 0 0 0 0 0 0 0 0 0 0 0 0 0 0 0 0 0 0 0 0 0 0 0 0 0 0 0 0 0 0 0 0 0 0 0 0 0 0 0 0 0 0 0 0 0 0 0 0 0 0 0 0 0 0 0 0 0 0 0 0 0 0 0 0 0 0 0 0 0 0 0 0 0 0 0 0 0 0 0 0 0 1 0 0 0 0 0 0 0 0 0 0 0 0 0 0 0 0 0 0 0 0 0 0 0 0 0 0 0 0 0 0 0 0 0 0 0 0 0 0 0 0 0 0 0 0 0 0 0 0 0 0 0 0 0 0 0 0 0 0 0 0 0 0 0 0 0 0 0 0 0 0 0 0 0 0 0 0 0 0 0 0 0"/>
<parameter id="NorthernAfricatoEasternEurope" value="0 0 0 0 0 0 0 0 0 0 0 0 0 0 0 0 0 0 0 0 0 0 0 0 0 0 0 0 0 0 0 0 0 0 0 0 0 0 0 0 0 0 0 0 0 0 0 0 0 0 0 0 0 0 0 0 0 0 0 0 0 0 0 0 0 0 0 0 0 0 0 0 0 0 0 0 0 0 0 0 0 0 0 0 0 0 0 0 0 0 0 0 0 0 0 0 0 0 0 0 0 0 0 0 0 0 0 0 0 0 0 0 0 0 0 1 0 0 0 0 0 0 0 0 0 0 0 0 0 0 0 0 0 0 0 0 0 0 0 0 0 0 0 0 0 0 0 0 0 0 0 0 0 0 0 0 0 0 0 0 0 0 0 0 0 0 0 0 0 0 0 0 0 0 0 0 0 0 0 0 0 0 0 0 0 0 0 0 0 0 0 0 0 0 0 0"/>
<parameter id="NorthernAfricatoFrance" value="0 0 0 0 0 0 0 0 0 0 0 0 0 0 0 0 0 0 0 0 0 0 0 0 0 0 0 0 0 0 0 0 0 0 0 0 0 0 0 0 0 0 0 0 0 0 0 0 0 0 0 0 0 0 0 0 0 0 0 0 0 0 0 0 0 0 0 0 0 0 0 0 0 0 0 0 0 0 0 0 0 0 0 0 0 0 0 0 0 0 0 0 0 0 0 0 0 0 0 0 0 0 0 0 0 0 0 0 0 0 0 0 0 0 0 0 1 0 0 0 0 0 0 0 0 0 0 0 0 0 0 0 0 0 0 0 0 0 0 0 0 0 0 0 0 0 0 0 0 0 0 0 0 0 0 0 0 0 0 0 0 0 0 0 0 0 0 0 0 0 0 0 0 0 0 0 0 0 0 0 0 0 0 0 0 0 0 0 0 0 0 0 0 0 0 0"/>
<parameter id="NorthernAfricatoGermany" value="0 0 0 0 0 0 0 0 0 0 0 0 0 0 0 0 0 0 0 0 0 0 0 0 0 0 0 0 0 0 0 0 0 0 0 0 0 0 0 0 0 0 0 0 0 0 0 0 0 0 0 0 0 0 0 0 0 0 0 0 0 0 0 0 0 0 0 0 0 0 0 0 0 0 0 0 0 0 0 0 0 0 0 0 0 0 0 0 0 0 0 0 0 0 0 0 0 0 0 0 0 0 0 0 0 0 0 0 0 0 0 0 0 0 0 0 0 1 0 0 0 0 0 0 0 0 0 0 0 0 0 0 0 0 0 0 0 0 0 0 0 0 0 0 0 0 0 0 0 0 0 0 0 0 0 0 0 0 0 0 0 0 0 0 0 0 0 0 0 0 0 0 0 0 0 0 0 0 0 0 0 0 0 0 0 0 0 0 0 0 0 0 0 0 0 0"/>
<parameter id="NorthernAfricatoMiddleAfrica" value="0 0 0 0 0 0 0 0 0 0 0 0 0 0 0 0 0 0 0 0 0 0 0 0 0 0 0 0 0 0 0 0 0 0 0 0 0 0 0 0 0 0 0 0 0 0 0 0 0 0 0 0 0 0 0 0 0 0 0 0 0 0 0 0 0 0 0 0 0 0 0 0 0 0 0 0 0 0 0 0 0 0 0 0 0 0 0 0 0 0 0 0 0 0 0 0 0 0 0 0 0 0 0 0 0 0 0 0 0 0 0 0 0 0 0 0 0 0 1 0 0 0 0 0 0 0 0 0 0 0 0 0 0 0 0 0 0 0 0 0 0 0 0 0 0 0 0 0 0 0 0 0 0 0 0 0 0 0 0 0 0 0 0 0 0 0 0 0 0 0 0 0 0 0 0 0 0 0 0 0 0 0 0 0 0 0 0 0 0 0 0 0 0 0 0 0"/>
<parameter id="NorthernAfricatoNorthAmerica" value="0 0 0 0 0 0 0 0 0 0 0 0 0 0 0 0 0 0 0 0 0 0 0 0 0 0 0 0 0 0 0 0 0 0 0 0 0 0 0 0 0 0 0 0 0 0 0 0 0 0 0 0 0 0 0 0 0 0 0 0 0 0 0 0 0 0 0 0 0 0 0 0 0 0 0 0 0 0 0 0 0 0 0 0 0 0 0 0 0 0 0 0 0 0 0 0 0 0 0 0 0 0 0 0 0 0 0 0 0 0 0 0 0 0 0 0 0 0 0 1 0 0 0 0 0 0 0 0 0 0 0 0 0 0 0 0 0 0 0 0 0 0 0 0 0 0 0 0 0 0 0 0 0 0 0 0 0 0 0 0 0 0 0 0 0 0 0 0 0 0 0 0 0 0 0 0 0 0 0 0 0 0 0 0 0 0 0 0 0 0 0 0 0 0 0 0"/>
<parameter id="NorthernAfricatoNorthernEurope" value="0 0 0 0 0 0 0 0 0 0 0 0 0 0 0 0 0 0 0 0 0 0 0 0 0 0 0 0 0 0 0 0 0 0 0 0 0 0 0 0 0 0 0 0 0 0 0 0 0 0 0 0 0 0 0 0 0 0 0 0 0 0 0 0 0 0 0 0 0 0 0 0 0 0 0 0 0 0 0 0 0 0 0 0 0 0 0 0 0 0 0 0 0 0 0 0 0 0 0 0 0 0 0 0 0 0 0 0 0 0 0 0 0 0 0 0 0 0 0 0 0 1 0 0 0 0 0 0 0 0 0 0 0 0 0 0 0 0 0 0 0 0 0 0 0 0 0 0 0 0 0 0 0 0 0 0 0 0 0 0 0 0 0 0 0 0 0 0 0 0 0 0 0 0 0 0 0 0 0 0 0 0 0 0 0 0 0 0 0 0 0 0 0 0 0 0"/>
<parameter id="NorthernAfricatoSouthernAfrica" value="0 0 0 0 0 0 0 0 0 0 0 0 0 0 0 0 0 0 0 0 0 0 0 0 0 0 0 0 0 0 0 0 0 0 0 0 0 0 0 0 0 0 0 0 0 0 0 0 0 0 0 0 0 0 0 0 0 0 0 0 0 0 0 0 0 0 0 0 0 0 0 0 0 0 0 0 0 0 0 0 0 0 0 0 0 0 0 0 0 0 0 0 0 0 0 0 0 0 0 0 0 0 0 0 0 0 0 0 0 0 0 0 0 0 0 0 0 0 0 0 0 0 1 0 0 0 0 0 0 0 0 0 0 0 0 0 0 0 0 0 0 0 0 0 0 0 0 0 0 0 0 0 0 0 0 0 0 0 0 0 0 0 0 0 0 0 0 0 0 0 0 0 0 0 0 0 0 0 0 0 0 0 0 0 0 0 0 0 0 0 0 0 0 0 0 0"/>
<parameter id="NorthernAfricatoSouthernEurope" value="0 0 0 0 0 0 0 0 0 0 0 0 0 0 0 0 0 0 0 0 0 0 0 0 0 0 0 0 0 0 0 0 0 0 0 0 0 0 0 0 0 0 0 0 0 0 0 0 0 0 0 0 0 0 0 0 0 0 0 0 0 0 0 0 0 0 0 0 0 0 0 0 0 0 0 0 0 0 0 0 0 0 0 0 0 0 0 0 0 0 0 0 0 0 0 0 0 0 0 0 0 0 0 0 0 0 0 0 0 0 0 0 0 0 0 0 0 0 0 0 0 0 0 1 0 0 0 0 0 0 0 0 0 0 0 0 0 0 0 0 0 0 0 0 0 0 0 0 0 0 0 0 0 0 0 0 0 0 0 0 0 0 0 0 0 0 0 0 0 0 0 0 0 0 0 0 0 0 0 0 0 0 0 0 0 0 0 0 0 0 0 0 0 0 0 0"/>
<parameter id="NorthernAfricatoWesternAfrica" value="0 0 0 0 0 0 0 0 0 0 0 0 0 0 0 0 0 0 0 0 0 0 0 0 0 0 0 0 0 0 0 0 0 0 0 0 0 0 0 0 0 0 0 0 0 0 0 0 0 0 0 0 0 0 0 0 0 0 0 0 0 0 0 0 0 0 0 0 0 0 0 0 0 0 0 0 0 0 0 0 0 0 0 0 0 0 0 0 0 0 0 0 0 0 0 0 0 0 0 0 0 0 0 0 0 0 0 0 0 0 0 0 0 0 0 0 0 0 0 0 0 0 0 0 1 0 0 0 0 0 0 0 0 0 0 0 0 0 0 0 0 0 0 0 0 0 0 0 0 0 0 0 0 0 0 0 0 0 0 0 0 0 0 0 0 0 0 0 0 0 0 0 0 0 0 0 0 0 0 0 0 0 0 0 0 0 0 0 0 0 0 0 0 0 0 0"/>
<parameter id="NorthernAfricatoWesternEurope" value="0 0 0 0 0 0 0 0 0 0 0 0 0 0 0 0 0 0 0 0 0 0 0 0 0 0 0 0 0 0 0 0 0 0 0 0 0 0 0 0 0 0 0 0 0 0 0 0 0 0 0 0 0 0 0 0 0 0 0 0 0 0 0 0 0 0 0 0 0 0 0 0 0 0 0 0 0 0 0 0 0 0 0 0 0 0 0 0 0 0 0 0 0 0 0 0 0 0 0 0 0 0 0 0 0 0 0 0 0 0 0 0 0 0 0 0 0 0 0 0 0 0 0 0 0 1 0 0 0 0 0 0 0 0 0 0 0 0 0 0 0 0 0 0 0 0 0 0 0 0 0 0 0 0 0 0 0 0 0 0 0 0 0 0 0 0 0 0 0 0 0 0 0 0 0 0 0 0 0 0 0 0 0 0 0 0 0 0 0 0 0 0 0 0 0 0"/>
<parameter id="NorthernEuropetoAPAC" value="0 0 0 0 0 0 0 0 0 0 0 0 0 0 0 0 0 0 0 0 0 0 0 0 0 0 0 0 0 0 0 0 0 0 0 0 0 0 0 0 0 0 0 0 0 0 0 0 0 0 0 0 0 0 0 0 0 0 0 0 0 0 0 0 0 0 0 0 0 0 0 0 0 0 0 0 0 0 0 0 0 0 0 0 0 0 0 0 0 0 0 0 0 0 0 0 0 0 0 0 0 0 0 0 0 0 0 0 0 0 0 0 0 0 0 0 0 0 0 0 0 0 0 0 0 0 1 0 0 0 0 0 0 0 0 0 0 0 0 0 0 0 0 0 0 0 0 0 0 0 0 0 0 0 0 0 0 0 0 0 0 0 0 0 0 0 0 0 0 0 0 0 0 0 0 0 0 0 0 0 0 0 0 0 0 0 0 0 0 0 0 0 0 0 0 0"/>
<parameter id="NorthernEuropetoBenelux" value="0 0 0 0 0 0 0 0 0 0 0 0 0 0 0 0 0 0 0 0 0 0 0 0 0 0 0 0 0 0 0 0 0 0 0 0 0 0 0 0 0 0 0 0 0 0 0 0 0 0 0 0 0 0 0 0 0 0 0 0 0 0 0 0 0 0 0 0 0 0 0 0 0 0 0 0 0 0 0 0 0 0 0 0 0 0 0 0 0 0 0 0 0 0 0 0 0 0 0 0 0 0 0 0 0 0 0 0 0 0 0 0 0 0 0 0 0 0 0 0 0 0 0 0 0 0 0 1 0 0 0 0 0 0 0 0 0 0 0 0 0 0 0 0 0 0 0 0 0 0 0 0 0 0 0 0 0 0 0 0 0 0 0 0 0 0 0 0 0 0 0 0 0 0 0 0 0 0 0 0 0 0 0 0 0 0 0 0 0 0 0 0 0 0 0 0"/>
<parameter id="NorthernEuropetoEasternAfrica" value="0 0 0 0 0 0 0 0 0 0 0 0 0 0 0 0 0 0 0 0 0 0 0 0 0 0 0 0 0 0 0 0 0 0 0 0 0 0 0 0 0 0 0 0 0 0 0 0 0 0 0 0 0 0 0 0 0 0 0 0 0 0 0 0 0 0 0 0 0 0 0 0 0 0 0 0 0 0 0 0 0 0 0 0 0 0 0 0 0 0 0 0 0 0 0 0 0 0 0 0 0 0 0 0 0 0 0 0 0 0 0 0 0 0 0 0 0 0 0 0 0 0 0 0 0 0 0 0 1 0 0 0 0 0 0 0 0 0 0 0 0 0 0 0 0 0 0 0 0 0 0 0 0 0 0 0 0 0 0 0 0 0 0 0 0 0 0 0 0 0 0 0 0 0 0 0 0 0 0 0 0 0 0 0 0 0 0 0 0 0 0 0 0 0 0 0"/>
<parameter id="NorthernEuropetoEasternEurope" value="0 0 0 0 0 0 0 0 0 0 0 0 0 0 0 0 0 0 0 0 0 0 0 0 0 0 0 0 0 0 0 0 0 0 0 0 0 0 0 0 0 0 0 0 0 0 0 0 0 0 0 0 0 0 0 0 0 0 0 0 0 0 0 0 0 0 0 0 0 0 0 0 0 0 0 0 0 0 0 0 0 0 0 0 0 0 0 0 0 0 0 0 0 0 0 0 0 0 0 0 0 0 0 0 0 0 0 0 0 0 0 0 0 0 0 0 0 0 0 0 0 0 0 0 0 0 0 0 0 1 0 0 0 0 0 0 0 0 0 0 0 0 0 0 0 0 0 0 0 0 0 0 0 0 0 0 0 0 0 0 0 0 0 0 0 0 0 0 0 0 0 0 0 0 0 0 0 0 0 0 0 0 0 0 0 0 0 0 0 0 0 0 0 0 0 0"/>
<parameter id="NorthernEuropetoFrance" value="0 0 0 0 0 0 0 0 0 0 0 0 0 0 0 0 0 0 0 0 0 0 0 0 0 0 0 0 0 0 0 0 0 0 0 0 0 0 0 0 0 0 0 0 0 0 0 0 0 0 0 0 0 0 0 0 0 0 0 0 0 0 0 0 0 0 0 0 0 0 0 0 0 0 0 0 0 0 0 0 0 0 0 0 0 0 0 0 0 0 0 0 0 0 0 0 0 0 0 0 0 0 0 0 0 0 0 0 0 0 0 0 0 0 0 0 0 0 0 0 0 0 0 0 0 0 0 0 0 0 1 0 0 0 0 0 0 0 0 0 0 0 0 0 0 0 0 0 0 0 0 0 0 0 0 0 0 0 0 0 0 0 0 0 0 0 0 0 0 0 0 0 0 0 0 0 0 0 0 0 0 0 0 0 0 0 0 0 0 0 0 0 0 0 0 0"/>
<parameter id="NorthernEuropetoGermany" value="0 0 0 0 0 0 0 0 0 0 0 0 0 0 0 0 0 0 0 0 0 0 0 0 0 0 0 0 0 0 0 0 0 0 0 0 0 0 0 0 0 0 0 0 0 0 0 0 0 0 0 0 0 0 0 0 0 0 0 0 0 0 0 0 0 0 0 0 0 0 0 0 0 0 0 0 0 0 0 0 0 0 0 0 0 0 0 0 0 0 0 0 0 0 0 0 0 0 0 0 0 0 0 0 0 0 0 0 0 0 0 0 0 0 0 0 0 0 0 0 0 0 0 0 0 0 0 0 0 0 0 1 0 0 0 0 0 0 0 0 0 0 0 0 0 0 0 0 0 0 0 0 0 0 0 0 0 0 0 0 0 0 0 0 0 0 0 0 0 0 0 0 0 0 0 0 0 0 0 0 0 0 0 0 0 0 0 0 0 0 0 0 0 0 0 0"/>
<parameter id="NorthernEuropetoMiddleAfrica" value="0 0 0 0 0 0 0 0 0 0 0 0 0 0 0 0 0 0 0 0 0 0 0 0 0 0 0 0 0 0 0 0 0 0 0 0 0 0 0 0 0 0 0 0 0 0 0 0 0 0 0 0 0 0 0 0 0 0 0 0 0 0 0 0 0 0 0 0 0 0 0 0 0 0 0 0 0 0 0 0 0 0 0 0 0 0 0 0 0 0 0 0 0 0 0 0 0 0 0 0 0 0 0 0 0 0 0 0 0 0 0 0 0 0 0 0 0 0 0 0 0 0 0 0 0 0 0 0 0 0 0 0 1 0 0 0 0 0 0 0 0 0 0 0 0 0 0 0 0 0 0 0 0 0 0 0 0 0 0 0 0 0 0 0 0 0 0 0 0 0 0 0 0 0 0 0 0 0 0 0 0 0 0 0 0 0 0 0 0 0 0 0 0 0 0 0"/>
<parameter id="NorthernEuropetoNorthAmerica" value="0 0 0 0 0 0 0 0 0 0 0 0 0 0 0 0 0 0 0 0 0 0 0 0 0 0 0 0 0 0 0 0 0 0 0 0 0 0 0 0 0 0 0 0 0 0 0 0 0 0 0 0 0 0 0 0 0 0 0 0 0 0 0 0 0 0 0 0 0 0 0 0 0 0 0 0 0 0 0 0 0 0 0 0 0 0 0 0 0 0 0 0 0 0 0 0 0 0 0 0 0 0 0 0 0 0 0 0 0 0 0 0 0 0 0 0 0 0 0 0 0 0 0 0 0 0 0 0 0 0 0 0 0 1 0 0 0 0 0 0 0 0 0 0 0 0 0 0 0 0 0 0 0 0 0 0 0 0 0 0 0 0 0 0 0 0 0 0 0 0 0 0 0 0 0 0 0 0 0 0 0 0 0 0 0 0 0 0 0 0 0 0 0 0 0 0"/>
<parameter id="NorthernEuropetoNorthernAfrica" value="0 0 0 0 0 0 0 0 0 0 0 0 0 0 0 0 0 0 0 0 0 0 0 0 0 0 0 0 0 0 0 0 0 0 0 0 0 0 0 0 0 0 0 0 0 0 0 0 0 0 0 0 0 0 0 0 0 0 0 0 0 0 0 0 0 0 0 0 0 0 0 0 0 0 0 0 0 0 0 0 0 0 0 0 0 0 0 0 0 0 0 0 0 0 0 0 0 0 0 0 0 0 0 0 0 0 0 0 0 0 0 0 0 0 0 0 0 0 0 0 0 0 0 0 0 0 0 0 0 0 0 0 0 0 1 0 0 0 0 0 0 0 0 0 0 0 0 0 0 0 0 0 0 0 0 0 0 0 0 0 0 0 0 0 0 0 0 0 0 0 0 0 0 0 0 0 0 0 0 0 0 0 0 0 0 0 0 0 0 0 0 0 0 0 0 0"/>
<parameter id="NorthernEuropetoSouthernAfrica" value="0 0 0 0 0 0 0 0 0 0 0 0 0 0 0 0 0 0 0 0 0 0 0 0 0 0 0 0 0 0 0 0 0 0 0 0 0 0 0 0 0 0 0 0 0 0 0 0 0 0 0 0 0 0 0 0 0 0 0 0 0 0 0 0 0 0 0 0 0 0 0 0 0 0 0 0 0 0 0 0 0 0 0 0 0 0 0 0 0 0 0 0 0 0 0 0 0 0 0 0 0 0 0 0 0 0 0 0 0 0 0 0 0 0 0 0 0 0 0 0 0 0 0 0 0 0 0 0 0 0 0 0 0 0 0 0 1 0 0 0 0 0 0 0 0 0 0 0 0 0 0 0 0 0 0 0 0 0 0 0 0 0 0 0 0 0 0 0 0 0 0 0 0 0 0 0 0 0 0 0 0 0 0 0 0 0 0 0 0 0 0 0 0 0 0 0"/>
<parameter id="NorthernEuropetoSouthernEurope" value="0 0 0 0 0 0 0 0 0 0 0 0 0 0 0 0 0 0 0 0 0 0 0 0 0 0 0 0 0 0 0 0 0 0 0 0 0 0 0 0 0 0 0 0 0 0 0 0 0 0 0 0 0 0 0 0 0 0 0 0 0 0 0 0 0 0 0 0 0 0 0 0 0 0 0 0 0 0 0 0 0 0 0 0 0 0 0 0 0 0 0 0 0 0 0 0 0 0 0 0 0 0 0 0 0 0 0 0 0 0 0 0 0 0 0 0 0 0 0 0 0 0 0 0 0 0 0 0 0 0 0 0 0 0 0 0 0 1 0 0 0 0 0 0 0 0 0 0 0 0 0 0 0 0 0 0 0 0 0 0 0 0 0 0 0 0 0 0 0 0 0 0 0 0 0 0 0 0 0 0 0 0 0 0 0 0 0 0 0 0 0 0 0 0 0 0"/>
<parameter id="NorthernEuropetoWesternAfrica" value="0 0 0 0 0 0 0 0 0 0 0 0 0 0 0 0 0 0 0 0 0 0 0 0 0 0 0 0 0 0 0 0 0 0 0 0 0 0 0 0 0 0 0 0 0 0 0 0 0 0 0 0 0 0 0 0 0 0 0 0 0 0 0 0 0 0 0 0 0 0 0 0 0 0 0 0 0 0 0 0 0 0 0 0 0 0 0 0 0 0 0 0 0 0 0 0 0 0 0 0 0 0 0 0 0 0 0 0 0 0 0 0 0 0 0 0 0 0 0 0 0 0 0 0 0 0 0 0 0 0 0 0 0 0 0 0 0 0 1 0 0 0 0 0 0 0 0 0 0 0 0 0 0 0 0 0 0 0 0 0 0 0 0 0 0 0 0 0 0 0 0 0 0 0 0 0 0 0 0 0 0 0 0 0 0 0 0 0 0 0 0 0 0 0 0 0"/>
<parameter id="NorthernEuropetoWesternEurope" value="0 0 0 0 0 0 0 0 0 0 0 0 0 0 0 0 0 0 0 0 0 0 0 0 0 0 0 0 0 0 0 0 0 0 0 0 0 0 0 0 0 0 0 0 0 0 0 0 0 0 0 0 0 0 0 0 0 0 0 0 0 0 0 0 0 0 0 0 0 0 0 0 0 0 0 0 0 0 0 0 0 0 0 0 0 0 0 0 0 0 0 0 0 0 0 0 0 0 0 0 0 0 0 0 0 0 0 0 0 0 0 0 0 0 0 0 0 0 0 0 0 0 0 0 0 0 0 0 0 0 0 0 0 0 0 0 0 0 0 1 0 0 0 0 0 0 0 0 0 0 0 0 0 0 0 0 0 0 0 0 0 0 0 0 0 0 0 0 0 0 0 0 0 0 0 0 0 0 0 0 0 0 0 0 0 0 0 0 0 0 0 0 0 0 0 0"/>
<parameter id="SouthernAfricatoAPAC" value="0 0 0 0 0 0 0 0 0 0 0 0 0 0 0 0 0 0 0 0 0 0 0 0 0 0 0 0 0 0 0 0 0 0 0 0 0 0 0 0 0 0 0 0 0 0 0 0 0 0 0 0 0 0 0 0 0 0 0 0 0 0 0 0 0 0 0 0 0 0 0 0 0 0 0 0 0 0 0 0 0 0 0 0 0 0 0 0 0 0 0 0 0 0 0 0 0 0 0 0 0 0 0 0 0 0 0 0 0 0 0 0 0 0 0 0 0 0 0 0 0 0 0 0 0 0 0 0 0 0 0 0 0 0 0 0 0 0 0 0 1 0 0 0 0 0 0 0 0 0 0 0 0 0 0 0 0 0 0 0 0 0 0 0 0 0 0 0 0 0 0 0 0 0 0 0 0 0 0 0 0 0 0 0 0 0 0 0 0 0 0 0 0 0 0 0"/>
<parameter id="SouthernAfricatoBenelux" value="0 0 0 0 0 0 0 0 0 0 0 0 0 0 0 0 0 0 0 0 0 0 0 0 0 0 0 0 0 0 0 0 0 0 0 0 0 0 0 0 0 0 0 0 0 0 0 0 0 0 0 0 0 0 0 0 0 0 0 0 0 0 0 0 0 0 0 0 0 0 0 0 0 0 0 0 0 0 0 0 0 0 0 0 0 0 0 0 0 0 0 0 0 0 0 0 0 0 0 0 0 0 0 0 0 0 0 0 0 0 0 0 0 0 0 0 0 0 0 0 0 0 0 0 0 0 0 0 0 0 0 0 0 0 0 0 0 0 0 0 0 1 0 0 0 0 0 0 0 0 0 0 0 0 0 0 0 0 0 0 0 0 0 0 0 0 0 0 0 0 0 0 0 0 0 0 0 0 0 0 0 0 0 0 0 0 0 0 0 0 0 0 0 0 0 0"/>
<parameter id="SouthernAfricatoEasternAfrica" value="0 0 0 0 0 0 0 0 0 0 0 0 0 0 0 0 0 0 0 0 0 0 0 0 0 0 0 0 0 0 0 0 0 0 0 0 0 0 0 0 0 0 0 0 0 0 0 0 0 0 0 0 0 0 0 0 0 0 0 0 0 0 0 0 0 0 0 0 0 0 0 0 0 0 0 0 0 0 0 0 0 0 0 0 0 0 0 0 0 0 0 0 0 0 0 0 0 0 0 0 0 0 0 0 0 0 0 0 0 0 0 0 0 0 0 0 0 0 0 0 0 0 0 0 0 0 0 0 0 0 0 0 0 0 0 0 0 0 0 0 0 0 1 0 0 0 0 0 0 0 0 0 0 0 0 0 0 0 0 0 0 0 0 0 0 0 0 0 0 0 0 0 0 0 0 0 0 0 0 0 0 0 0 0 0 0 0 0 0 0 0 0 0 0 0 0"/>
<parameter id="SouthernAfricatoEasternEurope" value="0 0 0 0 0 0 0 0 0 0 0 0 0 0 0 0 0 0 0 0 0 0 0 0 0 0 0 0 0 0 0 0 0 0 0 0 0 0 0 0 0 0 0 0 0 0 0 0 0 0 0 0 0 0 0 0 0 0 0 0 0 0 0 0 0 0 0 0 0 0 0 0 0 0 0 0 0 0 0 0 0 0 0 0 0 0 0 0 0 0 0 0 0 0 0 0 0 0 0 0 0 0 0 0 0 0 0 0 0 0 0 0 0 0 0 0 0 0 0 0 0 0 0 0 0 0 0 0 0 0 0 0 0 0 0 0 0 0 0 0 0 0 0 1 0 0 0 0 0 0 0 0 0 0 0 0 0 0 0 0 0 0 0 0 0 0 0 0 0 0 0 0 0 0 0 0 0 0 0 0 0 0 0 0 0 0 0 0 0 0 0 0 0 0 0 0"/>
<parameter id="SouthernAfricatoFrance" value="0 0 0 0 0 0 0 0 0 0 0 0 0 0 0 0 0 0 0 0 0 0 0 0 0 0 0 0 0 0 0 0 0 0 0 0 0 0 0 0 0 0 0 0 0 0 0 0 0 0 0 0 0 0 0 0 0 0 0 0 0 0 0 0 0 0 0 0 0 0 0 0 0 0 0 0 0 0 0 0 0 0 0 0 0 0 0 0 0 0 0 0 0 0 0 0 0 0 0 0 0 0 0 0 0 0 0 0 0 0 0 0 0 0 0 0 0 0 0 0 0 0 0 0 0 0 0 0 0 0 0 0 0 0 0 0 0 0 0 0 0 0 0 0 1 0 0 0 0 0 0 0 0 0 0 0 0 0 0 0 0 0 0 0 0 0 0 0 0 0 0 0 0 0 0 0 0 0 0 0 0 0 0 0 0 0 0 0 0 0 0 0 0 0 0 0"/>
<parameter id="SouthernAfricatoGermany" value="0 0 0 0 0 0 0 0 0 0 0 0 0 0 0 0 0 0 0 0 0 0 0 0 0 0 0 0 0 0 0 0 0 0 0 0 0 0 0 0 0 0 0 0 0 0 0 0 0 0 0 0 0 0 0 0 0 0 0 0 0 0 0 0 0 0 0 0 0 0 0 0 0 0 0 0 0 0 0 0 0 0 0 0 0 0 0 0 0 0 0 0 0 0 0 0 0 0 0 0 0 0 0 0 0 0 0 0 0 0 0 0 0 0 0 0 0 0 0 0 0 0 0 0 0 0 0 0 0 0 0 0 0 0 0 0 0 0 0 0 0 0 0 0 0 1 0 0 0 0 0 0 0 0 0 0 0 0 0 0 0 0 0 0 0 0 0 0 0 0 0 0 0 0 0 0 0 0 0 0 0 0 0 0 0 0 0 0 0 0 0 0 0 0 0 0"/>
<parameter id="SouthernAfricatoMiddleAfrica" value="0 0 0 0 0 0 0 0 0 0 0 0 0 0 0 0 0 0 0 0 0 0 0 0 0 0 0 0 0 0 0 0 0 0 0 0 0 0 0 0 0 0 0 0 0 0 0 0 0 0 0 0 0 0 0 0 0 0 0 0 0 0 0 0 0 0 0 0 0 0 0 0 0 0 0 0 0 0 0 0 0 0 0 0 0 0 0 0 0 0 0 0 0 0 0 0 0 0 0 0 0 0 0 0 0 0 0 0 0 0 0 0 0 0 0 0 0 0 0 0 0 0 0 0 0 0 0 0 0 0 0 0 0 0 0 0 0 0 0 0 0 0 0 0 0 0 1 0 0 0 0 0 0 0 0 0 0 0 0 0 0 0 0 0 0 0 0 0 0 0 0 0 0 0 0 0 0 0 0 0 0 0 0 0 0 0 0 0 0 0 0 0 0 0 0 0"/>
<parameter id="SouthernAfricatoNorthAmerica" value="0 0 0 0 0 0 0 0 0 0 0 0 0 0 0 0 0 0 0 0 0 0 0 0 0 0 0 0 0 0 0 0 0 0 0 0 0 0 0 0 0 0 0 0 0 0 0 0 0 0 0 0 0 0 0 0 0 0 0 0 0 0 0 0 0 0 0 0 0 0 0 0 0 0 0 0 0 0 0 0 0 0 0 0 0 0 0 0 0 0 0 0 0 0 0 0 0 0 0 0 0 0 0 0 0 0 0 0 0 0 0 0 0 0 0 0 0 0 0 0 0 0 0 0 0 0 0 0 0 0 0 0 0 0 0 0 0 0 0 0 0 0 0 0 0 0 0 1 0 0 0 0 0 0 0 0 0 0 0 0 0 0 0 0 0 0 0 0 0 0 0 0 0 0 0 0 0 0 0 0 0 0 0 0 0 0 0 0 0 0 0 0 0 0 0 0"/>
<parameter id="SouthernAfricatoNorthernAfrica" value="0 0 0 0 0 0 0 0 0 0 0 0 0 0 0 0 0 0 0 0 0 0 0 0 0 0 0 0 0 0 0 0 0 0 0 0 0 0 0 0 0 0 0 0 0 0 0 0 0 0 0 0 0 0 0 0 0 0 0 0 0 0 0 0 0 0 0 0 0 0 0 0 0 0 0 0 0 0 0 0 0 0 0 0 0 0 0 0 0 0 0 0 0 0 0 0 0 0 0 0 0 0 0 0 0 0 0 0 0 0 0 0 0 0 0 0 0 0 0 0 0 0 0 0 0 0 0 0 0 0 0 0 0 0 0 0 0 0 0 0 0 0 0 0 0 0 0 0 1 0 0 0 0 0 0 0 0 0 0 0 0 0 0 0 0 0 0 0 0 0 0 0 0 0 0 0 0 0 0 0 0 0 0 0 0 0 0 0 0 0 0 0 0 0 0 0"/>
<parameter id="SouthernAfricatoNorthernEurope" value="0 0 0 0 0 0 0 0 0 0 0 0 0 0 0 0 0 0 0 0 0 0 0 0 0 0 0 0 0 0 0 0 0 0 0 0 0 0 0 0 0 0 0 0 0 0 0 0 0 0 0 0 0 0 0 0 0 0 0 0 0 0 0 0 0 0 0 0 0 0 0 0 0 0 0 0 0 0 0 0 0 0 0 0 0 0 0 0 0 0 0 0 0 0 0 0 0 0 0 0 0 0 0 0 0 0 0 0 0 0 0 0 0 0 0 0 0 0 0 0 0 0 0 0 0 0 0 0 0 0 0 0 0 0 0 0 0 0 0 0 0 0 0 0 0 0 0 0 0 1 0 0 0 0 0 0 0 0 0 0 0 0 0 0 0 0 0 0 0 0 0 0 0 0 0 0 0 0 0 0 0 0 0 0 0 0 0 0 0 0 0 0 0 0 0 0"/>
<parameter id="SouthernAfricatoSouthernEurope" value="0 0 0 0 0 0 0 0 0 0 0 0 0 0 0 0 0 0 0 0 0 0 0 0 0 0 0 0 0 0 0 0 0 0 0 0 0 0 0 0 0 0 0 0 0 0 0 0 0 0 0 0 0 0 0 0 0 0 0 0 0 0 0 0 0 0 0 0 0 0 0 0 0 0 0 0 0 0 0 0 0 0 0 0 0 0 0 0 0 0 0 0 0 0 0 0 0 0 0 0 0 0 0 0 0 0 0 0 0 0 0 0 0 0 0 0 0 0 0 0 0 0 0 0 0 0 0 0 0 0 0 0 0 0 0 0 0 0 0 0 0 0 0 0 0 0 0 0 0 0 0 1 0 0 0 0 0 0 0 0 0 0 0 0 0 0 0 0 0 0 0 0 0 0 0 0 0 0 0 0 0 0 0 0 0 0 0 0 0 0 0 0 0 0 0 0"/>
<parameter id="SouthernAfricatoWesternAfrica" value="0 0 0 0 0 0 0 0 0 0 0 0 0 0 0 0 0 0 0 0 0 0 0 0 0 0 0 0 0 0 0 0 0 0 0 0 0 0 0 0 0 0 0 0 0 0 0 0 0 0 0 0 0 0 0 0 0 0 0 0 0 0 0 0 0 0 0 0 0 0 0 0 0 0 0 0 0 0 0 0 0 0 0 0 0 0 0 0 0 0 0 0 0 0 0 0 0 0 0 0 0 0 0 0 0 0 0 0 0 0 0 0 0 0 0 0 0 0 0 0 0 0 0 0 0 0 0 0 0 0 0 0 0 0 0 0 0 0 0 0 0 0 0 0 0 0 0 0 0 0 0 0 1 0 0 0 0 0 0 0 0 0 0 0 0 0 0 0 0 0 0 0 0 0 0 0 0 0 0 0 0 0 0 0 0 0 0 0 0 0 0 0 0 0 0 0"/>
<parameter id="SouthernAfricatoWesternEurope" value="0 0 0 0 0 0 0 0 0 0 0 0 0 0 0 0 0 0 0 0 0 0 0 0 0 0 0 0 0 0 0 0 0 0 0 0 0 0 0 0 0 0 0 0 0 0 0 0 0 0 0 0 0 0 0 0 0 0 0 0 0 0 0 0 0 0 0 0 0 0 0 0 0 0 0 0 0 0 0 0 0 0 0 0 0 0 0 0 0 0 0 0 0 0 0 0 0 0 0 0 0 0 0 0 0 0 0 0 0 0 0 0 0 0 0 0 0 0 0 0 0 0 0 0 0 0 0 0 0 0 0 0 0 0 0 0 0 0 0 0 0 0 0 0 0 0 0 0 0 0 0 0 0 1 0 0 0 0 0 0 0 0 0 0 0 0 0 0 0 0 0 0 0 0 0 0 0 0 0 0 0 0 0 0 0 0 0 0 0 0 0 0 0 0 0 0"/>
<parameter id="SouthernEuropetoAPAC" value="0 0 0 0 0 0 0 0 0 0 0 0 0 0 0 0 0 0 0 0 0 0 0 0 0 0 0 0 0 0 0 0 0 0 0 0 0 0 0 0 0 0 0 0 0 0 0 0 0 0 0 0 0 0 0 0 0 0 0 0 0 0 0 0 0 0 0 0 0 0 0 0 0 0 0 0 0 0 0 0 0 0 0 0 0 0 0 0 0 0 0 0 0 0 0 0 0 0 0 0 0 0 0 0 0 0 0 0 0 0 0 0 0 0 0 0 0 0 0 0 0 0 0 0 0 0 0 0 0 0 0 0 0 0 0 0 0 0 0 0 0 0 0 0 0 0 0 0 0 0 0 0 0 0 1 0 0 0 0 0 0 0 0 0 0 0 0 0 0 0 0 0 0 0 0 0 0 0 0 0 0 0 0 0 0 0 0 0 0 0 0 0 0 0 0 0"/>
<parameter id="SouthernEuropetoBenelux" value="0 0 0 0 0 0 0 0 0 0 0 0 0 0 0 0 0 0 0 0 0 0 0 0 0 0 0 0 0 0 0 0 0 0 0 0 0 0 0 0 0 0 0 0 0 0 0 0 0 0 0 0 0 0 0 0 0 0 0 0 0 0 0 0 0 0 0 0 0 0 0 0 0 0 0 0 0 0 0 0 0 0 0 0 0 0 0 0 0 0 0 0 0 0 0 0 0 0 0 0 0 0 0 0 0 0 0 0 0 0 0 0 0 0 0 0 0 0 0 0 0 0 0 0 0 0 0 0 0 0 0 0 0 0 0 0 0 0 0 0 0 0 0 0 0 0 0 0 0 0 0 0 0 0 0 1 0 0 0 0 0 0 0 0 0 0 0 0 0 0 0 0 0 0 0 0 0 0 0 0 0 0 0 0 0 0 0 0 0 0 0 0 0 0 0 0"/>
<parameter id="SouthernEuropetoEasternAfrica" value="0 0 0 0 0 0 0 0 0 0 0 0 0 0 0 0 0 0 0 0 0 0 0 0 0 0 0 0 0 0 0 0 0 0 0 0 0 0 0 0 0 0 0 0 0 0 0 0 0 0 0 0 0 0 0 0 0 0 0 0 0 0 0 0 0 0 0 0 0 0 0 0 0 0 0 0 0 0 0 0 0 0 0 0 0 0 0 0 0 0 0 0 0 0 0 0 0 0 0 0 0 0 0 0 0 0 0 0 0 0 0 0 0 0 0 0 0 0 0 0 0 0 0 0 0 0 0 0 0 0 0 0 0 0 0 0 0 0 0 0 0 0 0 0 0 0 0 0 0 0 0 0 0 0 0 0 1 0 0 0 0 0 0 0 0 0 0 0 0 0 0 0 0 0 0 0 0 0 0 0 0 0 0 0 0 0 0 0 0 0 0 0 0 0 0 0"/>
<parameter id="SouthernEuropetoEasternEurope" value="0 0 0 0 0 0 0 0 0 0 0 0 0 0 0 0 0 0 0 0 0 0 0 0 0 0 0 0 0 0 0 0 0 0 0 0 0 0 0 0 0 0 0 0 0 0 0 0 0 0 0 0 0 0 0 0 0 0 0 0 0 0 0 0 0 0 0 0 0 0 0 0 0 0 0 0 0 0 0 0 0 0 0 0 0 0 0 0 0 0 0 0 0 0 0 0 0 0 0 0 0 0 0 0 0 0 0 0 0 0 0 0 0 0 0 0 0 0 0 0 0 0 0 0 0 0 0 0 0 0 0 0 0 0 0 0 0 0 0 0 0 0 0 0 0 0 0 0 0 0 0 0 0 0 0 0 0 1 0 0 0 0 0 0 0 0 0 0 0 0 0 0 0 0 0 0 0 0 0 0 0 0 0 0 0 0 0 0 0 0 0 0 0 0 0 0"/>
<parameter id="SouthernEuropetoFrance" value="0 0 0 0 0 0 0 0 0 0 0 0 0 0 0 0 0 0 0 0 0 0 0 0 0 0 0 0 0 0 0 0 0 0 0 0 0 0 0 0 0 0 0 0 0 0 0 0 0 0 0 0 0 0 0 0 0 0 0 0 0 0 0 0 0 0 0 0 0 0 0 0 0 0 0 0 0 0 0 0 0 0 0 0 0 0 0 0 0 0 0 0 0 0 0 0 0 0 0 0 0 0 0 0 0 0 0 0 0 0 0 0 0 0 0 0 0 0 0 0 0 0 0 0 0 0 0 0 0 0 0 0 0 0 0 0 0 0 0 0 0 0 0 0 0 0 0 0 0 0 0 0 0 0 0 0 0 0 1 0 0 0 0 0 0 0 0 0 0 0 0 0 0 0 0 0 0 0 0 0 0 0 0 0 0 0 0 0 0 0 0 0 0 0 0 0"/>
<parameter id="SouthernEuropetoGermany" value="0 0 0 0 0 0 0 0 0 0 0 0 0 0 0 0 0 0 0 0 0 0 0 0 0 0 0 0 0 0 0 0 0 0 0 0 0 0 0 0 0 0 0 0 0 0 0 0 0 0 0 0 0 0 0 0 0 0 0 0 0 0 0 0 0 0 0 0 0 0 0 0 0 0 0 0 0 0 0 0 0 0 0 0 0 0 0 0 0 0 0 0 0 0 0 0 0 0 0 0 0 0 0 0 0 0 0 0 0 0 0 0 0 0 0 0 0 0 0 0 0 0 0 0 0 0 0 0 0 0 0 0 0 0 0 0 0 0 0 0 0 0 0 0 0 0 0 0 0 0 0 0 0 0 0 0 0 0 0 1 0 0 0 0 0 0 0 0 0 0 0 0 0 0 0 0 0 0 0 0 0 0 0 0 0 0 0 0 0 0 0 0 0 0 0 0"/>
<parameter id="SouthernEuropetoMiddleAfrica" value="0 0 0 0 0 0 0 0 0 0 0 0 0 0 0 0 0 0 0 0 0 0 0 0 0 0 0 0 0 0 0 0 0 0 0 0 0 0 0 0 0 0 0 0 0 0 0 0 0 0 0 0 0 0 0 0 0 0 0 0 0 0 0 0 0 0 0 0 0 0 0 0 0 0 0 0 0 0 0 0 0 0 0 0 0 0 0 0 0 0 0 0 0 0 0 0 0 0 0 0 0 0 0 0 0 0 0 0 0 0 0 0 0 0 0 0 0 0 0 0 0 0 0 0 0 0 0 0 0 0 0 0 0 0 0 0 0 0 0 0 0 0 0 0 0 0 0 0 0 0 0 0 0 0 0 0 0 0 0 0 1 0 0 0 0 0 0 0 0 0 0 0 0 0 0 0 0 0 0 0 0 0 0 0 0 0 0 0 0 0 0 0 0 0 0 0"/>
<parameter id="SouthernEuropetoNorthAmerica" value="0 0 0 0 0 0 0 0 0 0 0 0 0 0 0 0 0 0 0 0 0 0 0 0 0 0 0 0 0 0 0 0 0 0 0 0 0 0 0 0 0 0 0 0 0 0 0 0 0 0 0 0 0 0 0 0 0 0 0 0 0 0 0 0 0 0 0 0 0 0 0 0 0 0 0 0 0 0 0 0 0 0 0 0 0 0 0 0 0 0 0 0 0 0 0 0 0 0 0 0 0 0 0 0 0 0 0 0 0 0 0 0 0 0 0 0 0 0 0 0 0 0 0 0 0 0 0 0 0 0 0 0 0 0 0 0 0 0 0 0 0 0 0 0 0 0 0 0 0 0 0 0 0 0 0 0 0 0 0 0 0 1 0 0 0 0 0 0 0 0 0 0 0 0 0 0 0 0 0 0 0 0 0 0 0 0 0 0 0 0 0 0 0 0 0 0"/>
<parameter id="SouthernEuropetoNorthernAfrica" value="0 0 0 0 0 0 0 0 0 0 0 0 0 0 0 0 0 0 0 0 0 0 0 0 0 0 0 0 0 0 0 0 0 0 0 0 0 0 0 0 0 0 0 0 0 0 0 0 0 0 0 0 0 0 0 0 0 0 0 0 0 0 0 0 0 0 0 0 0 0 0 0 0 0 0 0 0 0 0 0 0 0 0 0 0 0 0 0 0 0 0 0 0 0 0 0 0 0 0 0 0 0 0 0 0 0 0 0 0 0 0 0 0 0 0 0 0 0 0 0 0 0 0 0 0 0 0 0 0 0 0 0 0 0 0 0 0 0 0 0 0 0 0 0 0 0 0 0 0 0 0 0 0 0 0 0 0 0 0 0 0 0 1 0 0 0 0 0 0 0 0 0 0 0 0 0 0 0 0 0 0 0 0 0 0 0 0 0 0 0 0 0 0 0 0 0"/>
<parameter id="SouthernEuropetoNorthernEurope" value="0 0 0 0 0 0 0 0 0 0 0 0 0 0 0 0 0 0 0 0 0 0 0 0 0 0 0 0 0 0 0 0 0 0 0 0 0 0 0 0 0 0 0 0 0 0 0 0 0 0 0 0 0 0 0 0 0 0 0 0 0 0 0 0 0 0 0 0 0 0 0 0 0 0 0 0 0 0 0 0 0 0 0 0 0 0 0 0 0 0 0 0 0 0 0 0 0 0 0 0 0 0 0 0 0 0 0 0 0 0 0 0 0 0 0 0 0 0 0 0 0 0 0 0 0 0 0 0 0 0 0 0 0 0 0 0 0 0 0 0 0 0 0 0 0 0 0 0 0 0 0 0 0 0 0 0 0 0 0 0 0 0 0 1 0 0 0 0 0 0 0 0 0 0 0 0 0 0 0 0 0 0 0 0 0 0 0 0 0 0 0 0 0 0 0 0"/>
<parameter id="SouthernEuropetoSouthernAfrica" value="0 0 0 0 0 0 0 0 0 0 0 0 0 0 0 0 0 0 0 0 0 0 0 0 0 0 0 0 0 0 0 0 0 0 0 0 0 0 0 0 0 0 0 0 0 0 0 0 0 0 0 0 0 0 0 0 0 0 0 0 0 0 0 0 0 0 0 0 0 0 0 0 0 0 0 0 0 0 0 0 0 0 0 0 0 0 0 0 0 0 0 0 0 0 0 0 0 0 0 0 0 0 0 0 0 0 0 0 0 0 0 0 0 0 0 0 0 0 0 0 0 0 0 0 0 0 0 0 0 0 0 0 0 0 0 0 0 0 0 0 0 0 0 0 0 0 0 0 0 0 0 0 0 0 0 0 0 0 0 0 0 0 0 0 1 0 0 0 0 0 0 0 0 0 0 0 0 0 0 0 0 0 0 0 0 0 0 0 0 0 0 0 0 0 0 0"/>
<parameter id="SouthernEuropetoWesternAfrica" value="0 0 0 0 0 0 0 0 0 0 0 0 0 0 0 0 0 0 0 0 0 0 0 0 0 0 0 0 0 0 0 0 0 0 0 0 0 0 0 0 0 0 0 0 0 0 0 0 0 0 0 0 0 0 0 0 0 0 0 0 0 0 0 0 0 0 0 0 0 0 0 0 0 0 0 0 0 0 0 0 0 0 0 0 0 0 0 0 0 0 0 0 0 0 0 0 0 0 0 0 0 0 0 0 0 0 0 0 0 0 0 0 0 0 0 0 0 0 0 0 0 0 0 0 0 0 0 0 0 0 0 0 0 0 0 0 0 0 0 0 0 0 0 0 0 0 0 0 0 0 0 0 0 0 0 0 0 0 0 0 0 0 0 0 0 0 1 0 0 0 0 0 0 0 0 0 0 0 0 0 0 0 0 0 0 0 0 0 0 0 0 0 0 0 0 0"/>
<parameter id="SouthernEuropetoWesternEurope" value="0 0 0 0 0 0 0 0 0 0 0 0 0 0 0 0 0 0 0 0 0 0 0 0 0 0 0 0 0 0 0 0 0 0 0 0 0 0 0 0 0 0 0 0 0 0 0 0 0 0 0 0 0 0 0 0 0 0 0 0 0 0 0 0 0 0 0 0 0 0 0 0 0 0 0 0 0 0 0 0 0 0 0 0 0 0 0 0 0 0 0 0 0 0 0 0 0 0 0 0 0 0 0 0 0 0 0 0 0 0 0 0 0 0 0 0 0 0 0 0 0 0 0 0 0 0 0 0 0 0 0 0 0 0 0 0 0 0 0 0 0 0 0 0 0 0 0 0 0 0 0 0 0 0 0 0 0 0 0 0 0 0 0 0 0 0 0 1 0 0 0 0 0 0 0 0 0 0 0 0 0 0 0 0 0 0 0 0 0 0 0 0 0 0 0 0"/>
<parameter id="WesternAfricatoAPAC" value="0 0 0 0 0 0 0 0 0 0 0 0 0 0 0 0 0 0 0 0 0 0 0 0 0 0 0 0 0 0 0 0 0 0 0 0 0 0 0 0 0 0 0 0 0 0 0 0 0 0 0 0 0 0 0 0 0 0 0 0 0 0 0 0 0 0 0 0 0 0 0 0 0 0 0 0 0 0 0 0 0 0 0 0 0 0 0 0 0 0 0 0 0 0 0 0 0 0 0 0 0 0 0 0 0 0 0 0 0 0 0 0 0 0 0 0 0 0 0 0 0 0 0 0 0 0 0 0 0 0 0 0 0 0 0 0 0 0 0 0 0 0 0 0 0 0 0 0 0 0 0 0 0 0 0 0 0 0 0 0 0 0 0 0 0 0 0 0 1 0 0 0 0 0 0 0 0 0 0 0 0 0 0 0 0 0 0 0 0 0 0 0 0 0 0 0"/>
<parameter id="WesternAfricatoBenelux" value="0 0 0 0 0 0 0 0 0 0 0 0 0 0 0 0 0 0 0 0 0 0 0 0 0 0 0 0 0 0 0 0 0 0 0 0 0 0 0 0 0 0 0 0 0 0 0 0 0 0 0 0 0 0 0 0 0 0 0 0 0 0 0 0 0 0 0 0 0 0 0 0 0 0 0 0 0 0 0 0 0 0 0 0 0 0 0 0 0 0 0 0 0 0 0 0 0 0 0 0 0 0 0 0 0 0 0 0 0 0 0 0 0 0 0 0 0 0 0 0 0 0 0 0 0 0 0 0 0 0 0 0 0 0 0 0 0 0 0 0 0 0 0 0 0 0 0 0 0 0 0 0 0 0 0 0 0 0 0 0 0 0 0 0 0 0 0 0 0 1 0 0 0 0 0 0 0 0 0 0 0 0 0 0 0 0 0 0 0 0 0 0 0 0 0 0"/>
<parameter id="WesternAfricatoEasternAfrica" value="0 0 0 0 0 0 0 0 0 0 0 0 0 0 0 0 0 0 0 0 0 0 0 0 0 0 0 0 0 0 0 0 0 0 0 0 0 0 0 0 0 0 0 0 0 0 0 0 0 0 0 0 0 0 0 0 0 0 0 0 0 0 0 0 0 0 0 0 0 0 0 0 0 0 0 0 0 0 0 0 0 0 0 0 0 0 0 0 0 0 0 0 0 0 0 0 0 0 0 0 0 0 0 0 0 0 0 0 0 0 0 0 0 0 0 0 0 0 0 0 0 0 0 0 0 0 0 0 0 0 0 0 0 0 0 0 0 0 0 0 0 0 0 0 0 0 0 0 0 0 0 0 0 0 0 0 0 0 0 0 0 0 0 0 0 0 0 0 0 0 1 0 0 0 0 0 0 0 0 0 0 0 0 0 0 0 0 0 0 0 0 0 0 0 0 0"/>
<parameter id="WesternAfricatoEasternEurope" value="0 0 0 0 0 0 0 0 0 0 0 0 0 0 0 0 0 0 0 0 0 0 0 0 0 0 0 0 0 0 0 0 0 0 0 0 0 0 0 0 0 0 0 0 0 0 0 0 0 0 0 0 0 0 0 0 0 0 0 0 0 0 0 0 0 0 0 0 0 0 0 0 0 0 0 0 0 0 0 0 0 0 0 0 0 0 0 0 0 0 0 0 0 0 0 0 0 0 0 0 0 0 0 0 0 0 0 0 0 0 0 0 0 0 0 0 0 0 0 0 0 0 0 0 0 0 0 0 0 0 0 0 0 0 0 0 0 0 0 0 0 0 0 0 0 0 0 0 0 0 0 0 0 0 0 0 0 0 0 0 0 0 0 0 0 0 0 0 0 0 0 1 0 0 0 0 0 0 0 0 0 0 0 0 0 0 0 0 0 0 0 0 0 0 0 0"/>
<parameter id="WesternAfricatoFrance" value="0 0 0 0 0 0 0 0 0 0 0 0 0 0 0 0 0 0 0 0 0 0 0 0 0 0 0 0 0 0 0 0 0 0 0 0 0 0 0 0 0 0 0 0 0 0 0 0 0 0 0 0 0 0 0 0 0 0 0 0 0 0 0 0 0 0 0 0 0 0 0 0 0 0 0 0 0 0 0 0 0 0 0 0 0 0 0 0 0 0 0 0 0 0 0 0 0 0 0 0 0 0 0 0 0 0 0 0 0 0 0 0 0 0 0 0 0 0 0 0 0 0 0 0 0 0 0 0 0 0 0 0 0 0 0 0 0 0 0 0 0 0 0 0 0 0 0 0 0 0 0 0 0 0 0 0 0 0 0 0 0 0 0 0 0 0 0 0 0 0 0 0 1 0 0 0 0 0 0 0 0 0 0 0 0 0 0 0 0 0 0 0 0 0 0 0"/>
<parameter id="WesternAfricatoGermany" value="0 0 0 0 0 0 0 0 0 0 0 0 0 0 0 0 0 0 0 0 0 0 0 0 0 0 0 0 0 0 0 0 0 0 0 0 0 0 0 0 0 0 0 0 0 0 0 0 0 0 0 0 0 0 0 0 0 0 0 0 0 0 0 0 0 0 0 0 0 0 0 0 0 0 0 0 0 0 0 0 0 0 0 0 0 0 0 0 0 0 0 0 0 0 0 0 0 0 0 0 0 0 0 0 0 0 0 0 0 0 0 0 0 0 0 0 0 0 0 0 0 0 0 0 0 0 0 0 0 0 0 0 0 0 0 0 0 0 0 0 0 0 0 0 0 0 0 0 0 0 0 0 0 0 0 0 0 0 0 0 0 0 0 0 0 0 0 0 0 0 0 0 0 1 0 0 0 0 0 0 0 0 0 0 0 0 0 0 0 0 0 0 0 0 0 0"/>
<parameter id="WesternAfricatoMiddleAfrica" value="0 0 0 0 0 0 0 0 0 0 0 0 0 0 0 0 0 0 0 0 0 0 0 0 0 0 0 0 0 0 0 0 0 0 0 0 0 0 0 0 0 0 0 0 0 0 0 0 0 0 0 0 0 0 0 0 0 0 0 0 0 0 0 0 0 0 0 0 0 0 0 0 0 0 0 0 0 0 0 0 0 0 0 0 0 0 0 0 0 0 0 0 0 0 0 0 0 0 0 0 0 0 0 0 0 0 0 0 0 0 0 0 0 0 0 0 0 0 0 0 0 0 0 0 0 0 0 0 0 0 0 0 0 0 0 0 0 0 0 0 0 0 0 0 0 0 0 0 0 0 0 0 0 0 0 0 0 0 0 0 0 0 0 0 0 0 0 0 0 0 0 0 0 0 1 0 0 0 0 0 0 0 0 0 0 0 0 0 0 0 0 0 0 0 0 0"/>
<parameter id="WesternAfricatoNorthAmerica" value="0 0 0 0 0 0 0 0 0 0 0 0 0 0 0 0 0 0 0 0 0 0 0 0 0 0 0 0 0 0 0 0 0 0 0 0 0 0 0 0 0 0 0 0 0 0 0 0 0 0 0 0 0 0 0 0 0 0 0 0 0 0 0 0 0 0 0 0 0 0 0 0 0 0 0 0 0 0 0 0 0 0 0 0 0 0 0 0 0 0 0 0 0 0 0 0 0 0 0 0 0 0 0 0 0 0 0 0 0 0 0 0 0 0 0 0 0 0 0 0 0 0 0 0 0 0 0 0 0 0 0 0 0 0 0 0 0 0 0 0 0 0 0 0 0 0 0 0 0 0 0 0 0 0 0 0 0 0 0 0 0 0 0 0 0 0 0 0 0 0 0 0 0 0 0 1 0 0 0 0 0 0 0 0 0 0 0 0 0 0 0 0 0 0 0 0"/>
<parameter id="WesternAfricatoNorthernAfrica" value="0 0 0 0 0 0 0 0 0 0 0 0 0 0 0 0 0 0 0 0 0 0 0 0 0 0 0 0 0 0 0 0 0 0 0 0 0 0 0 0 0 0 0 0 0 0 0 0 0 0 0 0 0 0 0 0 0 0 0 0 0 0 0 0 0 0 0 0 0 0 0 0 0 0 0 0 0 0 0 0 0 0 0 0 0 0 0 0 0 0 0 0 0 0 0 0 0 0 0 0 0 0 0 0 0 0 0 0 0 0 0 0 0 0 0 0 0 0 0 0 0 0 0 0 0 0 0 0 0 0 0 0 0 0 0 0 0 0 0 0 0 0 0 0 0 0 0 0 0 0 0 0 0 0 0 0 0 0 0 0 0 0 0 0 0 0 0 0 0 0 0 0 0 0 0 0 1 0 0 0 0 0 0 0 0 0 0 0 0 0 0 0 0 0 0 0"/>
<parameter id="WesternAfricatoNorthernEurope" value="0 0 0 0 0 0 0 0 0 0 0 0 0 0 0 0 0 0 0 0 0 0 0 0 0 0 0 0 0 0 0 0 0 0 0 0 0 0 0 0 0 0 0 0 0 0 0 0 0 0 0 0 0 0 0 0 0 0 0 0 0 0 0 0 0 0 0 0 0 0 0 0 0 0 0 0 0 0 0 0 0 0 0 0 0 0 0 0 0 0 0 0 0 0 0 0 0 0 0 0 0 0 0 0 0 0 0 0 0 0 0 0 0 0 0 0 0 0 0 0 0 0 0 0 0 0 0 0 0 0 0 0 0 0 0 0 0 0 0 0 0 0 0 0 0 0 0 0 0 0 0 0 0 0 0 0 0 0 0 0 0 0 0 0 0 0 0 0 0 0 0 0 0 0 0 0 0 1 0 0 0 0 0 0 0 0 0 0 0 0 0 0 0 0 0 0"/>
<parameter id="WesternAfricatoSouthernAfrica" value="0 0 0 0 0 0 0 0 0 0 0 0 0 0 0 0 0 0 0 0 0 0 0 0 0 0 0 0 0 0 0 0 0 0 0 0 0 0 0 0 0 0 0 0 0 0 0 0 0 0 0 0 0 0 0 0 0 0 0 0 0 0 0 0 0 0 0 0 0 0 0 0 0 0 0 0 0 0 0 0 0 0 0 0 0 0 0 0 0 0 0 0 0 0 0 0 0 0 0 0 0 0 0 0 0 0 0 0 0 0 0 0 0 0 0 0 0 0 0 0 0 0 0 0 0 0 0 0 0 0 0 0 0 0 0 0 0 0 0 0 0 0 0 0 0 0 0 0 0 0 0 0 0 0 0 0 0 0 0 0 0 0 0 0 0 0 0 0 0 0 0 0 0 0 0 0 0 0 1 0 0 0 0 0 0 0 0 0 0 0 0 0 0 0 0 0"/>
<parameter id="WesternAfricatoSouthernEurope" value="0 0 0 0 0 0 0 0 0 0 0 0 0 0 0 0 0 0 0 0 0 0 0 0 0 0 0 0 0 0 0 0 0 0 0 0 0 0 0 0 0 0 0 0 0 0 0 0 0 0 0 0 0 0 0 0 0 0 0 0 0 0 0 0 0 0 0 0 0 0 0 0 0 0 0 0 0 0 0 0 0 0 0 0 0 0 0 0 0 0 0 0 0 0 0 0 0 0 0 0 0 0 0 0 0 0 0 0 0 0 0 0 0 0 0 0 0 0 0 0 0 0 0 0 0 0 0 0 0 0 0 0 0 0 0 0 0 0 0 0 0 0 0 0 0 0 0 0 0 0 0 0 0 0 0 0 0 0 0 0 0 0 0 0 0 0 0 0 0 0 0 0 0 0 0 0 0 0 0 1 0 0 0 0 0 0 0 0 0 0 0 0 0 0 0 0"/>
<parameter id="WesternAfricatoWesternEurope" value="0 0 0 0 0 0 0 0 0 0 0 0 0 0 0 0 0 0 0 0 0 0 0 0 0 0 0 0 0 0 0 0 0 0 0 0 0 0 0 0 0 0 0 0 0 0 0 0 0 0 0 0 0 0 0 0 0 0 0 0 0 0 0 0 0 0 0 0 0 0 0 0 0 0 0 0 0 0 0 0 0 0 0 0 0 0 0 0 0 0 0 0 0 0 0 0 0 0 0 0 0 0 0 0 0 0 0 0 0 0 0 0 0 0 0 0 0 0 0 0 0 0 0 0 0 0 0 0 0 0 0 0 0 0 0 0 0 0 0 0 0 0 0 0 0 0 0 0 0 0 0 0 0 0 0 0 0 0 0 0 0 0 0 0 0 0 0 0 0 0 0 0 0 0 0 0 0 0 0 0 0 1 0 0 0 0 0 0 0 0 0 0 0 0 0 0"/>
<parameter id="WesternEuropetoAPAC" value="0 0 0 0 0 0 0 0 0 0 0 0 0 0 0 0 0 0 0 0 0 0 0 0 0 0 0 0 0 0 0 0 0 0 0 0 0 0 0 0 0 0 0 0 0 0 0 0 0 0 0 0 0 0 0 0 0 0 0 0 0 0 0 0 0 0 0 0 0 0 0 0 0 0 0 0 0 0 0 0 0 0 0 0 0 0 0 0 0 0 0 0 0 0 0 0 0 0 0 0 0 0 0 0 0 0 0 0 0 0 0 0 0 0 0 0 0 0 0 0 0 0 0 0 0 0 0 0 0 0 0 0 0 0 0 0 0 0 0 0 0 0 0 0 0 0 0 0 0 0 0 0 0 0 0 0 0 0 0 0 0 0 0 0 0 0 0 0 0 0 0 0 0 0 0 0 0 0 0 0 0 0 1 0 0 0 0 0 0 0 0 0 0 0 0 0"/>
<parameter id="WesternEuropetoBenelux" value="0 0 0 0 0 0 0 0 0 0 0 0 0 0 0 0 0 0 0 0 0 0 0 0 0 0 0 0 0 0 0 0 0 0 0 0 0 0 0 0 0 0 0 0 0 0 0 0 0 0 0 0 0 0 0 0 0 0 0 0 0 0 0 0 0 0 0 0 0 0 0 0 0 0 0 0 0 0 0 0 0 0 0 0 0 0 0 0 0 0 0 0 0 0 0 0 0 0 0 0 0 0 0 0 0 0 0 0 0 0 0 0 0 0 0 0 0 0 0 0 0 0 0 0 0 0 0 0 0 0 0 0 0 0 0 0 0 0 0 0 0 0 0 0 0 0 0 0 0 0 0 0 0 0 0 0 0 0 0 0 0 0 0 0 0 0 0 0 0 0 0 0 0 0 0 0 0 0 0 0 0 0 0 1 0 0 0 0 0 0 0 0 0 0 0 0"/>
<parameter id="WesternEuropetoEasternAfrica" value="0 0 0 0 0 0 0 0 0 0 0 0 0 0 0 0 0 0 0 0 0 0 0 0 0 0 0 0 0 0 0 0 0 0 0 0 0 0 0 0 0 0 0 0 0 0 0 0 0 0 0 0 0 0 0 0 0 0 0 0 0 0 0 0 0 0 0 0 0 0 0 0 0 0 0 0 0 0 0 0 0 0 0 0 0 0 0 0 0 0 0 0 0 0 0 0 0 0 0 0 0 0 0 0 0 0 0 0 0 0 0 0 0 0 0 0 0 0 0 0 0 0 0 0 0 0 0 0 0 0 0 0 0 0 0 0 0 0 0 0 0 0 0 0 0 0 0 0 0 0 0 0 0 0 0 0 0 0 0 0 0 0 0 0 0 0 0 0 0 0 0 0 0 0 0 0 0 0 0 0 0 0 0 0 1 0 0 0 0 0 0 0 0 0 0 0"/>
<parameter id="WesternEuropetoEasternEurope" value="0 0 0 0 0 0 0 0 0 0 0 0 0 0 0 0 0 0 0 0 0 0 0 0 0 0 0 0 0 0 0 0 0 0 0 0 0 0 0 0 0 0 0 0 0 0 0 0 0 0 0 0 0 0 0 0 0 0 0 0 0 0 0 0 0 0 0 0 0 0 0 0 0 0 0 0 0 0 0 0 0 0 0 0 0 0 0 0 0 0 0 0 0 0 0 0 0 0 0 0 0 0 0 0 0 0 0 0 0 0 0 0 0 0 0 0 0 0 0 0 0 0 0 0 0 0 0 0 0 0 0 0 0 0 0 0 0 0 0 0 0 0 0 0 0 0 0 0 0 0 0 0 0 0 0 0 0 0 0 0 0 0 0 0 0 0 0 0 0 0 0 0 0 0 0 0 0 0 0 0 0 0 0 0 0 1 0 0 0 0 0 0 0 0 0 0"/>
<parameter id="WesternEuropetoFrance" value="0 0 0 0 0 0 0 0 0 0 0 0 0 0 0 0 0 0 0 0 0 0 0 0 0 0 0 0 0 0 0 0 0 0 0 0 0 0 0 0 0 0 0 0 0 0 0 0 0 0 0 0 0 0 0 0 0 0 0 0 0 0 0 0 0 0 0 0 0 0 0 0 0 0 0 0 0 0 0 0 0 0 0 0 0 0 0 0 0 0 0 0 0 0 0 0 0 0 0 0 0 0 0 0 0 0 0 0 0 0 0 0 0 0 0 0 0 0 0 0 0 0 0 0 0 0 0 0 0 0 0 0 0 0 0 0 0 0 0 0 0 0 0 0 0 0 0 0 0 0 0 0 0 0 0 0 0 0 0 0 0 0 0 0 0 0 0 0 0 0 0 0 0 0 0 0 0 0 0 0 0 0 0 0 0 0 1 0 0 0 0 0 0 0 0 0"/>
<parameter id="WesternEuropetoGermany" value="0 0 0 0 0 0 0 0 0 0 0 0 0 0 0 0 0 0 0 0 0 0 0 0 0 0 0 0 0 0 0 0 0 0 0 0 0 0 0 0 0 0 0 0 0 0 0 0 0 0 0 0 0 0 0 0 0 0 0 0 0 0 0 0 0 0 0 0 0 0 0 0 0 0 0 0 0 0 0 0 0 0 0 0 0 0 0 0 0 0 0 0 0 0 0 0 0 0 0 0 0 0 0 0 0 0 0 0 0 0 0 0 0 0 0 0 0 0 0 0 0 0 0 0 0 0 0 0 0 0 0 0 0 0 0 0 0 0 0 0 0 0 0 0 0 0 0 0 0 0 0 0 0 0 0 0 0 0 0 0 0 0 0 0 0 0 0 0 0 0 0 0 0 0 0 0 0 0 0 0 0 0 0 0 0 0 0 1 0 0 0 0 0 0 0 0"/>
<parameter id="WesternEuropetoMiddleAfrica" value="0 0 0 0 0 0 0 0 0 0 0 0 0 0 0 0 0 0 0 0 0 0 0 0 0 0 0 0 0 0 0 0 0 0 0 0 0 0 0 0 0 0 0 0 0 0 0 0 0 0 0 0 0 0 0 0 0 0 0 0 0 0 0 0 0 0 0 0 0 0 0 0 0 0 0 0 0 0 0 0 0 0 0 0 0 0 0 0 0 0 0 0 0 0 0 0 0 0 0 0 0 0 0 0 0 0 0 0 0 0 0 0 0 0 0 0 0 0 0 0 0 0 0 0 0 0 0 0 0 0 0 0 0 0 0 0 0 0 0 0 0 0 0 0 0 0 0 0 0 0 0 0 0 0 0 0 0 0 0 0 0 0 0 0 0 0 0 0 0 0 0 0 0 0 0 0 0 0 0 0 0 0 0 0 0 0 0 0 1 0 0 0 0 0 0 0"/>
<parameter id="WesternEuropetoNorthAmerica" value="0 0 0 0 0 0 0 0 0 0 0 0 0 0 0 0 0 0 0 0 0 0 0 0 0 0 0 0 0 0 0 0 0 0 0 0 0 0 0 0 0 0 0 0 0 0 0 0 0 0 0 0 0 0 0 0 0 0 0 0 0 0 0 0 0 0 0 0 0 0 0 0 0 0 0 0 0 0 0 0 0 0 0 0 0 0 0 0 0 0 0 0 0 0 0 0 0 0 0 0 0 0 0 0 0 0 0 0 0 0 0 0 0 0 0 0 0 0 0 0 0 0 0 0 0 0 0 0 0 0 0 0 0 0 0 0 0 0 0 0 0 0 0 0 0 0 0 0 0 0 0 0 0 0 0 0 0 0 0 0 0 0 0 0 0 0 0 0 0 0 0 0 0 0 0 0 0 0 0 0 0 0 0 0 0 0 0 0 0 1 0 0 0 0 0 0"/>
<parameter id="WesternEuropetoNorthernAfrica" value="0 0 0 0 0 0 0 0 0 0 0 0 0 0 0 0 0 0 0 0 0 0 0 0 0 0 0 0 0 0 0 0 0 0 0 0 0 0 0 0 0 0 0 0 0 0 0 0 0 0 0 0 0 0 0 0 0 0 0 0 0 0 0 0 0 0 0 0 0 0 0 0 0 0 0 0 0 0 0 0 0 0 0 0 0 0 0 0 0 0 0 0 0 0 0 0 0 0 0 0 0 0 0 0 0 0 0 0 0 0 0 0 0 0 0 0 0 0 0 0 0 0 0 0 0 0 0 0 0 0 0 0 0 0 0 0 0 0 0 0 0 0 0 0 0 0 0 0 0 0 0 0 0 0 0 0 0 0 0 0 0 0 0 0 0 0 0 0 0 0 0 0 0 0 0 0 0 0 0 0 0 0 0 0 0 0 0 0 0 0 1 0 0 0 0 0"/>
<parameter id="WesternEuropetoNorthernEurope" value="0 0 0 0 0 0 0 0 0 0 0 0 0 0 0 0 0 0 0 0 0 0 0 0 0 0 0 0 0 0 0 0 0 0 0 0 0 0 0 0 0 0 0 0 0 0 0 0 0 0 0 0 0 0 0 0 0 0 0 0 0 0 0 0 0 0 0 0 0 0 0 0 0 0 0 0 0 0 0 0 0 0 0 0 0 0 0 0 0 0 0 0 0 0 0 0 0 0 0 0 0 0 0 0 0 0 0 0 0 0 0 0 0 0 0 0 0 0 0 0 0 0 0 0 0 0 0 0 0 0 0 0 0 0 0 0 0 0 0 0 0 0 0 0 0 0 0 0 0 0 0 0 0 0 0 0 0 0 0 0 0 0 0 0 0 0 0 0 0 0 0 0 0 0 0 0 0 0 0 0 0 0 0 0 0 0 0 0 0 0 0 1 0 0 0 0"/>
<parameter id="WesternEuropetoSouthernAfrica" value="0 0 0 0 0 0 0 0 0 0 0 0 0 0 0 0 0 0 0 0 0 0 0 0 0 0 0 0 0 0 0 0 0 0 0 0 0 0 0 0 0 0 0 0 0 0 0 0 0 0 0 0 0 0 0 0 0 0 0 0 0 0 0 0 0 0 0 0 0 0 0 0 0 0 0 0 0 0 0 0 0 0 0 0 0 0 0 0 0 0 0 0 0 0 0 0 0 0 0 0 0 0 0 0 0 0 0 0 0 0 0 0 0 0 0 0 0 0 0 0 0 0 0 0 0 0 0 0 0 0 0 0 0 0 0 0 0 0 0 0 0 0 0 0 0 0 0 0 0 0 0 0 0 0 0 0 0 0 0 0 0 0 0 0 0 0 0 0 0 0 0 0 0 0 0 0 0 0 0 0 0 0 0 0 0 0 0 0 0 0 0 0 1 0 0 0"/>
<parameter id="WesternEuropetoSouthernEurope" value="0 0 0 0 0 0 0 0 0 0 0 0 0 0 0 0 0 0 0 0 0 0 0 0 0 0 0 0 0 0 0 0 0 0 0 0 0 0 0 0 0 0 0 0 0 0 0 0 0 0 0 0 0 0 0 0 0 0 0 0 0 0 0 0 0 0 0 0 0 0 0 0 0 0 0 0 0 0 0 0 0 0 0 0 0 0 0 0 0 0 0 0 0 0 0 0 0 0 0 0 0 0 0 0 0 0 0 0 0 0 0 0 0 0 0 0 0 0 0 0 0 0 0 0 0 0 0 0 0 0 0 0 0 0 0 0 0 0 0 0 0 0 0 0 0 0 0 0 0 0 0 0 0 0 0 0 0 0 0 0 0 0 0 0 0 0 0 0 0 0 0 0 0 0 0 0 0 0 0 0 0 0 0 0 0 0 0 0 0 0 0 0 0 1 0 0"/>
<parameter id="WesternEuropetoWesternAfrica" value="0 0 0 0 0 0 0 0 0 0 0 0 0 0 0 0 0 0 0 0 0 0 0 0 0 0 0 0 0 0 0 0 0 0 0 0 0 0 0 0 0 0 0 0 0 0 0 0 0 0 0 0 0 0 0 0 0 0 0 0 0 0 0 0 0 0 0 0 0 0 0 0 0 0 0 0 0 0 0 0 0 0 0 0 0 0 0 0 0 0 0 0 0 0 0 0 0 0 0 0 0 0 0 0 0 0 0 0 0 0 0 0 0 0 0 0 0 0 0 0 0 0 0 0 0 0 0 0 0 0 0 0 0 0 0 0 0 0 0 0 0 0 0 0 0 0 0 0 0 0 0 0 0 0 0 0 0 0 0 0 0 0 0 0 0 0 0 0 0 0 0 0 0 0 0 0 0 0 0 0 0 0 0 0 0 0 0 0 0 0 0 0 0 0 1 0"/>
    
<!-- END Ancestral state reconstruction                                      -->
  </markovJumpsTreeLikelihood>
  
<!-- END Discrete Traits Model                                               -->
  
<!-- Define operators                                                        -->
  <operators id="operators" optimizationSchedule="log">
    <deltaExchange delta="0.01" weight="1">
      <parameter idref="gtr.rates"/>
    </deltaExchange>
    <deltaExchange delta="0.01" weight="1">
      <parameter idref="frequencies"/>
    </deltaExchange>
    <scaleOperator scaleFactor="0.75" weight="1">
      <parameter idref="alpha"/>
    </scaleOperator>
    <scaleOperator scaleFactor="0.75" weight="3">
      <parameter idref="default.ucld.mean"/>
    </scaleOperator>
    <scaleOperator scaleFactor="0.75" weight="3">
      <parameter idref="default.ucld.stdev"/>
    </scaleOperator>
    <upDownOperator scaleFactor="0.75" weight="3">
      <up>
        <parameter idref="treeModel.allInternalNodeHeights"/>
      </up>
      <down>
        <parameter idref="default.ucld.mean"/>
      </down>
    </upDownOperator>
    <swapOperator size="1" weight="10" autoOptimize="false">
      <parameter idref="default.branchRates.categories"/>
    </swapOperator>
    <uniformIntegerOperator weight="10">
      <parameter idref="default.branchRates.categories"/>
    </uniformIntegerOperator>
    <scaleOperator scaleFactor="0.75" weight="3">
      <parameter idref="region.clock.rate"/>
    </scaleOperator>
    <upDownOperator scaleFactor="0.75" weight="3">
      <up>
        <parameter idref="treeModel.allInternalNodeHeights"/>
      </up>
      <down>
        <parameter idref="region.clock.rate"/>
      </down>
    </upDownOperator>
    <subtreeSlide size="1.0" gaussian="true" weight="30">
      <treeModel idref="treeModel"/>
    </subtreeSlide>
    <narrowExchange weight="30">
      <treeModel idref="treeModel"/>
    </narrowExchange>
    <wideExchange weight="3">
      <treeModel idref="treeModel"/>
    </wideExchange>
    <wilsonBalding weight="3">
      <treeModel idref="treeModel"/>
    </wilsonBalding>
    <scaleOperator scaleFactor="0.75" weight="3">
      <parameter idref="treeModel.rootHeight"/>
    </scaleOperator>
    <uniformOperator weight="30">
      <parameter idref="treeModel.internalNodeHeights"/>
    </uniformOperator>
    
<!--
		<gmrfGridBlockUpdateOperator scaleFactor="1.0" weight="2">
			<gmrfSkyrideLikelihood idref="skygrid"/>
		</gmrfGridBlockUpdateOperator>
		<scaleOperator scaleFactor="0.75" weight="1">
			<parameter idref="skygrid.precision"/>
		</scaleOperator>
-->
    <hamiltonianMonteCarloOperator weight="3" nSteps="50" stepSize="1E-2" mode="vanilla" autoOptimize="true" gradientCheckCount="0" gradientCheckTolerance="1E-1" preconditioning="none" preconditioningUpdateFrequency="100">
      <compoundGradient idref="full.skygrid.gradient"/>
      <compoundParameter idref="skygrid.parameters"/>
      <signTransform start="1" end="1">
        <compoundParameter idref="skygrid.parameters"/>
      </signTransform>
    </hamiltonianMonteCarloOperator>
    <scaleOperator scaleFactor="0.95" weight="15" scaleAllIndependently="true">
      <parameter idref="region.rates"/>
    </scaleOperator>
    <bitFlipOperator weight="7">
      <parameter idref="region.indicators"/>
    </bitFlipOperator>
    <deltaExchange delta="0.75" weight="1">
      <parameter idref="region.root.frequencies"/>
    </deltaExchange>
    <scaleOPerator scaleFactor="0.75" weight="0.05">
      <parameter idref="time1"/>
    </scaleOPerator>
    <scaleOPerator scaleFactor="0.75" weight="0.05">
      <parameter idref="time2"/>
    </scaleOPerator>
    <scaleOPerator scaleFactor="0.75" weight="0.05">
      <parameter idref="time3"/>
    </scaleOPerator>
    <scaleOPerator scaleFactor="0.75" weight="0.05">
      <parameter idref="time4"/>
    </scaleOPerator>
    <scaleOPerator scaleFactor="0.75" weight="0.05">
      <parameter idref="time5"/>
    </scaleOPerator>
    <scaleOPerator scaleFactor="0.75" weight="0.05">
      <parameter idref="time6"/>
    </scaleOPerator>
    <scaleOPerator scaleFactor="0.75" weight="0.05">
      <parameter idref="time7"/>
    </scaleOPerator>
    <scaleOPerator scaleFactor="0.75" weight="0.05">
      <parameter idref="time8"/>
    </scaleOPerator>
    <scaleOPerator scaleFactor="0.75" weight="0.05">
      <parameter idref="time9"/>
    </scaleOPerator>
    <scaleOPerator scaleFactor="0.75" weight="0.05">
      <parameter idref="time10"/>
    </scaleOPerator>
    <scaleOPerator scaleFactor="0.75" weight="0.05">
      <parameter idref="time11"/>
    </scaleOPerator>
    <scaleOPerator scaleFactor="0.75" weight="0.05">
      <parameter idref="time12"/>
    </scaleOPerator>
  </operators>
  
<!-- Define MCMC                                                             -->
  <mcmc id="mcmc" chainLength="40000000" autoOptimize="true" operatorAnalysis="A27_region_rep1.ops">
    <joint id="joint">
      <prior id="prior">
        <dirichletPrior alpha="1.0" sumsTo="6.0">
          <parameter idref="gtr.rates"/>
        </dirichletPrior>
        <dirichletPrior alpha="1.0" sumsTo="1.0">
          <parameter idref="frequencies"/>
        </dirichletPrior>
        <exponentialPrior mean="0.5" offset="0.0">
          <parameter idref="alpha"/>
        </exponentialPrior>
        <ctmcScalePrior>
          <ctmcScale>
            <parameter idref="default.ucld.mean"/>
          </ctmcScale>
          <treeModel idref="treeModel"/>
        </ctmcScalePrior>
        <exponentialPrior mean="0.3333333333333333" offset="0.0">
          <parameter idref="default.ucld.stdev"/>
        </exponentialPrior>
        <ctmcScalePrior>
          <ctmcScale>
            <parameter idref="region.clock.rate"/>
          </ctmcScale>
          <treeModel idref="treeModel"/>
        </ctmcScalePrior>
        <gammaPrior shape="0.001" scale="1000.0" offset="0.0">
          <parameter idref="skygrid.precision"/>
        </gammaPrior>
        <poissonPrior mean="13.0" offset="0.0">
          <statistic idref="region.nonZeroRates"/>
        </poissonPrior>
        <uniformPrior lower="0.0" upper="1.0">
          <parameter idref="region.frequencies"/>
        </uniformPrior>
        <cachedPrior>
          <gammaPrior shape="1.0" scale="1.0" offset="0.0">
            <parameter idref="region.rates"/>
          </gammaPrior>
          <parameter idref="region.rates"/>
        </cachedPrior>
        <uniformPrior lower="0.0" upper="1.0">
          <parameter idref="region.root.frequencies"/>
        </uniformPrior>
        <gmrfSkyGridLikelihood idref="skygrid"/>
        <discretizedBranchRates idref="default.branchRates"/>
        <strictClockBranchRates idref="region.branchRates"/>
        
<!-- START Discrete Traits Model                                             -->
        <generalSubstitutionModel idref="region.model"/>
        
<!-- END Discrete Traits Model                                               -->
        <normalPrior mean="0.0273972603" stdev="0.0082191781">
          <parameter idref="time1"/>
        </normalPrior>
        <normalPrior mean="0.0273972603" stdev="0.0082191781">
          <parameter idref="time2"/>
        </normalPrior>
        <normalPrior mean="0.0273972603" stdev="0.0082191781">
          <parameter idref="time3"/>
        </normalPrior>
        <normalPrior mean="0.0273972603" stdev="0.0082191781">
          <parameter idref="time4"/>
        </normalPrior>
        <normalPrior mean="0.0273972603" stdev="0.0082191781">
          <parameter idref="time5"/>
        </normalPrior>
        <normalPrior mean="0.0273972603" stdev="0.0082191781">
          <parameter idref="time6"/>
        </normalPrior>
        <normalPrior mean="0.0273972603" stdev="0.0082191781">
          <parameter idref="time7"/>
        </normalPrior>
        <normalPrior mean="0.0273972603" stdev="0.0082191781">
          <parameter idref="time8"/>
        </normalPrior>
        <normalPrior mean="0.0273972603" stdev="0.0082191781">
          <parameter idref="time9"/>
        </normalPrior>
        <normalPrior mean="0.0273972603" stdev="0.0082191781">
          <parameter idref="time10"/>
        </normalPrior>
        <normalPrior mean="0.0273972603" stdev="0.0082191781">
          <parameter idref="time11"/>
        </normalPrior>
        <normalPrior mean="0.0273972603" stdev="0.0082191781">
          <parameter idref="time12"/>
        </normalPrior>
      </prior>
      <likelihood id="likelihood">
        <treeDataLikelihood idref="default.treeLikelihood"/>
        
<!-- START Discrete Traits Model                                             -->
        <markovJumpsTreeLikelihood idref="region.treeLikelihood"/>
        
<!-- END Discrete Traits Model                                               -->
      </likelihood>
    </joint>
    <operators idref="operators"/>
    
<!-- write log to screen                                                     -->
    <log id="screenLog" logEvery="1000">
      <column label="Joint" dp="4" width="12">
        <joint idref="joint"/>
      </column>
      <column label="Prior" dp="4" width="12">
        <prior idref="prior"/>
      </column>
      <column label="Likelihood" dp="4" width="12">
        <likelihood idref="likelihood"/>
      </column>
      <column label="age(root)" sf="6" width="12">
        <tmrcaStatistic idref="age(root)"/>
      </column>
      <column label="default.ucld.mean" sf="6" width="12">
        <parameter idref="default.ucld.mean"/>
      </column>
      <column label="region.clock.rate" sf="6" width="12">
        <parameter idref="region.clock.rate"/>
      </column>
      
<!-- START Discrete Traits Model                                             -->
      <column label="region.nonZeroRates" dp="0" width="6">
        <sumStatistic idref="region.nonZeroRates"/>
      </column>
      
<!-- END Discrete Traits Model                                               -->
    </log>
    
<!-- write log to file                                                       -->
    <log id="fileLog" logEvery="50000" fileName="A27_region_rep1.log" overwrite="false">
      <joint idref="joint"/>
      <prior idref="prior"/>
      <likelihood idref="likelihood"/>
      <parameter idref="treeModel.rootHeight"/>
      <tmrcaStatistic idref="age(root)"/>
      <treeLengthStatistic idref="treeLength"/>
      <parameter idref="skygrid.precision"/>
      <parameter idref="skygrid.logPopSize"/>
      <parameter idref="skygrid.cutOff"/>
      <parameter idref="gtr.rates"/>
      <parameter idref="frequencies"/>
      <parameter idref="alpha"/>
      <parameter idref="default.ucld.mean"/>
      <parameter idref="default.ucld.stdev"/>
      <parameter idref="region.clock.rate"/>
      <rateStatistic idref="default.meanRate"/>
      <rateStatistic idref="default.coefficientOfVariation"/>
      <rateCovarianceStatistic idref="default.covariance"/>
      <rateStatistic idref="region.meanRate"/>
      
<!-- START Ancestral state reconstruction                                    -->
      
<!-- END Ancestral state reconstruction                                      -->
      
<!-- START Discrete Traits Model                                             -->
      <parameter idref="region.rates"/>
      <parameter idref="region.indicators"/>
      <sumStatistic idref="region.nonZeroRates"/>
      
<!-- END Discrete Traits Model                                               -->
      <treeDataLikelihood idref="default.treeLikelihood"/>
      <discretizedBranchRates idref="default.branchRates"/>
      <strictClockBranchRates idref="region.branchRates"/>
      
<!-- START Discrete Traits Model                                             -->
      <markovJumpsTreeLikelihood idref="region.treeLikelihood"/>
      
<!-- END Discrete Traits Model                                               -->
      <gmrfSkyGridLikelihood idref="skygrid"/>
      <parameter idref="time1"/>
      <parameter idref="time2"/>
      <parameter idref="time3"/>
      <parameter idref="time4"/>
      <parameter idref="time5"/>
      <parameter idref="time6"/>
      <parameter idref="time7"/>
      <parameter idref="time8"/>
      <parameter idref="time9"/>
      <parameter idref="time10"/>
      <parameter idref="time11"/>
      <parameter idref="time12"/>
    </log>
    
<!-- START Discrete Traits Model                                             -->
    <log id="A27_region_rep1.regionrateMatrixLog" logEvery="50000" fileName="A27_region_rep1.region.rates.log">
      <parameter idref="region.rates"/>
      <parameter idref="region.indicators"/>
      <sumStatistic idref="region.nonZeroRates"/>
    </log>
    
<!-- END Discrete Traits Model                                               -->
    
<!-- write tree log to file                                                  -->
    <logTree id="treeFileLog" logEvery="50000" nexusFormat="true" fileName="A27_region_rep1.trees" sortTranslationTable="true">
      <trait name="rate" tag="default.rate">
        <ancestralTraitBranchRates idref="anc.default.branchRates"/>
      </trait>
      <trait name="rate" tag="region.rate">
        <strictClockBranchRates idref="region.branchRates"/>
      </trait>
      <joint idref="joint"/>
      
<!-- START Ancestral state reconstruction                                    -->
      <trait name="region.states" tag="region">
        <markovJumpsTreeLikelihood idref="region.treeLikelihood"/>
      </trait>
      
<!-- END Ancestral state reconstruction                                      -->
      <ancestralTraitTreeModel idref="ancestralTraitTreeModel"/>
    </logTree>
    
<!-- START Ancestral state reconstruction                                    -->
    
<!-- write complete history tree log to file                                 -->
<!--
    <logTree logEvery="50000" nexusFormat="true" fileName="A27_region_rep1.region.history.trees" sortTranslationTable="true">
      <markovJumpsTreeLikelihood idref="region.treeLikelihood"/>
      <trait name="region.states" tag="region">
        <markovJumpsTreeLikelihood idref="region.treeLikelihood"/>
      </trait>
      <ancestralTraitTreeModel idref="ancestralTraitTreeModel"/>
    </logTree>
-->
<!-- END Ancestral state reconstruction                                      -->
    
<!-- write non-augmented trees -->
    <logTree logEvery="50000" nexusFormat="true" fileName="noanc_A27_region_rep1.trees" sortTranslationTable="true">
      <treeModel idref="treeModel"/>
      <trait name="rate" tag="default.rate">
        <discretizedBranchRates idref="default.branchRates"/>
      </trait>
      <trait name="rate" tag="region.rate">
        <strictClockBranchRates idref="region.branchRates"/>
      </trait>
      <joint idref="joint"/>
    </logTree>
  </mcmc>
  <report>
    <property name="timer">
      <mcmc idref="mcmc"/>
    </property>
  </report>
</beast>
