# Supplementary material for: Antibody escape and global spread of SARS-CoV-2 lineage A.27
Source: Nat Commun. 2022 Mar 3;13:1152. doi: 10.1038/s41467-022-28766-y (PMC8894356; doi:10.1038/s41467-022-28766-y)
Supplement: Supplementary file 4 — Supplementary Data 1 [file 41467_2022_28766_MOESM4_ESM.zip › Extended files/A27_xmls/A27_rep2.xml]

<!-- Generated by BEAUTi v1.10.5 Prerelease #23570d1                         -->

<!--       by Alexei J. Drummond, Andrew Rambaut and Marc A. Suchard         -->

<!--       Department of Computer Science, University of Auckland and        -->

<!--       Institute of Evolutionary Biology, University of Edinburgh        -->

<!--       David Geffen School of Medicine, University of California, Los Angeles-->

<!--       http://beast.community/                                           -->
<beast version="1.10.5">
  
<!-- The list of taxa to be analysed (can also include dates/ages).          -->
  
<!-- ntax=563                                                                -->
  <taxa id="taxa">
    <taxon id="hCoV-19/England/CAMC-1263516/2021|EPI_ISL_1018852|2021-02-10|NorthernEurope">
      <date value="2021.109589041096" direction="forwards" units="years"/>
      <attr name="region">
				NorthernEurope
			</attr>
    </taxon>
    <taxon id="hCoV-19/Rwanda/NRLNAT1088/2020|EPI_ISL_1020288|2020-12-17|EasternAfrica">
      <date value="2020.9590163934427" direction="forwards" units="years"/>
      <attr name="region">
				EasternAfrica
			</attr>
    </taxon>
    <taxon id="hCoV-19/Slovenia/68981/2021|EPI_ISL_1063496|2021-02-07|EasternEurope">
      <date value="2021.1013698630136" direction="forwards" units="years"/>
      <attr name="region">
				EasternEurope
			</attr>
    </taxon>
    <taxon id="hCoV-19/Slovenia/65006/2021|EPI_ISL_1063521|2021-02-04|EasternEurope">
      <date value="2021.0931506849315" direction="forwards" units="years"/>
      <attr name="region">
				EasternEurope
			</attr>
    </taxon>
    <taxon id="hCoV-19/Slovenia/65882/2021|EPI_ISL_1063522|2021-02-05|EasternEurope">
      <date value="2021.0958904109589" direction="forwards" units="years"/>
      <attr name="region">
				EasternEurope
			</attr>
    </taxon>
    <taxon id="hCoV-19/Turkey/HSGM-D378/2021|EPI_ISL_1063988|2021-02-08|SouthernEurope">
      <date value="2021.1041095890412" direction="forwards" units="years"/>
      <attr name="region">
				SouthernEurope
			</attr>
    </taxon>
    <taxon id="hCoV-19/Turkey/HSGM-D379/2021|EPI_ISL_1063989|2021-02-08|SouthernEurope">
      <date value="2021.1041095890412" direction="forwards" units="years"/>
      <attr name="region">
				SouthernEurope
			</attr>
    </taxon>
    <taxon id="hCoV-19/Slovenia/61741/2021|EPI_ISL_1063996|2021-02-03|EasternEurope">
      <date value="2021.0904109589042" direction="forwards" units="years"/>
      <attr name="region">
				EasternEurope
			</attr>
    </taxon>
    <taxon id="hCoV-19/France/un-21012220498/2021|EPI_ISL_1088552|2021-01-22|France">
      <date value="2021.0575342465754" direction="forwards" units="years"/>
      <attr name="region">
				France
			</attr>
    </taxon>
    <taxon id="hCoV-19/France/un-21012220289/2021|EPI_ISL_1088554|2021-01-22|France">
      <date value="2021.0575342465754" direction="forwards" units="years"/>
      <attr name="region">
				France
			</attr>
    </taxon>
    <taxon id="hCoV-19/France/un-21012210228/2021|EPI_ISL_1088566|2021-01-21|France">
      <date value="2021.054794520548" direction="forwards" units="years"/>
      <attr name="region">
				France
			</attr>
    </taxon>
    <taxon id="hCoV-19/Belgium/rega-3206/2021|EPI_ISL_1094192|2021-01-30|Benelux">
      <date value="2021.0794520547945" direction="forwards" units="years"/>
      <attr name="region">
				Benelux
			</attr>
    </taxon>
    <taxon id="hCoV-19/France/PAC-IHUCOVID-3234/2021|EPI_ISL_1097023|2021-01-21|France">
      <date value="2021.054794520548" direction="forwards" units="years"/>
      <attr name="region">
				France
			</attr>
    </taxon>
    <taxon id="hCoV-19/France/PAC-IHUCOVID-3151/2021|EPI_ISL_1097024|2021-01-25|France">
      <date value="2021.0657534246575" direction="forwards" units="years"/>
      <attr name="region">
				France
			</attr>
    </taxon>
    <taxon id="hCoV-19/France/IDF-HMN-21022010332/2021|EPI_ISL_1110156|2021-02-01|France">
      <date value="2021.0849315068492" direction="forwards" units="years"/>
      <attr name="region">
				France
			</attr>
    </taxon>
    <taxon id="hCoV-19/France/IDF-HMN-21022150436/2021|EPI_ISL_1110170|2021-02-09|France">
      <date value="2021.1068493150685" direction="forwards" units="years"/>
      <attr name="region">
				France
			</attr>
    </taxon>
    <taxon id="hCoV-19/France/IDF-HMN-21022160243/2021|EPI_ISL_1110181|2021-02-10|France">
      <date value="2021.109589041096" direction="forwards" units="years"/>
      <attr name="region">
				France
			</attr>
    </taxon>
    <taxon id="hCoV-19/France/IDF-HMN-21022180542/2021|EPI_ISL_1110195|2021-02-10|France">
      <date value="2021.109589041096" direction="forwards" units="years"/>
      <attr name="region">
				France
			</attr>
    </taxon>
    <taxon id="hCoV-19/France/IDF-HMN-21022180543/2021|EPI_ISL_1110196|2021-02-11|France">
      <date value="2021.1123287671232" direction="forwards" units="years"/>
      <attr name="region">
				France
			</attr>
    </taxon>
    <taxon id="hCoV-19/France/IDF-HMN-21022180551/2021|EPI_ISL_1110198|2021-02-10|France">
      <date value="2021.109589041096" direction="forwards" units="years"/>
      <attr name="region">
				France
			</attr>
    </taxon>
    <taxon id="hCoV-19/France/IDF-HMN-21022190457/2021|EPI_ISL_1110203|2021-02-19|France">
      <date value="2021.1342465753426" direction="forwards" units="years"/>
      <attr name="region">
				France
			</attr>
    </taxon>
    <taxon id="hCoV-19/France/IDF-HMN-21022230288/2021|EPI_ISL_1110210|2021-01-27|France">
      <date value="2021.0712328767124" direction="forwards" units="years"/>
      <attr name="region">
				France
			</attr>
    </taxon>
    <taxon id="hCoV-19/Slovenia/75526/2021|EPI_ISL_1118863|2021-02-11|EasternEurope">
      <date value="2021.1123287671232" direction="forwards" units="years"/>
      <attr name="region">
				EasternEurope
			</attr>
    </taxon>
    <taxon id="hCoV-19/Slovenia/73271/2021|EPI_ISL_1118864|2021-02-10|EasternEurope">
      <date value="2021.109589041096" direction="forwards" units="years"/>
      <attr name="region">
				EasternEurope
			</attr>
    </taxon>
    <taxon id="hCoV-19/Ireland/CN-NVRL-21IRL31745/2021|EPI_ISL_1118873|2021-02-04|NorthernEurope">
      <date value="2021.0931506849315" direction="forwards" units="years"/>
      <attr name="region">
				NorthernEurope
			</attr>
    </taxon>
    <taxon id="hCoV-19/France/IDF-IPP03791/2021|EPI_ISL_1118903|2021-02-02|France">
      <date value="2021.0876712328768" direction="forwards" units="years"/>
      <attr name="region">
				France
			</attr>
    </taxon>
    <taxon id="hCoV-19/France/IDF-IPP03793/2021|EPI_ISL_1118905|2021-02-02|France">
      <date value="2021.0876712328768" direction="forwards" units="years"/>
      <attr name="region">
				France
			</attr>
    </taxon>
    <taxon id="hCoV-19/France/IDF-IPP03794/2021|EPI_ISL_1118906|2021-02-06|France">
      <date value="2021.0986301369862" direction="forwards" units="years"/>
      <attr name="region">
				France
			</attr>
    </taxon>
    <taxon id="hCoV-19/France/IDF-IPP03826/2021|EPI_ISL_1118909|2021-02-04|France">
      <date value="2021.0931506849315" direction="forwards" units="years"/>
      <attr name="region">
				France
			</attr>
    </taxon>
    <taxon id="hCoV-19/Switzerland/SG-ETHZ-460721/2021|EPI_ISL_1130199|2021-01-15|WesternEurope">
      <date value="2021.0383561643835" direction="forwards" units="years"/>
      <attr name="region">
				WesternEurope
			</attr>
    </taxon>
    <taxon id="hCoV-19/Switzerland/SG-ETHZ-451540/2021|EPI_ISL_1130202|2021-01-12|WesternEurope">
      <date value="2021.0301369863014" direction="forwards" units="years"/>
      <attr name="region">
				WesternEurope
			</attr>
    </taxon>
    <taxon id="hCoV-19/Switzerland/SG-ETHZ-451760/2021|EPI_ISL_1130204|2021-01-14|WesternEurope">
      <date value="2021.035616438356" direction="forwards" units="years"/>
      <attr name="region">
				WesternEurope
			</attr>
    </taxon>
    <taxon id="hCoV-19/Turkey/HSGM-4506/2021|EPI_ISL_1170076|2021-02-16|SouthernEurope">
      <date value="2021.1260273972603" direction="forwards" units="years"/>
      <attr name="region">
				SouthernEurope
			</attr>
    </taxon>
    <taxon id="hCoV-19/Belgium/ULG-12787/2021|EPI_ISL_1171547|2021-02-24|Benelux">
      <date value="2021.1479452054793" direction="forwards" units="years"/>
      <attr name="region">
				Benelux
			</attr>
    </taxon>
    <taxon id="hCoV-19/Slovenia/99407/2021|EPI_ISL_1181840|2021-02-24|EasternEurope">
      <date value="2021.1479452054793" direction="forwards" units="years"/>
      <attr name="region">
				EasternEurope
			</attr>
    </taxon>
    <taxon id="hCoV-19/Slovenia/73053/2021|EPI_ISL_1181852|2021-02-10|EasternEurope">
      <date value="2021.109589041096" direction="forwards" units="years"/>
      <attr name="region">
				EasternEurope
			</attr>
    </taxon>
    <taxon id="hCoV-19/Slovenia/75819/2021|EPI_ISL_1181856|2021-02-11|EasternEurope">
      <date value="2021.1123287671232" direction="forwards" units="years"/>
      <attr name="region">
				EasternEurope
			</attr>
    </taxon>
    <taxon id="hCoV-19/Slovenia/76392/2021|EPI_ISL_1181859|2021-02-11|EasternEurope">
      <date value="2021.1123287671232" direction="forwards" units="years"/>
      <attr name="region">
				EasternEurope
			</attr>
    </taxon>
    <taxon id="hCoV-19/Slovenia/76019/2021|EPI_ISL_1181860|2021-02-11|EasternEurope">
      <date value="2021.1123287671232" direction="forwards" units="years"/>
      <attr name="region">
				EasternEurope
			</attr>
    </taxon>
    <taxon id="hCoV-19/Slovenia/76280/2021|EPI_ISL_1181861|2021-02-11|EasternEurope">
      <date value="2021.1123287671232" direction="forwards" units="years"/>
      <attr name="region">
				EasternEurope
			</attr>
    </taxon>
    <taxon id="hCoV-19/Slovenia/80233/2021|EPI_ISL_1181862|2021-02-14|EasternEurope">
      <date value="2021.1205479452055" direction="forwards" units="years"/>
      <attr name="region">
				EasternEurope
			</attr>
    </taxon>
    <taxon id="hCoV-19/Ireland/CN-NVRL-21IRL42562/2021|EPI_ISL_1181883|2021-02-13|NorthernEurope">
      <date value="2021.1178082191782" direction="forwards" units="years"/>
      <attr name="region">
				NorthernEurope
			</attr>
    </taxon>
    <taxon id="hCoV-19/Switzerland/VD-ETHZ-510441/2021|EPI_ISL_1195116|2021-02-22|WesternEurope">
      <date value="2021.1424657534246" direction="forwards" units="years"/>
      <attr name="region">
				WesternEurope
			</attr>
    </taxon>
    <taxon id="hCoV-19/Tunisia/Q6575/2021|EPI_ISL_1207287|2021-02-07|NorthernAfrica">
      <date value="2021.1013698630136" direction="forwards" units="years"/>
      <attr name="region">
				NorthernAfrica
			</attr>
    </taxon>
    <taxon id="hCoV-19/Tunisia/20216575/2021|EPI_ISL_1208160|2021-02-07|NorthernAfrica">
      <date value="2021.1013698630136" direction="forwards" units="years"/>
      <attr name="region">
				NorthernAfrica
			</attr>
    </taxon>
    <taxon id="hCoV-19/Tunisia/5509/2021|EPI_ISL_1208398|2021-02-02|NorthernAfrica">
      <date value="2021.0876712328768" direction="forwards" units="years"/>
      <attr name="region">
				NorthernAfrica
			</attr>
    </taxon>
    <taxon id="hCoV-19/Tunisia/14670/2021|EPI_ISL_1208403|2021-02-09|NorthernAfrica">
      <date value="2021.1068493150685" direction="forwards" units="years"/>
      <attr name="region">
				NorthernAfrica
			</attr>
    </taxon>
    <taxon id="hCoV-19/Netherlands/NH-RIVM-15758/2021|EPI_ISL_1232433|2021-02-18|Benelux">
      <date value="2021.131506849315" direction="forwards" units="years"/>
      <attr name="region">
				Benelux
			</attr>
    </taxon>
    <taxon id="hCoV-19/USA/CO-CDPHE-2100509191/2021|EPI_ISL_1234167|2021-02-14|NorthAmerica">
      <date value="2021.1205479452055" direction="forwards" units="years"/>
      <attr name="region">
				NorthAmerica
			</attr>
    </taxon>
    <taxon id="hCoV-19/England/CAMC-132305C/2021|EPI_ISL_1246214|2021-02-22|NorthernEurope">
      <date value="2021.1424657534246" direction="forwards" units="years"/>
      <attr name="region">
				NorthernEurope
			</attr>
    </taxon>
    <taxon id="hCoV-19/Slovenia/81717/2021|EPI_ISL_1250645|2021-02-15|EasternEurope">
      <date value="2021.123287671233" direction="forwards" units="years"/>
      <attr name="region">
				EasternEurope
			</attr>
    </taxon>
    <taxon id="hCoV-19/Slovenia/87822/2021|EPI_ISL_1250657|2021-02-18|EasternEurope">
      <date value="2021.131506849315" direction="forwards" units="years"/>
      <attr name="region">
				EasternEurope
			</attr>
    </taxon>
    <taxon id="hCoV-19/Slovenia/89830/2021|EPI_ISL_1250658|2021-02-18|EasternEurope">
      <date value="2021.131506849315" direction="forwards" units="years"/>
      <attr name="region">
				EasternEurope
			</attr>
    </taxon>
    <taxon id="hCoV-19/Slovenia/89591/2021|EPI_ISL_1250661|2021-02-18|EasternEurope">
      <date value="2021.131506849315" direction="forwards" units="years"/>
      <attr name="region">
				EasternEurope
			</attr>
    </taxon>
    <taxon id="hCoV-19/Slovenia/91878/2021|EPI_ISL_1250667|2021-02-19|EasternEurope">
      <date value="2021.1342465753426" direction="forwards" units="years"/>
      <attr name="region">
				EasternEurope
			</attr>
    </taxon>
    <taxon id="hCoV-19/Slovenia/90174/2021|EPI_ISL_1250677|2021-02-19|EasternEurope">
      <date value="2021.1342465753426" direction="forwards" units="years"/>
      <attr name="region">
				EasternEurope
			</attr>
    </taxon>
    <taxon id="hCoV-19/Slovenia/90716/2021|EPI_ISL_1250678|2021-02-19|EasternEurope">
      <date value="2021.1342465753426" direction="forwards" units="years"/>
      <attr name="region">
				EasternEurope
			</attr>
    </taxon>
    <taxon id="hCoV-19/Slovenia/92278/2021|EPI_ISL_1250681|2021-02-20|EasternEurope">
      <date value="2021.13698630137" direction="forwards" units="years"/>
      <attr name="region">
				EasternEurope
			</attr>
    </taxon>
    <taxon id="hCoV-19/France/ARA-HCL021030048401/2021|EPI_ISL_1253541|2021-02-02|France">
      <date value="2021.0876712328768" direction="forwards" units="years"/>
      <attr name="region">
				France
			</attr>
    </taxon>
    <taxon id="hCoV-19/France/ARA-HCL021030056501/2021|EPI_ISL_1253544|2021-02-02|France">
      <date value="2021.0876712328768" direction="forwards" units="years"/>
      <attr name="region">
				France
			</attr>
    </taxon>
    <taxon id="hCoV-19/France/ARA-HCL021029951901/2021|EPI_ISL_1253550|2021-02-02|France">
      <date value="2021.0876712328768" direction="forwards" units="years"/>
      <attr name="region">
				France
			</attr>
    </taxon>
    <taxon id="hCoV-19/France/ARA-HCL021039976101/2021|EPI_ISL_1253568|2021-02-23|France">
      <date value="2021.145205479452" direction="forwards" units="years"/>
      <attr name="region">
				France
			</attr>
    </taxon>
    <taxon id="hCoV-19/France/ARA-HCL021039994301/2021|EPI_ISL_1253569|2021-02-23|France">
      <date value="2021.145205479452" direction="forwards" units="years"/>
      <attr name="region">
				France
			</attr>
    </taxon>
    <taxon id="hCoV-19/France/ARA-HCL021040000901/2021|EPI_ISL_1253572|2021-02-22|France">
      <date value="2021.1424657534246" direction="forwards" units="years"/>
      <attr name="region">
				France
			</attr>
    </taxon>
    <taxon id="hCoV-19/France/ARA-HCL021040221301/2021|EPI_ISL_1253576|2021-02-26|France">
      <date value="2021.1534246575343" direction="forwards" units="years"/>
      <attr name="region">
				France
			</attr>
    </taxon>
    <taxon id="hCoV-19/Mayotte/IPP02316/2021|EPI_ISL_1259284|2021-01-18|EasternAfrica">
      <date value="2021.0465753424658" direction="forwards" units="years"/>
      <attr name="region">
				EasternAfrica
			</attr>
    </taxon>
    <taxon id="hCoV-19/Mayotte/IPP03013/2021|EPI_ISL_1259293|2021-01-26|EasternAfrica">
      <date value="2021.0684931506848" direction="forwards" units="years"/>
      <attr name="region">
				EasternAfrica
			</attr>
    </taxon>
    <taxon id="hCoV-19/France/IDF-IPP04278/2021|EPI_ISL_1259301|2021-02-15|France">
      <date value="2021.123287671233" direction="forwards" units="years"/>
      <attr name="region">
				France
			</attr>
    </taxon>
    <taxon id="hCoV-19/France/BFC-IPP04280/2021|EPI_ISL_1259303|2021-02-19|France">
      <date value="2021.1342465753426" direction="forwards" units="years"/>
      <attr name="region">
				France
			</attr>
    </taxon>
    <taxon id="hCoV-19/Switzerland/SG-ETHZ-461186/2021|EPI_ISL_1259431|2021-01-20|WesternEurope">
      <date value="2021.0520547945205" direction="forwards" units="years"/>
      <attr name="region">
				WesternEurope
			</attr>
    </taxon>
    <taxon id="hCoV-19/Switzerland/SG-ETHZ-461200/2021|EPI_ISL_1259432|2021-01-20|WesternEurope">
      <date value="2021.0520547945205" direction="forwards" units="years"/>
      <attr name="region">
				WesternEurope
			</attr>
    </taxon>
    <taxon id="hCoV-19/Belgium/UGent-2572/2021|EPI_ISL_1273195|2021-02-26|Benelux">
      <date value="2021.1534246575343" direction="forwards" units="years"/>
      <attr name="region">
				Benelux
			</attr>
    </taxon>
    <taxon id="hCoV-19/Slovenia/83275/2021|EPI_ISL_1273386|2021-02-16|EasternEurope">
      <date value="2021.1260273972603" direction="forwards" units="years"/>
      <attr name="region">
				EasternEurope
			</attr>
    </taxon>
    <taxon id="hCoV-19/Slovenia/88655/2021|EPI_ISL_1273388|2021-02-18|EasternEurope">
      <date value="2021.131506849315" direction="forwards" units="years"/>
      <attr name="region">
				EasternEurope
			</attr>
    </taxon>
    <taxon id="hCoV-19/England/CAMC-139B22C/2021|EPI_ISL_1275591|2021-03-04|NorthernEurope">
      <date value="2021.1698630136987" direction="forwards" units="years"/>
      <attr name="region">
				NorthernEurope
			</attr>
    </taxon>
    <taxon id="hCoV-19/France/ARA-HCL021032336801/2021|EPI_ISL_1287745|2021-02-10|France">
      <date value="2021.109589041096" direction="forwards" units="years"/>
      <attr name="region">
				France
			</attr>
    </taxon>
    <taxon id="hCoV-19/France/ARA-HCL021032341001/2021|EPI_ISL_1287746|2021-02-08|France">
      <date value="2021.1041095890412" direction="forwards" units="years"/>
      <attr name="region">
				France
			</attr>
    </taxon>
    <taxon id="hCoV-19/France/ARA-HCL021032370101/2021|EPI_ISL_1287749|2021-02-15|France">
      <date value="2021.123287671233" direction="forwards" units="years"/>
      <attr name="region">
				France
			</attr>
    </taxon>
    <taxon id="hCoV-19/France/PAC-HCL021032419601/2021|EPI_ISL_1287752|2021-02-16|France">
      <date value="2021.1260273972603" direction="forwards" units="years"/>
      <attr name="region">
				France
			</attr>
    </taxon>
    <taxon id="hCoV-19/France/BRE-HCL021036273701/2021|EPI_ISL_1290836|2021-02-03|France">
      <date value="2021.0904109589042" direction="forwards" units="years"/>
      <attr name="region">
				France
			</attr>
    </taxon>
    <taxon id="hCoV-19/France/NAQ-HCL021039534501/2021|EPI_ISL_1290840|2021-02-12|France">
      <date value="2021.1150684931506" direction="forwards" units="years"/>
      <attr name="region">
				France
			</attr>
    </taxon>
    <taxon id="hCoV-19/Sweden/21-51853/2021|EPI_ISL_1300334|2021-03-01|NorthernEurope">
      <date value="2021.1616438356164" direction="forwards" units="years"/>
      <attr name="region">
				NorthernEurope
			</attr>
    </taxon>
    <taxon id="hCoV-19/Australia/QLD1738/2021|EPI_ISL_1306135|2021-03-19|APAC">
      <date value="2021.2109589041097" direction="forwards" units="years"/>
      <attr name="region">
				APAC
			</attr>
    </taxon>
    <taxon id="hCoV-19/France/IDF-HCL021020599501/2021|EPI_ISL_1312372|2021-01-26|France">
      <date value="2021.0684931506848" direction="forwards" units="years"/>
      <attr name="region">
				France
			</attr>
    </taxon>
    <taxon id="hCoV-19/France/IDF-HCL021020617301/2021|EPI_ISL_1312373|2021-01-25|France">
      <date value="2021.0657534246575" direction="forwards" units="years"/>
      <attr name="region">
				France
			</attr>
    </taxon>
    <taxon id="hCoV-19/France/IDF-HCL021020618301/2021|EPI_ISL_1312374|2021-01-25|France">
      <date value="2021.0657534246575" direction="forwards" units="years"/>
      <attr name="region">
				France
			</attr>
    </taxon>
    <taxon id="hCoV-19/France/ARA-HCL021022323801/2021|EPI_ISL_1312377|2021-01-28|France">
      <date value="2021.0739726027398" direction="forwards" units="years"/>
      <attr name="region">
				France
			</attr>
    </taxon>
    <taxon id="hCoV-19/France/ARA-HCL021023116401/2021|EPI_ISL_1312379|2021-01-29|France">
      <date value="2021.0767123287671" direction="forwards" units="years"/>
      <attr name="region">
				France
			</attr>
    </taxon>
    <taxon id="hCoV-19/France/ARA-HCL021045105001/2021|EPI_ISL_1313001|2021-03-03|France">
      <date value="2021.1671232876713" direction="forwards" units="years"/>
      <attr name="region">
				France
			</attr>
    </taxon>
    <taxon id="hCoV-19/France/ARA-HCL021042048301/2021|EPI_ISL_1313043|2021-01-04|France">
      <date value="2021.0082191780823" direction="forwards" units="years"/>
      <attr name="region">
				France
			</attr>
    </taxon>
    <taxon id="hCoV-19/Sweden/01_SE100_21CS500437/2021|EPI_ISL_1313387|2021-02-22|NorthernEurope">
      <date value="2021.1424657534246" direction="forwards" units="years"/>
      <attr name="region">
				NorthernEurope
			</attr>
    </taxon>
    <taxon id="hCoV-19/France/ARA-HCL021045685601/2021|EPI_ISL_1313667|2021-03-10|France">
      <date value="2021.186301369863" direction="forwards" units="years"/>
      <attr name="region">
				France
			</attr>
    </taxon>
    <taxon id="hCoV-19/France/ARA-HCL990000245604/2021|EPI_ISL_1314016|2021-03-13|France">
      <date value="2021.194520547945" direction="forwards" units="years"/>
      <attr name="region">
				France
			</attr>
    </taxon>
    <taxon id="hCoV-19/France/ARA-HCL021047323101/2021|EPI_ISL_1314035|2021-03-10|France">
      <date value="2021.186301369863" direction="forwards" units="years"/>
      <attr name="region">
				France
			</attr>
    </taxon>
    <taxon id="hCoV-19/France/ARA-HCL021047326201/2021|EPI_ISL_1314039|2021-03-09|France">
      <date value="2021.1835616438357" direction="forwards" units="years"/>
      <attr name="region">
				France
			</attr>
    </taxon>
    <taxon id="hCoV-19/Belgium/rega-3848/2021|EPI_ISL_1322650|2021-02-20|Benelux">
      <date value="2021.13698630137" direction="forwards" units="years"/>
      <attr name="region">
				Benelux
			</attr>
    </taxon>
    <taxon id="hCoV-19/England/QEUH-138F0B8/2021|EPI_ISL_1333084|2021-02-27|NorthernEurope">
      <date value="2021.1561643835616" direction="forwards" units="years"/>
      <attr name="region">
				NorthernEurope
			</attr>
    </taxon>
    <taxon id="hCoV-19/England/CAMC-1323C85/2021|EPI_ISL_1333887|2021-02-23|NorthernEurope">
      <date value="2021.145205479452" direction="forwards" units="years"/>
      <attr name="region">
				NorthernEurope
			</attr>
    </taxon>
    <taxon id="hCoV-19/France/IDF-IPP04654/2021|EPI_ISL_1336334|2021-03-02|France">
      <date value="2021.164383561644" direction="forwards" units="years"/>
      <attr name="region">
				France
			</attr>
    </taxon>
    <taxon id="hCoV-19/Spain/CT-HUGTiPM007CJ9F5/2021|EPI_ISL_1347071|2021-03-10|SouthernEurope">
      <date value="2021.186301369863" direction="forwards" units="years"/>
      <attr name="region">
				SouthernEurope
			</attr>
    </taxon>
    <taxon id="hCoV-19/Germany/BW-RKI-I-041452/2021|EPI_ISL_1348629|2021-02-08|Germany">
      <date value="2021.1041095890412" direction="forwards" units="years"/>
      <attr name="region">
				Germany
			</attr>
    </taxon>
    <taxon id="hCoV-19/USA/MD-IGS-012104403973A/2021|EPI_ISL_1363775|2021-02-13|NorthAmerica">
      <date value="2021.1178082191782" direction="forwards" units="years"/>
      <attr name="region">
				NorthAmerica
			</attr>
    </taxon>
    <taxon id="hCoV-19/Germany/RP-IMB15870/2021|EPI_ISL_1364949|2021-02-10|Germany">
      <date value="2021.109589041096" direction="forwards" units="years"/>
      <attr name="region">
				Germany
			</attr>
    </taxon>
    <taxon id="hCoV-19/Cote_d_Ivoire/BKE-2022-bc17/2021|EPI_ISL_1365023|2021-02-12|WesternAfrica">
      <date value="2021.1150684931506" direction="forwards" units="years"/>
      <attr name="region">
				WesternAfrica
			</attr>
    </taxon>
    <taxon id="hCoV-19/Cote_d_Ivoire/BKE-2024-bc41/2021|EPI_ISL_1365027|2021-02-12|WesternAfrica">
      <date value="2021.1150684931506" direction="forwards" units="years"/>
      <attr name="region">
				WesternAfrica
			</attr>
    </taxon>
    <taxon id="hCoV-19/Cote_d_Ivoire/BKE-2034-bc65/2021|EPI_ISL_1365030|2021-02-11|WesternAfrica">
      <date value="2021.1123287671232" direction="forwards" units="years"/>
      <attr name="region">
				WesternAfrica
			</attr>
    </taxon>
    <taxon id="hCoV-19/Switzerland/GEN3442/2021|EPI_ISL_1370388|2021-02-24|WesternEurope">
      <date value="2021.1479452054793" direction="forwards" units="years"/>
      <attr name="region">
				WesternEurope
			</attr>
    </taxon>
    <taxon id="hCoV-19/Switzerland/GEN3444/2021|EPI_ISL_1370392|2021-02-24|WesternEurope">
      <date value="2021.1479452054793" direction="forwards" units="years"/>
      <attr name="region">
				WesternEurope
			</attr>
    </taxon>
    <taxon id="hCoV-19/England/CAMC-13FBBE3/2021|EPI_ISL_1374137|2021-03-17|NorthernEurope">
      <date value="2021.2054794520548" direction="forwards" units="years"/>
      <attr name="region">
				NorthernEurope
			</attr>
    </taxon>
    <taxon id="hCoV-19/Nigeria/NCDC-FCT-11k/2021|EPI_ISL_1381815|2021-02-05|WesternAfrica">
      <date value="2021.0958904109589" direction="forwards" units="years"/>
      <attr name="region">
				WesternAfrica
			</attr>
    </taxon>
    <taxon id="hCoV-19/France/IDF-IPP05260/2021|EPI_ISL_1381819|2021-03-08|France">
      <date value="2021.1808219178083" direction="forwards" units="years"/>
      <attr name="region">
				France
			</attr>
    </taxon>
    <taxon id="hCoV-19/France/PDL-IPP05409/2021|EPI_ISL_1381826|2021-01-12|France">
      <date value="2021.0301369863014" direction="forwards" units="years"/>
      <attr name="region">
				France
			</attr>
    </taxon>
    <taxon id="hCoV-19/France/PDL-IPP05410/2021|EPI_ISL_1381827|2021-01-14|France">
      <date value="2021.035616438356" direction="forwards" units="years"/>
      <attr name="region">
				France
			</attr>
    </taxon>
    <taxon id="hCoV-19/Belgium/rega-5023/2021|EPI_ISL_1382686|2021-03-03|Benelux">
      <date value="2021.1671232876713" direction="forwards" units="years"/>
      <attr name="region">
				Benelux
			</attr>
    </taxon>
    <taxon id="hCoV-19/Luxembourg/LNS9039700/2021|EPI_ISL_1383629|2021-02-20|Benelux">
      <date value="2021.13698630137" direction="forwards" units="years"/>
      <attr name="region">
				Benelux
			</attr>
    </taxon>
    <taxon id="hCoV-19/Luxembourg/LNS9014046/2021|EPI_ISL_1383630|2021-02-20|Benelux">
      <date value="2021.13698630137" direction="forwards" units="years"/>
      <attr name="region">
				Benelux
			</attr>
    </taxon>
    <taxon id="hCoV-19/Luxembourg/LNS0021152/2021|EPI_ISL_1384133|2021-02-27|Benelux">
      <date value="2021.1561643835616" direction="forwards" units="years"/>
      <attr name="region">
				Benelux
			</attr>
    </taxon>
    <taxon id="hCoV-19/Luxembourg/LNS3445509/2021|EPI_ISL_1384141|2021-02-27|Benelux">
      <date value="2021.1561643835616" direction="forwards" units="years"/>
      <attr name="region">
				Benelux
			</attr>
    </taxon>
    <taxon id="hCoV-19/Spain/CT-HUGTiPR009AG4E11/2021|EPI_ISL_1386061|2021-03-11|SouthernEurope">
      <date value="2021.1890410958904" direction="forwards" units="years"/>
      <attr name="region">
				SouthernEurope
			</attr>
    </taxon>
    <taxon id="hCoV-19/Switzerland/BS-UHB-351261/2021|EPI_ISL_1388124|2021-01-25|WesternEurope">
      <date value="2021.0657534246575" direction="forwards" units="years"/>
      <attr name="region">
				WesternEurope
			</attr>
    </taxon>
    <taxon id="hCoV-19/France/NAQ-CERBAHC-20210328-S38/2021|EPI_ISL_1403498|2021-03-05|France">
      <date value="2021.172602739726" direction="forwards" units="years"/>
      <attr name="region">
				France
			</attr>
    </taxon>
    <taxon id="hCoV-19/Slovenia/104842/2021|EPI_ISL_1406287|2021-02-26|EasternEurope">
      <date value="2021.1534246575343" direction="forwards" units="years"/>
      <attr name="region">
				EasternEurope
			</attr>
    </taxon>
    <taxon id="hCoV-19/Slovenia/107726/2021|EPI_ISL_1406290|2021-03-01|EasternEurope">
      <date value="2021.1616438356164" direction="forwards" units="years"/>
      <attr name="region">
				EasternEurope
			</attr>
    </taxon>
    <taxon id="hCoV-19/England/CAMC-141BE10/2021|EPI_ISL_1410265|2021-03-19|NorthernEurope">
      <date value="2021.2109589041097" direction="forwards" units="years"/>
      <attr name="region">
				NorthernEurope
			</attr>
    </taxon>
    <taxon id="hCoV-19/France/CVL-IPP06156/2021|EPI_ISL_1443884|2021-03-16|France">
      <date value="2021.2027397260274" direction="forwards" units="years"/>
      <attr name="region">
				France
			</attr>
    </taxon>
    <taxon id="hCoV-19/France/IDF-IPP06553/2021|EPI_ISL_1443910|2021-03-16|France">
      <date value="2021.2027397260274" direction="forwards" units="years"/>
      <attr name="region">
				France
			</attr>
    </taxon>
    <taxon id="hCoV-19/England/CAMC-144BD0B/2021|EPI_ISL_1451288|2021-03-22|NorthernEurope">
      <date value="2021.2191780821918" direction="forwards" units="years"/>
      <attr name="region">
				NorthernEurope
			</attr>
    </taxon>
    <taxon id="hCoV-19/England/CAMC-144BC3B/2021|EPI_ISL_1451346|2021-03-22|NorthernEurope">
      <date value="2021.2191780821918" direction="forwards" units="years"/>
      <attr name="region">
				NorthernEurope
			</attr>
    </taxon>
    <taxon id="hCoV-19/France/ARA-HCL021051774101/2021|EPI_ISL_1457768|2021-03-16|France">
      <date value="2021.2027397260274" direction="forwards" units="years"/>
      <attr name="region">
				France
			</attr>
    </taxon>
    <taxon id="hCoV-19/England/CAMC-144C317/2021|EPI_ISL_1473594|2021-03-22|NorthernEurope">
      <date value="2021.2191780821918" direction="forwards" units="years"/>
      <attr name="region">
				NorthernEurope
			</attr>
    </taxon>
    <taxon id="hCoV-19/England/CAMC-145B4D6/2021|EPI_ISL_1473658|2021-03-22|NorthernEurope">
      <date value="2021.2191780821918" direction="forwards" units="years"/>
      <attr name="region">
				NorthernEurope
			</attr>
    </taxon>
    <taxon id="hCoV-19/USA/un-CDC-MNRW-7077/2020|EPI_ISL_1483230|2020-12-30|NorthAmerica">
      <date value="2020.9945355191257" direction="forwards" units="years"/>
      <attr name="region">
				NorthAmerica
			</attr>
    </taxon>
    <taxon id="hCoV-19/France/ARA-700000203627/2021|EPI_ISL_1483774|2021-03-18|France">
      <date value="2021.2082191780821" direction="forwards" units="years"/>
      <attr name="region">
				France
			</attr>
    </taxon>
    <taxon id="hCoV-19/France/ARA-700000204248/2021|EPI_ISL_1483776|2021-03-18|France">
      <date value="2021.2082191780821" direction="forwards" units="years"/>
      <attr name="region">
				France
			</attr>
    </taxon>
    <taxon id="hCoV-19/France/ARA-700000220342/2021|EPI_ISL_1483786|2021-03-25|France">
      <date value="2021.227397260274" direction="forwards" units="years"/>
      <attr name="region">
				France
			</attr>
    </taxon>
    <taxon id="hCoV-19/Denmark/DCGC-22492/2020|EPI_ISL_757470|2020-12-14|NorthernEurope">
      <date value="2020.950819672131" direction="forwards" units="years"/>
      <attr name="region">
				NorthernEurope
			</attr>
    </taxon>
    <taxon id="hCoV-19/Denmark/DCGC-22263/2020|EPI_ISL_757974|2020-12-14|NorthernEurope">
      <date value="2020.950819672131" direction="forwards" units="years"/>
      <attr name="region">
				NorthernEurope
			</attr>
    </taxon>
    <taxon id="hCoV-19/England/205241493/2020|EPI_ISL_769875|2020-12-22|NorthernEurope">
      <date value="2020.9726775956285" direction="forwards" units="years"/>
      <attr name="region">
				NorthernEurope
			</attr>
    </taxon>
    <taxon id="hCoV-19/Netherlands/ZH-EMC-1312/2020|EPI_ISL_801441|2020-12-24|Benelux">
      <date value="2020.9781420765028" direction="forwards" units="years"/>
      <attr name="region">
				Benelux
			</attr>
    </taxon>
    <taxon id="hCoV-19/Netherlands/ZH-EMC-1313/2020|EPI_ISL_801442|2020-12-28|Benelux">
      <date value="2020.9890710382513" direction="forwards" units="years"/>
      <attr name="region">
				Benelux
			</attr>
    </taxon>
    <taxon id="hCoV-19/Switzerland/ZH-UZH-IMV147/2021|EPI_ISL_811127|2021-01-06|WesternEurope">
      <date value="2021.013698630137" direction="forwards" units="years"/>
      <attr name="region">
				WesternEurope
			</attr>
    </taxon>
    <taxon id="hCoV-19/Mayotte/IPP00638/2021|EPI_ISL_872226|2021-01-11|EasternAfrica">
      <date value="2021.027397260274" direction="forwards" units="years"/>
      <attr name="region">
				EasternAfrica
			</attr>
    </taxon>
    <taxon id="hCoV-19/Mayotte/IPP00884/2021|EPI_ISL_894220|2021-01-13|EasternAfrica">
      <date value="2021.0328767123287" direction="forwards" units="years"/>
      <attr name="region">
				EasternAfrica
			</attr>
    </taxon>
    <taxon id="hCoV-19/Mayotte/IPP00931/2021|EPI_ISL_894221|2021-01-12|EasternAfrica">
      <date value="2021.0301369863014" direction="forwards" units="years"/>
      <attr name="region">
				EasternAfrica
			</attr>
    </taxon>
    <taxon id="hCoV-19/Mayotte/IPP00973/2021|EPI_ISL_894222|2021-01-12|EasternAfrica">
      <date value="2021.0301369863014" direction="forwards" units="years"/>
      <attr name="region">
				EasternAfrica
			</attr>
    </taxon>
    <taxon id="hCoV-19/Mayotte/IPP00858/2021|EPI_ISL_894226|2021-01-11|EasternAfrica">
      <date value="2021.027397260274" direction="forwards" units="years"/>
      <attr name="region">
				EasternAfrica
			</attr>
    </taxon>
    <taxon id="hCoV-19/Mayotte/IPP00885/2021|EPI_ISL_894227|2021-01-13|EasternAfrica">
      <date value="2021.0328767123287" direction="forwards" units="years"/>
      <attr name="region">
				EasternAfrica
			</attr>
    </taxon>
    <taxon id="hCoV-19/Mayotte/IPP00891/2021|EPI_ISL_894228|2021-01-12|EasternAfrica">
      <date value="2021.0301369863014" direction="forwards" units="years"/>
      <attr name="region">
				EasternAfrica
			</attr>
    </taxon>
    <taxon id="hCoV-19/Mayotte/IPP00892/2021|EPI_ISL_894229|2021-01-12|EasternAfrica">
      <date value="2021.0301369863014" direction="forwards" units="years"/>
      <attr name="region">
				EasternAfrica
			</attr>
    </taxon>
    <taxon id="hCoV-19/Mayotte/IPP00936/2021|EPI_ISL_894230|2021-01-12|EasternAfrica">
      <date value="2021.0301369863014" direction="forwards" units="years"/>
      <attr name="region">
				EasternAfrica
			</attr>
    </taxon>
    <taxon id="hCoV-19/Turkey/HSGM-1549/2021|EPI_ISL_906049|2021-01-22|SouthernEurope">
      <date value="2021.0575342465754" direction="forwards" units="years"/>
      <attr name="region">
				SouthernEurope
			</attr>
    </taxon>
    <taxon id="hCoV-19/Mayotte/IPP01033/2021|EPI_ISL_912403|2021-01-15|EasternAfrica">
      <date value="2021.0383561643835" direction="forwards" units="years"/>
      <attr name="region">
				EasternAfrica
			</attr>
    </taxon>
    <taxon id="hCoV-19/France/NAQ-0008096/2021|EPI_ISL_934974|2021-01-15|France">
      <date value="2021.0383561643835" direction="forwards" units="years"/>
      <attr name="region">
				France
			</attr>
    </taxon>
    <taxon id="hCoV-19/Turkey/HSGM-1441/2021|EPI_ISL_940711|2021-01-20|SouthernEurope">
      <date value="2021.0520547945205" direction="forwards" units="years"/>
      <attr name="region">
				SouthernEurope
			</attr>
    </taxon>
    <taxon id="hCoV-19/Belgium/Jessa_55-2102-000125b/2021|EPI_ISL_949093|2021-01-11|Benelux">
      <date value="2021.027397260274" direction="forwards" units="years"/>
      <attr name="region">
				Benelux
			</attr>
    </taxon>
    <taxon id="hCoV-19/Nigeria/BCVL-18912/2021|EPI_ISL_985238|2021-01-05|WesternAfrica">
      <date value="2021.0109589041097" direction="forwards" units="years"/>
      <attr name="region">
				WesternAfrica
			</attr>
    </taxon>
    <taxon id="hCoV-19/England/MILK-11A56E9/2021|EPI_ISL_998080|2021-01-29|NorthernEurope">
      <date value="2021.0767123287671" direction="forwards" units="years"/>
      <attr name="region">
				NorthernEurope
			</attr>
    </taxon>
    <taxon id="hCoV-19/England/CAMC-149BB02/2021|EPI_ISL_1483822|2021-03-29|NorthernEurope">
      <date value="2021.2383561643835" direction="forwards" units="years"/>
      <attr name="region">
				NorthernEurope
			</attr>
    </taxon>
    <taxon id="hCoV-19/France/ARA-700000210773/2021|EPI_ISL_1490236|2021-03-11|France">
      <date value="2021.1890410958904" direction="forwards" units="years"/>
      <attr name="region">
				France
			</attr>
    </taxon>
    <taxon id="hCoV-19/Slovenia/144708/2021|EPI_ISL_1495066|2021-03-18|EasternEurope">
      <date value="2021.2082191780821" direction="forwards" units="years"/>
      <attr name="region">
				EasternEurope
			</attr>
    </taxon>
    <taxon id="hCoV-19/Austria/CeMM4751/2021|EPI_ISL_1495277|2021-02-25|WesternEurope">
      <date value="2021.150684931507" direction="forwards" units="years"/>
      <attr name="region">
				WesternEurope
			</attr>
    </taxon>
    <taxon id="hCoV-19/Austria/CeMM4752/2021|EPI_ISL_1495278|2021-02-25|WesternEurope">
      <date value="2021.150684931507" direction="forwards" units="years"/>
      <attr name="region">
				WesternEurope
			</attr>
    </taxon>
    <taxon id="hCoV-19/Austria/CeMM4754/2021|EPI_ISL_1495280|2021-02-25|WesternEurope">
      <date value="2021.150684931507" direction="forwards" units="years"/>
      <attr name="region">
				WesternEurope
			</attr>
    </taxon>
    <taxon id="hCoV-19/Austria/CeMM4757/2021|EPI_ISL_1495283|2021-02-26|WesternEurope">
      <date value="2021.1534246575343" direction="forwards" units="years"/>
      <attr name="region">
				WesternEurope
			</attr>
    </taxon>
    <taxon id="hCoV-19/Austria/CeMM5026/2021|EPI_ISL_1495356|2021-03-01|WesternEurope">
      <date value="2021.1616438356164" direction="forwards" units="years"/>
      <attr name="region">
				WesternEurope
			</attr>
    </taxon>
    <taxon id="hCoV-19/Austria/CeMM5978/2021|EPI_ISL_1495760|2021-03-03|WesternEurope">
      <date value="2021.1671232876713" direction="forwards" units="years"/>
      <attr name="region">
				WesternEurope
			</attr>
    </taxon>
    <taxon id="hCoV-19/Austria/CeMM5979/2021|EPI_ISL_1495761|2021-03-03|WesternEurope">
      <date value="2021.1671232876713" direction="forwards" units="years"/>
      <attr name="region">
				WesternEurope
			</attr>
    </taxon>
    <taxon id="hCoV-19/Spain/PV-HUD-98717083/2021|EPI_ISL_1495974|2021-01-28|SouthernEurope">
      <date value="2021.0739726027398" direction="forwards" units="years"/>
      <attr name="region">
				SouthernEurope
			</attr>
    </taxon>
    <taxon id="hCoV-19/Togo/C5903/2021|EPI_ISL_1508849|2021-01-25|WesternAfrica">
      <date value="2021.0657534246575" direction="forwards" units="years"/>
      <attr name="region">
				WesternAfrica
			</attr>
    </taxon>
    <taxon id="hCoV-19/Togo/C5930/2021|EPI_ISL_1508890|2021-01-25|WesternAfrica">
      <date value="2021.0657534246575" direction="forwards" units="years"/>
      <attr name="region">
				WesternAfrica
			</attr>
    </taxon>
    <taxon id="hCoV-19/Togo/C6329/2021|EPI_ISL_1508894|2021-02-04|WesternAfrica">
      <date value="2021.0931506849315" direction="forwards" units="years"/>
      <attr name="region">
				WesternAfrica
			</attr>
    </taxon>
    <taxon id="hCoV-19/Togo/C6370/2021|EPI_ISL_1508916|2021-02-04|WesternAfrica">
      <date value="2021.0931506849315" direction="forwards" units="years"/>
      <attr name="region">
				WesternAfrica
			</attr>
    </taxon>
    <taxon id="hCoV-19/Togo/C7079/2021|EPI_ISL_1508949|2021-02-17|WesternAfrica">
      <date value="2021.1287671232876" direction="forwards" units="years"/>
      <attr name="region">
				WesternAfrica
			</attr>
    </taxon>
    <taxon id="hCoV-19/Togo/C6588/2021|EPI_ISL_1508959|2021-02-05|WesternAfrica">
      <date value="2021.0958904109589" direction="forwards" units="years"/>
      <attr name="region">
				WesternAfrica
			</attr>
    </taxon>
    <taxon id="hCoV-19/Togo/C6636/2021|EPI_ISL_1508990|2021-02-08|WesternAfrica">
      <date value="2021.1041095890412" direction="forwards" units="years"/>
      <attr name="region">
				WesternAfrica
			</attr>
    </taxon>
    <taxon id="hCoV-19/Togo/C6783/2021|EPI_ISL_1509102|2021-02-11|WesternAfrica">
      <date value="2021.1123287671232" direction="forwards" units="years"/>
      <attr name="region">
				WesternAfrica
			</attr>
    </taxon>
    <taxon id="hCoV-19/Slovenia/65882_VERO/2021|EPI_ISL_1509922|2021-02-05|EasternEurope">
      <date value="2021.0958904109589" direction="forwards" units="years"/>
      <attr name="region">
				EasternEurope
			</attr>
    </taxon>
    <taxon id="hCoV-19/Togo/C6949/2021|EPI_ISL_1524717|2021-02-15|WesternAfrica">
      <date value="2021.123287671233" direction="forwards" units="years"/>
      <attr name="region">
				WesternAfrica
			</attr>
    </taxon>
    <taxon id="hCoV-19/Italy/SAR-Cagliari05/2021|EPI_ISL_1525249|2021-03-18|SouthernEurope">
      <date value="2021.2082191780821" direction="forwards" units="years"/>
      <attr name="region">
				SouthernEurope
			</attr>
    </taxon>
    <taxon id="hCoV-19/Belgium/Aalst-OLVZ-8028085/2021|EPI_ISL_1549134|2021-03-18|Benelux">
      <date value="2021.2082191780821" direction="forwards" units="years"/>
      <attr name="region">
				Benelux
			</attr>
    </taxon>
    <taxon id="hCoV-19/Belgium/Aalst-OLVZ-8028093/2021|EPI_ISL_1549135|2021-03-18|Benelux">
      <date value="2021.2082191780821" direction="forwards" units="years"/>
      <attr name="region">
				Benelux
			</attr>
    </taxon>
    <taxon id="hCoV-19/Belgium/Aalst-OLVZ-8029254/2021|EPI_ISL_1549136|2021-03-19|Benelux">
      <date value="2021.2109589041097" direction="forwards" units="years"/>
      <attr name="region">
				Benelux
			</attr>
    </taxon>
    <taxon id="hCoV-19/Belgium/Aalst-OLVZ-8030833/2021|EPI_ISL_1549137|2021-03-20|Benelux">
      <date value="2021.213698630137" direction="forwards" units="years"/>
      <attr name="region">
				Benelux
			</attr>
    </taxon>
    <taxon id="hCoV-19/Togo/C5221/2020|EPI_ISL_1575442|2020-12-21|WesternAfrica">
      <date value="2020.9699453551912" direction="forwards" units="years"/>
      <attr name="region">
				WesternAfrica
			</attr>
    </taxon>
    <taxon id="hCoV-19/Togo/C5622/2021|EPI_ISL_1575443|2021-01-18|WesternAfrica">
      <date value="2021.0465753424658" direction="forwards" units="years"/>
      <attr name="region">
				WesternAfrica
			</attr>
    </taxon>
    <taxon id="hCoV-19/Togo/C5627/2021|EPI_ISL_1575444|2021-01-18|WesternAfrica">
      <date value="2021.0465753424658" direction="forwards" units="years"/>
      <attr name="region">
				WesternAfrica
			</attr>
    </taxon>
    <taxon id="hCoV-19/Togo/C5947/2021|EPI_ISL_1575479|2021-01-25|WesternAfrica">
      <date value="2021.0657534246575" direction="forwards" units="years"/>
      <attr name="region">
				WesternAfrica
			</attr>
    </taxon>
    <taxon id="hCoV-19/France/CVL-IPP08082/2021|EPI_ISL_1582708|2021-03-27|France">
      <date value="2021.2328767123288" direction="forwards" units="years"/>
      <attr name="region">
				France
			</attr>
    </taxon>
    <taxon id="hCoV-19/Spain/CT-HUGTiPM010MZ7A11/2021|EPI_ISL_1583545|2021-03-25|SouthernEurope">
      <date value="2021.227397260274" direction="forwards" units="years"/>
      <attr name="region">
				SouthernEurope
			</attr>
    </taxon>
    <taxon id="hCoV-19/Togo/C5960/2021|EPI_ISL_1586897|2021-01-25|WesternAfrica">
      <date value="2021.0657534246575" direction="forwards" units="years"/>
      <attr name="region">
				WesternAfrica
			</attr>
    </taxon>
    <taxon id="hCoV-19/Togo/C5973/2021|EPI_ISL_1586899|2021-01-25|WesternAfrica">
      <date value="2021.0657534246575" direction="forwards" units="years"/>
      <attr name="region">
				WesternAfrica
			</attr>
    </taxon>
    <taxon id="hCoV-19/Togo/C6559/2021|EPI_ISL_1586900|2021-02-05|WesternAfrica">
      <date value="2021.0958904109589" direction="forwards" units="years"/>
      <attr name="region">
				WesternAfrica
			</attr>
    </taxon>
    <taxon id="hCoV-19/Togo/C6595/2021|EPI_ISL_1586901|2021-02-06|WesternAfrica">
      <date value="2021.0986301369862" direction="forwards" units="years"/>
      <attr name="region">
				WesternAfrica
			</attr>
    </taxon>
    <taxon id="hCoV-19/France/NAQ-HCL021056643901/2021|EPI_ISL_1587554|2021-03-22|France">
      <date value="2021.2191780821918" direction="forwards" units="years"/>
      <attr name="region">
				France
			</attr>
    </taxon>
    <taxon id="hCoV-19/France/NAQ-HCL021056643701/2021|EPI_ISL_1587569|2021-03-22|France">
      <date value="2021.2191780821918" direction="forwards" units="years"/>
      <attr name="region">
				France
			</attr>
    </taxon>
    <taxon id="hCoV-19/France/NAQ-HCL021056644401/2021|EPI_ISL_1587570|2021-03-22|France">
      <date value="2021.2191780821918" direction="forwards" units="years"/>
      <attr name="region">
				France
			</attr>
    </taxon>
    <taxon id="hCoV-19/BurkinaFaso/B06-1484/2021|EPI_ISL_1591100|2021-01-25|WesternAfrica">
      <date value="2021.0657534246575" direction="forwards" units="years"/>
      <attr name="region">
				WesternAfrica
			</attr>
    </taxon>
    <taxon id="hCoV-19/France/BRE-IPP08469/2021|EPI_ISL_1623013|2021-03-30|France">
      <date value="2021.2410958904109" direction="forwards" units="years"/>
      <attr name="region">
				France
			</attr>
    </taxon>
    <taxon id="hCoV-19/Senegal/SN-IR1-0013954/2020|EPI_ISL_1633465|2020-12-17|WesternAfrica">
      <date value="2020.9590163934427" direction="forwards" units="years"/>
      <attr name="region">
				WesternAfrica
			</attr>
    </taxon>
    <taxon id="hCoV-19/Senegal/SN-IR1-0014258/2020|EPI_ISL_1633466|2020-12-19|WesternAfrica">
      <date value="2020.964480874317" direction="forwards" units="years"/>
      <attr name="region">
				WesternAfrica
			</attr>
    </taxon>
    <taxon id="hCoV-19/Senegal/SN-IR1-0014313/2020|EPI_ISL_1633467|2020-12-19|WesternAfrica">
      <date value="2020.964480874317" direction="forwards" units="years"/>
      <attr name="region">
				WesternAfrica
			</attr>
    </taxon>
    <taxon id="hCoV-19/Italy/SAR-Cagliari07/2021|EPI_ISL_1647346|2021-03-18|SouthernEurope">
      <date value="2021.2082191780821" direction="forwards" units="years"/>
      <attr name="region">
				SouthernEurope
			</attr>
    </taxon>
    <taxon id="hCoV-19/Sweden/47165148/2021|EPI_ISL_1647382|2021-03-29|NorthernEurope">
      <date value="2021.2383561643835" direction="forwards" units="years"/>
      <attr name="region">
				NorthernEurope
			</attr>
    </taxon>
    <taxon id="hCoV-19/Italy/SAR-Cagliari08/2021|EPI_ISL_1654000|2021-04-18|SouthernEurope">
      <date value="2021.2931506849316" direction="forwards" units="years"/>
      <attr name="region">
				SouthernEurope
			</attr>
    </taxon>
    <taxon id="hCoV-19/Slovenia/162436/2021|EPI_ISL_1657058|2021-03-25|EasternEurope">
      <date value="2021.227397260274" direction="forwards" units="years"/>
      <attr name="region">
				EasternEurope
			</attr>
    </taxon>
    <taxon id="hCoV-19/Switzerland/TI-EOC-902_25795248/2021|EPI_ISL_1662550|2021-04-09|WesternEurope">
      <date value="2021.268493150685" direction="forwards" units="years"/>
      <attr name="region">
				WesternEurope
			</attr>
    </taxon>
    <taxon id="hCoV-19/Slovenia/vero-61741-3p/2021|EPI_ISL_1668564|2021-02-03|EasternEurope">
      <date value="2021.0904109589042" direction="forwards" units="years"/>
      <attr name="region">
				EasternEurope
			</attr>
    </taxon>
    <taxon id="hCoV-19/Slovenia/vero-65006-3p/2021|EPI_ISL_1668566|2021-02-04|EasternEurope">
      <date value="2021.0931506849315" direction="forwards" units="years"/>
      <attr name="region">
				EasternEurope
			</attr>
    </taxon>
    <taxon id="hCoV-19/Slovenia/vero-68981-3p/2021|EPI_ISL_1668567|2021-02-07|EasternEurope">
      <date value="2021.1013698630136" direction="forwards" units="years"/>
      <attr name="region">
				EasternEurope
			</attr>
    </taxon>
    <taxon id="hCoV-19/Slovenia/vero-65882-3p/2021|EPI_ISL_1668569|2021-02-05|EasternEurope">
      <date value="2021.0958904109589" direction="forwards" units="years"/>
      <attr name="region">
				EasternEurope
			</attr>
    </taxon>
    <taxon id="hCoV-19/Slovenia/vero-65882-1p/2021|EPI_ISL_1668571|2021-02-05|EasternEurope">
      <date value="2021.0958904109589" direction="forwards" units="years"/>
      <attr name="region">
				EasternEurope
			</attr>
    </taxon>
    <taxon id="hCoV-19/France/HDF-P329-21134M1336/2021|EPI_ISL_1671818|2021-03-31|France">
      <date value="2021.2438356164384" direction="forwards" units="years"/>
      <attr name="region">
				France
			</attr>
    </taxon>
    <taxon id="hCoV-19/France/IDF-HMN-21022250165/2021|EPI_ISL_1672499|2021-02-25|France">
      <date value="2021.150684931507" direction="forwards" units="years"/>
      <attr name="region">
				France
			</attr>
    </taxon>
    <taxon id="hCoV-19/France/IDF-HMN-21022260399/2021|EPI_ISL_1672661|2021-02-24|France">
      <date value="2021.1479452054793" direction="forwards" units="years"/>
      <attr name="region">
				France
			</attr>
    </taxon>
    <taxon id="hCoV-19/France/IDF-HMN-21032010239/2021|EPI_ISL_1672676|2021-02-23|France">
      <date value="2021.145205479452" direction="forwards" units="years"/>
      <attr name="region">
				France
			</attr>
    </taxon>
    <taxon id="hCoV-19/France/IDF-HMN-21032020171/2021|EPI_ISL_1672700|2021-02-17|France">
      <date value="2021.1287671232876" direction="forwards" units="years"/>
      <attr name="region">
				France
			</attr>
    </taxon>
    <taxon id="hCoV-19/France/IDF-HMN-21032030228/2021|EPI_ISL_1672744|2021-03-02|France">
      <date value="2021.164383561644" direction="forwards" units="years"/>
      <attr name="region">
				France
			</attr>
    </taxon>
    <taxon id="hCoV-19/France/IDF-HMN-21032030238/2021|EPI_ISL_1672745|2021-03-02|France">
      <date value="2021.164383561644" direction="forwards" units="years"/>
      <attr name="region">
				France
			</attr>
    </taxon>
    <taxon id="hCoV-19/France/IDF-HMN-21032030242/2021|EPI_ISL_1672746|2021-03-02|France">
      <date value="2021.164383561644" direction="forwards" units="years"/>
      <attr name="region">
				France
			</attr>
    </taxon>
    <taxon id="hCoV-19/France/IDF-HMN-21032030250/2021|EPI_ISL_1672748|2021-03-02|France">
      <date value="2021.164383561644" direction="forwards" units="years"/>
      <attr name="region">
				France
			</attr>
    </taxon>
    <taxon id="hCoV-19/France/IDF-HMN-21032030256/2021|EPI_ISL_1672749|2021-02-26|France">
      <date value="2021.1534246575343" direction="forwards" units="years"/>
      <attr name="region">
				France
			</attr>
    </taxon>
    <taxon id="hCoV-19/Scotland/QEUH-14F6358/2021|EPI_ISL_1673188|2021-04-11|NorthernEurope">
      <date value="2021.2739726027398" direction="forwards" units="years"/>
      <attr name="region">
				NorthernEurope
			</attr>
    </taxon>
    <taxon id="hCoV-19/Togo/C5737/2021|EPI_ISL_1675094|2021-01-22|WesternAfrica">
      <date value="2021.0575342465754" direction="forwards" units="years"/>
      <attr name="region">
				WesternAfrica
			</attr>
    </taxon>
    <taxon id="hCoV-19/Togo/C5989/2021|EPI_ISL_1675141|2021-01-28|WesternAfrica">
      <date value="2021.0739726027398" direction="forwards" units="years"/>
      <attr name="region">
				WesternAfrica
			</attr>
    </taxon>
    <taxon id="hCoV-19/Slovenia/141925/2021|EPI_ISL_1675247|2021-03-17|EasternEurope">
      <date value="2021.2054794520548" direction="forwards" units="years"/>
      <attr name="region">
				EasternEurope
			</attr>
    </taxon>
    <taxon id="hCoV-19/Slovenia/151939/2021|EPI_ISL_1675248|2021-03-22|EasternEurope">
      <date value="2021.2191780821918" direction="forwards" units="years"/>
      <attr name="region">
				EasternEurope
			</attr>
    </taxon>
    <taxon id="hCoV-19/Slovenia/153944/2021|EPI_ISL_1675250|2021-03-23|EasternEurope">
      <date value="2021.2219178082191" direction="forwards" units="years"/>
      <attr name="region">
				EasternEurope
			</attr>
    </taxon>
    <taxon id="hCoV-19/France/IDF-HMN-21032050417/2021|EPI_ISL_1696182|2021-03-02|France">
      <date value="2021.164383561644" direction="forwards" units="years"/>
      <attr name="region">
				France
			</attr>
    </taxon>
    <taxon id="hCoV-19/England/QEUH-14FFFC4/2021|EPI_ISL_1698571|2021-04-13|NorthernEurope">
      <date value="2021.2794520547945" direction="forwards" units="years"/>
      <attr name="region">
				NorthernEurope
			</attr>
    </taxon>
    <taxon id="hCoV-19/England/QEUH-150019C/2021|EPI_ISL_1698756|2021-04-13|NorthernEurope">
      <date value="2021.2794520547945" direction="forwards" units="years"/>
      <attr name="region">
				NorthernEurope
			</attr>
    </taxon>
    <taxon id="hCoV-19/Netherlands/OV-RIVM-26611/2021|EPI_ISL_1706084|2021-04-10|Benelux">
      <date value="2021.2712328767122" direction="forwards" units="years"/>
      <attr name="region">
				Benelux
			</attr>
    </taxon>
    <taxon id="hCoV-19/France/NOR-76053337/2021|EPI_ISL_1706459|2021-03-26|France">
      <date value="2021.2301369863014" direction="forwards" units="years"/>
      <attr name="region">
				France
			</attr>
    </taxon>
    <taxon id="hCoV-19/Italy/SAR-Cagliari21/2021|EPI_ISL_1706550|2021-03-19|SouthernEurope">
      <date value="2021.2109589041097" direction="forwards" units="years"/>
      <attr name="region">
				SouthernEurope
			</attr>
    </taxon>
    <taxon id="hCoV-19/France/IDF-HMN-21032050513/2021|EPI_ISL_1706618|2021-03-02|France">
      <date value="2021.164383561644" direction="forwards" units="years"/>
      <attr name="region">
				France
			</attr>
    </taxon>
    <taxon id="hCoV-19/France/IDF-HMN-21032080082/2021|EPI_ISL_1706658|2021-03-01|France">
      <date value="2021.1616438356164" direction="forwards" units="years"/>
      <attr name="region">
				France
			</attr>
    </taxon>
    <taxon id="hCoV-19/France/IDF-HMN-21032080095/2021|EPI_ISL_1706661|2021-02-28|France">
      <date value="2021.158904109589" direction="forwards" units="years"/>
      <attr name="region">
				France
			</attr>
    </taxon>
    <taxon id="hCoV-19/France/BRE-HMN-21032090373/2021|EPI_ISL_1706829|2021-01-29|France">
      <date value="2021.0767123287671" direction="forwards" units="years"/>
      <attr name="region">
				France
			</attr>
    </taxon>
    <taxon id="hCoV-19/France/BRE-HMN-21032090399/2021|EPI_ISL_1706833|2021-02-13|France">
      <date value="2021.1178082191782" direction="forwards" units="years"/>
      <attr name="region">
				France
			</attr>
    </taxon>
    <taxon id="hCoV-19/France/BRE-HMN-21032090404/2021|EPI_ISL_1706835|2021-02-18|France">
      <date value="2021.131506849315" direction="forwards" units="years"/>
      <attr name="region">
				France
			</attr>
    </taxon>
    <taxon id="hCoV-19/France/IDF-HMN-21032180606/2021|EPI_ISL_1707275|2021-03-16|France">
      <date value="2021.2027397260274" direction="forwards" units="years"/>
      <attr name="region">
				France
			</attr>
    </taxon>
    <taxon id="hCoV-19/France/ARA-HCL021059536201/2021|EPI_ISL_1707485|2021-03-17|France">
      <date value="2021.2054794520548" direction="forwards" units="years"/>
      <attr name="region">
				France
			</attr>
    </taxon>
    <taxon id="hCoV-19/France/ARA-HCL021061395501/2021|EPI_ISL_1707498|2021-03-30|France">
      <date value="2021.2410958904109" direction="forwards" units="years"/>
      <attr name="region">
				France
			</attr>
    </taxon>
    <taxon id="hCoV-19/France/NAQ-HCL021062774101/2021|EPI_ISL_1707517|2021-03-30|France">
      <date value="2021.2410958904109" direction="forwards" units="years"/>
      <attr name="region">
				France
			</attr>
    </taxon>
    <taxon id="hCoV-19/France/ARA-HCL990000050976/2021|EPI_ISL_1707523|2021-03-31|France">
      <date value="2021.2438356164384" direction="forwards" units="years"/>
      <attr name="region">
				France
			</attr>
    </taxon>
    <taxon id="hCoV-19/France/ARA-HCL990000237196/2021|EPI_ISL_1707528|2021-03-29|France">
      <date value="2021.2383561643835" direction="forwards" units="years"/>
      <attr name="region">
				France
			</attr>
    </taxon>
    <taxon id="hCoV-19/France/ARA-HCL990000330249/2021|EPI_ISL_1707536|2021-03-30|France">
      <date value="2021.2410958904109" direction="forwards" units="years"/>
      <attr name="region">
				France
			</attr>
    </taxon>
    <taxon id="hCoV-19/France/ARA-HCL990000330254/2021|EPI_ISL_1707537|2021-03-30|France">
      <date value="2021.2410958904109" direction="forwards" units="years"/>
      <attr name="region">
				France
			</attr>
    </taxon>
    <taxon id="hCoV-19/Spain/CT-HUGTiPR013JG9A12/2021|EPI_ISL_1719751|2021-04-08|SouthernEurope">
      <date value="2021.2657534246575" direction="forwards" units="years"/>
      <attr name="region">
				SouthernEurope
			</attr>
    </taxon>
    <taxon id="hCoV-19/France/ARA-CFD700000127612/2021|EPI_ISL_1731504|2021-04-14|France">
      <date value="2021.282191780822" direction="forwards" units="years"/>
      <attr name="region">
				France
			</attr>
    </taxon>
    <taxon id="hCoV-19/Greece/162496/2021|EPI_ISL_1731827|2021-03-26|SouthernEurope">
      <date value="2021.2301369863014" direction="forwards" units="years"/>
      <attr name="region">
				SouthernEurope
			</attr>
    </taxon>
    <taxon id="hCoV-19/France/NOR-IPP08841/2021|EPI_ISL_1739306|2021-04-06|France">
      <date value="2021.2602739726028" direction="forwards" units="years"/>
      <attr name="region">
				France
			</attr>
    </taxon>
    <taxon id="hCoV-19/England/RAND-15207B2/2021|EPI_ISL_1740690|2021-04-19|NorthernEurope">
      <date value="2021.295890410959" direction="forwards" units="years"/>
      <attr name="region">
				NorthernEurope
			</attr>
    </taxon>
    <taxon id="hCoV-19/France/IDF-B110-78/2021|EPI_ISL_1749368|2021-02-03|France">
      <date value="2021.0904109589042" direction="forwards" units="years"/>
      <attr name="region">
				France
			</attr>
    </taxon>
    <taxon id="hCoV-19/France/NAQ-B111-15/2021|EPI_ISL_1749369|2021-02-09|France">
      <date value="2021.1068493150685" direction="forwards" units="years"/>
      <attr name="region">
				France
			</attr>
    </taxon>
    <taxon id="hCoV-19/France/BFC-HMN-21032220189/2021|EPI_ISL_1754272|2021-03-16|France">
      <date value="2021.2027397260274" direction="forwards" units="years"/>
      <attr name="region">
				France
			</attr>
    </taxon>
    <taxon id="hCoV-19/France/IDF-HMN-21032230548/2021|EPI_ISL_1754503|2021-03-15|France">
      <date value="2021.2" direction="forwards" units="years"/>
      <attr name="region">
				France
			</attr>
    </taxon>
    <taxon id="hCoV-19/France/IDF-HMN-21032270173/2021|EPI_ISL_1755046|2021-03-27|France">
      <date value="2021.2328767123288" direction="forwards" units="years"/>
      <attr name="region">
				France
			</attr>
    </taxon>
    <taxon id="hCoV-19/Netherlands/NH-RIVM-27845/2021|EPI_ISL_1792896|2021-03-21|Benelux">
      <date value="2021.2164383561644" direction="forwards" units="years"/>
      <attr name="region">
				Benelux
			</attr>
    </taxon>
    <taxon id="hCoV-19/Togo/C6271/2021|EPI_ISL_1810924|2021-02-03|WesternAfrica">
      <date value="2021.0904109589042" direction="forwards" units="years"/>
      <attr name="region">
				WesternAfrica
			</attr>
    </taxon>
    <taxon id="hCoV-19/Togo/C6281/2021|EPI_ISL_1810927|2021-02-03|WesternAfrica">
      <date value="2021.0904109589042" direction="forwards" units="years"/>
      <attr name="region">
				WesternAfrica
			</attr>
    </taxon>
    <taxon id="hCoV-19/Italy/SAR-Cagliari57/2021|EPI_ISL_1821763|2021-04-13|SouthernEurope">
      <date value="2021.2794520547945" direction="forwards" units="years"/>
      <attr name="region">
				SouthernEurope
			</attr>
    </taxon>
    <taxon id="hCoV-19/England/CAMC-133C0C9/2021|EPI_ISL_1831400|2021-02-23|NorthernEurope">
      <date value="2021.145205479452" direction="forwards" units="years"/>
      <attr name="region">
				NorthernEurope
			</attr>
    </taxon>
    <taxon id="hCoV-19/England/CAMC-133C102/2021|EPI_ISL_1831515|2021-02-24|NorthernEurope">
      <date value="2021.1479452054793" direction="forwards" units="years"/>
      <attr name="region">
				NorthernEurope
			</attr>
    </taxon>
    <taxon id="hCoV-19/Spain/CT-HUGTiPR014JJ2F11/2021|EPI_ISL_1831644|2021-04-18|SouthernEurope">
      <date value="2021.2931506849316" direction="forwards" units="years"/>
      <attr name="region">
				SouthernEurope
			</attr>
    </taxon>
    <taxon id="hCoV-19/Germany/BE-ChVir-LB-210128-8338/2021|EPI_ISL_1840660|2021-01-24|Germany">
      <date value="2021.0630136986301" direction="forwards" units="years"/>
      <attr name="region">
				Germany
			</attr>
    </taxon>
    <taxon id="hCoV-19/Germany/BW-ChVir-LB-210423-5730/2021|EPI_ISL_1885882|2021-04-08|Germany">
      <date value="2021.2657534246575" direction="forwards" units="years"/>
      <attr name="region">
				Germany
			</attr>
    </taxon>
    <taxon id="hCoV-19/Germany/BW-ChVir-LB-210416-5810/2021|EPI_ISL_1905104|2021-03-29|Germany">
      <date value="2021.2383561643835" direction="forwards" units="years"/>
      <attr name="region">
				Germany
			</attr>
    </taxon>
    <taxon id="hCoV-19/Germany/BW-ChVir-LB-210416-5797/2021|EPI_ISL_1905116|2021-04-06|Germany">
      <date value="2021.2602739726028" direction="forwards" units="years"/>
      <attr name="region">
				Germany
			</attr>
    </taxon>
    <taxon id="hCoV-19/France/HDF-P256-21125M1125/2021|EPI_ISL_1910917|2021-03-24|France">
      <date value="2021.2246575342465" direction="forwards" units="years"/>
      <attr name="region">
				France
			</attr>
    </taxon>
    <taxon id="hCoV-19/France/ARA-HCL021074965701/2021|EPI_ISL_1935386|2021-04-19|France">
      <date value="2021.295890410959" direction="forwards" units="years"/>
      <attr name="region">
				France
			</attr>
    </taxon>
    <taxon id="hCoV-19/Slovenia/174086/2021|EPI_ISL_1973575|2021-03-30|EasternEurope">
      <date value="2021.2410958904109" direction="forwards" units="years"/>
      <attr name="region">
				EasternEurope
			</attr>
    </taxon>
    <taxon id="hCoV-19/Spain/CT-HUGTiPR015HY5F9/2021|EPI_ISL_2000095|2021-04-28|SouthernEurope">
      <date value="2021.3205479452056" direction="forwards" units="years"/>
      <attr name="region">
				SouthernEurope
			</attr>
    </taxon>
    <taxon id="hCoV-19/Spain/CT-HUGTiPR015HY5G9/2021|EPI_ISL_2000110|2021-04-28|SouthernEurope">
      <date value="2021.3205479452056" direction="forwards" units="years"/>
      <attr name="region">
				SouthernEurope
			</attr>
    </taxon>
    <taxon id="hCoV-19/Tunisia/SP-0154/2021|EPI_ISL_2035941|2021-02-07|NorthernAfrica">
      <date value="2021.1013698630136" direction="forwards" units="years"/>
      <attr name="region">
				NorthernAfrica
			</attr>
    </taxon>
    <taxon id="hCoV-19/Tunisia/SP-0157/2021|EPI_ISL_2035942|2021-02-07|NorthernAfrica">
      <date value="2021.1013698630136" direction="forwards" units="years"/>
      <attr name="region">
				NorthernAfrica
			</attr>
    </taxon>
    <taxon id="hCoV-19/Tunisia/SP-0347/2021|EPI_ISL_2035946|2021-03-03|NorthernAfrica">
      <date value="2021.1671232876713" direction="forwards" units="years"/>
      <attr name="region">
				NorthernAfrica
			</attr>
    </taxon>
    <taxon id="hCoV-19/Netherlands/GE-RIVM-31281/2021|EPI_ISL_2094357|2021-04-27|Benelux">
      <date value="2021.317808219178" direction="forwards" units="years"/>
      <attr name="region">
				Benelux
			</attr>
    </taxon>
    <taxon id="hCoV-19/Italy/SAR-Cagliari111/2021|EPI_ISL_2107000|2021-04-26|SouthernEurope">
      <date value="2021.3150684931506" direction="forwards" units="years"/>
      <attr name="region">
				SouthernEurope
			</attr>
    </taxon>
    <taxon id="hCoV-19/Germany/un-RKI-I-145081/2021|EPI_ISL_2129363|2021-05-10|Germany">
      <date value="2021.3534246575343" direction="forwards" units="years"/>
      <attr name="region">
				Germany
			</attr>
    </taxon>
    <taxon id="hCoV-19/France/PAC-4700/2021|EPI_ISL_2131453|2021-01-25|France">
      <date value="2021.0657534246575" direction="forwards" units="years"/>
      <attr name="region">
				France
			</attr>
    </taxon>
    <taxon id="hCoV-19/India/WB-1930300627314/2021|EPI_ISL_2132720|2021-03-19|APAC">
      <date value="2021.2109589041097" direction="forwards" units="years"/>
      <attr name="region">
				APAC
			</attr>
    </taxon>
    <taxon id="hCoV-19/Netherlands/ZH-EMC-2280/2021|EPI_ISL_2154193|2021-03-01|Benelux">
      <date value="2021.1616438356164" direction="forwards" units="years"/>
      <attr name="region">
				Benelux
			</attr>
    </taxon>
    <taxon id="hCoV-19/France/BRE-IPP09639/2021|EPI_ISL_2178413|2021-04-09|France">
      <date value="2021.268493150685" direction="forwards" units="years"/>
      <attr name="region">
				France
			</attr>
    </taxon>
    <taxon id="hCoV-19/France/PDL-IPP04367/2021|EPI_ISL_2178457|2021-02-18|France">
      <date value="2021.131506849315" direction="forwards" units="years"/>
      <attr name="region">
				France
			</attr>
    </taxon>
    <taxon id="hCoV-19/France/PDL-IPP04369/2021|EPI_ISL_2178459|2021-02-18|France">
      <date value="2021.131506849315" direction="forwards" units="years"/>
      <attr name="region">
				France
			</attr>
    </taxon>
    <taxon id="hCoV-19/France/PDL-IPP04372/2021|EPI_ISL_2178462|2021-02-18|France">
      <date value="2021.131506849315" direction="forwards" units="years"/>
      <attr name="region">
				France
			</attr>
    </taxon>
    <taxon id="hCoV-19/France/IDF-IPP04380/2021|EPI_ISL_2178465|2021-02-23|France">
      <date value="2021.145205479452" direction="forwards" units="years"/>
      <attr name="region">
				France
			</attr>
    </taxon>
    <taxon id="hCoV-19/France/IDF-IPP11214/2021|EPI_ISL_2178502|2021-04-26|France">
      <date value="2021.3150684931506" direction="forwards" units="years"/>
      <attr name="region">
				France
			</attr>
    </taxon>
    <taxon id="hCoV-19/France/IDF-HMN-21032190621/2021|EPI_ISL_2179373|2021-03-16|France">
      <date value="2021.2027397260274" direction="forwards" units="years"/>
      <attr name="region">
				France
			</attr>
    </taxon>
    <taxon id="hCoV-19/France/IDF-HMN-21032240706/2021|EPI_ISL_2179448|2021-03-24|France">
      <date value="2021.2246575342465" direction="forwards" units="years"/>
      <attr name="region">
				France
			</attr>
    </taxon>
    <taxon id="hCoV-19/France/IDF-HMN-21042010372/2021|EPI_ISL_2179502|2021-03-30|France">
      <date value="2021.2410958904109" direction="forwards" units="years"/>
      <attr name="region">
				France
			</attr>
    </taxon>
    <taxon id="hCoV-19/France/IDF-HMN-21042060558/2021|EPI_ISL_2179576|2021-03-22|France">
      <date value="2021.2191780821918" direction="forwards" units="years"/>
      <attr name="region">
				France
			</attr>
    </taxon>
    <taxon id="hCoV-19/USA/MN-CDC-IBX288688628305/2021|EPI_ISL_2186300|2021-04-13|NorthAmerica">
      <date value="2021.2794520547945" direction="forwards" units="years"/>
      <attr name="region">
				NorthAmerica
			</attr>
    </taxon>
    <taxon id="hCoV-19/Burkina_Faso/130/2021|EPI_ISL_2227197|2021-01-21|WesternAfrica">
      <date value="2021.054794520548" direction="forwards" units="years"/>
      <attr name="region">
				WesternAfrica
			</attr>
    </taxon>
    <taxon id="hCoV-19/Burkina_Faso/151/2021|EPI_ISL_2227198|2021-02-03|WesternAfrica">
      <date value="2021.0904109589042" direction="forwards" units="years"/>
      <attr name="region">
				WesternAfrica
			</attr>
    </taxon>
    <taxon id="hCoV-19/Burkina_Faso/155/2021|EPI_ISL_2227199|2021-02-01|WesternAfrica">
      <date value="2021.0849315068492" direction="forwards" units="years"/>
      <attr name="region">
				WesternAfrica
			</attr>
    </taxon>
    <taxon id="hCoV-19/Burkina_Faso/157/2021|EPI_ISL_2227200|2021-02-01|WesternAfrica">
      <date value="2021.0849315068492" direction="forwards" units="years"/>
      <attr name="region">
				WesternAfrica
			</attr>
    </taxon>
    <taxon id="hCoV-19/Burkina_Faso/164/2021|EPI_ISL_2227201|2021-02-09|WesternAfrica">
      <date value="2021.1068493150685" direction="forwards" units="years"/>
      <attr name="region">
				WesternAfrica
			</attr>
    </taxon>
    <taxon id="hCoV-19/Burkina_Faso/165/2021|EPI_ISL_2227202|2021-02-09|WesternAfrica">
      <date value="2021.1068493150685" direction="forwards" units="years"/>
      <attr name="region">
				WesternAfrica
			</attr>
    </taxon>
    <taxon id="hCoV-19/Burkina_Faso/83/2021|EPI_ISL_2227203|2021-01-11|WesternAfrica">
      <date value="2021.027397260274" direction="forwards" units="years"/>
      <attr name="region">
				WesternAfrica
			</attr>
    </taxon>
    <taxon id="hCoV-19/Italy/SAR-ISS-7342/2021|EPI_ISL_2244910|2021-02-17|SouthernEurope">
      <date value="2021.1287671232876" direction="forwards" units="years"/>
      <attr name="region">
				SouthernEurope
			</attr>
    </taxon>
    <taxon id="hCoV-19/Italy/SAR-ISS-7343/2021|EPI_ISL_2244911|2021-02-17|SouthernEurope">
      <date value="2021.1287671232876" direction="forwards" units="years"/>
      <attr name="region">
				SouthernEurope
			</attr>
    </taxon>
    <taxon id="hCoV-19/Italy/SAR-ISS-7344/2021|EPI_ISL_2244912|2021-02-17|SouthernEurope">
      <date value="2021.1287671232876" direction="forwards" units="years"/>
      <attr name="region">
				SouthernEurope
			</attr>
    </taxon>
    <taxon id="hCoV-19/France/IDF-HMN-21042061127/2021|EPI_ISL_2259268|2021-04-06|France">
      <date value="2021.2602739726028" direction="forwards" units="years"/>
      <attr name="region">
				France
			</attr>
    </taxon>
    <taxon id="hCoV-19/France/IDF-HMN-21042080361/2021|EPI_ISL_2259279|2021-03-29|France">
      <date value="2021.2383561643835" direction="forwards" units="years"/>
      <attr name="region">
				France
			</attr>
    </taxon>
    <taxon id="hCoV-19/France/IDF-HMN-21042160383/2021|EPI_ISL_2259323|2021-04-13|France">
      <date value="2021.2794520547945" direction="forwards" units="years"/>
      <attr name="region">
				France
			</attr>
    </taxon>
    <taxon id="hCoV-19/Spain/CT-HUGTiPM016OY0C8/2021|EPI_ISL_2281323|2021-05-14|SouthernEurope">
      <date value="2021.3643835616438" direction="forwards" units="years"/>
      <attr name="region">
				SouthernEurope
			</attr>
    </taxon>
    <taxon id="hCoV-19/USA/MN-CDC-IBX886464982066/2021|EPI_ISL_2283188|2021-04-12|NorthAmerica">
      <date value="2021.2767123287672" direction="forwards" units="years"/>
      <attr name="region">
				NorthAmerica
			</attr>
    </taxon>
    <taxon id="hCoV-19/Burkina_Faso/7688/2021|EPI_ISL_2289102|2021-01-23|WesternAfrica">
      <date value="2021.0602739726028" direction="forwards" units="years"/>
      <attr name="region">
				WesternAfrica
			</attr>
    </taxon>
    <taxon id="hCoV-19/Burkina_Faso/7728/2021|EPI_ISL_2289104|2021-01-26|WesternAfrica">
      <date value="2021.0684931506848" direction="forwards" units="years"/>
      <attr name="region">
				WesternAfrica
			</attr>
    </taxon>
    <taxon id="hCoV-19/Burkina_Faso/7934/2020|EPI_ISL_2289107|2020-12-22|WesternAfrica">
      <date value="2020.9726775956285" direction="forwards" units="years"/>
      <attr name="region">
				WesternAfrica
			</attr>
    </taxon>
    <taxon id="hCoV-19/Burkina_Faso/7795/2021|EPI_ISL_2289121|2021-01-28|WesternAfrica">
      <date value="2021.0739726027398" direction="forwards" units="years"/>
      <attr name="region">
				WesternAfrica
			</attr>
    </taxon>
    <taxon id="hCoV-19/Burkina_Faso/7938/2021|EPI_ISL_2289123|2021-02-03|WesternAfrica">
      <date value="2021.0904109589042" direction="forwards" units="years"/>
      <attr name="region">
				WesternAfrica
			</attr>
    </taxon>
    <taxon id="hCoV-19/USA/OR-TRACE-BENT-011821-695/2021|EPI_ISL_2301442|2021-01-18|NorthAmerica">
      <date value="2021.0465753424658" direction="forwards" units="years"/>
      <attr name="region">
				NorthAmerica
			</attr>
    </taxon>
    <taxon id="hCoV-19/Netherlands/FL-RIVM-34557/2021|EPI_ISL_2302173|2021-05-02|Benelux">
      <date value="2021.331506849315" direction="forwards" units="years"/>
      <attr name="region">
				Benelux
			</attr>
    </taxon>
    <taxon id="hCoV-19/France/IDF-IPP03664/2021|EPI_ISL_2363514|2021-01-21|France">
      <date value="2021.054794520548" direction="forwards" units="years"/>
      <attr name="region">
				France
			</attr>
    </taxon>
    <taxon id="hCoV-19/Belgium/12105150401/2021|EPI_ISL_2365910|2021-03-22|Benelux">
      <date value="2021.2191780821918" direction="forwards" units="years"/>
      <attr name="region">
				Benelux
			</attr>
    </taxon>
    <taxon id="hCoV-19/Indonesia/JK-NIHRD-WGS00051/2021|EPI_ISL_2382403|2021-01-03|APAC">
      <date value="2021.0054794520547" direction="forwards" units="years"/>
      <attr name="region">
				APAC
			</attr>
    </taxon>
    <taxon id="hCoV-19/Belgium/rega-5443/2021|EPI_ISL_2403956|2021-03-22|Benelux">
      <date value="2021.2191780821918" direction="forwards" units="years"/>
      <attr name="region">
				Benelux
			</attr>
    </taxon>
    <taxon id="hCoV-19/Belgium/rega-5484/2021|EPI_ISL_2403997|2021-03-05|Benelux">
      <date value="2021.172602739726" direction="forwards" units="years"/>
      <attr name="region">
				Benelux
			</attr>
    </taxon>
    <taxon id="hCoV-19/Belgium/rega-6126/2021|EPI_ISL_2404564|2021-03-30|Benelux">
      <date value="2021.2410958904109" direction="forwards" units="years"/>
      <attr name="region">
				Benelux
			</attr>
    </taxon>
    <taxon id="hCoV-19/Belgium/rega-6127/2021|EPI_ISL_2404565|2021-03-30|Benelux">
      <date value="2021.2410958904109" direction="forwards" units="years"/>
      <attr name="region">
				Benelux
			</attr>
    </taxon>
    <taxon id="hCoV-19/Belgium/rega-6128/2021|EPI_ISL_2404566|2021-03-30|Benelux">
      <date value="2021.2410958904109" direction="forwards" units="years"/>
      <attr name="region">
				Benelux
			</attr>
    </taxon>
    <taxon id="hCoV-19/Belgium/rega-6129/2021|EPI_ISL_2404567|2021-03-30|Benelux">
      <date value="2021.2410958904109" direction="forwards" units="years"/>
      <attr name="region">
				Benelux
			</attr>
    </taxon>
    <taxon id="hCoV-19/Belgium/rega-6130/2021|EPI_ISL_2404568|2021-03-30|Benelux">
      <date value="2021.2410958904109" direction="forwards" units="years"/>
      <attr name="region">
				Benelux
			</attr>
    </taxon>
    <taxon id="hCoV-19/Belgium/rega-6131/2021|EPI_ISL_2404569|2021-03-30|Benelux">
      <date value="2021.2410958904109" direction="forwards" units="years"/>
      <attr name="region">
				Benelux
			</attr>
    </taxon>
    <taxon id="hCoV-19/Belgium/rega-6132/2021|EPI_ISL_2404570|2021-03-30|Benelux">
      <date value="2021.2410958904109" direction="forwards" units="years"/>
      <attr name="region">
				Benelux
			</attr>
    </taxon>
    <taxon id="hCoV-19/Switzerland/SG-UHB-724906700/2021|EPI_ISL_2484343|2021-01-23|WesternEurope">
      <date value="2021.0602739726028" direction="forwards" units="years"/>
      <attr name="region">
				WesternEurope
			</attr>
    </taxon>
    <taxon id="hCoV-19/Switzerland/SG-UHB-4181240201/2021|EPI_ISL_2484440|2021-01-27|WesternEurope">
      <date value="2021.0712328767124" direction="forwards" units="years"/>
      <attr name="region">
				WesternEurope
			</attr>
    </taxon>
    <taxon id="hCoV-19/Switzerland/SG-UHB-725261100/2021|EPI_ISL_2484541|2021-01-25|WesternEurope">
      <date value="2021.0657534246575" direction="forwards" units="years"/>
      <attr name="region">
				WesternEurope
			</attr>
    </taxon>
    <taxon id="hCoV-19/Switzerland/SG-UHB-4180929701/2021|EPI_ISL_2484554|2021-01-26|WesternEurope">
      <date value="2021.0684931506848" direction="forwards" units="years"/>
      <attr name="region">
				WesternEurope
			</attr>
    </taxon>
    <taxon id="hCoV-19/Switzerland/SG-UHB-4180991001/2021|EPI_ISL_2484555|2021-01-26|WesternEurope">
      <date value="2021.0684931506848" direction="forwards" units="years"/>
      <attr name="region">
				WesternEurope
			</attr>
    </taxon>
    <taxon id="hCoV-19/Switzerland/SG-UHB-724905200/2021|EPI_ISL_2484579|2021-01-23|WesternEurope">
      <date value="2021.0602739726028" direction="forwards" units="years"/>
      <attr name="region">
				WesternEurope
			</attr>
    </taxon>
    <taxon id="hCoV-19/Switzerland/SG-UHB-724905700/2021|EPI_ISL_2484580|2021-01-23|WesternEurope">
      <date value="2021.0602739726028" direction="forwards" units="years"/>
      <attr name="region">
				WesternEurope
			</attr>
    </taxon>
    <taxon id="hCoV-19/Switzerland/AR-UHB-724906500/2021|EPI_ISL_2484581|2021-01-23|WesternEurope">
      <date value="2021.0602739726028" direction="forwards" units="years"/>
      <attr name="region">
				WesternEurope
			</attr>
    </taxon>
    <taxon id="hCoV-19/Switzerland/SG-UHB-724907300/2021|EPI_ISL_2484583|2021-01-23|WesternEurope">
      <date value="2021.0602739726028" direction="forwards" units="years"/>
      <attr name="region">
				WesternEurope
			</attr>
    </taxon>
    <taxon id="hCoV-19/Switzerland/SG-UHB-725714400/2021|EPI_ISL_2484607|2021-01-26|WesternEurope">
      <date value="2021.0684931506848" direction="forwards" units="years"/>
      <attr name="region">
				WesternEurope
			</attr>
    </taxon>
    <taxon id="hCoV-19/France/IDF-CERBAHC-AH3KVTBGXJ-S4/2021|EPI_ISL_2491373|2021-04-12|France">
      <date value="2021.2767123287672" direction="forwards" units="years"/>
      <attr name="region">
				France
			</attr>
    </taxon>
    <taxon id="hCoV-19/Cameroon/ICGEB-CIRCB_16120/2021|EPI_ISL_2504134|2021-01-21|MiddleAfrica">
      <date value="2021.054794520548" direction="forwards" units="years"/>
      <attr name="region">
				MiddleAfrica
			</attr>
    </taxon>
    <taxon id="hCoV-19/France/CVL-HCL021106120501/2021|EPI_ISL_2629297|2021-04-23|France">
      <date value="2021.3068493150686" direction="forwards" units="years"/>
      <attr name="region">
				France
			</attr>
    </taxon>
    <taxon id="hCoV-19/Belgium/rega-7965/2021|EPI_ISL_2832699|2021-04-01|Benelux">
      <date value="2021.2465753424658" direction="forwards" units="years"/>
      <attr name="region">
				Benelux
			</attr>
    </taxon>
    <taxon id="hCoV-19/Benin/249839/2021|EPI_ISL_2932537|2021-01-31|WesternAfrica">
      <date value="2021.0821917808219" direction="forwards" units="years"/>
      <attr name="region">
				WesternAfrica
			</attr>
    </taxon>
    <taxon id="hCoV-19/Benin/248651/2021|EPI_ISL_2958658|2021-01-30|WesternAfrica">
      <date value="2021.0794520547945" direction="forwards" units="years"/>
      <attr name="region">
				WesternAfrica
			</attr>
    </taxon>
    <taxon id="hCoV-19/Benin/250471/2021|EPI_ISL_2958659|2021-01-31|WesternAfrica">
      <date value="2021.0821917808219" direction="forwards" units="years"/>
      <attr name="region">
				WesternAfrica
			</attr>
    </taxon>
    <taxon id="hCoV-19/Benin/250498/2021|EPI_ISL_2958660|2021-01-31|WesternAfrica">
      <date value="2021.0821917808219" direction="forwards" units="years"/>
      <attr name="region">
				WesternAfrica
			</attr>
    </taxon>
    <taxon id="hCoV-19/Benin/250699/2021|EPI_ISL_2958661|2021-02-01|WesternAfrica">
      <date value="2021.0849315068492" direction="forwards" units="years"/>
      <attr name="region">
				WesternAfrica
			</attr>
    </taxon>
    <taxon id="hCoV-19/Benin/251296/2021|EPI_ISL_2958663|2021-02-01|WesternAfrica">
      <date value="2021.0849315068492" direction="forwards" units="years"/>
      <attr name="region">
				WesternAfrica
			</attr>
    </taxon>
    <taxon id="hCoV-19/Benin/251455/2021|EPI_ISL_2958665|2021-02-01|WesternAfrica">
      <date value="2021.0849315068492" direction="forwards" units="years"/>
      <attr name="region">
				WesternAfrica
			</attr>
    </taxon>
    <taxon id="hCoV-19/Benin/252348/2021|EPI_ISL_2958666|2021-02-02|WesternAfrica">
      <date value="2021.0876712328768" direction="forwards" units="years"/>
      <attr name="region">
				WesternAfrica
			</attr>
    </taxon>
    <taxon id="hCoV-19/Benin/253312/2021|EPI_ISL_2958667|2021-02-02|WesternAfrica">
      <date value="2021.0876712328768" direction="forwards" units="years"/>
      <attr name="region">
				WesternAfrica
			</attr>
    </taxon>
    <taxon id="hCoV-19/Benin/254323/2021|EPI_ISL_2958668|2021-02-03|WesternAfrica">
      <date value="2021.0904109589042" direction="forwards" units="years"/>
      <attr name="region">
				WesternAfrica
			</attr>
    </taxon>
    <taxon id="hCoV-19/Benin/255062/2021|EPI_ISL_2958669|2021-02-03|WesternAfrica">
      <date value="2021.0904109589042" direction="forwards" units="years"/>
      <attr name="region">
				WesternAfrica
			</attr>
    </taxon>
    <taxon id="hCoV-19/Benin/255170/2021|EPI_ISL_2958670|2021-02-03|WesternAfrica">
      <date value="2021.0904109589042" direction="forwards" units="years"/>
      <attr name="region">
				WesternAfrica
			</attr>
    </taxon>
    <taxon id="hCoV-19/Benin/312239/2021|EPI_ISL_2958671|2021-03-01|WesternAfrica">
      <date value="2021.1616438356164" direction="forwards" units="years"/>
      <attr name="region">
				WesternAfrica
			</attr>
    </taxon>
    <taxon id="hCoV-19/India/PY-COV2-13520_S57_R1_001/2021|EPI_ISL_3275790|2021-03-05|APAC">
      <date value="2021.172602739726" direction="forwards" units="years"/>
      <attr name="region">
				APAC
			</attr>
    </taxon>
    <taxon id="hCoV-19/Gabon/LPDG655/2021|EPI_ISL_3461132|2021-03-08|MiddleAfrica">
      <date value="2021.1808219178083" direction="forwards" units="years"/>
      <attr name="region">
				MiddleAfrica
			</attr>
    </taxon>
    <taxon id="hCoV-19/Cote_d_Ivoire/BKE2287-bc1/2021|EPI_ISL_3545627|2021-02-25|WesternAfrica">
      <date value="2021.150684931507" direction="forwards" units="years"/>
      <attr name="region">
				WesternAfrica
			</attr>
    </taxon>
    <taxon id="hCoV-19/Cote_d_Ivoire/BKE2307-bc2/2021|EPI_ISL_3545628|2021-02-26|WesternAfrica">
      <date value="2021.1534246575343" direction="forwards" units="years"/>
      <attr name="region">
				WesternAfrica
			</attr>
    </taxon>
    <taxon id="hCoV-19/Cote_d_Ivoire/BKE2197-bc3/2021|EPI_ISL_3545629|2021-02-20|WesternAfrica">
      <date value="2021.13698630137" direction="forwards" units="years"/>
      <attr name="region">
				WesternAfrica
			</attr>
    </taxon>
    <taxon id="hCoV-19/Cote_d_Ivoire/BKE2269-bc15/2021|EPI_ISL_3545630|2021-02-25|WesternAfrica">
      <date value="2021.150684931507" direction="forwards" units="years"/>
      <attr name="region">
				WesternAfrica
			</attr>
    </taxon>
    <taxon id="hCoV-19/Cote_d_Ivoire/BKE2312-bc49/2021|EPI_ISL_3545631|2021-02-26|WesternAfrica">
      <date value="2021.1534246575343" direction="forwards" units="years"/>
      <attr name="region">
				WesternAfrica
			</attr>
    </taxon>
    <taxon id="hCoV-19/Cote_d_Ivoire/BKE2196-bc50/2021|EPI_ISL_3545632|2021-02-22|WesternAfrica">
      <date value="2021.1424657534246" direction="forwards" units="years"/>
      <attr name="region">
				WesternAfrica
			</attr>
    </taxon>
    <taxon id="hCoV-19/Cote_d_Ivoire/BKE2191-bc74/2021|EPI_ISL_3545633|2021-02-22|WesternAfrica">
      <date value="2021.1424657534246" direction="forwards" units="years"/>
      <attr name="region">
				WesternAfrica
			</attr>
    </taxon>
    <taxon id="hCoV-19/Cote_d_Ivoire/BKE2305-bc85/2021|EPI_ISL_3545634|2021-02-26|WesternAfrica">
      <date value="2021.1534246575343" direction="forwards" units="years"/>
      <attr name="region">
				WesternAfrica
			</attr>
    </taxon>
    <taxon id="hCoV-19/Cote_d_Ivoire/BKE1929-bc53/2021|EPI_ISL_3545635|2021-02-05|WesternAfrica">
      <date value="2021.0958904109589" direction="forwards" units="years"/>
      <attr name="region">
				WesternAfrica
			</attr>
    </taxon>
    <taxon id="hCoV-19/Cote_d_Ivoire/BKE2088-bc54/2021|EPI_ISL_3545636|2021-02-16|WesternAfrica">
      <date value="2021.1260273972603" direction="forwards" units="years"/>
      <attr name="region">
				WesternAfrica
			</attr>
    </taxon>
    <taxon id="hCoV-19/Cote_d_Ivoire/BKE2119-bc78/2021|EPI_ISL_3545637|2021-02-17|WesternAfrica">
      <date value="2021.1287671232876" direction="forwards" units="years"/>
      <attr name="region">
				WesternAfrica
			</attr>
    </taxon>
    <taxon id="hCoV-19/Cote_d_Ivoire/BKE2243-bc10/2021|EPI_ISL_3545643|2021-02-24|WesternAfrica">
      <date value="2021.1479452054793" direction="forwards" units="years"/>
      <attr name="region">
				WesternAfrica
			</attr>
    </taxon>
    <taxon id="hCoV-19/Cote_d_Ivoire/BKE2247-bc46/2021|EPI_ISL_3545644|2021-02-24|WesternAfrica">
      <date value="2021.1479452054793" direction="forwards" units="years"/>
      <attr name="region">
				WesternAfrica
			</attr>
    </taxon>
    <taxon id="hCoV-19/Cote_d_Ivoire/BKE1661-bc58/2021|EPI_ISL_3545645|2021-01-19|WesternAfrica">
      <date value="2021.0493150684931" direction="forwards" units="years"/>
      <attr name="region">
				WesternAfrica
			</attr>
    </taxon>
    <taxon id="hCoV-19/Cote_d_Ivoire/BKE2230-bc81/2021|EPI_ISL_3545646|2021-02-22|WesternAfrica">
      <date value="2021.1424657534246" direction="forwards" units="years"/>
      <attr name="region">
				WesternAfrica
			</attr>
    </taxon>
    <taxon id="hCoV-19/Cote_d_Ivoire/BKE2232-bc93/2021|EPI_ISL_3545647|2021-02-22|WesternAfrica">
      <date value="2021.1424657534246" direction="forwards" units="years"/>
      <attr name="region">
				WesternAfrica
			</attr>
    </taxon>
    <taxon id="hCoV-19/Cote_d_Ivoire/BKE2842-bc14/2021|EPI_ISL_3631586|2021-03-22|WesternAfrica">
      <date value="2021.2191780821918" direction="forwards" units="years"/>
      <attr name="region">
				WesternAfrica
			</attr>
    </taxon>
    <taxon id="hCoV-19/Cote_d_Ivoire/BKE3553-bc74/2021|EPI_ISL_3631588|2021-04-20|WesternAfrica">
      <date value="2021.2986301369863" direction="forwards" units="years"/>
      <attr name="region">
				WesternAfrica
			</attr>
    </taxon>
    <taxon id="hCoV-19/Togo/NMIMR-21-TGS-070/2021|EPI_ISL_3914909|2021-03-04|WesternAfrica">
      <date value="2021.1698630136987" direction="forwards" units="years"/>
      <attr name="region">
				WesternAfrica
			</attr>
    </taxon>
    <taxon id="hCoV-19/Togo/NMIMR-21-TGS-110/2021|EPI_ISL_3914952|2021-03-09|WesternAfrica">
      <date value="2021.1835616438357" direction="forwards" units="years"/>
      <attr name="region">
				WesternAfrica
			</attr>
    </taxon>
    <taxon id="IMS-10033-CVDP-00016||2021-01-24|Germany">
      <date value="2021.0630136986301" direction="forwards" units="years"/>
      <attr name="region">
				Germany
			</attr>
    </taxon>
    <taxon id="IMS-10225-CVDP-00058||2021-01-28|Germany">
      <date value="2021.0739726027398" direction="forwards" units="years"/>
      <attr name="region">
				Germany
			</attr>
    </taxon>
    <taxon id="IMS-10122-CVDP-00729||2021-01-29|Germany">
      <date value="2021.0767123287671" direction="forwards" units="years"/>
      <attr name="region">
				Germany
			</attr>
    </taxon>
    <taxon id="IMS-10122-CVDP-1673||2021-02-15|Germany">
      <date value="2021.123287671233" direction="forwards" units="years"/>
      <attr name="region">
				Germany
			</attr>
    </taxon>
    <taxon id="IMS-10173-CVDP-341FE4AE-F7B9-4772-81F9-22A364862724||2021-01-16|Germany">
      <date value="2021.041095890411" direction="forwards" units="years"/>
      <attr name="region">
				Germany
			</attr>
    </taxon>
    <taxon id="IMS-10020-CVDP-B4F1A0DB-BC35-4486-AC16-26569BEF7999||2021-02-04|Germany">
      <date value="2021.0931506849315" direction="forwards" units="years"/>
      <attr name="region">
				Germany
			</attr>
    </taxon>
    <taxon id="IMS-10122-CVDP-A7E20DCA-0DCE-4DA2-B71B-A21999FFE89E||2021-02-15|Germany">
      <date value="2021.123287671233" direction="forwards" units="years"/>
      <attr name="region">
				Germany
			</attr>
    </taxon>
    <taxon id="IMS-10122-CVDP-E62D5963-7FA3-4129-8D74-28CED77D6191||2021-02-08|Germany">
      <date value="2021.1041095890412" direction="forwards" units="years"/>
      <attr name="region">
				Germany
			</attr>
    </taxon>
    <taxon id="IMS-10122-CVDP-EFBEFEFF-68D0-46BF-B5AE-0D5B363AAA3F||2021-02-11|Germany">
      <date value="2021.1123287671232" direction="forwards" units="years"/>
      <attr name="region">
				Germany
			</attr>
    </taxon>
    <taxon id="IMS-10020-CVDP-8F027E73-B985-4B2C-901F-AAFA40AD2C48||2021-02-12|Germany">
      <date value="2021.1150684931506" direction="forwards" units="years"/>
      <attr name="region">
				Germany
			</attr>
    </taxon>
    <taxon id="IMS-10004-CVDP-86C39FDC-E2D5-4490-9613-A47A3925D911||2021-02-17|Germany">
      <date value="2021.1287671232876" direction="forwards" units="years"/>
      <attr name="region">
				Germany
			</attr>
    </taxon>
    <taxon id="IMS-10122-CVDP-6004B25D-A3FB-40C6-8A78-7B26866EEBB4||2021-02-16|Germany">
      <date value="2021.1260273972603" direction="forwards" units="years"/>
      <attr name="region">
				Germany
			</attr>
    </taxon>
    <taxon id="IMS-10020-CVDP-2D0E1908-D441-4AD7-96F4-6148BF57965D||2021-02-11|Germany">
      <date value="2021.1123287671232" direction="forwards" units="years"/>
      <attr name="region">
				Germany
			</attr>
    </taxon>
    <taxon id="IMS-10020-CVDP-AEC772DB-C3FB-453D-A3ED-75AB1F76D661||2021-02-17|Germany">
      <date value="2021.1287671232876" direction="forwards" units="years"/>
      <attr name="region">
				Germany
			</attr>
    </taxon>
    <taxon id="IMS-10122-CVDP-489BE419-4FC2-4969-B6EE-B8E78447440E||2021-02-19|Germany">
      <date value="2021.1342465753426" direction="forwards" units="years"/>
      <attr name="region">
				Germany
			</attr>
    </taxon>
    <taxon id="IMS-10020-CVDP-6B27BCFD-DA13-448B-85D9-FF34467D8157||2021-02-18|Germany">
      <date value="2021.131506849315" direction="forwards" units="years"/>
      <attr name="region">
				Germany
			</attr>
    </taxon>
    <taxon id="IMS-10020-CVDP-20339C39-AE28-40C3-B8DB-14C1E2977D15||2021-02-24|Germany">
      <date value="2021.1479452054793" direction="forwards" units="years"/>
      <attr name="region">
				Germany
			</attr>
    </taxon>
    <taxon id="IMS-10020-CVDP-3DAE9032-A476-4DAD-B32F-BAE8F7EA1058||2021-02-24|Germany">
      <date value="2021.1479452054793" direction="forwards" units="years"/>
      <attr name="region">
				Germany
			</attr>
    </taxon>
    <taxon id="IMS-10020-CVDP-8ACCC9A5-719F-4655-AA4A-38EC849531B3||2021-02-24|Germany">
      <date value="2021.1479452054793" direction="forwards" units="years"/>
      <attr name="region">
				Germany
			</attr>
    </taxon>
    <taxon id="IMS-10116-CVDP-B61EA1F1-7866-4E25-87A9-0CD2C618CE4E||2021-02-25|Germany">
      <date value="2021.150684931507" direction="forwards" units="years"/>
      <attr name="region">
				Germany
			</attr>
    </taxon>
    <taxon id="IMS-10116-CVDP-3BE6F909-DACF-411C-8B74-A04729055011||2021-02-25|Germany">
      <date value="2021.150684931507" direction="forwards" units="years"/>
      <attr name="region">
				Germany
			</attr>
    </taxon>
    <taxon id="IMS-10115-CVDP-281F44A0-06E9-4FCF-A2AC-3C0C6F57C8D5||2021-02-28|Germany">
      <date value="2021.158904109589" direction="forwards" units="years"/>
      <attr name="region">
				Germany
			</attr>
    </taxon>
    <taxon id="IMS-10116-CVDP-0C270679-265E-4760-87C5-7263FCB1CC03||2021-02-25|Germany">
      <date value="2021.150684931507" direction="forwards" units="years"/>
      <attr name="region">
				Germany
			</attr>
    </taxon>
    <taxon id="IMS-10116-CVDP-2622F90B-904E-4CB5-ADB1-FECBAAA145A4||2021-02-25|Germany">
      <date value="2021.150684931507" direction="forwards" units="years"/>
      <attr name="region">
				Germany
			</attr>
    </taxon>
    <taxon id="IMS-10116-CVDP-D9952035-E5CA-4517-9B17-80C060F09A02||2021-02-25|Germany">
      <date value="2021.150684931507" direction="forwards" units="years"/>
      <attr name="region">
				Germany
			</attr>
    </taxon>
    <taxon id="IMS-10117-CVDP-292CCFA5-3C77-46C4-A3F6-195661846128||2021-03-02|Germany">
      <date value="2021.164383561644" direction="forwards" units="years"/>
      <attr name="region">
				Germany
			</attr>
    </taxon>
    <taxon id="IMS-10117-CVDP-D27DB5F6-70C0-4134-A01B-778039BA61F3||2021-03-02|Germany">
      <date value="2021.164383561644" direction="forwards" units="years"/>
      <attr name="region">
				Germany
			</attr>
    </taxon>
    <taxon id="IMS-10116-CVDP-CED26DEE-3F6E-4D0B-824A-2BE10CFC74BE||2021-03-01|Germany">
      <date value="2021.1616438356164" direction="forwards" units="years"/>
      <attr name="region">
				Germany
			</attr>
    </taxon>
    <taxon id="IMS-10375-CVDP-A8D50211-B0EF-4D49-9699-3EF7C609DB80||2021-01-14|Germany">
      <date value="2021.035616438356" direction="forwards" units="years"/>
      <attr name="region">
				Germany
			</attr>
    </taxon>
    <taxon id="IMS-10375-CVDP-C3511CBB-3546-4384-A6DA-C00317155399||2021-01-20|Germany">
      <date value="2021.0520547945205" direction="forwards" units="years"/>
      <attr name="region">
				Germany
			</attr>
    </taxon>
    <taxon id="IMS-10375-CVDP-037A0420-3F19-4B20-871F-5D5E5BA422EC||2021-01-06|Germany">
      <date value="2021.013698630137" direction="forwards" units="years"/>
      <attr name="region">
				Germany
			</attr>
    </taxon>
    <taxon id="IMS-10375-CVDP-1295C7D1-A5D7-4B1C-B5E1-90340E5F03C1||2021-01-06|Germany">
      <date value="2021.013698630137" direction="forwards" units="years"/>
      <attr name="region">
				Germany
			</attr>
    </taxon>
    <taxon id="IMS-10375-CVDP-E9741D82-0B19-447D-901D-B3670CAE6A5A||2021-01-06|Germany">
      <date value="2021.013698630137" direction="forwards" units="years"/>
      <attr name="region">
				Germany
			</attr>
    </taxon>
    <taxon id="IMS-10375-CVDP-6551F1EB-3654-41E1-A361-D7CC31AD498D||2021-01-22|Germany">
      <date value="2021.0575342465754" direction="forwards" units="years"/>
      <attr name="region">
				Germany
			</attr>
    </taxon>
    <taxon id="IMS-10375-CVDP-7102E95C-FDC4-4FD0-BA85-2A9FA8177F4A||2021-01-23|Germany">
      <date value="2021.0602739726028" direction="forwards" units="years"/>
      <attr name="region">
				Germany
			</attr>
    </taxon>
    <taxon id="IMS-10375-CVDP-C6C9EE94-AC5F-4D8B-B4C6-6DA5C481AE90||2021-01-22|Germany">
      <date value="2021.0575342465754" direction="forwards" units="years"/>
      <attr name="region">
				Germany
			</attr>
    </taxon>
    <taxon id="IMS-10375-CVDP-13541D55-70D3-43F2-9726-EB3DF2A91C2A||2021-01-24|Germany">
      <date value="2021.0630136986301" direction="forwards" units="years"/>
      <attr name="region">
				Germany
			</attr>
    </taxon>
    <taxon id="IMS-10375-CVDP-FA8FDA8A-D00F-4A18-B583-8B825266A475||2021-01-26|Germany">
      <date value="2021.0684931506848" direction="forwards" units="years"/>
      <attr name="region">
				Germany
			</attr>
    </taxon>
    <taxon id="IMS-10375-CVDP-E3E77035-52F4-4B2F-9C73-34B0C836DAD8||2021-01-26|Germany">
      <date value="2021.0684931506848" direction="forwards" units="years"/>
      <attr name="region">
				Germany
			</attr>
    </taxon>
    <taxon id="IMS-10375-CVDP-816FA46F-5A84-4183-9CE3-46BED13AA174||2021-01-26|Germany">
      <date value="2021.0684931506848" direction="forwards" units="years"/>
      <attr name="region">
				Germany
			</attr>
    </taxon>
    <taxon id="IMS-10375-CVDP-7D8A75CB-B7D4-40E2-936E-8E9FC90FF7C4||2021-01-28|Germany">
      <date value="2021.0739726027398" direction="forwards" units="years"/>
      <attr name="region">
				Germany
			</attr>
    </taxon>
    <taxon id="IMS-10375-CVDP-86A35159-6ADA-4F48-A43E-E6D6AD7CCE96||2021-01-28|Germany">
      <date value="2021.0739726027398" direction="forwards" units="years"/>
      <attr name="region">
				Germany
			</attr>
    </taxon>
    <taxon id="IMS-10375-CVDP-E4D4A506-6FE6-43E6-8064-AB66047706EC||2021-01-28|Germany">
      <date value="2021.0739726027398" direction="forwards" units="years"/>
      <attr name="region">
				Germany
			</attr>
    </taxon>
    <taxon id="IMS-10375-CVDP-7D98E0B1-B092-4818-B9CF-15CC439907D8||2021-01-30|Germany">
      <date value="2021.0794520547945" direction="forwards" units="years"/>
      <attr name="region">
				Germany
			</attr>
    </taxon>
    <taxon id="IMS-10375-CVDP-B2BEFB1D-3110-41DA-9927-92E6C6DD7898||2021-01-31|Germany">
      <date value="2021.0821917808219" direction="forwards" units="years"/>
      <attr name="region">
				Germany
			</attr>
    </taxon>
    <taxon id="IMS-10020-CVDP-71C08653-1F93-4F73-9349-9ADF66D54037||2021-03-10|Germany">
      <date value="2021.186301369863" direction="forwards" units="years"/>
      <attr name="region">
				Germany
			</attr>
    </taxon>
    <taxon id="IMS-10375-CVDP-19B5D4B7-0F79-443F-ABB1-F85DB924137B||2021-02-01|Germany">
      <date value="2021.0849315068492" direction="forwards" units="years"/>
      <attr name="region">
				Germany
			</attr>
    </taxon>
    <taxon id="IMS-10375-CVDP-426AFACC-3688-4CC4-8DE8-AC68BC1DEBDE||2021-02-01|Germany">
      <date value="2021.0849315068492" direction="forwards" units="years"/>
      <attr name="region">
				Germany
			</attr>
    </taxon>
    <taxon id="IMS-10375-CVDP-4391C4CD-795D-4C4E-A85B-1318802CA775||2021-02-01|Germany">
      <date value="2021.0849315068492" direction="forwards" units="years"/>
      <attr name="region">
				Germany
			</attr>
    </taxon>
    <taxon id="IMS-10375-CVDP-56E645BE-258D-4F73-AFC6-8CACEE1E436D||2021-02-01|Germany">
      <date value="2021.0849315068492" direction="forwards" units="years"/>
      <attr name="region">
				Germany
			</attr>
    </taxon>
    <taxon id="IMS-10375-CVDP-D7A8C77A-BAD5-4CCF-A611-4B3CE5F30F74||2021-02-01|Germany">
      <date value="2021.0849315068492" direction="forwards" units="years"/>
      <attr name="region">
				Germany
			</attr>
    </taxon>
    <taxon id="IMS-10375-CVDP-A6AE9848-726F-444C-AC98-2B7519111270||2021-02-03|Germany">
      <date value="2021.0904109589042" direction="forwards" units="years"/>
      <attr name="region">
				Germany
			</attr>
    </taxon>
    <taxon id="IMS-10375-CVDP-A2FD6AB2-6FA1-4503-9653-B28F2D643FF7||2021-02-05|Germany">
      <date value="2021.0958904109589" direction="forwards" units="years"/>
      <attr name="region">
				Germany
			</attr>
    </taxon>
    <taxon id="IMS-10375-CVDP-86DA3ED0-6A9C-447D-BE70-3D0BDC83152F||2021-02-03|Germany">
      <date value="2021.0904109589042" direction="forwards" units="years"/>
      <attr name="region">
				Germany
			</attr>
    </taxon>
    <taxon id="IMS-10375-CVDP-55686420-99A0-486F-BFDF-AE03D5DDC8AE||2021-02-05|Germany">
      <date value="2021.0958904109589" direction="forwards" units="years"/>
      <attr name="region">
				Germany
			</attr>
    </taxon>
    <taxon id="IMS-10375-CVDP-2AEDE7B8-68D5-45F8-BEC0-C1776CD0B139||2021-02-08|Germany">
      <date value="2021.1041095890412" direction="forwards" units="years"/>
      <attr name="region">
				Germany
			</attr>
    </taxon>
    <taxon id="IMS-10375-CVDP-A913D8BF-24DA-468F-AB6D-C9A0D0FEAE71||2021-02-10|Germany">
      <date value="2021.109589041096" direction="forwards" units="years"/>
      <attr name="region">
				Germany
			</attr>
    </taxon>
    <taxon id="IMS-10293-CVDP-1D6161F8-E2C6-4B1D-B7C4-868DE969A812||2021-02-15|Germany">
      <date value="2021.123287671233" direction="forwards" units="years"/>
      <attr name="region">
				Germany
			</attr>
    </taxon>
    <taxon id="IMS-10116-CVDP-0AF821AB-93F1-4947-8D35-CB7480F55ADD||2021-03-08|Germany">
      <date value="2021.1808219178083" direction="forwards" units="years"/>
      <attr name="region">
				Germany
			</attr>
    </taxon>
    <taxon id="IMS-10020-CVDP-A927E4B7-8FC9-4B32-B4BE-C4B8401D64D7||2021-03-13|Germany">
      <date value="2021.194520547945" direction="forwards" units="years"/>
      <attr name="region">
				Germany
			</attr>
    </taxon>
    <taxon id="IMS-10375-CVDP-F25747A9-AB4C-45B9-8C0D-39834591496A||2021-02-19|Germany">
      <date value="2021.1342465753426" direction="forwards" units="years"/>
      <attr name="region">
				Germany
			</attr>
    </taxon>
    <taxon id="IMS-10375-CVDP-C69AAED3-75FF-483B-9ED9-90FF7306930D||2021-02-21|Germany">
      <date value="2021.1397260273973" direction="forwards" units="years"/>
      <attr name="region">
				Germany
			</attr>
    </taxon>
    <taxon id="IMS-10375-CVDP-C2E43A3D-79B2-4A95-8391-375CA8E4DB53||2021-02-12|Germany">
      <date value="2021.1150684931506" direction="forwards" units="years"/>
      <attr name="region">
				Germany
			</attr>
    </taxon>
    <taxon id="IMS-10375-CVDP-19A8A649-D460-4C0D-B7D3-A297BFBC4ED3||2021-02-12|Germany">
      <date value="2021.1150684931506" direction="forwards" units="years"/>
      <attr name="region">
				Germany
			</attr>
    </taxon>
    <taxon id="IMS-10013-CVDP-BE0C459F-2B24-408D-A68E-6BB48F3B76A8||2021-03-12|Germany">
      <date value="2021.1917808219177" direction="forwards" units="years"/>
      <attr name="region">
				Germany
			</attr>
    </taxon>
    <taxon id="IMS-10375-CVDP-C9058AF0-5328-40E3-9473-AA0EFB780F40||2021-03-10|Germany">
      <date value="2021.186301369863" direction="forwards" units="years"/>
      <attr name="region">
				Germany
			</attr>
    </taxon>
    <taxon id="IMS-10375-CVDP-7180DCBC-9EE4-4DEB-B494-46A71884B619||2021-03-10|Germany">
      <date value="2021.186301369863" direction="forwards" units="years"/>
      <attr name="region">
				Germany
			</attr>
    </taxon>
    <taxon id="IMS-10375-CVDP-515F797F-CCBE-4639-B2D0-A51BD7426000||2021-03-10|Germany">
      <date value="2021.186301369863" direction="forwards" units="years"/>
      <attr name="region">
				Germany
			</attr>
    </taxon>
    <taxon id="IMS-10004-CVDP-E79C74D3-8E7D-4408-8AAE-260C832AA749||2021-03-10|Germany">
      <date value="2021.186301369863" direction="forwards" units="years"/>
      <attr name="region">
				Germany
			</attr>
    </taxon>
    <taxon id="IMS-10375-CVDP-EA1E5FDB-0DA2-48D5-93EB-B0C37B75EAF1||2021-02-28|Germany">
      <date value="2021.158904109589" direction="forwards" units="years"/>
      <attr name="region">
				Germany
			</attr>
    </taxon>
    <taxon id="IMS-10122-CVDP-AA0A4D27-B0C7-4A66-9A8A-6C843B297925||2021-03-17|Germany">
      <date value="2021.2054794520548" direction="forwards" units="years"/>
      <attr name="region">
				Germany
			</attr>
    </taxon>
    <taxon id="IMS-10122-CVDP-96A6C17E-785E-45A5-B369-3ECF91C0B3BF||2021-03-18|Germany">
      <date value="2021.2082191780821" direction="forwards" units="years"/>
      <attr name="region">
				Germany
			</attr>
    </taxon>
    <taxon id="IMS-10122-CVDP-EE5F4CD8-DBC2-46B9-BE4A-4A1D5F7C87B9||2021-03-19|Germany">
      <date value="2021.2109589041097" direction="forwards" units="years"/>
      <attr name="region">
				Germany
			</attr>
    </taxon>
    <taxon id="IMS-10013-CVDP-1C5E9B1C-E16F-4DE5-9EAC-8F6B9B7A0B37||2021-03-19|Germany">
      <date value="2021.2109589041097" direction="forwards" units="years"/>
      <attr name="region">
				Germany
			</attr>
    </taxon>
    <taxon id="IMS-10117-CVDP-C54D0316-36AC-4923-A260-8F65F48363E3||2021-03-06|Germany">
      <date value="2021.1753424657534" direction="forwards" units="years"/>
      <attr name="region">
				Germany
			</attr>
    </taxon>
    <taxon id="IMS-10020-CVDP-1E4BC53D-7766-4BC3-A1EC-67659BD4A268||2021-03-20|Germany">
      <date value="2021.213698630137" direction="forwards" units="years"/>
      <attr name="region">
				Germany
			</attr>
    </taxon>
    <taxon id="IMS-10116-CVDP-022D10BA-3AFB-4313-BD19-6835D722CBA2||2021-03-24|Germany">
      <date value="2021.2246575342465" direction="forwards" units="years"/>
      <attr name="region">
				Germany
			</attr>
    </taxon>
    <taxon id="IMS-10004-CVDP-A4535833-AEAC-4854-9899-2F5C60376563||2021-03-08|Germany">
      <date value="2021.1808219178083" direction="forwards" units="years"/>
      <attr name="region">
				Germany
			</attr>
    </taxon>
    <taxon id="IMS-10004-CVDP-6EE35A5A-3990-46FE-B220-1EBFBE5DB142||2021-03-15|Germany">
      <date value="2021.2" direction="forwards" units="years"/>
      <attr name="region">
				Germany
			</attr>
    </taxon>
    <taxon id="IMS-10117-CVDP-49FC3F0A-A90B-443E-9416-CFF45711AEEB||2021-03-16|Germany">
      <date value="2021.2027397260274" direction="forwards" units="years"/>
      <attr name="region">
				Germany
			</attr>
    </taxon>
    <taxon id="IMS-10116-CVDP-ADF1542D-343B-4C9A-8558-F6ACCBC7CFCC||2021-03-26|Germany">
      <date value="2021.2301369863014" direction="forwards" units="years"/>
      <attr name="region">
				Germany
			</attr>
    </taxon>
    <taxon id="IMS-10116-CVDP-ACEB1472-7F8F-4322-AB47-F6818E57CA7C||2021-03-30|Germany">
      <date value="2021.2410958904109" direction="forwards" units="years"/>
      <attr name="region">
				Germany
			</attr>
    </taxon>
    <taxon id="IMS-10020-CVDP-6F144E17-80DD-4BF2-B5AD-FA9A463695FB||2021-03-27|Germany">
      <date value="2021.2328767123288" direction="forwards" units="years"/>
      <attr name="region">
				Germany
			</attr>
    </taxon>
    <taxon id="IMS-10033-CVDP-2C167949-9237-46F0-A120-3DBCE7843BB5||2021-03-21|Germany">
      <date value="2021.2164383561644" direction="forwards" units="years"/>
      <attr name="region">
				Germany
			</attr>
    </taxon>
    <taxon id="IMS-10013-CVDP-1E1C89F5-A62F-477A-8E7F-C4BDE53D823B||2021-03-19|Germany">
      <date value="2021.2109589041097" direction="forwards" units="years"/>
      <attr name="region">
				Germany
			</attr>
    </taxon>
    <taxon id="IMS-10013-CVDP-D953695E-EABC-456D-9116-E0C9344E82F0||2021-03-17|Germany">
      <date value="2021.2054794520548" direction="forwards" units="years"/>
      <attr name="region">
				Germany
			</attr>
    </taxon>
    <taxon id="IMS-10225-CVDP-E9AB812E-FDC8-4C69-991B-C76F55F12548||2021-03-04|Germany">
      <date value="2021.1698630136987" direction="forwards" units="years"/>
      <attr name="region">
				Germany
			</attr>
    </taxon>
    <taxon id="IMS-10225-CVDP-113529BF-EAFE-4A09-B07B-58C29E54C527||2021-03-11|Germany">
      <date value="2021.1890410958904" direction="forwards" units="years"/>
      <attr name="region">
				Germany
			</attr>
    </taxon>
    <taxon id="IMS-10225-CVDP-142CBA7B-DBA9-4C42-88E8-D1FC9946B7FC||2021-03-04|Germany">
      <date value="2021.1698630136987" direction="forwards" units="years"/>
      <attr name="region">
				Germany
			</attr>
    </taxon>
    <taxon id="IMS-10225-CVDP-6365C2F7-9837-4BEA-A47B-F490050DEDBF||2021-03-04|Germany">
      <date value="2021.1698630136987" direction="forwards" units="years"/>
      <attr name="region">
				Germany
			</attr>
    </taxon>
    <taxon id="IMS-10225-CVDP-2A757CDC-7A02-4C05-8396-968FE97AE29D||2021-03-04|Germany">
      <date value="2021.1698630136987" direction="forwards" units="years"/>
      <attr name="region">
				Germany
			</attr>
    </taxon>
    <taxon id="IMS-10116-CVDP-C5F4B603-5D73-4C97-B25A-738F61C8A17B||2021-03-23|Germany">
      <date value="2021.2219178082191" direction="forwards" units="years"/>
      <attr name="region">
				Germany
			</attr>
    </taxon>
    <taxon id="IMS-10338-CVDP-8129BB8F-52C3-4B4F-B360-65B4C20D7221||2021-03-06|Germany">
      <date value="2021.1753424657534" direction="forwards" units="years"/>
      <attr name="region">
				Germany
			</attr>
    </taxon>
    <taxon id="IMS-10097-CVDP-134327AD-28E7-4964-9AFF-7055D6E50A7D||2021-03-29|Germany">
      <date value="2021.2383561643835" direction="forwards" units="years"/>
      <attr name="region">
				Germany
			</attr>
    </taxon>
    <taxon id="IMS-10004-CVDP-44F2D8A8-8A34-4F58-ADC3-ECAB8D723E5E||2021-03-26|Germany">
      <date value="2021.2301369863014" direction="forwards" units="years"/>
      <attr name="region">
				Germany
			</attr>
    </taxon>
    <taxon id="IMS-10116-CVDP-7A98970F-E699-4069-AF7F-5C43733C879A||2021-03-22|Germany">
      <date value="2021.2191780821918" direction="forwards" units="years"/>
      <attr name="region">
				Germany
			</attr>
    </taxon>
    <taxon id="IMS-10020-CVDP-24992BC7-344E-4952-B8FE-D9B96063BB9F||2021-03-30|Germany">
      <date value="2021.2410958904109" direction="forwards" units="years"/>
      <attr name="region">
				Germany
			</attr>
    </taxon>
    <taxon id="IMS-10122-CVDP-AFD32607-8CB8-4959-A0D0-0DD5363C9FFD||2021-03-29|Germany">
      <date value="2021.2383561643835" direction="forwards" units="years"/>
      <attr name="region">
				Germany
			</attr>
    </taxon>
    <taxon id="IMS-10122-CVDP-13EC3E24-E612-4D1A-804D-7BF97C8BE4BC||2021-03-29|Germany">
      <date value="2021.2383561643835" direction="forwards" units="years"/>
      <attr name="region">
				Germany
			</attr>
    </taxon>
    <taxon id="IMS-10116-CVDP-32FA8E7D-7A5D-4C86-AFC3-00675B3F4559||2021-03-30|Germany">
      <date value="2021.2410958904109" direction="forwards" units="years"/>
      <attr name="region">
				Germany
			</attr>
    </taxon>
    <taxon id="IMS-10033-CVDP-175B02F2-6EBA-417B-8ABD-3ECA663EC9E0||2021-03-23|Germany">
      <date value="2021.2219178082191" direction="forwards" units="years"/>
      <attr name="region">
				Germany
			</attr>
    </taxon>
    <taxon id="IMS-10020-CVDP-0515F512-6675-417F-895C-96B7CD560EAF||2021-04-03|Germany">
      <date value="2021.2520547945205" direction="forwards" units="years"/>
      <attr name="region">
				Germany
			</attr>
    </taxon>
    <taxon id="IMS-10122-CVDP-F90D5191-80EC-467D-B47B-BA939C145AB7||2021-03-30|Germany">
      <date value="2021.2410958904109" direction="forwards" units="years"/>
      <attr name="region">
				Germany
			</attr>
    </taxon>
    <taxon id="IMS-10020-CVDP-FAE26D06-BDB4-43C6-A73D-C6F9705EBD77||2021-04-08|Germany">
      <date value="2021.2657534246575" direction="forwards" units="years"/>
      <attr name="region">
				Germany
			</attr>
    </taxon>
    <taxon id="IMS-10020-CVDP-7F557C4A-407A-49A2-9407-B80A968E65E8||2021-04-10|Germany">
      <date value="2021.2712328767122" direction="forwards" units="years"/>
      <attr name="region">
				Germany
			</attr>
    </taxon>
    <taxon id="IMS-10117-CVDP-DAAC8316-D7C1-4D75-9201-848437BE1F21||2021-03-04|Germany">
      <date value="2021.1698630136987" direction="forwards" units="years"/>
      <attr name="region">
				Germany
			</attr>
    </taxon>
    <taxon id="IMS-10116-CVDP-B3BA2615-47C4-4468-AF81-62A8AD6B9991||2021-04-08|Germany">
      <date value="2021.2657534246575" direction="forwards" units="years"/>
      <attr name="region">
				Germany
			</attr>
    </taxon>
    <taxon id="IMS-10033-CVDP-DF3D3223-34E1-4B3B-ADCC-AFCEC6101207||2021-04-06|Germany">
      <date value="2021.2602739726028" direction="forwards" units="years"/>
      <attr name="region">
				Germany
			</attr>
    </taxon>
    <taxon id="IMS-10272-CVDP-C2B12CFB-E086-4A87-9FF0-FBA9A2F17CEE||2021-03-24|Germany">
      <date value="2021.2246575342465" direction="forwards" units="years"/>
      <attr name="region">
				Germany
			</attr>
    </taxon>
    <taxon id="IMS-10116-CVDP-ED8EBDA2-005A-4F65-BBAD-3AEA7CB448F7||2021-04-15|Germany">
      <date value="2021.2849315068493" direction="forwards" units="years"/>
      <attr name="region">
				Germany
			</attr>
    </taxon>
    <taxon id="IMS-10020-CVDP-E9D337CD-ADEC-4910-90FF-2E633485EB67||2021-04-16|Germany">
      <date value="2021.2876712328766" direction="forwards" units="years"/>
      <attr name="region">
				Germany
			</attr>
    </taxon>
    <taxon id="IMS-10122-CVDP-C9EA1C29-4E2E-432E-8091-7FE942F664A3||2021-04-13|Germany">
      <date value="2021.2794520547945" direction="forwards" units="years"/>
      <attr name="region">
				Germany
			</attr>
    </taxon>
    <taxon id="IMS-10013-CVDP-244D9F35-BD9E-4FCE-A685-AA01497F4379||2021-04-07|Germany">
      <date value="2021.2630136986302" direction="forwards" units="years"/>
      <attr name="region">
				Germany
			</attr>
    </taxon>
    <taxon id="IMS-10122-CVDP-8C8F7AB5-D672-46CF-A86E-39159D249738||2021-04-16|Germany">
      <date value="2021.2876712328766" direction="forwards" units="years"/>
      <attr name="region">
				Germany
			</attr>
    </taxon>
    <taxon id="IMS-10122-CVDP-C26B15BF-3DAA-463D-86E1-E99A31A7A89C||2021-04-16|Germany">
      <date value="2021.2876712328766" direction="forwards" units="years"/>
      <attr name="region">
				Germany
			</attr>
    </taxon>
    <taxon id="IMS-10013-CVDP-FD8A051A-6293-4F06-9BA2-9CABC3AFCE9F||2021-04-10|Germany">
      <date value="2021.2712328767122" direction="forwards" units="years"/>
      <attr name="region">
				Germany
			</attr>
    </taxon>
    <taxon id="IMS-10033-CVDP-360AC696-B6F0-46D5-98B3-5BB0685978DB||2021-04-15|Germany">
      <date value="2021.2849315068493" direction="forwards" units="years"/>
      <attr name="region">
				Germany
			</attr>
    </taxon>
    <taxon id="IMS-10033-CVDP-D0DCD728-4E54-40D1-AB79-E31A649C9465||2021-03-24|Germany">
      <date value="2021.2246575342465" direction="forwards" units="years"/>
      <attr name="region">
				Germany
			</attr>
    </taxon>
    <taxon id="IMS-10004-CVDP-D1CEFF86-8781-4A1D-BA24-1F5D5CC767B6||2021-04-14|Germany">
      <date value="2021.282191780822" direction="forwards" units="years"/>
      <attr name="region">
				Germany
			</attr>
    </taxon>
    <taxon id="IMS-10116-CVDP-9441EE6D-BBAD-4333-AF43-EFA877D1D8B7||2021-04-27|Germany">
      <date value="2021.317808219178" direction="forwards" units="years"/>
      <attr name="region">
				Germany
			</attr>
    </taxon>
    <taxon id="IMS-10116-CVDP-26BFECBE-94B2-4298-B500-E3A326786243||2021-04-27|Germany">
      <date value="2021.317808219178" direction="forwards" units="years"/>
      <attr name="region">
				Germany
			</attr>
    </taxon>
    <taxon id="IMS-10004-CVDP-FA2E283A-55CF-4215-8F7F-E3F990DFFD6F||2021-04-20|Germany">
      <date value="2021.2986301369863" direction="forwards" units="years"/>
      <attr name="region">
				Germany
			</attr>
    </taxon>
    <taxon id="IMS-10013-CVDP-DF932E42-9D4E-4359-9A88-DEB143A1FF88||2021-04-10|Germany">
      <date value="2021.2712328767122" direction="forwards" units="years"/>
      <attr name="region">
				Germany
			</attr>
    </taxon>
    <taxon id="IMS-10117-CVDP-89655432-3835-4371-9B7E-12C57BE424A5||2021-03-30|Germany">
      <date value="2021.2410958904109" direction="forwards" units="years"/>
      <attr name="region">
				Germany
			</attr>
    </taxon>
    <taxon id="IMS-10122-CVDP-CF2B19BA-C364-4F3C-8D43-F04DBB904EEE||2021-04-19|Germany">
      <date value="2021.295890410959" direction="forwards" units="years"/>
      <attr name="region">
				Germany
			</attr>
    </taxon>
    <taxon id="IMS-10036-CVDP-F6F2E231-8947-4C6D-BA53-AC621F0A6615||2021-04-21|Germany">
      <date value="2021.3013698630136" direction="forwards" units="years"/>
      <attr name="region">
				Germany
			</attr>
    </taxon>
    <taxon id="IMS-10188-CVDP-D8576D55-C234-489C-A0FC-A10729C56A13||2021-04-24|Germany">
      <date value="2021.309589041096" direction="forwards" units="years"/>
      <attr name="region">
				Germany
			</attr>
    </taxon>
    <taxon id="IMS-10122-CVDP-74B01FD9-F80D-4695-87F6-E94F454B169E||2021-04-23|Germany">
      <date value="2021.3068493150686" direction="forwards" units="years"/>
      <attr name="region">
				Germany
			</attr>
    </taxon>
    <taxon id="IMS-10375-CVDP-2700E757-84C3-4BEF-AB50-9B15818ADD43||2021-04-13|Germany">
      <date value="2021.2794520547945" direction="forwards" units="years"/>
      <attr name="region">
				Germany
			</attr>
    </taxon>
    <taxon id="IMS-10375-CVDP-1B87E5A6-7A9A-4F28-89EE-CE004F5F90A3||2021-04-15|Germany">
      <date value="2021.2849315068493" direction="forwards" units="years"/>
      <attr name="region">
				Germany
			</attr>
    </taxon>
    <taxon id="IMS-10150-CVDP-7869A30A-B63D-4A9A-8B60-D56E7176E203||2021-04-30|Germany">
      <date value="2021.3260273972603" direction="forwards" units="years"/>
      <attr name="region">
				Germany
			</attr>
    </taxon>
    <taxon id="IMS-10150-CVDP-FA316BC4-7D96-4BB0-8032-C4242A763535||2021-05-05|Germany">
      <date value="2021.3397260273973" direction="forwards" units="years"/>
      <attr name="region">
				Germany
			</attr>
    </taxon>
    <taxon id="IMS-10117-CVDP-272FAF2A-CC62-4DC9-B316-67F59CE25983||2021-04-19|Germany">
      <date value="2021.295890410959" direction="forwards" units="years"/>
      <attr name="region">
				Germany
			</attr>
    </taxon>
    <taxon id="IMS-10122-CVDP-8240280E-2795-40B5-9FAF-B3640C0EF76E||2021-04-26|Germany">
      <date value="2021.3150684931506" direction="forwards" units="years"/>
      <attr name="region">
				Germany
			</attr>
    </taxon>
    <taxon id="IMS-10375-CVDP-C2D09195-8350-4FE2-8C72-A88C5E6DCB55||2021-04-26|Germany">
      <date value="2021.3150684931506" direction="forwards" units="years"/>
      <attr name="region">
				Germany
			</attr>
    </taxon>
    <taxon id="IMS-10375-CVDP-46ED5A1D-01D0-4E53-953A-DDA357A39A49||2021-04-28|Germany">
      <date value="2021.3205479452056" direction="forwards" units="years"/>
      <attr name="region">
				Germany
			</attr>
    </taxon>
    <taxon id="IMS-10375-CVDP-5868261E-E032-4D38-9D01-B0DFC9D506D7||2021-04-28|Germany">
      <date value="2021.3205479452056" direction="forwards" units="years"/>
      <attr name="region">
				Germany
			</attr>
    </taxon>
    <taxon id="IMS-10117-CVDP-5AD0A6BC-5AFD-45EA-B627-7F279F0B59FF||2021-04-23|Germany">
      <date value="2021.3068493150686" direction="forwards" units="years"/>
      <attr name="region">
				Germany
			</attr>
    </taxon>
    <taxon id="IMS-10122-CVDP-35E898FA-6741-441C-BA3E-CF972797A820||2021-04-27|Germany">
      <date value="2021.317808219178" direction="forwards" units="years"/>
      <attr name="region">
				Germany
			</attr>
    </taxon>
    <taxon id="IMS-10117-CVDP-A74BDD2F-0DAE-4371-832C-CAD90D35C34E||2021-05-03|Germany">
      <date value="2021.3342465753424" direction="forwards" units="years"/>
      <attr name="region">
				Germany
			</attr>
    </taxon>
    <taxon id="IMS-10122-CVDP-DC6CE05E-3AE2-4BEB-9CBD-5248CCA0CA1F||2021-05-03|Germany">
      <date value="2021.3342465753424" direction="forwards" units="years"/>
      <attr name="region">
				Germany
			</attr>
    </taxon>
    <taxon id="IMS-10117-CVDP-4A53A189-3F67-4314-B553-C39B669DCEE4||2021-04-30|Germany">
      <date value="2021.3260273972603" direction="forwards" units="years"/>
      <attr name="region">
				Germany
			</attr>
    </taxon>
    <taxon id="IMS-10225-CVDP-2B7903A6-796E-4822-9193-A2C37F98CF66||2021-04-15|Germany">
      <date value="2021.2849315068493" direction="forwards" units="years"/>
      <attr name="region">
				Germany
			</attr>
    </taxon>
    <taxon id="IMS-10587-CVDP-D4ADFF6E-F793-455A-B6C8-299A9ACAE66E||2021-04-22|Germany">
      <date value="2021.304109589041" direction="forwards" units="years"/>
      <attr name="region">
				Germany
			</attr>
    </taxon>
    <taxon id="IMS-10013-CVDP-EA330524-B175-4598-B1D5-1B176CF26BD9||2021-05-08|Germany">
      <date value="2021.3479452054794" direction="forwards" units="years"/>
      <attr name="region">
				Germany
			</attr>
    </taxon>
    <taxon id="IMS-10117-CVDP-A514E49D-66F2-4C2E-95FC-C85B574ADF6C||2021-05-12|Germany">
      <date value="2021.358904109589" direction="forwards" units="years"/>
      <attr name="region">
				Germany
			</attr>
    </taxon>
    <taxon id="IMS-10117-CVDP-3676BF86-8D24-4CBD-B10D-F6CF9D09D42C||2021-05-07|Germany">
      <date value="2021.345205479452" direction="forwards" units="years"/>
      <attr name="region">
				Germany
			</attr>
    </taxon>
    <taxon id="IMS-10013-CVDP-7483CE0E-B097-4637-8F92-FE400DB691D8||2021-05-11|Germany">
      <date value="2021.3561643835617" direction="forwards" units="years"/>
      <attr name="region">
				Germany
			</attr>
    </taxon>
    <taxon id="IMS-10013-CVDP-4DEE9B99-D608-41DB-BCA7-4B7CBC66EC8F||2021-05-10|Germany">
      <date value="2021.3534246575343" direction="forwards" units="years"/>
      <attr name="region">
				Germany
			</attr>
    </taxon>
    <taxon id="IMS-10188-CVDP-0866FE4D-1F95-4972-A912-9712F0E56F59||2021-05-12|Germany">
      <date value="2021.358904109589" direction="forwards" units="years"/>
      <attr name="region">
				Germany
			</attr>
    </taxon>
    <taxon id="IMS-10209-CVDP-805FF1DA-AA2E-4863-9F45-4C60043157D8||2021-05-04|Germany">
      <date value="2021.33698630137" direction="forwards" units="years"/>
      <attr name="region">
				Germany
			</attr>
    </taxon>
    <taxon id="IMS-10209-CVDP-BE8DA9DC-EAE4-40EA-9A2D-E2CF3C2458B7||2021-05-05|Germany">
      <date value="2021.3397260273973" direction="forwards" units="years"/>
      <attr name="region">
				Germany
			</attr>
    </taxon>
    <taxon id="IMS-10116-CVDP-424699E2-B8C1-4A1C-9E47-99CCCB81DBCA||2021-05-19|Germany">
      <date value="2021.3780821917808" direction="forwards" units="years"/>
      <attr name="region">
				Germany
			</attr>
    </taxon>
    <taxon id="IMS-10375-CVDP-2CB63C50-E924-473D-A14C-9533E5179A9D||2021-04-23|Germany">
      <date value="2021.3068493150686" direction="forwards" units="years"/>
      <attr name="region">
				Germany
			</attr>
    </taxon>
    <taxon id="IMS-10375-CVDP-111E9D19-4C3A-4303-8E5E-0A5C819B1764||2021-04-25|Germany">
      <date value="2021.3123287671233" direction="forwards" units="years"/>
      <attr name="region">
				Germany
			</attr>
    </taxon>
    <taxon id="IMS-10150-CVDP-E451CCF6-E5C2-4D30-BC9B-9CAAD9331D65||2021-05-27|Germany">
      <date value="2021.4" direction="forwards" units="years"/>
      <attr name="region">
				Germany
			</attr>
    </taxon>
    <taxon id="IMS-10122-CVDP-59854035-78AD-467C-B71B-C796976B3375||2021-05-26|Germany">
      <date value="2021.3972602739725" direction="forwards" units="years"/>
      <attr name="region">
				Germany
			</attr>
    </taxon>
    <taxon id="IMS-10375-CVDP-56AB7379-3370-4AD4-8BD3-4E154AD65D0D||2021-05-01|Germany">
      <date value="2021.3287671232877" direction="forwards" units="years"/>
      <attr name="region">
				Germany
			</attr>
    </taxon>
    <taxon id="IMS-10375-CVDP-E3C496DB-3251-4620-8E69-D7295F911B07||2021-05-05|Germany">
      <date value="2021.3397260273973" direction="forwards" units="years"/>
      <attr name="region">
				Germany
			</attr>
    </taxon>
    <taxon id="IMS-10375-CVDP-C29B6AE2-007D-44B7-A02E-B77F21616D12||2021-05-08|Germany">
      <date value="2021.3479452054794" direction="forwards" units="years"/>
      <attr name="region">
				Germany
			</attr>
    </taxon>
    <taxon id="IMS-10375-CVDP-04325008-3A05-4378-9849-59FCFC2D09E2||2021-05-07|Germany">
      <date value="2021.345205479452" direction="forwards" units="years"/>
      <attr name="region">
				Germany
			</attr>
    </taxon>
    <taxon id="IMS-10013-CVDP-33E1C1B7-DD67-4D17-BD70-7521744506FF||2021-05-27|Germany">
      <date value="2021.4" direction="forwards" units="years"/>
      <attr name="region">
				Germany
			</attr>
    </taxon>
    <taxon id="IMS-10375-CVDP-52CF0B53-FE0A-4328-AE85-C4CC7A7C7F56||2021-05-12|Germany">
      <date value="2021.358904109589" direction="forwards" units="years"/>
      <attr name="region">
				Germany
			</attr>
    </taxon>
    <taxon id="IMS-10375-CVDP-F3BB9A0B-6091-4B70-94A7-38A371EE06D6||2021-05-18|Germany">
      <date value="2021.3753424657534" direction="forwards" units="years"/>
      <attr name="region">
				Germany
			</attr>
    </taxon>
    <taxon id="IMS-10122-CVDP-D415D408-FEE2-4BBC-BC49-7ABAA6B1AC0D||2021-05-14|Germany">
      <date value="2021.3643835616438" direction="forwards" units="years"/>
      <attr name="region">
				Germany
			</attr>
    </taxon>
    <taxon id="IMS-10209-CVDP-E6941185-206F-46D7-99D5-5C5F00D61027||2021-05-16|Germany">
      <date value="2021.3698630136987" direction="forwards" units="years"/>
      <attr name="region">
				Germany
			</attr>
    </taxon>
    <taxon id="IMS-10209-CVDP-67E919CC-558E-4846-8697-883E9B2BE907||2021-05-16|Germany">
      <date value="2021.3698630136987" direction="forwards" units="years"/>
      <attr name="region">
				Germany
			</attr>
    </taxon>
    <taxon id="IMS-10214-CVDP-8402B496-F4DC-4432-B0F9-BB9746A5E7C6||2021-04-07|Germany">
      <date value="2021.2630136986302" direction="forwards" units="years"/>
      <attr name="region">
				Germany
			</attr>
    </taxon>
    <taxon id="IMS-10327-CVDP-B8FF5364-AFED-4601-A747-AF758BDCC154||2021-05-19|Germany">
      <date value="2021.3780821917808" direction="forwards" units="years"/>
      <attr name="region">
				Germany
			</attr>
    </taxon>
    <taxon id="IMS-10122-CVDP-B5159E4F-8BC5-4CAD-ACAA-5618181A731A||2021-06-01|Germany">
      <date value="2021.4136986301369" direction="forwards" units="years"/>
      <attr name="region">
				Germany
			</attr>
    </taxon>
    <taxon id="IMS-10122-CVDP-32E26401-80D7-41FC-93B8-38366AAF347F||2021-06-01|Germany">
      <date value="2021.4136986301369" direction="forwards" units="years"/>
      <attr name="region">
				Germany
			</attr>
    </taxon>
    <taxon id="IMS-10375-CVDP-9244EBD8-1961-40A1-9A7F-96754E5AE94E||2021-05-13|Germany">
      <date value="2021.3616438356164" direction="forwards" units="years"/>
      <attr name="region">
				Germany
			</attr>
    </taxon>
    <taxon id="IMS-10375-CVDP-DCA41C7A-1EF2-4C6D-B1F9-EC24D65C33D8||2021-05-17|Germany">
      <date value="2021.372602739726" direction="forwards" units="years"/>
      <attr name="region">
				Germany
			</attr>
    </taxon>
    <taxon id="IMS-10375-CVDP-86C8AF6F-101F-40DF-93D8-F3E84D86F879||2021-05-17|Germany">
      <date value="2021.372602739726" direction="forwards" units="years"/>
      <attr name="region">
				Germany
			</attr>
    </taxon>
    <taxon id="IMS-10375-CVDP-61D59A66-09B9-43E4-8CD6-B9371EBF5239||2021-05-17|Germany">
      <date value="2021.372602739726" direction="forwards" units="years"/>
      <attr name="region">
				Germany
			</attr>
    </taxon>
    <taxon id="IMS-10375-CVDP-3DCC1285-73C0-4450-AF56-FD1ACB0CA8E6||2021-05-17|Germany">
      <date value="2021.372602739726" direction="forwards" units="years"/>
      <attr name="region">
				Germany
			</attr>
    </taxon>
    <taxon id="IMS-10375-CVDP-9C4E0B25-AE5D-4170-A17E-3D427D6EBC08||2021-05-17|Germany">
      <date value="2021.372602739726" direction="forwards" units="years"/>
      <attr name="region">
				Germany
			</attr>
    </taxon>
    <taxon id="IMS-10375-CVDP-9B3B025C-96EF-4244-B46A-01963B1AED56||2021-05-25|Germany">
      <date value="2021.3945205479451" direction="forwards" units="years"/>
      <attr name="region">
				Germany
			</attr>
    </taxon>
    <taxon id="IMS-10375-CVDP-4FB30E69-1E8C-4ED0-AB25-BA315B0765D5||2021-05-17|Germany">
      <date value="2021.372602739726" direction="forwards" units="years"/>
      <attr name="region">
				Germany
			</attr>
    </taxon>
    <taxon id="IMS-10375-CVDP-F396F50B-4607-4190-B96F-D7A1F17DCABE||2021-05-25|Germany">
      <date value="2021.3945205479451" direction="forwards" units="years"/>
      <attr name="region">
				Germany
			</attr>
    </taxon>
    <taxon id="IMS-10375-CVDP-DFACC9FA-DC6D-45CB-9BC4-A056E99C73CD||2021-05-25|Germany">
      <date value="2021.3945205479451" direction="forwards" units="years"/>
      <attr name="region">
				Germany
			</attr>
    </taxon>
    <taxon id="IMS-10209-CVDP-5E89498D-CFB3-4CF4-BCB0-32CEA6BAE213||2021-05-24|Germany">
      <date value="2021.3917808219178" direction="forwards" units="years"/>
      <attr name="region">
				Germany
			</attr>
    </taxon>
    <taxon id="IMS-10023-CVDP-FA683F9A-3B88-4410-805A-1C36AE9064C4||2021-05-28|Germany">
      <date value="2021.4027397260274" direction="forwards" units="years"/>
      <attr name="region">
				Germany
			</attr>
    </taxon>
    <taxon id="IMS-10023-CVDP-28319D59-92FF-4117-B278-D0E515D0843E||2021-06-01|Germany">
      <date value="2021.4136986301369" direction="forwards" units="years"/>
      <attr name="region">
				Germany
			</attr>
    </taxon>
    <taxon id="IMS-10327-CVDP-DB5601CB-0B99-4FA9-B99B-2210398E7A28||2021-05-28|Germany">
      <date value="2021.4027397260274" direction="forwards" units="years"/>
      <attr name="region">
				Germany
			</attr>
    </taxon>
    <taxon id="IMS-10375-CVDP-8ED061E1-C0FD-48A5-85B1-6B9D4618A4A7||2021-05-19|Germany">
      <date value="2021.3780821917808" direction="forwards" units="years"/>
      <attr name="region">
				Germany
			</attr>
    </taxon>
    <taxon id="IMS-10216-CVDP-9BB50E9A-D2D6-4816-98DC-21B820F673B4||2021-03-24|Germany">
      <date value="2021.2246575342465" direction="forwards" units="years"/>
      <attr name="region">
				Germany
			</attr>
    </taxon>
  </taxa>
  <taxa id="ancestralTaxa">
    <taxon id="hCoV-19/Belgium/rega-6126/2021|EPI_ISL_2404564|2021-03-30|Benelux_ancestor_taxon">
      <attr name="region">WesternAfrica</attr>
    </taxon>
    <taxon id="hCoV-19/Belgium/rega-6127/2021|EPI_ISL_2404565|2021-03-30|Benelux_ancestor_taxon">
      <attr name="region">WesternAfrica</attr>
    </taxon>
    <taxon id="hCoV-19/Belgium/rega-6128/2021|EPI_ISL_2404566|2021-03-30|Benelux_ancestor_taxon">
      <attr name="region">WesternAfrica</attr>
    </taxon>
    <taxon id="hCoV-19/Belgium/rega-6129/2021|EPI_ISL_2404567|2021-03-30|Benelux_ancestor_taxon">
      <attr name="region">WesternAfrica</attr>
    </taxon>
    <taxon id="hCoV-19/Belgium/rega-6130/2021|EPI_ISL_2404568|2021-03-30|Benelux_ancestor_taxon">
      <attr name="region">WesternAfrica</attr>
    </taxon>
    <taxon id="hCoV-19/Belgium/rega-6131/2021|EPI_ISL_2404569|2021-03-30|Benelux_ancestor_taxon">
      <attr name="region">WesternAfrica</attr>
    </taxon>
    <taxon id="hCoV-19/Belgium/rega-6132/2021|EPI_ISL_2404570|2021-03-30|Benelux_ancestor_taxon">
      <attr name="region">WesternAfrica</attr>
    </taxon>
    <taxon id="hCoV-19/Belgium/rega-5023/2021|EPI_ISL_1382686|2021-03-03|Benelux_ancestor_taxon">
      <attr name="region">WesternAfrica</attr>
    </taxon>
    <taxon id="hCoV-19/Belgium/rega-5443/2021|EPI_ISL_2403956|2021-03-22|Benelux_ancestor_taxon">
      <attr name="region">WesternAfrica</attr>
    </taxon>
    <taxon id="hCoV-19/Belgium/rega-5484/2021|EPI_ISL_2403997|2021-03-05|Benelux_ancestor_taxon">
      <attr name="region">WesternAfrica</attr>
    </taxon>
    <taxon id="hCoV-19/Netherlands/ZH-EMC-1312/2020|EPI_ISL_801441|2020-12-24|Benelux_ancestor_taxon">
      <attr name="region">SouthernAfrica</attr>
    </taxon>
    <taxon id="hCoV-19/Netherlands/ZH-EMC-1313/2020|EPI_ISL_801442|2020-12-28|Benelux_ancestor_taxon">
      <attr name="region">SouthernAfrica</attr>
    </taxon>
  </taxa>
  <taxa id="allTaxa">
    <taxa idref="taxa"/>
    <taxa idref="ancestralTaxa"/>
  </taxa>
  
<!-- The sequence alignment (each sequence refers to a taxon above).         -->
  
<!-- ntax=563 nchar=29903                                                    -->
  <alignment id="alignment" dataType="nucleotide">
    <sequence>
			<taxon idref="hCoV-19/England/CAMC-1263516/2021|EPI_ISL_1018852|2021-02-10|NorthernEurope"/>
			<!-- sequence here -->
		</sequence>
    <sequence>
			<taxon idref="hCoV-19/Rwanda/NRLNAT1088/2020|EPI_ISL_1020288|2020-12-17|EasternAfrica"/>
			<!-- sequence here -->
		</sequence>
    <sequence>
			<taxon idref="hCoV-19/Slovenia/68981/2021|EPI_ISL_1063496|2021-02-07|EasternEurope"/>
			<!-- sequence here -->
		</sequence>
    <sequence>
			<taxon idref="hCoV-19/Slovenia/65006/2021|EPI_ISL_1063521|2021-02-04|EasternEurope"/>
			<!-- sequence here -->
		</sequence>
    <sequence>
			<taxon idref="hCoV-19/Slovenia/65882/2021|EPI_ISL_1063522|2021-02-05|EasternEurope"/>
			<!-- sequence here -->
		</sequence>
    <sequence>
			<taxon idref="hCoV-19/Turkey/HSGM-D378/2021|EPI_ISL_1063988|2021-02-08|SouthernEurope"/>
			<!-- sequence here -->
		</sequence>
    <sequence>
			<taxon idref="hCoV-19/Turkey/HSGM-D379/2021|EPI_ISL_1063989|2021-02-08|SouthernEurope"/>
			<!-- sequence here -->
		</sequence>
    <sequence>
			<taxon idref="hCoV-19/Slovenia/61741/2021|EPI_ISL_1063996|2021-02-03|EasternEurope"/>
			<!-- sequence here -->
		</sequence>
    <sequence>
			<taxon idref="hCoV-19/France/un-21012220498/2021|EPI_ISL_1088552|2021-01-22|France"/>
			<!-- sequence here -->
		</sequence>
    <sequence>
			<taxon idref="hCoV-19/France/un-21012220289/2021|EPI_ISL_1088554|2021-01-22|France"/>
			<!-- sequence here -->
		</sequence>
    <sequence>
			<taxon idref="hCoV-19/France/un-21012210228/2021|EPI_ISL_1088566|2021-01-21|France"/>
			<!-- sequence here -->
		</sequence>
    <sequence>
			<taxon idref="hCoV-19/Belgium/rega-3206/2021|EPI_ISL_1094192|2021-01-30|Benelux"/>
			<!-- sequence here -->
		</sequence>
    <sequence>
			<taxon idref="hCoV-19/France/PAC-IHUCOVID-3234/2021|EPI_ISL_1097023|2021-01-21|France"/>
			<!-- sequence here -->
		</sequence>
    <sequence>
			<taxon idref="hCoV-19/France/PAC-IHUCOVID-3151/2021|EPI_ISL_1097024|2021-01-25|France"/>
			<!-- sequence here -->
		</sequence>
    <sequence>
			<taxon idref="hCoV-19/France/IDF-HMN-21022010332/2021|EPI_ISL_1110156|2021-02-01|France"/>
			<!-- sequence here -->
		</sequence>
    <sequence>
			<taxon idref="hCoV-19/France/IDF-HMN-21022150436/2021|EPI_ISL_1110170|2021-02-09|France"/>
			<!-- sequence here -->
		</sequence>
    <sequence>
			<taxon idref="hCoV-19/France/IDF-HMN-21022160243/2021|EPI_ISL_1110181|2021-02-10|France"/>
			<!-- sequence here -->
		</sequence>
    <sequence>
			<taxon idref="hCoV-19/France/IDF-HMN-21022180542/2021|EPI_ISL_1110195|2021-02-10|France"/>
			<!-- sequence here -->
		</sequence>
    <sequence>
			<taxon idref="hCoV-19/France/IDF-HMN-21022180543/2021|EPI_ISL_1110196|2021-02-11|France"/>
			<!-- sequence here -->
		</sequence>
    <sequence>
			<taxon idref="hCoV-19/France/IDF-HMN-21022180551/2021|EPI_ISL_1110198|2021-02-10|France"/>
			<!-- sequence here -->
		</sequence>
    <sequence>
			<taxon idref="hCoV-19/France/IDF-HMN-21022190457/2021|EPI_ISL_1110203|2021-02-19|France"/>
			<!-- sequence here -->
		</sequence>
    <sequence>
			<taxon idref="hCoV-19/France/IDF-HMN-21022230288/2021|EPI_ISL_1110210|2021-01-27|France"/>
			<!-- sequence here -->
		</sequence>
    <sequence>
			<taxon idref="hCoV-19/Slovenia/75526/2021|EPI_ISL_1118863|2021-02-11|EasternEurope"/>
			<!-- sequence here -->
		</sequence>
    <sequence>
			<taxon idref="hCoV-19/Slovenia/73271/2021|EPI_ISL_1118864|2021-02-10|EasternEurope"/>
			<!-- sequence here -->
		</sequence>
    <sequence>
			<taxon idref="hCoV-19/Ireland/CN-NVRL-21IRL31745/2021|EPI_ISL_1118873|2021-02-04|NorthernEurope"/>
			<!-- sequence here -->
		</sequence>
    <sequence>
			<taxon idref="hCoV-19/France/IDF-IPP03791/2021|EPI_ISL_1118903|2021-02-02|France"/>
			<!-- sequence here -->
		</sequence>
    <sequence>
			<taxon idref="hCoV-19/France/IDF-IPP03793/2021|EPI_ISL_1118905|2021-02-02|France"/>
			<!-- sequence here -->
		</sequence>
    <sequence>
			<taxon idref="hCoV-19/France/IDF-IPP03794/2021|EPI_ISL_1118906|2021-02-06|France"/>
			<!-- sequence here -->
		</sequence>
    <sequence>
			<taxon idref="hCoV-19/France/IDF-IPP03826/2021|EPI_ISL_1118909|2021-02-04|France"/>
			<!-- sequence here -->
		</sequence>
    <sequence>
			<taxon idref="hCoV-19/Switzerland/SG-ETHZ-460721/2021|EPI_ISL_1130199|2021-01-15|WesternEurope"/>
			<!-- sequence here -->
		</sequence>
    <sequence>
			<taxon idref="hCoV-19/Switzerland/SG-ETHZ-451540/2021|EPI_ISL_1130202|2021-01-12|WesternEurope"/>
			<!-- sequence here -->
		</sequence>
    <sequence>
			<taxon idref="hCoV-19/Switzerland/SG-ETHZ-451760/2021|EPI_ISL_1130204|2021-01-14|WesternEurope"/>
			<!-- sequence here -->
		</sequence>
    <sequence>
			<taxon idref="hCoV-19/Turkey/HSGM-4506/2021|EPI_ISL_1170076|2021-02-16|SouthernEurope"/>
			<!-- sequence here -->
		</sequence>
    <sequence>
			<taxon idref="hCoV-19/Belgium/ULG-12787/2021|EPI_ISL_1171547|2021-02-24|Benelux"/>
			<!-- sequence here -->
		</sequence>
    <sequence>
			<taxon idref="hCoV-19/Slovenia/99407/2021|EPI_ISL_1181840|2021-02-24|EasternEurope"/>
			<!-- sequence here -->
		</sequence>
    <sequence>
			<taxon idref="hCoV-19/Slovenia/73053/2021|EPI_ISL_1181852|2021-02-10|EasternEurope"/>
			<!-- sequence here -->
		</sequence>
    <sequence>
			<taxon idref="hCoV-19/Slovenia/75819/2021|EPI_ISL_1181856|2021-02-11|EasternEurope"/>
			<!-- sequence here -->
		</sequence>
    <sequence>
			<taxon idref="hCoV-19/Slovenia/76392/2021|EPI_ISL_1181859|2021-02-11|EasternEurope"/>
			<!-- sequence here -->
		</sequence>
    <sequence>
			<taxon idref="hCoV-19/Slovenia/76019/2021|EPI_ISL_1181860|2021-02-11|EasternEurope"/>
			<!-- sequence here -->
		</sequence>
    <sequence>
			<taxon idref="hCoV-19/Slovenia/76280/2021|EPI_ISL_1181861|2021-02-11|EasternEurope"/>
			<!-- sequence here -->
		</sequence>
    <sequence>
			<taxon idref="hCoV-19/Slovenia/80233/2021|EPI_ISL_1181862|2021-02-14|EasternEurope"/>
			<!-- sequence here -->
		</sequence>
    <sequence>
			<taxon idref="hCoV-19/Ireland/CN-NVRL-21IRL42562/2021|EPI_ISL_1181883|2021-02-13|NorthernEurope"/>
			<!-- sequence here -->
		</sequence>
    <sequence>
			<taxon idref="hCoV-19/Switzerland/VD-ETHZ-510441/2021|EPI_ISL_1195116|2021-02-22|WesternEurope"/>
			<!-- sequence here -->
		</sequence>
    <sequence>
			<taxon idref="hCoV-19/Tunisia/Q6575/2021|EPI_ISL_1207287|2021-02-07|NorthernAfrica"/>
			<!-- sequence here -->
		</sequence>
    <sequence>
			<taxon idref="hCoV-19/Tunisia/20216575/2021|EPI_ISL_1208160|2021-02-07|NorthernAfrica"/>
			<!-- sequence here -->
		</sequence>
    <sequence>
			<taxon idref="hCoV-19/Tunisia/5509/2021|EPI_ISL_1208398|2021-02-02|NorthernAfrica"/>
			<!-- sequence here -->
		</sequence>
    <sequence>
			<taxon idref="hCoV-19/Tunisia/14670/2021|EPI_ISL_1208403|2021-02-09|NorthernAfrica"/>
			<!-- sequence here -->
		</sequence>
    <sequence>
			<taxon idref="hCoV-19/Netherlands/NH-RIVM-15758/2021|EPI_ISL_1232433|2021-02-18|Benelux"/>
			<!-- sequence here -->
		</sequence>
    <sequence>
			<taxon idref="hCoV-19/USA/CO-CDPHE-2100509191/2021|EPI_ISL_1234167|2021-02-14|NorthAmerica"/>
			<!-- sequence here -->
		</sequence>
    <sequence>
			<taxon idref="hCoV-19/England/CAMC-132305C/2021|EPI_ISL_1246214|2021-02-22|NorthernEurope"/>
			<!-- sequence here -->
		</sequence>
    <sequence>
			<taxon idref="hCoV-19/Slovenia/81717/2021|EPI_ISL_1250645|2021-02-15|EasternEurope"/>
			<!-- sequence here -->
		</sequence>
    <sequence>
			<taxon idref="hCoV-19/Slovenia/87822/2021|EPI_ISL_1250657|2021-02-18|EasternEurope"/>
			<!-- sequence here -->
		</sequence>
    <sequence>
			<taxon idref="hCoV-19/Slovenia/89830/2021|EPI_ISL_1250658|2021-02-18|EasternEurope"/>
			<!-- sequence here -->
		</sequence>
    <sequence>
			<taxon idref="hCoV-19/Slovenia/89591/2021|EPI_ISL_1250661|2021-02-18|EasternEurope"/>
			<!-- sequence here -->
		</sequence>
    <sequence>
			<taxon idref="hCoV-19/Slovenia/91878/2021|EPI_ISL_1250667|2021-02-19|EasternEurope"/>
			<!-- sequence here -->
		</sequence>
    <sequence>
			<taxon idref="hCoV-19/Slovenia/90174/2021|EPI_ISL_1250677|2021-02-19|EasternEurope"/>
			<!-- sequence here -->
		</sequence>
    <sequence>
			<taxon idref="hCoV-19/Slovenia/90716/2021|EPI_ISL_1250678|2021-02-19|EasternEurope"/>
			<!-- sequence here -->
		</sequence>
    <sequence>
			<taxon idref="hCoV-19/Slovenia/92278/2021|EPI_ISL_1250681|2021-02-20|EasternEurope"/>
			<!-- sequence here -->
		</sequence>
    <sequence>
			<taxon idref="hCoV-19/France/ARA-HCL021030048401/2021|EPI_ISL_1253541|2021-02-02|France"/>
			<!-- sequence here -->
		</sequence>
    <sequence>
			<taxon idref="hCoV-19/France/ARA-HCL021030056501/2021|EPI_ISL_1253544|2021-02-02|France"/>
			<!-- sequence here -->
		</sequence>
    <sequence>
			<taxon idref="hCoV-19/France/ARA-HCL021029951901/2021|EPI_ISL_1253550|2021-02-02|France"/>
			<!-- sequence here -->
		</sequence>
    <sequence>
			<taxon idref="hCoV-19/France/ARA-HCL021039976101/2021|EPI_ISL_1253568|2021-02-23|France"/>
			<!-- sequence here -->
		</sequence>
    <sequence>
			<taxon idref="hCoV-19/France/ARA-HCL021039994301/2021|EPI_ISL_1253569|2021-02-23|France"/>
			<!-- sequence here -->
		</sequence>
    <sequence>
			<taxon idref="hCoV-19/France/ARA-HCL021040000901/2021|EPI_ISL_1253572|2021-02-22|France"/>
			<!-- sequence here -->
		</sequence>
    <sequence>
			<taxon idref="hCoV-19/France/ARA-HCL021040221301/2021|EPI_ISL_1253576|2021-02-26|France"/>
			<!-- sequence here -->
		</sequence>
    <sequence>
			<taxon idref="hCoV-19/Mayotte/IPP02316/2021|EPI_ISL_1259284|2021-01-18|EasternAfrica"/>
			<!-- sequence here -->
		</sequence>
    <sequence>
			<taxon idref="hCoV-19/Mayotte/IPP03013/2021|EPI_ISL_1259293|2021-01-26|EasternAfrica"/>
			<!-- sequence here -->
		</sequence>
    <sequence>
			<taxon idref="hCoV-19/France/IDF-IPP04278/2021|EPI_ISL_1259301|2021-02-15|France"/>
			<!-- sequence here -->
		</sequence>
    <sequence>
			<taxon idref="hCoV-19/France/BFC-IPP04280/2021|EPI_ISL_1259303|2021-02-19|France"/>
			<!-- sequence here -->
		</sequence>
    <sequence>
			<taxon idref="hCoV-19/Switzerland/SG-ETHZ-461186/2021|EPI_ISL_1259431|2021-01-20|WesternEurope"/>
			<!-- sequence here -->
		</sequence>
    <sequence>
			<taxon idref="hCoV-19/Switzerland/SG-ETHZ-461200/2021|EPI_ISL_1259432|2021-01-20|WesternEurope"/>
			<!-- sequence here -->
		</sequence>
    <sequence>
			<taxon idref="hCoV-19/Belgium/UGent-2572/2021|EPI_ISL_1273195|2021-02-26|Benelux"/>
			<!-- sequence here -->
		</sequence>
    <sequence>
			<taxon idref="hCoV-19/Slovenia/83275/2021|EPI_ISL_1273386|2021-02-16|EasternEurope"/>
			<!-- sequence here -->
		</sequence>
    <sequence>
			<taxon idref="hCoV-19/Slovenia/88655/2021|EPI_ISL_1273388|2021-02-18|EasternEurope"/>
			<!-- sequence here -->
		</sequence>
    <sequence>
			<taxon idref="hCoV-19/England/CAMC-139B22C/2021|EPI_ISL_1275591|2021-03-04|NorthernEurope"/>
			<!-- sequence here -->
		</sequence>
    <sequence>
			<taxon idref="hCoV-19/France/ARA-HCL021032336801/2021|EPI_ISL_1287745|2021-02-10|France"/>
			<!-- sequence here -->
		</sequence>
    <sequence>
			<taxon idref="hCoV-19/France/ARA-HCL021032341001/2021|EPI_ISL_1287746|2021-02-08|France"/>
			<!-- sequence here -->
		</sequence>
    <sequence>
			<taxon idref="hCoV-19/France/ARA-HCL021032370101/2021|EPI_ISL_1287749|2021-02-15|France"/>
			<!-- sequence here -->
		</sequence>
    <sequence>
			<taxon idref="hCoV-19/France/PAC-HCL021032419601/2021|EPI_ISL_1287752|2021-02-16|France"/>
			<!-- sequence here -->
		</sequence>
    <sequence>
			<taxon idref="hCoV-19/France/BRE-HCL021036273701/2021|EPI_ISL_1290836|2021-02-03|France"/>
			<!-- sequence here -->
		</sequence>
    <sequence>
			<taxon idref="hCoV-19/France/NAQ-HCL021039534501/2021|EPI_ISL_1290840|2021-02-12|France"/>
			<!-- sequence here -->
		</sequence>
    <sequence>
			<taxon idref="hCoV-19/Sweden/21-51853/2021|EPI_ISL_1300334|2021-03-01|NorthernEurope"/>
			<!-- sequence here -->
		</sequence>
    <sequence>
			<taxon idref="hCoV-19/Australia/QLD1738/2021|EPI_ISL_1306135|2021-03-19|APAC"/>
			<!-- sequence here -->
		</sequence>
    <sequence>
			<taxon idref="hCoV-19/France/IDF-HCL021020599501/2021|EPI_ISL_1312372|2021-01-26|France"/>
			<!-- sequence here -->
		</sequence>
    <sequence>
			<taxon idref="hCoV-19/France/IDF-HCL021020617301/2021|EPI_ISL_1312373|2021-01-25|France"/>
			<!-- sequence here -->
		</sequence>
    <sequence>
			<taxon idref="hCoV-19/France/IDF-HCL021020618301/2021|EPI_ISL_1312374|2021-01-25|France"/>
			<!-- sequence here -->
		</sequence>
    <sequence>
			<taxon idref="hCoV-19/France/ARA-HCL021022323801/2021|EPI_ISL_1312377|2021-01-28|France"/>
			<!-- sequence here -->
		</sequence>
    <sequence>
			<taxon idref="hCoV-19/France/ARA-HCL021023116401/2021|EPI_ISL_1312379|2021-01-29|France"/>
			<!-- sequence here -->
		</sequence>
    <sequence>
			<taxon idref="hCoV-19/France/ARA-HCL021045105001/2021|EPI_ISL_1313001|2021-03-03|France"/>
			<!-- sequence here -->
		</sequence>
    <sequence>
			<taxon idref="hCoV-19/France/ARA-HCL021042048301/2021|EPI_ISL_1313043|2021-01-04|France"/>
			<!-- sequence here -->
		</sequence>
    <sequence>
			<taxon idref="hCoV-19/Sweden/01_SE100_21CS500437/2021|EPI_ISL_1313387|2021-02-22|NorthernEurope"/>
			<!-- sequence here -->
		</sequence>
    <sequence>
			<taxon idref="hCoV-19/France/ARA-HCL021045685601/2021|EPI_ISL_1313667|2021-03-10|France"/>
			<!-- sequence here -->
		</sequence>
    <sequence>
			<taxon idref="hCoV-19/France/ARA-HCL990000245604/2021|EPI_ISL_1314016|2021-03-13|France"/>
			<!-- sequence here -->
		</sequence>
    <sequence>
			<taxon idref="hCoV-19/France/ARA-HCL021047323101/2021|EPI_ISL_1314035|2021-03-10|France"/>
			<!-- sequence here -->
		</sequence>
    <sequence>
			<taxon idref="hCoV-19/France/ARA-HCL021047326201/2021|EPI_ISL_1314039|2021-03-09|France"/>
			<!-- sequence here -->
		</sequence>
    <sequence>
			<taxon idref="hCoV-19/Belgium/rega-3848/2021|EPI_ISL_1322650|2021-02-20|Benelux"/>
			<!-- sequence here -->
		</sequence>
    <sequence>
			<taxon idref="hCoV-19/England/QEUH-138F0B8/2021|EPI_ISL_1333084|2021-02-27|NorthernEurope"/>
			<!-- sequence here -->
		</sequence>
    <sequence>
			<taxon idref="hCoV-19/England/CAMC-1323C85/2021|EPI_ISL_1333887|2021-02-23|NorthernEurope"/>
			<!-- sequence here -->
		</sequence>
    <sequence>
			<taxon idref="hCoV-19/France/IDF-IPP04654/2021|EPI_ISL_1336334|2021-03-02|France"/>
			<!-- sequence here -->
		</sequence>
    <sequence>
			<taxon idref="hCoV-19/Spain/CT-HUGTiPM007CJ9F5/2021|EPI_ISL_1347071|2021-03-10|SouthernEurope"/>
			<!-- sequence here -->
		</sequence>
    <sequence>
			<taxon idref="hCoV-19/Germany/BW-RKI-I-041452/2021|EPI_ISL_1348629|2021-02-08|Germany"/>
			<!-- sequence here -->
		</sequence>
    <sequence>
			<taxon idref="hCoV-19/USA/MD-IGS-012104403973A/2021|EPI_ISL_1363775|2021-02-13|NorthAmerica"/>
			<!-- sequence here -->
		</sequence>
    <sequence>
			<taxon idref="hCoV-19/Germany/RP-IMB15870/2021|EPI_ISL_1364949|2021-02-10|Germany"/>
			<!-- sequence here -->
		</sequence>
    <sequence>
			<taxon idref="hCoV-19/Cote_d_Ivoire/BKE-2022-bc17/2021|EPI_ISL_1365023|2021-02-12|WesternAfrica"/>
			<!-- sequence here -->
		</sequence>
    <sequence>
			<taxon idref="hCoV-19/Cote_d_Ivoire/BKE-2024-bc41/2021|EPI_ISL_1365027|2021-02-12|WesternAfrica"/>
			<!-- sequence here -->
		</sequence>
    <sequence>
			<taxon idref="hCoV-19/Cote_d_Ivoire/BKE-2034-bc65/2021|EPI_ISL_1365030|2021-02-11|WesternAfrica"/>
			<!-- sequence here -->
		</sequence>
    <sequence>
			<taxon idref="hCoV-19/Switzerland/GEN3442/2021|EPI_ISL_1370388|2021-02-24|WesternEurope"/>
			<!-- sequence here -->
		</sequence>
    <sequence>
			<taxon idref="hCoV-19/Switzerland/GEN3444/2021|EPI_ISL_1370392|2021-02-24|WesternEurope"/>
			<!-- sequence here -->
		</sequence>
    <sequence>
			<taxon idref="hCoV-19/England/CAMC-13FBBE3/2021|EPI_ISL_1374137|2021-03-17|NorthernEurope"/>
			<!-- sequence here -->
		</sequence>
    <sequence>
			<taxon idref="hCoV-19/Nigeria/NCDC-FCT-11k/2021|EPI_ISL_1381815|2021-02-05|WesternAfrica"/>
			<!-- sequence here -->
		</sequence>
    <sequence>
			<taxon idref="hCoV-19/France/IDF-IPP05260/2021|EPI_ISL_1381819|2021-03-08|France"/>
			<!-- sequence here -->
		</sequence>
    <sequence>
			<taxon idref="hCoV-19/France/PDL-IPP05409/2021|EPI_ISL_1381826|2021-01-12|France"/>
			<!-- sequence here -->
		</sequence>
    <sequence>
			<taxon idref="hCoV-19/France/PDL-IPP05410/2021|EPI_ISL_1381827|2021-01-14|France"/>
			<!-- sequence here -->
		</sequence>
    <sequence>
			<taxon idref="hCoV-19/Belgium/rega-5023/2021|EPI_ISL_1382686|2021-03-03|Benelux"/>
			<!-- sequence here -->
		</sequence>
    <sequence>
			<taxon idref="hCoV-19/Luxembourg/LNS9039700/2021|EPI_ISL_1383629|2021-02-20|Benelux"/>
			<!-- sequence here -->
		</sequence>
    <sequence>
			<taxon idref="hCoV-19/Luxembourg/LNS9014046/2021|EPI_ISL_1383630|2021-02-20|Benelux"/>
			<!-- sequence here -->
		</sequence>
    <sequence>
			<taxon idref="hCoV-19/Luxembourg/LNS0021152/2021|EPI_ISL_1384133|2021-02-27|Benelux"/>
			<!-- sequence here -->
		</sequence>
    <sequence>
			<taxon idref="hCoV-19/Luxembourg/LNS3445509/2021|EPI_ISL_1384141|2021-02-27|Benelux"/>
			<!-- sequence here -->
		</sequence>
    <sequence>
			<taxon idref="hCoV-19/Spain/CT-HUGTiPR009AG4E11/2021|EPI_ISL_1386061|2021-03-11|SouthernEurope"/>
			<!-- sequence here -->
		</sequence>
    <sequence>
			<taxon idref="hCoV-19/Switzerland/BS-UHB-351261/2021|EPI_ISL_1388124|2021-01-25|WesternEurope"/>
			<!-- sequence here -->
		</sequence>
    <sequence>
			<taxon idref="hCoV-19/France/NAQ-CERBAHC-20210328-S38/2021|EPI_ISL_1403498|2021-03-05|France"/>
			<!-- sequence here -->
		</sequence>
    <sequence>
			<taxon idref="hCoV-19/Slovenia/104842/2021|EPI_ISL_1406287|2021-02-26|EasternEurope"/>
			<!-- sequence here -->
		</sequence>
    <sequence>
			<taxon idref="hCoV-19/Slovenia/107726/2021|EPI_ISL_1406290|2021-03-01|EasternEurope"/>
			<!-- sequence here -->
		</sequence>
    <sequence>
			<taxon idref="hCoV-19/England/CAMC-141BE10/2021|EPI_ISL_1410265|2021-03-19|NorthernEurope"/>
			<!-- sequence here -->
		</sequence>
    <sequence>
			<taxon idref="hCoV-19/France/CVL-IPP06156/2021|EPI_ISL_1443884|2021-03-16|France"/>
			<!-- sequence here -->
		</sequence>
    <sequence>
			<taxon idref="hCoV-19/France/IDF-IPP06553/2021|EPI_ISL_1443910|2021-03-16|France"/>
			<!-- sequence here -->
		</sequence>
    <sequence>
			<taxon idref="hCoV-19/England/CAMC-144BD0B/2021|EPI_ISL_1451288|2021-03-22|NorthernEurope"/>
			<!-- sequence here -->
		</sequence>
    <sequence>
			<taxon idref="hCoV-19/England/CAMC-144BC3B/2021|EPI_ISL_1451346|2021-03-22|NorthernEurope"/>
			<!-- sequence here -->
		</sequence>
    <sequence>
			<taxon idref="hCoV-19/France/ARA-HCL021051774101/2021|EPI_ISL_1457768|2021-03-16|France"/>
			<!-- sequence here -->
		</sequence>
    <sequence>
			<taxon idref="hCoV-19/England/CAMC-144C317/2021|EPI_ISL_1473594|2021-03-22|NorthernEurope"/>
			<!-- sequence here -->
		</sequence>
    <sequence>
			<taxon idref="hCoV-19/England/CAMC-145B4D6/2021|EPI_ISL_1473658|2021-03-22|NorthernEurope"/>
			<!-- sequence here -->
		</sequence>
    <sequence>
			<taxon idref="hCoV-19/USA/un-CDC-MNRW-7077/2020|EPI_ISL_1483230|2020-12-30|NorthAmerica"/>
			<!-- sequence here -->
		</sequence>
    <sequence>
			<taxon idref="hCoV-19/France/ARA-700000203627/2021|EPI_ISL_1483774|2021-03-18|France"/>
			<!-- sequence here -->
		</sequence>
    <sequence>
			<taxon idref="hCoV-19/France/ARA-700000204248/2021|EPI_ISL_1483776|2021-03-18|France"/>
			<!-- sequence here -->
		</sequence>
    <sequence>
			<taxon idref="hCoV-19/France/ARA-700000220342/2021|EPI_ISL_1483786|2021-03-25|France"/>
			<!-- sequence here -->
		</sequence>
    <sequence>
			<taxon idref="hCoV-19/Denmark/DCGC-22492/2020|EPI_ISL_757470|2020-12-14|NorthernEurope"/>
			<!-- sequence here -->
		</sequence>
    <sequence>
			<taxon idref="hCoV-19/Denmark/DCGC-22263/2020|EPI_ISL_757974|2020-12-14|NorthernEurope"/>
			<!-- sequence here -->
		</sequence>
    <sequence>
			<taxon idref="hCoV-19/England/205241493/2020|EPI_ISL_769875|2020-12-22|NorthernEurope"/>
			<!-- sequence here -->
		</sequence>
    <sequence>
			<taxon idref="hCoV-19/Netherlands/ZH-EMC-1312/2020|EPI_ISL_801441|2020-12-24|Benelux"/>
			<!-- sequence here -->
		</sequence>
    <sequence>
			<taxon idref="hCoV-19/Netherlands/ZH-EMC-1313/2020|EPI_ISL_801442|2020-12-28|Benelux"/>
			<!-- sequence here -->
		</sequence>
    <sequence>
			<taxon idref="hCoV-19/Switzerland/ZH-UZH-IMV147/2021|EPI_ISL_811127|2021-01-06|WesternEurope"/>
			<!-- sequence here -->
		</sequence>
    <sequence>
			<taxon idref="hCoV-19/Mayotte/IPP00638/2021|EPI_ISL_872226|2021-01-11|EasternAfrica"/>
			<!-- sequence here -->
		</sequence>
    <sequence>
			<taxon idref="hCoV-19/Mayotte/IPP00884/2021|EPI_ISL_894220|2021-01-13|EasternAfrica"/>
			<!-- sequence here -->
		</sequence>
    <sequence>
			<taxon idref="hCoV-19/Mayotte/IPP00931/2021|EPI_ISL_894221|2021-01-12|EasternAfrica"/>
			<!-- sequence here -->
		</sequence>
    <sequence>
			<taxon idref="hCoV-19/Mayotte/IPP00973/2021|EPI_ISL_894222|2021-01-12|EasternAfrica"/>
			<!-- sequence here -->
		</sequence>
    <sequence>
			<taxon idref="hCoV-19/Mayotte/IPP00858/2021|EPI_ISL_894226|2021-01-11|EasternAfrica"/>
			<!-- sequence here -->
		</sequence>
    <sequence>
			<taxon idref="hCoV-19/Mayotte/IPP00885/2021|EPI_ISL_894227|2021-01-13|EasternAfrica"/>
			<!-- sequence here -->
		</sequence>
    <sequence>
			<taxon idref="hCoV-19/Mayotte/IPP00891/2021|EPI_ISL_894228|2021-01-12|EasternAfrica"/>
			<!-- sequence here -->
		</sequence>
    <sequence>
			<taxon idref="hCoV-19/Mayotte/IPP00892/2021|EPI_ISL_894229|2021-01-12|EasternAfrica"/>
			<!-- sequence here -->
		</sequence>
    <sequence>
			<taxon idref="hCoV-19/Mayotte/IPP00936/2021|EPI_ISL_894230|2021-01-12|EasternAfrica"/>
			<!-- sequence here -->
		</sequence>
    <sequence>
			<taxon idref="hCoV-19/Turkey/HSGM-1549/2021|EPI_ISL_906049|2021-01-22|SouthernEurope"/>
			<!-- sequence here -->
		</sequence>
    <sequence>
			<taxon idref="hCoV-19/Mayotte/IPP01033/2021|EPI_ISL_912403|2021-01-15|EasternAfrica"/>
			<!-- sequence here -->
		</sequence>
    <sequence>
			<taxon idref="hCoV-19/France/NAQ-0008096/2021|EPI_ISL_934974|2021-01-15|France"/>
			<!-- sequence here -->
		</sequence>
    <sequence>
			<taxon idref="hCoV-19/Turkey/HSGM-1441/2021|EPI_ISL_940711|2021-01-20|SouthernEurope"/>
			<!-- sequence here -->
		</sequence>
    <sequence>
			<taxon idref="hCoV-19/Belgium/Jessa_55-2102-000125b/2021|EPI_ISL_949093|2021-01-11|Benelux"/>
			<!-- sequence here -->
		</sequence>
    <sequence>
			<taxon idref="hCoV-19/Nigeria/BCVL-18912/2021|EPI_ISL_985238|2021-01-05|WesternAfrica"/>
			<!-- sequence here -->
		</sequence>
    <sequence>
			<taxon idref="hCoV-19/England/MILK-11A56E9/2021|EPI_ISL_998080|2021-01-29|NorthernEurope"/>
			<!-- sequence here -->
		</sequence>
    <sequence>
			<taxon idref="hCoV-19/England/CAMC-149BB02/2021|EPI_ISL_1483822|2021-03-29|NorthernEurope"/>
			<!-- sequence here -->
		</sequence>
    <sequence>
			<taxon idref="hCoV-19/France/ARA-700000210773/2021|EPI_ISL_1490236|2021-03-11|France"/>
			<!-- sequence here -->
		</sequence>
    <sequence>
			<taxon idref="hCoV-19/Slovenia/144708/2021|EPI_ISL_1495066|2021-03-18|EasternEurope"/>
			<!-- sequence here -->
		</sequence>
    <sequence>
			<taxon idref="hCoV-19/Austria/CeMM4751/2021|EPI_ISL_1495277|2021-02-25|WesternEurope"/>
			<!-- sequence here -->
		</sequence>
    <sequence>
			<taxon idref="hCoV-19/Austria/CeMM4752/2021|EPI_ISL_1495278|2021-02-25|WesternEurope"/>
			<!-- sequence here -->
		</sequence>
    <sequence>
			<taxon idref="hCoV-19/Austria/CeMM4754/2021|EPI_ISL_1495280|2021-02-25|WesternEurope"/>
			<!-- sequence here -->
		</sequence>
    <sequence>
			<taxon idref="hCoV-19/Austria/CeMM4757/2021|EPI_ISL_1495283|2021-02-26|WesternEurope"/>
			<!-- sequence here -->
		</sequence>
    <sequence>
			<taxon idref="hCoV-19/Austria/CeMM5026/2021|EPI_ISL_1495356|2021-03-01|WesternEurope"/>
			<!-- sequence here -->
		</sequence>
    <sequence>
			<taxon idref="hCoV-19/Austria/CeMM5978/2021|EPI_ISL_1495760|2021-03-03|WesternEurope"/>
			<!-- sequence here -->
		</sequence>
    <sequence>
			<taxon idref="hCoV-19/Austria/CeMM5979/2021|EPI_ISL_1495761|2021-03-03|WesternEurope"/>
			<!-- sequence here -->
		</sequence>
    <sequence>
			<taxon idref="hCoV-19/Spain/PV-HUD-98717083/2021|EPI_ISL_1495974|2021-01-28|SouthernEurope"/>
			<!-- sequence here -->
		</sequence>
    <sequence>
			<taxon idref="hCoV-19/Togo/C5903/2021|EPI_ISL_1508849|2021-01-25|WesternAfrica"/>
			<!-- sequence here -->
		</sequence>
    <sequence>
			<taxon idref="hCoV-19/Togo/C5930/2021|EPI_ISL_1508890|2021-01-25|WesternAfrica"/>
			<!-- sequence here -->
		</sequence>
    <sequence>
			<taxon idref="hCoV-19/Togo/C6329/2021|EPI_ISL_1508894|2021-02-04|WesternAfrica"/>
			<!-- sequence here -->
		</sequence>
    <sequence>
			<taxon idref="hCoV-19/Togo/C6370/2021|EPI_ISL_1508916|2021-02-04|WesternAfrica"/>
			<!-- sequence here -->
		</sequence>
    <sequence>
			<taxon idref="hCoV-19/Togo/C7079/2021|EPI_ISL_1508949|2021-02-17|WesternAfrica"/>
			<!-- sequence here -->
		</sequence>
    <sequence>
			<taxon idref="hCoV-19/Togo/C6588/2021|EPI_ISL_1508959|2021-02-05|WesternAfrica"/>
			<!-- sequence here -->
		</sequence>
    <sequence>
			<taxon idref="hCoV-19/Togo/C6636/2021|EPI_ISL_1508990|2021-02-08|WesternAfrica"/>
			<!-- sequence here -->
		</sequence>
    <sequence>
			<taxon idref="hCoV-19/Togo/C6783/2021|EPI_ISL_1509102|2021-02-11|WesternAfrica"/>
			<!-- sequence here -->
		</sequence>
    <sequence>
			<taxon idref="hCoV-19/Slovenia/65882_VERO/2021|EPI_ISL_1509922|2021-02-05|EasternEurope"/>
			<!-- sequence here -->
		</sequence>
    <sequence>
			<taxon idref="hCoV-19/Togo/C6949/2021|EPI_ISL_1524717|2021-02-15|WesternAfrica"/>
			<!-- sequence here -->
		</sequence>
    <sequence>
			<taxon idref="hCoV-19/Italy/SAR-Cagliari05/2021|EPI_ISL_1525249|2021-03-18|SouthernEurope"/>
			<!-- sequence here -->
		</sequence>
    <sequence>
			<taxon idref="hCoV-19/Belgium/Aalst-OLVZ-8028085/2021|EPI_ISL_1549134|2021-03-18|Benelux"/>
			<!-- sequence here -->
		</sequence>
    <sequence>
			<taxon idref="hCoV-19/Belgium/Aalst-OLVZ-8028093/2021|EPI_ISL_1549135|2021-03-18|Benelux"/>
			<!-- sequence here -->
		</sequence>
    <sequence>
			<taxon idref="hCoV-19/Belgium/Aalst-OLVZ-8029254/2021|EPI_ISL_1549136|2021-03-19|Benelux"/>
			<!-- sequence here -->
		</sequence>
    <sequence>
			<taxon idref="hCoV-19/Belgium/Aalst-OLVZ-8030833/2021|EPI_ISL_1549137|2021-03-20|Benelux"/>
			<!-- sequence here -->
		</sequence>
    <sequence>
			<taxon idref="hCoV-19/Togo/C5221/2020|EPI_ISL_1575442|2020-12-21|WesternAfrica"/>
			<!-- sequence here -->
		</sequence>
    <sequence>
			<taxon idref="hCoV-19/Togo/C5622/2021|EPI_ISL_1575443|2021-01-18|WesternAfrica"/>
			<!-- sequence here -->
		</sequence>
    <sequence>
			<taxon idref="hCoV-19/Togo/C5627/2021|EPI_ISL_1575444|2021-01-18|WesternAfrica"/>
			<!-- sequence here -->
		</sequence>
    <sequence>
			<taxon idref="hCoV-19/Togo/C5947/2021|EPI_ISL_1575479|2021-01-25|WesternAfrica"/>
			<!-- sequence here -->
		</sequence>
    <sequence>
			<taxon idref="hCoV-19/France/CVL-IPP08082/2021|EPI_ISL_1582708|2021-03-27|France"/>
			<!-- sequence here -->
		</sequence>
    <sequence>
			<taxon idref="hCoV-19/Spain/CT-HUGTiPM010MZ7A11/2021|EPI_ISL_1583545|2021-03-25|SouthernEurope"/>
			<!-- sequence here -->
		</sequence>
    <sequence>
			<taxon idref="hCoV-19/Togo/C5960/2021|EPI_ISL_1586897|2021-01-25|WesternAfrica"/>
			<!-- sequence here -->
		</sequence>
    <sequence>
			<taxon idref="hCoV-19/Togo/C5973/2021|EPI_ISL_1586899|2021-01-25|WesternAfrica"/>
			<!-- sequence here -->
		</sequence>
    <sequence>
			<taxon idref="hCoV-19/Togo/C6559/2021|EPI_ISL_1586900|2021-02-05|WesternAfrica"/>
			<!-- sequence here -->
		</sequence>
    <sequence>
			<taxon idref="hCoV-19/Togo/C6595/2021|EPI_ISL_1586901|2021-02-06|WesternAfrica"/>
			<!-- sequence here -->
		</sequence>
    <sequence>
			<taxon idref="hCoV-19/France/NAQ-HCL021056643901/2021|EPI_ISL_1587554|2021-03-22|France"/>
			<!-- sequence here -->
		</sequence>
    <sequence>
			<taxon idref="hCoV-19/France/NAQ-HCL021056643701/2021|EPI_ISL_1587569|2021-03-22|France"/>
			<!-- sequence here -->
		</sequence>
    <sequence>
			<taxon idref="hCoV-19/France/NAQ-HCL021056644401/2021|EPI_ISL_1587570|2021-03-22|France"/>
			<!-- sequence here -->
		</sequence>
    <sequence>
			<taxon idref="hCoV-19/BurkinaFaso/B06-1484/2021|EPI_ISL_1591100|2021-01-25|WesternAfrica"/>
			<!-- sequence here -->
		</sequence>
    <sequence>
			<taxon idref="hCoV-19/France/BRE-IPP08469/2021|EPI_ISL_1623013|2021-03-30|France"/>
			<!-- sequence here -->
		</sequence>
    <sequence>
			<taxon idref="hCoV-19/Senegal/SN-IR1-0013954/2020|EPI_ISL_1633465|2020-12-17|WesternAfrica"/>
			<!-- sequence here -->
		</sequence>
    <sequence>
			<taxon idref="hCoV-19/Senegal/SN-IR1-0014258/2020|EPI_ISL_1633466|2020-12-19|WesternAfrica"/>
			<!-- sequence here -->
		</sequence>
    <sequence>
			<taxon idref="hCoV-19/Senegal/SN-IR1-0014313/2020|EPI_ISL_1633467|2020-12-19|WesternAfrica"/>
			<!-- sequence here -->
		</sequence>
    <sequence>
			<taxon idref="hCoV-19/Italy/SAR-Cagliari07/2021|EPI_ISL_1647346|2021-03-18|SouthernEurope"/>
			<!-- sequence here -->
		</sequence>
    <sequence>
			<taxon idref="hCoV-19/Sweden/47165148/2021|EPI_ISL_1647382|2021-03-29|NorthernEurope"/>
			<!-- sequence here -->
		</sequence>
    <sequence>
			<taxon idref="hCoV-19/Italy/SAR-Cagliari08/2021|EPI_ISL_1654000|2021-04-18|SouthernEurope"/>
			<!-- sequence here -->
		</sequence>
    <sequence>
			<taxon idref="hCoV-19/Slovenia/162436/2021|EPI_ISL_1657058|2021-03-25|EasternEurope"/>
			<!-- sequence here -->
		</sequence>
    <sequence>
			<taxon idref="hCoV-19/Switzerland/TI-EOC-902_25795248/2021|EPI_ISL_1662550|2021-04-09|WesternEurope"/>
			<!-- sequence here -->
		</sequence>
    <sequence>
			<taxon idref="hCoV-19/Slovenia/vero-61741-3p/2021|EPI_ISL_1668564|2021-02-03|EasternEurope"/>
			<!-- sequence here -->
		</sequence>
    <sequence>
			<taxon idref="hCoV-19/Slovenia/vero-65006-3p/2021|EPI_ISL_1668566|2021-02-04|EasternEurope"/>
			<!-- sequence here -->
		</sequence>
    <sequence>
			<taxon idref="hCoV-19/Slovenia/vero-68981-3p/2021|EPI_ISL_1668567|2021-02-07|EasternEurope"/>
			<!-- sequence here -->
		</sequence>
    <sequence>
			<taxon idref="hCoV-19/Slovenia/vero-65882-3p/2021|EPI_ISL_1668569|2021-02-05|EasternEurope"/>
			<!-- sequence here -->
		</sequence>
    <sequence>
			<taxon idref="hCoV-19/Slovenia/vero-65882-1p/2021|EPI_ISL_1668571|2021-02-05|EasternEurope"/>
			<!-- sequence here -->
		</sequence>
    <sequence>
			<taxon idref="hCoV-19/France/HDF-P329-21134M1336/2021|EPI_ISL_1671818|2021-03-31|France"/>
			<!-- sequence here -->
		</sequence>
    <sequence>
			<taxon idref="hCoV-19/France/IDF-HMN-21022250165/2021|EPI_ISL_1672499|2021-02-25|France"/>
			<!-- sequence here -->
		</sequence>
    <sequence>
			<taxon idref="hCoV-19/France/IDF-HMN-21022260399/2021|EPI_ISL_1672661|2021-02-24|France"/>
			<!-- sequence here -->
		</sequence>
    <sequence>
			<taxon idref="hCoV-19/France/IDF-HMN-21032010239/2021|EPI_ISL_1672676|2021-02-23|France"/>
			<!-- sequence here -->
		</sequence>
    <sequence>
			<taxon idref="hCoV-19/France/IDF-HMN-21032020171/2021|EPI_ISL_1672700|2021-02-17|France"/>
			<!-- sequence here -->
		</sequence>
    <sequence>
			<taxon idref="hCoV-19/France/IDF-HMN-21032030228/2021|EPI_ISL_1672744|2021-03-02|France"/>
			<!-- sequence here -->
		</sequence>
    <sequence>
			<taxon idref="hCoV-19/France/IDF-HMN-21032030238/2021|EPI_ISL_1672745|2021-03-02|France"/>
			<!-- sequence here -->
		</sequence>
    <sequence>
			<taxon idref="hCoV-19/France/IDF-HMN-21032030242/2021|EPI_ISL_1672746|2021-03-02|France"/>
			<!-- sequence here -->
		</sequence>
    <sequence>
			<taxon idref="hCoV-19/France/IDF-HMN-21032030250/2021|EPI_ISL_1672748|2021-03-02|France"/>
			<!-- sequence here -->
		</sequence>
    <sequence>
			<taxon idref="hCoV-19/France/IDF-HMN-21032030256/2021|EPI_ISL_1672749|2021-02-26|France"/>
			<!-- sequence here -->
		</sequence>
    <sequence>
			<taxon idref="hCoV-19/Scotland/QEUH-14F6358/2021|EPI_ISL_1673188|2021-04-11|NorthernEurope"/>
			<!-- sequence here -->
		</sequence>
    <sequence>
			<taxon idref="hCoV-19/Togo/C5737/2021|EPI_ISL_1675094|2021-01-22|WesternAfrica"/>
			<!-- sequence here -->
		</sequence>
    <sequence>
			<taxon idref="hCoV-19/Togo/C5989/2021|EPI_ISL_1675141|2021-01-28|WesternAfrica"/>
			<!-- sequence here -->
		</sequence>
    <sequence>
			<taxon idref="hCoV-19/Slovenia/141925/2021|EPI_ISL_1675247|2021-03-17|EasternEurope"/>
			<!-- sequence here -->
		</sequence>
    <sequence>
			<taxon idref="hCoV-19/Slovenia/151939/2021|EPI_ISL_1675248|2021-03-22|EasternEurope"/>
			<!-- sequence here -->
		</sequence>
    <sequence>
			<taxon idref="hCoV-19/Slovenia/153944/2021|EPI_ISL_1675250|2021-03-23|EasternEurope"/>
			<!-- sequence here -->
		</sequence>
    <sequence>
			<taxon idref="hCoV-19/France/IDF-HMN-21032050417/2021|EPI_ISL_1696182|2021-03-02|France"/>
			<!-- sequence here -->
		</sequence>
    <sequence>
			<taxon idref="hCoV-19/England/QEUH-14FFFC4/2021|EPI_ISL_1698571|2021-04-13|NorthernEurope"/>
			<!-- sequence here -->
		</sequence>
    <sequence>
			<taxon idref="hCoV-19/England/QEUH-150019C/2021|EPI_ISL_1698756|2021-04-13|NorthernEurope"/>
			<!-- sequence here -->
		</sequence>
    <sequence>
			<taxon idref="hCoV-19/Netherlands/OV-RIVM-26611/2021|EPI_ISL_1706084|2021-04-10|Benelux"/>
			<!-- sequence here -->
		</sequence>
    <sequence>
			<taxon idref="hCoV-19/France/NOR-76053337/2021|EPI_ISL_1706459|2021-03-26|France"/>
			<!-- sequence here -->
		</sequence>
    <sequence>
			<taxon idref="hCoV-19/Italy/SAR-Cagliari21/2021|EPI_ISL_1706550|2021-03-19|SouthernEurope"/>
			<!-- sequence here -->
		</sequence>
    <sequence>
			<taxon idref="hCoV-19/France/IDF-HMN-21032050513/2021|EPI_ISL_1706618|2021-03-02|France"/>
			<!-- sequence here -->
		</sequence>
    <sequence>
			<taxon idref="hCoV-19/France/IDF-HMN-21032080082/2021|EPI_ISL_1706658|2021-03-01|France"/>
			<!-- sequence here -->
		</sequence>
    <sequence>
			<taxon idref="hCoV-19/France/IDF-HMN-21032080095/2021|EPI_ISL_1706661|2021-02-28|France"/>
			<!-- sequence here -->
		</sequence>
    <sequence>
			<taxon idref="hCoV-19/France/BRE-HMN-21032090373/2021|EPI_ISL_1706829|2021-01-29|France"/>
			<!-- sequence here -->
		</sequence>
    <sequence>
			<taxon idref="hCoV-19/France/BRE-HMN-21032090399/2021|EPI_ISL_1706833|2021-02-13|France"/>
			<!-- sequence here -->
		</sequence>
    <sequence>
			<taxon idref="hCoV-19/France/BRE-HMN-21032090404/2021|EPI_ISL_1706835|2021-02-18|France"/>
			<!-- sequence here -->
		</sequence>
    <sequence>
			<taxon idref="hCoV-19/France/IDF-HMN-21032180606/2021|EPI_ISL_1707275|2021-03-16|France"/>
			<!-- sequence here -->
		</sequence>
    <sequence>
			<taxon idref="hCoV-19/France/ARA-HCL021059536201/2021|EPI_ISL_1707485|2021-03-17|France"/>
			<!-- sequence here -->
		</sequence>
    <sequence>
			<taxon idref="hCoV-19/France/ARA-HCL021061395501/2021|EPI_ISL_1707498|2021-03-30|France"/>
			<!-- sequence here -->
		</sequence>
    <sequence>
			<taxon idref="hCoV-19/France/NAQ-HCL021062774101/2021|EPI_ISL_1707517|2021-03-30|France"/>
			<!-- sequence here -->
		</sequence>
    <sequence>
			<taxon idref="hCoV-19/France/ARA-HCL990000050976/2021|EPI_ISL_1707523|2021-03-31|France"/>
			<!-- sequence here -->
		</sequence>
    <sequence>
			<taxon idref="hCoV-19/France/ARA-HCL990000237196/2021|EPI_ISL_1707528|2021-03-29|France"/>
			<!-- sequence here -->
		</sequence>
    <sequence>
			<taxon idref="hCoV-19/France/ARA-HCL990000330249/2021|EPI_ISL_1707536|2021-03-30|France"/>
			<!-- sequence here -->
		</sequence>
    <sequence>
			<taxon idref="hCoV-19/France/ARA-HCL990000330254/2021|EPI_ISL_1707537|2021-03-30|France"/>
			<!-- sequence here -->
		</sequence>
    <sequence>
			<taxon idref="hCoV-19/Spain/CT-HUGTiPR013JG9A12/2021|EPI_ISL_1719751|2021-04-08|SouthernEurope"/>
			<!-- sequence here -->
		</sequence>
    <sequence>
			<taxon idref="hCoV-19/France/ARA-CFD700000127612/2021|EPI_ISL_1731504|2021-04-14|France"/>
			<!-- sequence here -->
		</sequence>
    <sequence>
			<taxon idref="hCoV-19/Greece/162496/2021|EPI_ISL_1731827|2021-03-26|SouthernEurope"/>
			<!-- sequence here -->
		</sequence>
    <sequence>
			<taxon idref="hCoV-19/France/NOR-IPP08841/2021|EPI_ISL_1739306|2021-04-06|France"/>
			<!-- sequence here -->
		</sequence>
    <sequence>
			<taxon idref="hCoV-19/England/RAND-15207B2/2021|EPI_ISL_1740690|2021-04-19|NorthernEurope"/>
			<!-- sequence here -->
		</sequence>
    <sequence>
			<taxon idref="hCoV-19/France/IDF-B110-78/2021|EPI_ISL_1749368|2021-02-03|France"/>
			<!-- sequence here -->
		</sequence>
    <sequence>
			<taxon idref="hCoV-19/France/NAQ-B111-15/2021|EPI_ISL_1749369|2021-02-09|France"/>
			<!-- sequence here -->
		</sequence>
    <sequence>
			<taxon idref="hCoV-19/France/BFC-HMN-21032220189/2021|EPI_ISL_1754272|2021-03-16|France"/>
			<!-- sequence here -->
		</sequence>
    <sequence>
			<taxon idref="hCoV-19/France/IDF-HMN-21032230548/2021|EPI_ISL_1754503|2021-03-15|France"/>
			<!-- sequence here -->
		</sequence>
    <sequence>
			<taxon idref="hCoV-19/France/IDF-HMN-21032270173/2021|EPI_ISL_1755046|2021-03-27|France"/>
			<!-- sequence here -->
		</sequence>
    <sequence>
			<taxon idref="hCoV-19/Netherlands/NH-RIVM-27845/2021|EPI_ISL_1792896|2021-03-21|Benelux"/>
			<!-- sequence here -->
		</sequence>
    <sequence>
			<taxon idref="hCoV-19/Togo/C6271/2021|EPI_ISL_1810924|2021-02-03|WesternAfrica"/>
			<!-- sequence here -->
		</sequence>
    <sequence>
			<taxon idref="hCoV-19/Togo/C6281/2021|EPI_ISL_1810927|2021-02-03|WesternAfrica"/>
			<!-- sequence here -->
		</sequence>
    <sequence>
			<taxon idref="hCoV-19/Italy/SAR-Cagliari57/2021|EPI_ISL_1821763|2021-04-13|SouthernEurope"/>
			<!-- sequence here -->
		</sequence>
    <sequence>
			<taxon idref="hCoV-19/England/CAMC-133C0C9/2021|EPI_ISL_1831400|2021-02-23|NorthernEurope"/>
			<!-- sequence here -->
		</sequence>
    <sequence>
			<taxon idref="hCoV-19/England/CAMC-133C102/2021|EPI_ISL_1831515|2021-02-24|NorthernEurope"/>
			<!-- sequence here -->
		</sequence>
    <sequence>
			<taxon idref="hCoV-19/Spain/CT-HUGTiPR014JJ2F11/2021|EPI_ISL_1831644|2021-04-18|SouthernEurope"/>
			<!-- sequence here -->
		</sequence>
    <sequence>
			<taxon idref="hCoV-19/Germany/BE-ChVir-LB-210128-8338/2021|EPI_ISL_1840660|2021-01-24|Germany"/>
			<!-- sequence here -->
		</sequence>
    <sequence>
			<taxon idref="hCoV-19/Germany/BW-ChVir-LB-210423-5730/2021|EPI_ISL_1885882|2021-04-08|Germany"/>
			<!-- sequence here -->
		</sequence>
    <sequence>
			<taxon idref="hCoV-19/Germany/BW-ChVir-LB-210416-5810/2021|EPI_ISL_1905104|2021-03-29|Germany"/>
			<!-- sequence here -->
		</sequence>
    <sequence>
			<taxon idref="hCoV-19/Germany/BW-ChVir-LB-210416-5797/2021|EPI_ISL_1905116|2021-04-06|Germany"/>
			<!-- sequence here -->
		</sequence>
    <sequence>
			<taxon idref="hCoV-19/France/HDF-P256-21125M1125/2021|EPI_ISL_1910917|2021-03-24|France"/>
			<!-- sequence here -->
		</sequence>
    <sequence>
			<taxon idref="hCoV-19/France/ARA-HCL021074965701/2021|EPI_ISL_1935386|2021-04-19|France"/>
			<!-- sequence here -->
		</sequence>
    <sequence>
			<taxon idref="hCoV-19/Slovenia/174086/2021|EPI_ISL_1973575|2021-03-30|EasternEurope"/>
			<!-- sequence here -->
		</sequence>
    <sequence>
			<taxon idref="hCoV-19/Spain/CT-HUGTiPR015HY5F9/2021|EPI_ISL_2000095|2021-04-28|SouthernEurope"/>
			<!-- sequence here -->
		</sequence>
    <sequence>
			<taxon idref="hCoV-19/Spain/CT-HUGTiPR015HY5G9/2021|EPI_ISL_2000110|2021-04-28|SouthernEurope"/>
			<!-- sequence here -->
		</sequence>
    <sequence>
			<taxon idref="hCoV-19/Tunisia/SP-0154/2021|EPI_ISL_2035941|2021-02-07|NorthernAfrica"/>
			<!-- sequence here -->
		</sequence>
    <sequence>
			<taxon idref="hCoV-19/Tunisia/SP-0157/2021|EPI_ISL_2035942|2021-02-07|NorthernAfrica"/>
			<!-- sequence here -->
		</sequence>
    <sequence>
			<taxon idref="hCoV-19/Tunisia/SP-0347/2021|EPI_ISL_2035946|2021-03-03|NorthernAfrica"/>
			<!-- sequence here -->
		</sequence>
    <sequence>
			<taxon idref="hCoV-19/Netherlands/GE-RIVM-31281/2021|EPI_ISL_2094357|2021-04-27|Benelux"/>
			<!-- sequence here -->
		</sequence>
    <sequence>
			<taxon idref="hCoV-19/Italy/SAR-Cagliari111/2021|EPI_ISL_2107000|2021-04-26|SouthernEurope"/>
			<!-- sequence here -->
		</sequence>
    <sequence>
			<taxon idref="hCoV-19/Germany/un-RKI-I-145081/2021|EPI_ISL_2129363|2021-05-10|Germany"/>
			<!-- sequence here -->
		</sequence>
    <sequence>
			<taxon idref="hCoV-19/France/PAC-4700/2021|EPI_ISL_2131453|2021-01-25|France"/>
			<!-- sequence here -->
		</sequence>
    <sequence>
			<taxon idref="hCoV-19/India/WB-1930300627314/2021|EPI_ISL_2132720|2021-03-19|APAC"/>
			<!-- sequence here -->
		</sequence>
    <sequence>
			<taxon idref="hCoV-19/Netherlands/ZH-EMC-2280/2021|EPI_ISL_2154193|2021-03-01|Benelux"/>
			<!-- sequence here -->
		</sequence>
    <sequence>
			<taxon idref="hCoV-19/France/BRE-IPP09639/2021|EPI_ISL_2178413|2021-04-09|France"/>
			<!-- sequence here -->
		</sequence>
    <sequence>
			<taxon idref="hCoV-19/France/PDL-IPP04367/2021|EPI_ISL_2178457|2021-02-18|France"/>
			<!-- sequence here -->
		</sequence>
    <sequence>
			<taxon idref="hCoV-19/France/PDL-IPP04369/2021|EPI_ISL_2178459|2021-02-18|France"/>
			<!-- sequence here -->
		</sequence>
    <sequence>
			<taxon idref="hCoV-19/France/PDL-IPP04372/2021|EPI_ISL_2178462|2021-02-18|France"/>
			<!-- sequence here -->
		</sequence>
    <sequence>
			<taxon idref="hCoV-19/France/IDF-IPP04380/2021|EPI_ISL_2178465|2021-02-23|France"/>
			<!-- sequence here -->
		</sequence>
    <sequence>
			<taxon idref="hCoV-19/France/IDF-IPP11214/2021|EPI_ISL_2178502|2021-04-26|France"/>
			<!-- sequence here -->
		</sequence>
    <sequence>
			<taxon idref="hCoV-19/France/IDF-HMN-21032190621/2021|EPI_ISL_2179373|2021-03-16|France"/>
			<!-- sequence here -->
		</sequence>
    <sequence>
			<taxon idref="hCoV-19/France/IDF-HMN-21032240706/2021|EPI_ISL_2179448|2021-03-24|France"/>
			<!-- sequence here -->
		</sequence>
    <sequence>
			<taxon idref="hCoV-19/France/IDF-HMN-21042010372/2021|EPI_ISL_2179502|2021-03-30|France"/>
			<!-- sequence here -->
		</sequence>
    <sequence>
			<taxon idref="hCoV-19/France/IDF-HMN-21042060558/2021|EPI_ISL_2179576|2021-03-22|France"/>
			<!-- sequence here -->
		</sequence>
    <sequence>
			<taxon idref="hCoV-19/USA/MN-CDC-IBX288688628305/2021|EPI_ISL_2186300|2021-04-13|NorthAmerica"/>
			<!-- sequence here -->
		</sequence>
    <sequence>
			<taxon idref="hCoV-19/Burkina_Faso/130/2021|EPI_ISL_2227197|2021-01-21|WesternAfrica"/>
			<!-- sequence here -->
		</sequence>
    <sequence>
			<taxon idref="hCoV-19/Burkina_Faso/151/2021|EPI_ISL_2227198|2021-02-03|WesternAfrica"/>
			<!-- sequence here -->
		</sequence>
    <sequence>
			<taxon idref="hCoV-19/Burkina_Faso/155/2021|EPI_ISL_2227199|2021-02-01|WesternAfrica"/>
			<!-- sequence here -->
		</sequence>
    <sequence>
			<taxon idref="hCoV-19/Burkina_Faso/157/2021|EPI_ISL_2227200|2021-02-01|WesternAfrica"/>
			<!-- sequence here -->
		</sequence>
    <sequence>
			<taxon idref="hCoV-19/Burkina_Faso/164/2021|EPI_ISL_2227201|2021-02-09|WesternAfrica"/>
			<!-- sequence here -->
		</sequence>
    <sequence>
			<taxon idref="hCoV-19/Burkina_Faso/165/2021|EPI_ISL_2227202|2021-02-09|WesternAfrica"/>
			<!-- sequence here -->
		</sequence>
    <sequence>
			<taxon idref="hCoV-19/Burkina_Faso/83/2021|EPI_ISL_2227203|2021-01-11|WesternAfrica"/>
			<!-- sequence here -->
		</sequence>
    <sequence>
			<taxon idref="hCoV-19/Italy/SAR-ISS-7342/2021|EPI_ISL_2244910|2021-02-17|SouthernEurope"/>
			<!-- sequence here -->
		</sequence>
    <sequence>
			<taxon idref="hCoV-19/Italy/SAR-ISS-7343/2021|EPI_ISL_2244911|2021-02-17|SouthernEurope"/>
			<!-- sequence here -->
		</sequence>
    <sequence>
			<taxon idref="hCoV-19/Italy/SAR-ISS-7344/2021|EPI_ISL_2244912|2021-02-17|SouthernEurope"/>
			<!-- sequence here -->
		</sequence>
    <sequence>
			<taxon idref="hCoV-19/France/IDF-HMN-21042061127/2021|EPI_ISL_2259268|2021-04-06|France"/>
			<!-- sequence here -->
		</sequence>
    <sequence>
			<taxon idref="hCoV-19/France/IDF-HMN-21042080361/2021|EPI_ISL_2259279|2021-03-29|France"/>
			<!-- sequence here -->
		</sequence>
    <sequence>
			<taxon idref="hCoV-19/France/IDF-HMN-21042160383/2021|EPI_ISL_2259323|2021-04-13|France"/>
			<!-- sequence here -->
		</sequence>
    <sequence>
			<taxon idref="hCoV-19/Spain/CT-HUGTiPM016OY0C8/2021|EPI_ISL_2281323|2021-05-14|SouthernEurope"/>
			<!-- sequence here -->
		</sequence>
    <sequence>
			<taxon idref="hCoV-19/USA/MN-CDC-IBX886464982066/2021|EPI_ISL_2283188|2021-04-12|NorthAmerica"/>
			<!-- sequence here -->
		</sequence>
    <sequence>
			<taxon idref="hCoV-19/Burkina_Faso/7688/2021|EPI_ISL_2289102|2021-01-23|WesternAfrica"/>
			<!-- sequence here -->
		</sequence>
    <sequence>
			<taxon idref="hCoV-19/Burkina_Faso/7728/2021|EPI_ISL_2289104|2021-01-26|WesternAfrica"/>
			<!-- sequence here -->
		</sequence>
    <sequence>
			<taxon idref="hCoV-19/Burkina_Faso/7934/2020|EPI_ISL_2289107|2020-12-22|WesternAfrica"/>
			<!-- sequence here -->
		</sequence>
    <sequence>
			<taxon idref="hCoV-19/Burkina_Faso/7795/2021|EPI_ISL_2289121|2021-01-28|WesternAfrica"/>
			<!-- sequence here -->
		</sequence>
    <sequence>
			<taxon idref="hCoV-19/Burkina_Faso/7938/2021|EPI_ISL_2289123|2021-02-03|WesternAfrica"/>
			<!-- sequence here -->
		</sequence>
    <sequence>
			<taxon idref="hCoV-19/USA/OR-TRACE-BENT-011821-695/2021|EPI_ISL_2301442|2021-01-18|NorthAmerica"/>
			<!-- sequence here -->
		</sequence>
    <sequence>
			<taxon idref="hCoV-19/Netherlands/FL-RIVM-34557/2021|EPI_ISL_2302173|2021-05-02|Benelux"/>
			<!-- sequence here -->
		</sequence>
    <sequence>
			<taxon idref="hCoV-19/France/IDF-IPP03664/2021|EPI_ISL_2363514|2021-01-21|France"/>
			<!-- sequence here -->
		</sequence>
    <sequence>
			<taxon idref="hCoV-19/Belgium/12105150401/2021|EPI_ISL_2365910|2021-03-22|Benelux"/>
			<!-- sequence here -->
		</sequence>
    <sequence>
			<taxon idref="hCoV-19/Indonesia/JK-NIHRD-WGS00051/2021|EPI_ISL_2382403|2021-01-03|APAC"/>
			<!-- sequence here -->
		</sequence>
    <sequence>
			<taxon idref="hCoV-19/Belgium/rega-5443/2021|EPI_ISL_2403956|2021-03-22|Benelux"/>
			<!-- sequence here -->
		</sequence>
    <sequence>
			<taxon idref="hCoV-19/Belgium/rega-5484/2021|EPI_ISL_2403997|2021-03-05|Benelux"/>
			<!-- sequence here -->
		</sequence>
    <sequence>
			<taxon idref="hCoV-19/Belgium/rega-6126/2021|EPI_ISL_2404564|2021-03-30|Benelux"/>
			<!-- sequence here -->
		</sequence>
    <sequence>
			<taxon idref="hCoV-19/Belgium/rega-6127/2021|EPI_ISL_2404565|2021-03-30|Benelux"/>
			<!-- sequence here -->
		</sequence>
    <sequence>
			<taxon idref="hCoV-19/Belgium/rega-6128/2021|EPI_ISL_2404566|2021-03-30|Benelux"/>
			<!-- sequence here -->
		</sequence>
    <sequence>
			<taxon idref="hCoV-19/Belgium/rega-6129/2021|EPI_ISL_2404567|2021-03-30|Benelux"/>
			<!-- sequence here -->
		</sequence>
    <sequence>
			<taxon idref="hCoV-19/Belgium/rega-6130/2021|EPI_ISL_2404568|2021-03-30|Benelux"/>
			<!-- sequence here -->
		</sequence>
    <sequence>
			<taxon idref="hCoV-19/Belgium/rega-6131/2021|EPI_ISL_2404569|2021-03-30|Benelux"/>
			<!-- sequence here -->
		</sequence>
    <sequence>
			<taxon idref="hCoV-19/Belgium/rega-6132/2021|EPI_ISL_2404570|2021-03-30|Benelux"/>
			<!-- sequence here -->
		</sequence>
    <sequence>
			<taxon idref="hCoV-19/Switzerland/SG-UHB-724906700/2021|EPI_ISL_2484343|2021-01-23|WesternEurope"/>
			<!-- sequence here -->
		</sequence>
    <sequence>
			<taxon idref="hCoV-19/Switzerland/SG-UHB-4181240201/2021|EPI_ISL_2484440|2021-01-27|WesternEurope"/>
			<!-- sequence here -->
		</sequence>
    <sequence>
			<taxon idref="hCoV-19/Switzerland/SG-UHB-725261100/2021|EPI_ISL_2484541|2021-01-25|WesternEurope"/>
			<!-- sequence here -->
		</sequence>
    <sequence>
			<taxon idref="hCoV-19/Switzerland/SG-UHB-4180929701/2021|EPI_ISL_2484554|2021-01-26|WesternEurope"/>
			<!-- sequence here -->
		</sequence>
    <sequence>
			<taxon idref="hCoV-19/Switzerland/SG-UHB-4180991001/2021|EPI_ISL_2484555|2021-01-26|WesternEurope"/>
			<!-- sequence here -->
		</sequence>
    <sequence>
			<taxon idref="hCoV-19/Switzerland/SG-UHB-724905200/2021|EPI_ISL_2484579|2021-01-23|WesternEurope"/>
			<!-- sequence here -->
		</sequence>
    <sequence>
			<taxon idref="hCoV-19/Switzerland/SG-UHB-724905700/2021|EPI_ISL_2484580|2021-01-23|WesternEurope"/>
			<!-- sequence here -->
		</sequence>
    <sequence>
			<taxon idref="hCoV-19/Switzerland/AR-UHB-724906500/2021|EPI_ISL_2484581|2021-01-23|WesternEurope"/>
			<!-- sequence here -->
		</sequence>
    <sequence>
			<taxon idref="hCoV-19/Switzerland/SG-UHB-724907300/2021|EPI_ISL_2484583|2021-01-23|WesternEurope"/>
			<!-- sequence here -->
		</sequence>
    <sequence>
			<taxon idref="hCoV-19/Switzerland/SG-UHB-725714400/2021|EPI_ISL_2484607|2021-01-26|WesternEurope"/>
			<!-- sequence here -->
		</sequence>
    <sequence>
			<taxon idref="hCoV-19/France/IDF-CERBAHC-AH3KVTBGXJ-S4/2021|EPI_ISL_2491373|2021-04-12|France"/>
			<!-- sequence here -->
		</sequence>
    <sequence>
			<taxon idref="hCoV-19/Cameroon/ICGEB-CIRCB_16120/2021|EPI_ISL_2504134|2021-01-21|MiddleAfrica"/>
			<!-- sequence here -->
		</sequence>
    <sequence>
			<taxon idref="hCoV-19/France/CVL-HCL021106120501/2021|EPI_ISL_2629297|2021-04-23|France"/>
			<!-- sequence here -->
		</sequence>
    <sequence>
			<taxon idref="hCoV-19/Belgium/rega-7965/2021|EPI_ISL_2832699|2021-04-01|Benelux"/>
			<!-- sequence here -->
		</sequence>
    <sequence>
			<taxon idref="hCoV-19/Benin/249839/2021|EPI_ISL_2932537|2021-01-31|WesternAfrica"/>
			<!-- sequence here -->
		</sequence>
    <sequence>
			<taxon idref="hCoV-19/Benin/248651/2021|EPI_ISL_2958658|2021-01-30|WesternAfrica"/>
			<!-- sequence here -->
		</sequence>
    <sequence>
			<taxon idref="hCoV-19/Benin/250471/2021|EPI_ISL_2958659|2021-01-31|WesternAfrica"/>
			<!-- sequence here -->
		</sequence>
    <sequence>
			<taxon idref="hCoV-19/Benin/250498/2021|EPI_ISL_2958660|2021-01-31|WesternAfrica"/>
			<!-- sequence here -->
		</sequence>
    <sequence>
			<taxon idref="hCoV-19/Benin/250699/2021|EPI_ISL_2958661|2021-02-01|WesternAfrica"/>
			<!-- sequence here -->
		</sequence>
    <sequence>
			<taxon idref="hCoV-19/Benin/251296/2021|EPI_ISL_2958663|2021-02-01|WesternAfrica"/>
			<!-- sequence here -->
		</sequence>
    <sequence>
			<taxon idref="hCoV-19/Benin/251455/2021|EPI_ISL_2958665|2021-02-01|WesternAfrica"/>
			<!-- sequence here -->
		</sequence>
    <sequence>
			<taxon idref="hCoV-19/Benin/252348/2021|EPI_ISL_2958666|2021-02-02|WesternAfrica"/>
			<!-- sequence here -->
		</sequence>
    <sequence>
			<taxon idref="hCoV-19/Benin/253312/2021|EPI_ISL_2958667|2021-02-02|WesternAfrica"/>
			<!-- sequence here -->
		</sequence>
    <sequence>
			<taxon idref="hCoV-19/Benin/254323/2021|EPI_ISL_2958668|2021-02-03|WesternAfrica"/>
			<!-- sequence here -->
		</sequence>
    <sequence>
			<taxon idref="hCoV-19/Benin/255062/2021|EPI_ISL_2958669|2021-02-03|WesternAfrica"/>
			<!-- sequence here -->
		</sequence>
    <sequence>
			<taxon idref="hCoV-19/Benin/255170/2021|EPI_ISL_2958670|2021-02-03|WesternAfrica"/>
			<!-- sequence here -->
		</sequence>
    <sequence>
			<taxon idref="hCoV-19/Benin/312239/2021|EPI_ISL_2958671|2021-03-01|WesternAfrica"/>
			<!-- sequence here -->
		</sequence>
    <sequence>
			<taxon idref="hCoV-19/India/PY-COV2-13520_S57_R1_001/2021|EPI_ISL_3275790|2021-03-05|APAC"/>
			<!-- sequence here -->
		</sequence>
    <sequence>
			<taxon idref="hCoV-19/Gabon/LPDG655/2021|EPI_ISL_3461132|2021-03-08|MiddleAfrica"/>
			<!-- sequence here -->
		</sequence>
    <sequence>
			<taxon idref="hCoV-19/Cote_d_Ivoire/BKE2287-bc1/2021|EPI_ISL_3545627|2021-02-25|WesternAfrica"/>
			<!-- sequence here -->
		</sequence>
    <sequence>
			<taxon idref="hCoV-19/Cote_d_Ivoire/BKE2307-bc2/2021|EPI_ISL_3545628|2021-02-26|WesternAfrica"/>
			<!-- sequence here -->
		</sequence>
    <sequence>
			<taxon idref="hCoV-19/Cote_d_Ivoire/BKE2197-bc3/2021|EPI_ISL_3545629|2021-02-20|WesternAfrica"/>
			<!-- sequence here -->
		</sequence>
    <sequence>
			<taxon idref="hCoV-19/Cote_d_Ivoire/BKE2269-bc15/2021|EPI_ISL_3545630|2021-02-25|WesternAfrica"/>
			<!-- sequence here -->
		</sequence>
    <sequence>
			<taxon idref="hCoV-19/Cote_d_Ivoire/BKE2312-bc49/2021|EPI_ISL_3545631|2021-02-26|WesternAfrica"/>
			<!-- sequence here -->
		</sequence>
    <sequence>
			<taxon idref="hCoV-19/Cote_d_Ivoire/BKE2196-bc50/2021|EPI_ISL_3545632|2021-02-22|WesternAfrica"/>
			<!-- sequence here -->
		</sequence>
    <sequence>
			<taxon idref="hCoV-19/Cote_d_Ivoire/BKE2191-bc74/2021|EPI_ISL_3545633|2021-02-22|WesternAfrica"/>
			<!-- sequence here -->
		</sequence>
    <sequence>
			<taxon idref="hCoV-19/Cote_d_Ivoire/BKE2305-bc85/2021|EPI_ISL_3545634|2021-02-26|WesternAfrica"/>
			<!-- sequence here -->
		</sequence>
    <sequence>
			<taxon idref="hCoV-19/Cote_d_Ivoire/BKE1929-bc53/2021|EPI_ISL_3545635|2021-02-05|WesternAfrica"/>
			<!-- sequence here -->
		</sequence>
    <sequence>
			<taxon idref="hCoV-19/Cote_d_Ivoire/BKE2088-bc54/2021|EPI_ISL_3545636|2021-02-16|WesternAfrica"/>
			<!-- sequence here -->
		</sequence>
    <sequence>
			<taxon idref="hCoV-19/Cote_d_Ivoire/BKE2119-bc78/2021|EPI_ISL_3545637|2021-02-17|WesternAfrica"/>
			<!-- sequence here -->
		</sequence>
    <sequence>
			<taxon idref="hCoV-19/Cote_d_Ivoire/BKE2243-bc10/2021|EPI_ISL_3545643|2021-02-24|WesternAfrica"/>
			<!-- sequence here -->
		</sequence>
    <sequence>
			<taxon idref="hCoV-19/Cote_d_Ivoire/BKE2247-bc46/2021|EPI_ISL_3545644|2021-02-24|WesternAfrica"/>
			<!-- sequence here -->
		</sequence>
    <sequence>
			<taxon idref="hCoV-19/Cote_d_Ivoire/BKE1661-bc58/2021|EPI_ISL_3545645|2021-01-19|WesternAfrica"/>
			<!-- sequence here -->
		</sequence>
    <sequence>
			<taxon idref="hCoV-19/Cote_d_Ivoire/BKE2230-bc81/2021|EPI_ISL_3545646|2021-02-22|WesternAfrica"/>
			<!-- sequence here -->
		</sequence>
    <sequence>
			<taxon idref="hCoV-19/Cote_d_Ivoire/BKE2232-bc93/2021|EPI_ISL_3545647|2021-02-22|WesternAfrica"/>
			<!-- sequence here -->
		</sequence>
    <sequence>
			<taxon idref="hCoV-19/Cote_d_Ivoire/BKE2842-bc14/2021|EPI_ISL_3631586|2021-03-22|WesternAfrica"/>
			<!-- sequence here -->
		</sequence>
    <sequence>
			<taxon idref="hCoV-19/Cote_d_Ivoire/BKE3553-bc74/2021|EPI_ISL_3631588|2021-04-20|WesternAfrica"/>
			<!-- sequence here -->
		</sequence>
    <sequence>
			<taxon idref="hCoV-19/Togo/NMIMR-21-TGS-070/2021|EPI_ISL_3914909|2021-03-04|WesternAfrica"/>
			<!-- sequence here -->
		</sequence>
    <sequence>
			<taxon idref="hCoV-19/Togo/NMIMR-21-TGS-110/2021|EPI_ISL_3914952|2021-03-09|WesternAfrica"/>
			<!-- sequence here -->
		</sequence>
    <sequence>
			<taxon idref="IMS-10033-CVDP-00016||2021-01-24|Germany"/>
			<!-- sequence here -->
		</sequence>
    <sequence>
			<taxon idref="IMS-10225-CVDP-00058||2021-01-28|Germany"/>
			<!-- sequence here -->
		</sequence>
    <sequence>
			<taxon idref="IMS-10122-CVDP-00729||2021-01-29|Germany"/>
			<!-- sequence here -->
		</sequence>
    <sequence>
			<taxon idref="IMS-10122-CVDP-1673||2021-02-15|Germany"/>
			<!-- sequence here -->
		</sequence>
    <sequence>
			<taxon idref="IMS-10173-CVDP-341FE4AE-F7B9-4772-81F9-22A364862724||2021-01-16|Germany"/>
			<!-- sequence here -->
		</sequence>
    <sequence>
			<taxon idref="IMS-10020-CVDP-B4F1A0DB-BC35-4486-AC16-26569BEF7999||2021-02-04|Germany"/>
			<!-- sequence here -->
		</sequence>
    <sequence>
			<taxon idref="IMS-10122-CVDP-A7E20DCA-0DCE-4DA2-B71B-A21999FFE89E||2021-02-15|Germany"/>
			<!-- sequence here -->
		</sequence>
    <sequence>
			<taxon idref="IMS-10122-CVDP-E62D5963-7FA3-4129-8D74-28CED77D6191||2021-02-08|Germany"/>
			<!-- sequence here -->
		</sequence>
    <sequence>
			<taxon idref="IMS-10122-CVDP-EFBEFEFF-68D0-46BF-B5AE-0D5B363AAA3F||2021-02-11|Germany"/>
			<!-- sequence here -->
		</sequence>
    <sequence>
			<taxon idref="IMS-10020-CVDP-8F027E73-B985-4B2C-901F-AAFA40AD2C48||2021-02-12|Germany"/>
			<!-- sequence here -->
		</sequence>
    <sequence>
			<taxon idref="IMS-10004-CVDP-86C39FDC-E2D5-4490-9613-A47A3925D911||2021-02-17|Germany"/>
			<!-- sequence here -->
		</sequence>
    <sequence>
			<taxon idref="IMS-10122-CVDP-6004B25D-A3FB-40C6-8A78-7B26866EEBB4||2021-02-16|Germany"/>
			<!-- sequence here -->
		</sequence>
    <sequence>
			<taxon idref="IMS-10020-CVDP-2D0E1908-D441-4AD7-96F4-6148BF57965D||2021-02-11|Germany"/>
			<!-- sequence here -->
		</sequence>
    <sequence>
			<taxon idref="IMS-10020-CVDP-AEC772DB-C3FB-453D-A3ED-75AB1F76D661||2021-02-17|Germany"/>
			<!-- sequence here -->
		</sequence>
    <sequence>
			<taxon idref="IMS-10122-CVDP-489BE419-4FC2-4969-B6EE-B8E78447440E||2021-02-19|Germany"/>
			<!-- sequence here -->
		</sequence>
    <sequence>
			<taxon idref="IMS-10020-CVDP-6B27BCFD-DA13-448B-85D9-FF34467D8157||2021-02-18|Germany"/>
			<!-- sequence here -->
		</sequence>
    <sequence>
			<taxon idref="IMS-10020-CVDP-20339C39-AE28-40C3-B8DB-14C1E2977D15||2021-02-24|Germany"/>
			<!-- sequence here -->
		</sequence>
    <sequence>
			<taxon idref="IMS-10020-CVDP-3DAE9032-A476-4DAD-B32F-BAE8F7EA1058||2021-02-24|Germany"/>
			<!-- sequence here -->
		</sequence>
    <sequence>
			<taxon idref="IMS-10020-CVDP-8ACCC9A5-719F-4655-AA4A-38EC849531B3||2021-02-24|Germany"/>
			<!-- sequence here -->
		</sequence>
    <sequence>
			<taxon idref="IMS-10116-CVDP-B61EA1F1-7866-4E25-87A9-0CD2C618CE4E||2021-02-25|Germany"/>
			<!-- sequence here -->
		</sequence>
    <sequence>
			<taxon idref="IMS-10116-CVDP-3BE6F909-DACF-411C-8B74-A04729055011||2021-02-25|Germany"/>
			<!-- sequence here -->
		</sequence>
    <sequence>
			<taxon idref="IMS-10115-CVDP-281F44A0-06E9-4FCF-A2AC-3C0C6F57C8D5||2021-02-28|Germany"/>
			<!-- sequence here -->
		</sequence>
    <sequence>
			<taxon idref="IMS-10116-CVDP-0C270679-265E-4760-87C5-7263FCB1CC03||2021-02-25|Germany"/>
			<!-- sequence here -->
		</sequence>
    <sequence>
			<taxon idref="IMS-10116-CVDP-2622F90B-904E-4CB5-ADB1-FECBAAA145A4||2021-02-25|Germany"/>
			<!-- sequence here -->
		</sequence>
    <sequence>
			<taxon idref="IMS-10116-CVDP-D9952035-E5CA-4517-9B17-80C060F09A02||2021-02-25|Germany"/>
			<!-- sequence here -->
		</sequence>
    <sequence>
			<taxon idref="IMS-10117-CVDP-292CCFA5-3C77-46C4-A3F6-195661846128||2021-03-02|Germany"/>
			<!-- sequence here -->
		</sequence>
    <sequence>
			<taxon idref="IMS-10117-CVDP-D27DB5F6-70C0-4134-A01B-778039BA61F3||2021-03-02|Germany"/>
			<!-- sequence here -->
		</sequence>
    <sequence>
			<taxon idref="IMS-10116-CVDP-CED26DEE-3F6E-4D0B-824A-2BE10CFC74BE||2021-03-01|Germany"/>
			<!-- sequence here -->
		</sequence>
    <sequence>
			<taxon idref="IMS-10375-CVDP-A8D50211-B0EF-4D49-9699-3EF7C609DB80||2021-01-14|Germany"/>
			<!-- sequence here -->
		</sequence>
    <sequence>
			<taxon idref="IMS-10375-CVDP-C3511CBB-3546-4384-A6DA-C00317155399||2021-01-20|Germany"/>
			<!-- sequence here -->
		</sequence>
    <sequence>
			<taxon idref="IMS-10375-CVDP-037A0420-3F19-4B20-871F-5D5E5BA422EC||2021-01-06|Germany"/>
			<!-- sequence here -->
		</sequence>
    <sequence>
			<taxon idref="IMS-10375-CVDP-1295C7D1-A5D7-4B1C-B5E1-90340E5F03C1||2021-01-06|Germany"/>
			<!-- sequence here -->
		</sequence>
    <sequence>
			<taxon idref="IMS-10375-CVDP-E9741D82-0B19-447D-901D-B3670CAE6A5A||2021-01-06|Germany"/>
			<!-- sequence here -->
		</sequence>
    <sequence>
			<taxon idref="IMS-10375-CVDP-6551F1EB-3654-41E1-A361-D7CC31AD498D||2021-01-22|Germany"/>
			<!-- sequence here -->
		</sequence>
    <sequence>
			<taxon idref="IMS-10375-CVDP-7102E95C-FDC4-4FD0-BA85-2A9FA8177F4A||2021-01-23|Germany"/>
			<!-- sequence here -->
		</sequence>
    <sequence>
			<taxon idref="IMS-10375-CVDP-C6C9EE94-AC5F-4D8B-B4C6-6DA5C481AE90||2021-01-22|Germany"/>
			<!-- sequence here -->
		</sequence>
    <sequence>
			<taxon idref="IMS-10375-CVDP-13541D55-70D3-43F2-9726-EB3DF2A91C2A||2021-01-24|Germany"/>
			<!-- sequence here -->
		</sequence>
    <sequence>
			<taxon idref="IMS-10375-CVDP-FA8FDA8A-D00F-4A18-B583-8B825266A475||2021-01-26|Germany"/>
			<!-- sequence here -->
		</sequence>
    <sequence>
			<taxon idref="IMS-10375-CVDP-E3E77035-52F4-4B2F-9C73-34B0C836DAD8||2021-01-26|Germany"/>
			<!-- sequence here -->
		</sequence>
    <sequence>
			<taxon idref="IMS-10375-CVDP-816FA46F-5A84-4183-9CE3-46BED13AA174||2021-01-26|Germany"/>
			<!-- sequence here -->
		</sequence>
    <sequence>
			<taxon idref="IMS-10375-CVDP-7D8A75CB-B7D4-40E2-936E-8E9FC90FF7C4||2021-01-28|Germany"/>
			<!-- sequence here -->
		</sequence>
    <sequence>
			<taxon idref="IMS-10375-CVDP-86A35159-6ADA-4F48-A43E-E6D6AD7CCE96||2021-01-28|Germany"/>
			<!-- sequence here -->
		</sequence>
    <sequence>
			<taxon idref="IMS-10375-CVDP-E4D4A506-6FE6-43E6-8064-AB66047706EC||2021-01-28|Germany"/>
			<!-- sequence here -->
		</sequence>
    <sequence>
			<taxon idref="IMS-10375-CVDP-7D98E0B1-B092-4818-B9CF-15CC439907D8||2021-01-30|Germany"/>
			<!-- sequence here -->
		</sequence>
    <sequence>
			<taxon idref="IMS-10375-CVDP-B2BEFB1D-3110-41DA-9927-92E6C6DD7898||2021-01-31|Germany"/>
			<!-- sequence here -->
		</sequence>
    <sequence>
			<taxon idref="IMS-10020-CVDP-71C08653-1F93-4F73-9349-9ADF66D54037||2021-03-10|Germany"/>
			<!-- sequence here -->
		</sequence>
    <sequence>
			<taxon idref="IMS-10375-CVDP-19B5D4B7-0F79-443F-ABB1-F85DB924137B||2021-02-01|Germany"/>
			<!-- sequence here -->
		</sequence>
    <sequence>
			<taxon idref="IMS-10375-CVDP-426AFACC-3688-4CC4-8DE8-AC68BC1DEBDE||2021-02-01|Germany"/>
			<!-- sequence here -->
		</sequence>
    <sequence>
			<taxon idref="IMS-10375-CVDP-4391C4CD-795D-4C4E-A85B-1318802CA775||2021-02-01|Germany"/>
			<!-- sequence here -->
		</sequence>
    <sequence>
			<taxon idref="IMS-10375-CVDP-56E645BE-258D-4F73-AFC6-8CACEE1E436D||2021-02-01|Germany"/>
			<!-- sequence here -->
		</sequence>
    <sequence>
			<taxon idref="IMS-10375-CVDP-D7A8C77A-BAD5-4CCF-A611-4B3CE5F30F74||2021-02-01|Germany"/>
			<!-- sequence here -->
		</sequence>
    <sequence>
			<taxon idref="IMS-10375-CVDP-A6AE9848-726F-444C-AC98-2B7519111270||2021-02-03|Germany"/>
			<!-- sequence here -->
		</sequence>
    <sequence>
			<taxon idref="IMS-10375-CVDP-A2FD6AB2-6FA1-4503-9653-B28F2D643FF7||2021-02-05|Germany"/>
			<!-- sequence here -->
		</sequence>
    <sequence>
			<taxon idref="IMS-10375-CVDP-86DA3ED0-6A9C-447D-BE70-3D0BDC83152F||2021-02-03|Germany"/>
			<!-- sequence here -->
		</sequence>
    <sequence>
			<taxon idref="IMS-10375-CVDP-55686420-99A0-486F-BFDF-AE03D5DDC8AE||2021-02-05|Germany"/>
			<!-- sequence here -->
		</sequence>
    <sequence>
			<taxon idref="IMS-10375-CVDP-2AEDE7B8-68D5-45F8-BEC0-C1776CD0B139||2021-02-08|Germany"/>
			<!-- sequence here -->
		</sequence>
    <sequence>
			<taxon idref="IMS-10375-CVDP-A913D8BF-24DA-468F-AB6D-C9A0D0FEAE71||2021-02-10|Germany"/>
			<!-- sequence here -->
		</sequence>
    <sequence>
			<taxon idref="IMS-10293-CVDP-1D6161F8-E2C6-4B1D-B7C4-868DE969A812||2021-02-15|Germany"/>
			<!-- sequence here -->
		</sequence>
    <sequence>
			<taxon idref="IMS-10116-CVDP-0AF821AB-93F1-4947-8D35-CB7480F55ADD||2021-03-08|Germany"/>
			<!-- sequence here -->
		</sequence>
    <sequence>
			<taxon idref="IMS-10020-CVDP-A927E4B7-8FC9-4B32-B4BE-C4B8401D64D7||2021-03-13|Germany"/>
			<!-- sequence here -->
		</sequence>
    <sequence>
			<taxon idref="IMS-10375-CVDP-F25747A9-AB4C-45B9-8C0D-39834591496A||2021-02-19|Germany"/>
			<!-- sequence here -->
		</sequence>
    <sequence>
			<taxon idref="IMS-10375-CVDP-C69AAED3-75FF-483B-9ED9-90FF7306930D||2021-02-21|Germany"/>
			<!-- sequence here -->
		</sequence>
    <sequence>
			<taxon idref="IMS-10375-CVDP-C2E43A3D-79B2-4A95-8391-375CA8E4DB53||2021-02-12|Germany"/>
			<!-- sequence here -->
		</sequence>
    <sequence>
			<taxon idref="IMS-10375-CVDP-19A8A649-D460-4C0D-B7D3-A297BFBC4ED3||2021-02-12|Germany"/>
			<!-- sequence here -->
		</sequence>
    <sequence>
			<taxon idref="IMS-10013-CVDP-BE0C459F-2B24-408D-A68E-6BB48F3B76A8||2021-03-12|Germany"/>
			<!-- sequence here -->
		</sequence>
    <sequence>
			<taxon idref="IMS-10375-CVDP-C9058AF0-5328-40E3-9473-AA0EFB780F40||2021-03-10|Germany"/>
			<!-- sequence here -->
		</sequence>
    <sequence>
			<taxon idref="IMS-10375-CVDP-7180DCBC-9EE4-4DEB-B494-46A71884B619||2021-03-10|Germany"/>
			<!-- sequence here -->
		</sequence>
    <sequence>
			<taxon idref="IMS-10375-CVDP-515F797F-CCBE-4639-B2D0-A51BD7426000||2021-03-10|Germany"/>
			<!-- sequence here -->
		</sequence>
    <sequence>
			<taxon idref="IMS-10004-CVDP-E79C74D3-8E7D-4408-8AAE-260C832AA749||2021-03-10|Germany"/>
			<!-- sequence here -->
		</sequence>
    <sequence>
			<taxon idref="IMS-10375-CVDP-EA1E5FDB-0DA2-48D5-93EB-B0C37B75EAF1||2021-02-28|Germany"/>
			<!-- sequence here -->
		</sequence>
    <sequence>
			<taxon idref="IMS-10122-CVDP-AA0A4D27-B0C7-4A66-9A8A-6C843B297925||2021-03-17|Germany"/>
			<!-- sequence here -->
		</sequence>
    <sequence>
			<taxon idref="IMS-10122-CVDP-96A6C17E-785E-45A5-B369-3ECF91C0B3BF||2021-03-18|Germany"/>
			<!-- sequence here -->
		</sequence>
    <sequence>
			<taxon idref="IMS-10122-CVDP-EE5F4CD8-DBC2-46B9-BE4A-4A1D5F7C87B9||2021-03-19|Germany"/>
			<!-- sequence here -->
		</sequence>
    <sequence>
			<taxon idref="IMS-10013-CVDP-1C5E9B1C-E16F-4DE5-9EAC-8F6B9B7A0B37||2021-03-19|Germany"/>
			<!-- sequence here -->
		</sequence>
    <sequence>
			<taxon idref="IMS-10117-CVDP-C54D0316-36AC-4923-A260-8F65F48363E3||2021-03-06|Germany"/>
			<!-- sequence here -->
		</sequence>
    <sequence>
			<taxon idref="IMS-10020-CVDP-1E4BC53D-7766-4BC3-A1EC-67659BD4A268||2021-03-20|Germany"/>
			<!-- sequence here -->
		</sequence>
    <sequence>
			<taxon idref="IMS-10116-CVDP-022D10BA-3AFB-4313-BD19-6835D722CBA2||2021-03-24|Germany"/>
			<!-- sequence here -->
		</sequence>
    <sequence>
			<taxon idref="IMS-10004-CVDP-A4535833-AEAC-4854-9899-2F5C60376563||2021-03-08|Germany"/>
			<!-- sequence here -->
		</sequence>
    <sequence>
			<taxon idref="IMS-10004-CVDP-6EE35A5A-3990-46FE-B220-1EBFBE5DB142||2021-03-15|Germany"/>
			<!-- sequence here -->
		</sequence>
    <sequence>
			<taxon idref="IMS-10117-CVDP-49FC3F0A-A90B-443E-9416-CFF45711AEEB||2021-03-16|Germany"/>
			<!-- sequence here -->
		</sequence>
    <sequence>
			<taxon idref="IMS-10116-CVDP-ADF1542D-343B-4C9A-8558-F6ACCBC7CFCC||2021-03-26|Germany"/>
			<!-- sequence here -->
		</sequence>
    <sequence>
			<taxon idref="IMS-10116-CVDP-ACEB1472-7F8F-4322-AB47-F6818E57CA7C||2021-03-30|Germany"/>
			<!-- sequence here -->
		</sequence>
    <sequence>
			<taxon idref="IMS-10020-CVDP-6F144E17-80DD-4BF2-B5AD-FA9A463695FB||2021-03-27|Germany"/>
			<!-- sequence here -->
		</sequence>
    <sequence>
			<taxon idref="IMS-10033-CVDP-2C167949-9237-46F0-A120-3DBCE7843BB5||2021-03-21|Germany"/>
			<!-- sequence here -->
		</sequence>
    <sequence>
			<taxon idref="IMS-10013-CVDP-1E1C89F5-A62F-477A-8E7F-C4BDE53D823B||2021-03-19|Germany"/>
			<!-- sequence here -->
		</sequence>
    <sequence>
			<taxon idref="IMS-10013-CVDP-D953695E-EABC-456D-9116-E0C9344E82F0||2021-03-17|Germany"/>
			<!-- sequence here -->
		</sequence>
    <sequence>
			<taxon idref="IMS-10225-CVDP-E9AB812E-FDC8-4C69-991B-C76F55F12548||2021-03-04|Germany"/>
			<!-- sequence here -->
		</sequence>
    <sequence>
			<taxon idref="IMS-10225-CVDP-113529BF-EAFE-4A09-B07B-58C29E54C527||2021-03-11|Germany"/>
			<!-- sequence here -->
		</sequence>
    <sequence>
			<taxon idref="IMS-10225-CVDP-142CBA7B-DBA9-4C42-88E8-D1FC9946B7FC||2021-03-04|Germany"/>
			<!-- sequence here -->
		</sequence>
    <sequence>
			<taxon idref="IMS-10225-CVDP-6365C2F7-9837-4BEA-A47B-F490050DEDBF||2021-03-04|Germany"/>
			<!-- sequence here -->
		</sequence>
    <sequence>
			<taxon idref="IMS-10225-CVDP-2A757CDC-7A02-4C05-8396-968FE97AE29D||2021-03-04|Germany"/>
			<!-- sequence here -->
		</sequence>
    <sequence>
			<taxon idref="IMS-10116-CVDP-C5F4B603-5D73-4C97-B25A-738F61C8A17B||2021-03-23|Germany"/>
			<!-- sequence here -->
		</sequence>
    <sequence>
			<taxon idref="IMS-10338-CVDP-8129BB8F-52C3-4B4F-B360-65B4C20D7221||2021-03-06|Germany"/>
			<!-- sequence here -->
		</sequence>
    <sequence>
			<taxon idref="IMS-10097-CVDP-134327AD-28E7-4964-9AFF-7055D6E50A7D||2021-03-29|Germany"/>
			<!-- sequence here -->
		</sequence>
    <sequence>
			<taxon idref="IMS-10004-CVDP-44F2D8A8-8A34-4F58-ADC3-ECAB8D723E5E||2021-03-26|Germany"/>
			<!-- sequence here -->
		</sequence>
    <sequence>
			<taxon idref="IMS-10116-CVDP-7A98970F-E699-4069-AF7F-5C43733C879A||2021-03-22|Germany"/>
			<!-- sequence here -->
		</sequence>
    <sequence>
			<taxon idref="IMS-10020-CVDP-24992BC7-344E-4952-B8FE-D9B96063BB9F||2021-03-30|Germany"/>
			<!-- sequence here -->
		</sequence>
    <sequence>
			<taxon idref="IMS-10122-CVDP-AFD32607-8CB8-4959-A0D0-0DD5363C9FFD||2021-03-29|Germany"/>
			<!-- sequence here -->
		</sequence>
    <sequence>
			<taxon idref="IMS-10122-CVDP-13EC3E24-E612-4D1A-804D-7BF97C8BE4BC||2021-03-29|Germany"/>
			<!-- sequence here -->
		</sequence>
    <sequence>
			<taxon idref="IMS-10116-CVDP-32FA8E7D-7A5D-4C86-AFC3-00675B3F4559||2021-03-30|Germany"/>
			<!-- sequence here -->
		</sequence>
    <sequence>
			<taxon idref="IMS-10033-CVDP-175B02F2-6EBA-417B-8ABD-3ECA663EC9E0||2021-03-23|Germany"/>
			<!-- sequence here -->
		</sequence>
    <sequence>
			<taxon idref="IMS-10020-CVDP-0515F512-6675-417F-895C-96B7CD560EAF||2021-04-03|Germany"/>
			<!-- sequence here -->
		</sequence>
    <sequence>
			<taxon idref="IMS-10122-CVDP-F90D5191-80EC-467D-B47B-BA939C145AB7||2021-03-30|Germany"/>
			<!-- sequence here -->
		</sequence>
    <sequence>
			<taxon idref="IMS-10020-CVDP-FAE26D06-BDB4-43C6-A73D-C6F9705EBD77||2021-04-08|Germany"/>
			<!-- sequence here -->
		</sequence>
    <sequence>
			<taxon idref="IMS-10020-CVDP-7F557C4A-407A-49A2-9407-B80A968E65E8||2021-04-10|Germany"/>
			<!-- sequence here -->
		</sequence>
    <sequence>
			<taxon idref="IMS-10117-CVDP-DAAC8316-D7C1-4D75-9201-848437BE1F21||2021-03-04|Germany"/>
			<!-- sequence here -->
		</sequence>
    <sequence>
			<taxon idref="IMS-10116-CVDP-B3BA2615-47C4-4468-AF81-62A8AD6B9991||2021-04-08|Germany"/>
			<!-- sequence here -->
		</sequence>
    <sequence>
			<taxon idref="IMS-10033-CVDP-DF3D3223-34E1-4B3B-ADCC-AFCEC6101207||2021-04-06|Germany"/>
			<!-- sequence here -->
		</sequence>
    <sequence>
			<taxon idref="IMS-10272-CVDP-C2B12CFB-E086-4A87-9FF0-FBA9A2F17CEE||2021-03-24|Germany"/>
			<!-- sequence here -->
		</sequence>
    <sequence>
			<taxon idref="IMS-10116-CVDP-ED8EBDA2-005A-4F65-BBAD-3AEA7CB448F7||2021-04-15|Germany"/>
			<!-- sequence here -->
		</sequence>
    <sequence>
			<taxon idref="IMS-10020-CVDP-E9D337CD-ADEC-4910-90FF-2E633485EB67||2021-04-16|Germany"/>
			<!-- sequence here -->
		</sequence>
    <sequence>
			<taxon idref="IMS-10122-CVDP-C9EA1C29-4E2E-432E-8091-7FE942F664A3||2021-04-13|Germany"/>
			<!-- sequence here -->
		</sequence>
    <sequence>
			<taxon idref="IMS-10013-CVDP-244D9F35-BD9E-4FCE-A685-AA01497F4379||2021-04-07|Germany"/>
			<!-- sequence here -->
		</sequence>
    <sequence>
			<taxon idref="IMS-10122-CVDP-8C8F7AB5-D672-46CF-A86E-39159D249738||2021-04-16|Germany"/>
			<!-- sequence here -->
		</sequence>
    <sequence>
			<taxon idref="IMS-10122-CVDP-C26B15BF-3DAA-463D-86E1-E99A31A7A89C||2021-04-16|Germany"/>
			<!-- sequence here -->
		</sequence>
    <sequence>
			<taxon idref="IMS-10013-CVDP-FD8A051A-6293-4F06-9BA2-9CABC3AFCE9F||2021-04-10|Germany"/>
			<!-- sequence here -->
		</sequence>
    <sequence>
			<taxon idref="IMS-10033-CVDP-360AC696-B6F0-46D5-98B3-5BB0685978DB||2021-04-15|Germany"/>
			<!-- sequence here -->
		</sequence>
    <sequence>
			<taxon idref="IMS-10033-CVDP-D0DCD728-4E54-40D1-AB79-E31A649C9465||2021-03-24|Germany"/>
			<!-- sequence here -->
		</sequence>
    <sequence>
			<taxon idref="IMS-10004-CVDP-D1CEFF86-8781-4A1D-BA24-1F5D5CC767B6||2021-04-14|Germany"/>
			<!-- sequence here -->
		</sequence>
    <sequence>
			<taxon idref="IMS-10116-CVDP-9441EE6D-BBAD-4333-AF43-EFA877D1D8B7||2021-04-27|Germany"/>
			<!-- sequence here -->
		</sequence>
    <sequence>
			<taxon idref="IMS-10116-CVDP-26BFECBE-94B2-4298-B500-E3A326786243||2021-04-27|Germany"/>
			<!-- sequence here -->
		</sequence>
    <sequence>
			<taxon idref="IMS-10004-CVDP-FA2E283A-55CF-4215-8F7F-E3F990DFFD6F||2021-04-20|Germany"/>
			<!-- sequence here -->
		</sequence>
    <sequence>
			<taxon idref="IMS-10013-CVDP-DF932E42-9D4E-4359-9A88-DEB143A1FF88||2021-04-10|Germany"/>
			<!-- sequence here -->
		</sequence>
    <sequence>
			<taxon idref="IMS-10117-CVDP-89655432-3835-4371-9B7E-12C57BE424A5||2021-03-30|Germany"/>
			<!-- sequence here -->
		</sequence>
    <sequence>
			<taxon idref="IMS-10122-CVDP-CF2B19BA-C364-4F3C-8D43-F04DBB904EEE||2021-04-19|Germany"/>
			<!-- sequence here -->
		</sequence>
    <sequence>
			<taxon idref="IMS-10036-CVDP-F6F2E231-8947-4C6D-BA53-AC621F0A6615||2021-04-21|Germany"/>
			<!-- sequence here -->
		</sequence>
    <sequence>
			<taxon idref="IMS-10188-CVDP-D8576D55-C234-489C-A0FC-A10729C56A13||2021-04-24|Germany"/>
			<!-- sequence here -->
		</sequence>
    <sequence>
			<taxon idref="IMS-10122-CVDP-74B01FD9-F80D-4695-87F6-E94F454B169E||2021-04-23|Germany"/>
			<!-- sequence here -->
		</sequence>
    <sequence>
			<taxon idref="IMS-10375-CVDP-2700E757-84C3-4BEF-AB50-9B15818ADD43||2021-04-13|Germany"/>
			<!-- sequence here -->
		</sequence>
    <sequence>
			<taxon idref="IMS-10375-CVDP-1B87E5A6-7A9A-4F28-89EE-CE004F5F90A3||2021-04-15|Germany"/>
			<!-- sequence here -->
		</sequence>
    <sequence>
			<taxon idref="IMS-10150-CVDP-7869A30A-B63D-4A9A-8B60-D56E7176E203||2021-04-30|Germany"/>
			<!-- sequence here -->
		</sequence>
    <sequence>
			<taxon idref="IMS-10150-CVDP-FA316BC4-7D96-4BB0-8032-C4242A763535||2021-05-05|Germany"/>
			<!-- sequence here -->
		</sequence>
    <sequence>
			<taxon idref="IMS-10117-CVDP-272FAF2A-CC62-4DC9-B316-67F59CE25983||2021-04-19|Germany"/>
			<!-- sequence here -->
		</sequence>
    <sequence>
			<taxon idref="IMS-10122-CVDP-8240280E-2795-40B5-9FAF-B3640C0EF76E||2021-04-26|Germany"/>
			<!-- sequence here -->
		</sequence>
    <sequence>
			<taxon idref="IMS-10375-CVDP-C2D09195-8350-4FE2-8C72-A88C5E6DCB55||2021-04-26|Germany"/>
			<!-- sequence here -->
		</sequence>
    <sequence>
			<taxon idref="IMS-10375-CVDP-46ED5A1D-01D0-4E53-953A-DDA357A39A49||2021-04-28|Germany"/>
			<!-- sequence here -->
		</sequence>
    <sequence>
			<taxon idref="IMS-10375-CVDP-5868261E-E032-4D38-9D01-B0DFC9D506D7||2021-04-28|Germany"/>
			<!-- sequence here -->
		</sequence>
    <sequence>
			<taxon idref="IMS-10117-CVDP-5AD0A6BC-5AFD-45EA-B627-7F279F0B59FF||2021-04-23|Germany"/>
			<!-- sequence here -->
		</sequence>
    <sequence>
			<taxon idref="IMS-10122-CVDP-35E898FA-6741-441C-BA3E-CF972797A820||2021-04-27|Germany"/>
			<!-- sequence here -->
		</sequence>
    <sequence>
			<taxon idref="IMS-10117-CVDP-A74BDD2F-0DAE-4371-832C-CAD90D35C34E||2021-05-03|Germany"/>
			<!-- sequence here -->
		</sequence>
    <sequence>
			<taxon idref="IMS-10122-CVDP-DC6CE05E-3AE2-4BEB-9CBD-5248CCA0CA1F||2021-05-03|Germany"/>
			<!-- sequence here -->
		</sequence>
    <sequence>
			<taxon idref="IMS-10117-CVDP-4A53A189-3F67-4314-B553-C39B669DCEE4||2021-04-30|Germany"/>
			<!-- sequence here -->
		</sequence>
    <sequence>
			<taxon idref="IMS-10225-CVDP-2B7903A6-796E-4822-9193-A2C37F98CF66||2021-04-15|Germany"/>
			<!-- sequence here -->
		</sequence>
    <sequence>
			<taxon idref="IMS-10587-CVDP-D4ADFF6E-F793-455A-B6C8-299A9ACAE66E||2021-04-22|Germany"/>
			<!-- sequence here -->
		</sequence>
    <sequence>
			<taxon idref="IMS-10013-CVDP-EA330524-B175-4598-B1D5-1B176CF26BD9||2021-05-08|Germany"/>
			<!-- sequence here -->
		</sequence>
    <sequence>
			<taxon idref="IMS-10117-CVDP-A514E49D-66F2-4C2E-95FC-C85B574ADF6C||2021-05-12|Germany"/>
			<!-- sequence here -->
		</sequence>
    <sequence>
			<taxon idref="IMS-10117-CVDP-3676BF86-8D24-4CBD-B10D-F6CF9D09D42C||2021-05-07|Germany"/>
			<!-- sequence here -->
		</sequence>
    <sequence>
			<taxon idref="IMS-10013-CVDP-7483CE0E-B097-4637-8F92-FE400DB691D8||2021-05-11|Germany"/>
			<!-- sequence here -->
		</sequence>
    <sequence>
			<taxon idref="IMS-10013-CVDP-4DEE9B99-D608-41DB-BCA7-4B7CBC66EC8F||2021-05-10|Germany"/>
			<!-- sequence here -->
		</sequence>
    <sequence>
			<taxon idref="IMS-10188-CVDP-0866FE4D-1F95-4972-A912-9712F0E56F59||2021-05-12|Germany"/>
			<!-- sequence here -->
		</sequence>
    <sequence>
			<taxon idref="IMS-10209-CVDP-805FF1DA-AA2E-4863-9F45-4C60043157D8||2021-05-04|Germany"/>
			<!-- sequence here -->
		</sequence>
    <sequence>
			<taxon idref="IMS-10209-CVDP-BE8DA9DC-EAE4-40EA-9A2D-E2CF3C2458B7||2021-05-05|Germany"/>
			<!-- sequence here -->
		</sequence>
    <sequence>
			<taxon idref="IMS-10116-CVDP-424699E2-B8C1-4A1C-9E47-99CCCB81DBCA||2021-05-19|Germany"/>
			<!-- sequence here -->
		</sequence>
    <sequence>
			<taxon idref="IMS-10375-CVDP-2CB63C50-E924-473D-A14C-9533E5179A9D||2021-04-23|Germany"/>
			<!-- sequence here -->
		</sequence>
    <sequence>
			<taxon idref="IMS-10375-CVDP-111E9D19-4C3A-4303-8E5E-0A5C819B1764||2021-04-25|Germany"/>
			<!-- sequence here -->
		</sequence>
    <sequence>
			<taxon idref="IMS-10150-CVDP-E451CCF6-E5C2-4D30-BC9B-9CAAD9331D65||2021-05-27|Germany"/>
			<!-- sequence here -->
		</sequence>
    <sequence>
			<taxon idref="IMS-10122-CVDP-59854035-78AD-467C-B71B-C796976B3375||2021-05-26|Germany"/>
			<!-- sequence here -->
		</sequence>
    <sequence>
			<taxon idref="IMS-10375-CVDP-56AB7379-3370-4AD4-8BD3-4E154AD65D0D||2021-05-01|Germany"/>
			<!-- sequence here -->
		</sequence>
    <sequence>
			<taxon idref="IMS-10375-CVDP-E3C496DB-3251-4620-8E69-D7295F911B07||2021-05-05|Germany"/>
			<!-- sequence here -->
		</sequence>
    <sequence>
			<taxon idref="IMS-10375-CVDP-C29B6AE2-007D-44B7-A02E-B77F21616D12||2021-05-08|Germany"/>
			<!-- sequence here -->
		</sequence>
    <sequence>
			<taxon idref="IMS-10375-CVDP-04325008-3A05-4378-9849-59FCFC2D09E2||2021-05-07|Germany"/>
			<!-- sequence here -->
		</sequence>
    <sequence>
			<taxon idref="IMS-10013-CVDP-33E1C1B7-DD67-4D17-BD70-7521744506FF||2021-05-27|Germany"/>
			<!-- sequence here -->
		</sequence>
    <sequence>
			<taxon idref="IMS-10375-CVDP-52CF0B53-FE0A-4328-AE85-C4CC7A7C7F56||2021-05-12|Germany"/>
			<!-- sequence here -->
		</sequence>
    <sequence>
			<taxon idref="IMS-10375-CVDP-F3BB9A0B-6091-4B70-94A7-38A371EE06D6||2021-05-18|Germany"/>
			<!-- sequence here -->
		</sequence>
    <sequence>
			<taxon idref="IMS-10122-CVDP-D415D408-FEE2-4BBC-BC49-7ABAA6B1AC0D||2021-05-14|Germany"/>
			<!-- sequence here -->
		</sequence>
    <sequence>
			<taxon idref="IMS-10209-CVDP-E6941185-206F-46D7-99D5-5C5F00D61027||2021-05-16|Germany"/>
			<!-- sequence here -->
		</sequence>
    <sequence>
			<taxon idref="IMS-10209-CVDP-67E919CC-558E-4846-8697-883E9B2BE907||2021-05-16|Germany"/>
			<!-- sequence here -->
		</sequence>
    <sequence>
			<taxon idref="IMS-10214-CVDP-8402B496-F4DC-4432-B0F9-BB9746A5E7C6||2021-04-07|Germany"/>
			<!-- sequence here -->
		</sequence>
    <sequence>
			<taxon idref="IMS-10327-CVDP-B8FF5364-AFED-4601-A747-AF758BDCC154||2021-05-19|Germany"/>
			<!-- sequence here -->
		</sequence>
    <sequence>
			<taxon idref="IMS-10122-CVDP-B5159E4F-8BC5-4CAD-ACAA-5618181A731A||2021-06-01|Germany"/>
			<!-- sequence here -->
		</sequence>
    <sequence>
			<taxon idref="IMS-10122-CVDP-32E26401-80D7-41FC-93B8-38366AAF347F||2021-06-01|Germany"/>
			<!-- sequence here -->
		</sequence>
    <sequence>
			<taxon idref="IMS-10375-CVDP-9244EBD8-1961-40A1-9A7F-96754E5AE94E||2021-05-13|Germany"/>
			<!-- sequence here -->
		</sequence>
    <sequence>
			<taxon idref="IMS-10375-CVDP-DCA41C7A-1EF2-4C6D-B1F9-EC24D65C33D8||2021-05-17|Germany"/>
			<!-- sequence here -->
		</sequence>
    <sequence>
			<taxon idref="IMS-10375-CVDP-86C8AF6F-101F-40DF-93D8-F3E84D86F879||2021-05-17|Germany"/>
			<!-- sequence here -->
		</sequence>
    <sequence>
			<taxon idref="IMS-10375-CVDP-61D59A66-09B9-43E4-8CD6-B9371EBF5239||2021-05-17|Germany"/>
			<!-- sequence here -->
		</sequence>
    <sequence>
			<taxon idref="IMS-10375-CVDP-3DCC1285-73C0-4450-AF56-FD1ACB0CA8E6||2021-05-17|Germany"/>
			<!-- sequence here -->
		</sequence>
    <sequence>
			<taxon idref="IMS-10375-CVDP-9C4E0B25-AE5D-4170-A17E-3D427D6EBC08||2021-05-17|Germany"/>
			<!-- sequence here -->
		</sequence>
    <sequence>
			<taxon idref="IMS-10375-CVDP-9B3B025C-96EF-4244-B46A-01963B1AED56||2021-05-25|Germany"/>
			<!-- sequence here -->
		</sequence>
    <sequence>
			<taxon idref="IMS-10375-CVDP-4FB30E69-1E8C-4ED0-AB25-BA315B0765D5||2021-05-17|Germany"/>
			<!-- sequence here -->
		</sequence>
    <sequence>
			<taxon idref="IMS-10375-CVDP-F396F50B-4607-4190-B96F-D7A1F17DCABE||2021-05-25|Germany"/>
			<!-- sequence here -->
		</sequence>
    <sequence>
			<taxon idref="IMS-10375-CVDP-DFACC9FA-DC6D-45CB-9BC4-A056E99C73CD||2021-05-25|Germany"/>
			<!-- sequence here -->
		</sequence>
    <sequence>
			<taxon idref="IMS-10209-CVDP-5E89498D-CFB3-4CF4-BCB0-32CEA6BAE213||2021-05-24|Germany"/>
			<!-- sequence here -->
		</sequence>
    <sequence>
			<taxon idref="IMS-10023-CVDP-FA683F9A-3B88-4410-805A-1C36AE9064C4||2021-05-28|Germany"/>
			<!-- sequence here -->
		</sequence>
    <sequence>
			<taxon idref="IMS-10023-CVDP-28319D59-92FF-4117-B278-D0E515D0843E||2021-06-01|Germany"/>
			<!-- sequence here -->
		</sequence>
    <sequence>
			<taxon idref="IMS-10327-CVDP-DB5601CB-0B99-4FA9-B99B-2210398E7A28||2021-05-28|Germany"/>
			<!-- sequence here -->
		</sequence>
    <sequence>
			<taxon idref="IMS-10375-CVDP-8ED061E1-C0FD-48A5-85B1-6B9D4618A4A7||2021-05-19|Germany"/>
			<!-- sequence here -->
		</sequence>
    <sequence>
			<taxon idref="IMS-10216-CVDP-9BB50E9A-D2D6-4816-98DC-21B820F673B4||2021-03-24|Germany"/>
			<!-- sequence here -->
		</sequence>
  </alignment>
  
<!-- The unique patterns from 1 to end                                       -->
  
<!-- npatterns=5514                                                          -->
  <patterns id="patterns" from="1" strip="false">
    <alignment idref="alignment"/>
  </patterns>
  
<!-- START Discrete Traits Model                                             -->
  
<!-- general data type for discrete trait model, 'region'                    -->
  <generalDataType id="region.dataType">
    
<!-- Number Of States = 13                                                   -->
    <state code="APAC"/>
    <state code="Benelux"/>
    <state code="EasternAfrica"/>
    <state code="EasternEurope"/>
    <state code="France"/>
    <state code="Germany"/>
    <state code="MiddleAfrica"/>
    <state code="NorthAmerica"/>
    <state code="NorthernAfrica"/>
    <state code="NorthernEurope"/>
    <state code="SouthernAfrica"/>
    <state code="SouthernEurope"/>
    <state code="WesternAfrica"/>
    <state code="WesternEurope"/>
  </generalDataType>
  
<!-- Data pattern for discrete trait, 'region'                               -->
  <attributePatterns id="region.pattern" attribute="region">
    <taxa idref="allTaxa"/>
    <generalDataType idref="region.dataType"/>
  </attributePatterns>
  
<!-- END Discrete Traits Model                                               -->
  
<!-- Generate a random starting tree under the coalescent process            -->
  <newick id="startingTree">
((hCoV-19/Italy/SAR-Cagliari111/2021|EPI_ISL_2107000|2021-04-26|SouthernEurope:0.2251,(hCoV-19/Italy/SAR-Cagliari57/2021|EPI_ISL_1821763|2021-04-13|SouthernEurope:0.15249,(((hCoV-19/Italy/SAR-Cagliari08/2021|EPI_ISL_1654000|2021-04-18|SouthernEurope:0.08699,(hCoV-19/Italy/SAR-Cagliari05/2021|EPI_ISL_1525249|2021-03-18|SouthernEurope:0.00206,hCoV-19/Italy/SAR-Cagliari07/2021|EPI_ISL_1647346|2021-03-18|SouthernEurope:0.00206):0):0.0774,hCoV-19/Italy/SAR-ISS-7342/2021|EPI_ISL_2244910|2021-02-17|SouthernEurope:-0):0,(hCoV-19/Italy/SAR-ISS-7344/2021|EPI_ISL_2244912|2021-02-17|SouthernEurope:-0,(hCoV-19/Italy/SAR-Cagliari21/2021|EPI_ISL_1706550|2021-03-19|SouthernEurope:0.08219,hCoV-19/Italy/SAR-ISS-7343/2021|EPI_ISL_2244911|2021-02-17|SouthernEurope:-0):0):0):0.00181):0.03699):0.24955,(((hCoV-19/France/PAC-IHUCOVID-3151/2021|EPI_ISL_1097024|2021-01-25|France:0.01006,hCoV-19/France/PAC-4700/2021|EPI_ISL_2131453|2021-01-25|France:0.01006):0.0263,(hCoV-19/France/PAC-IHUCOVID-3234/2021|EPI_ISL_1097023|2021-01-21|France:0.0254,(hCoV-19/France/ARA-HCL021039994301/2021|EPI_ISL_1253569|2021-02-23|France:0.11536,hCoV-19/France/IDF-IPP04278/2021|EPI_ISL_1259301|2021-02-15|France:0.09344):0.00045):0):0.09931,((((hCoV-19/Burkina_Faso/157/2021|EPI_ISL_2227200|2021-02-01|WesternAfrica:0.05485,((hCoV-19/USA/MN-CDC-IBX288688628305/2021|EPI_ISL_2186300|2021-04-13|NorthAmerica:0.07157,hCoV-19/USA/MN-CDC-IBX886464982066/2021|EPI_ISL_2283188|2021-04-12|NorthAmerica:0.06883):0.14947,(hCoV-19/Benin/251296/2021|EPI_ISL_2958663|2021-02-01|WesternAfrica:0.02652,hCoV-19/Benin/312239/2021|EPI_ISL_2958671|2021-03-01|WesternAfrica:0.10323):0):0.02833):0.08438,((hCoV-19/Burkina_Faso/164/2021|EPI_ISL_2227201|2021-02-09|WesternAfrica:0.15603,(hCoV-19/Denmark/DCGC-22492/2020|EPI_ISL_757470|2020-12-14|NorthernEurope:-0,((hCoV-19/England/CAMC-1263516/2021|EPI_ISL_1018852|2021-02-10|NorthernEurope:0.05346,hCoV-19/Nigeria/NCDC-FCT-11k/2021|EPI_ISL_1381815|2021-02-05|WesternAfrica:0.03976):0.02692,(((hCoV-19/Cote_d_Ivoire/BKE1929-bc53/2021|EPI_ISL_3545635|2021-02-05|WesternAfrica:0.05367,(hCoV-19/Cote_d_Ivoire/BKE2287-bc1/2021|EPI_ISL_3545627|2021-02-25|WesternAfrica:0.00822,hCoV-19/Cote_d_Ivoire/BKE2232-bc93/2021|EPI_ISL_3545647|2021-02-22|WesternAfrica:-0):0.10025):0,(((hCoV-19/France/ARA-HCL021040221301/2021|EPI_ISL_1253576|2021-02-26|France:0.06377,((hCoV-19/France/ARA-HCL990000237196/2021|EPI_ISL_1707528|2021-03-29|France:0.03457,(hCoV-19/France/ARA-HCL990000330254/2021|EPI_ISL_1707537|2021-03-30|France:0.00337,hCoV-19/France/ARA-HCL990000330249/2021|EPI_ISL_1707536|2021-03-30|France:0.00337):0.03394):0.11413,(hCoV-19/France/NOR-IPP08841/2021|EPI_ISL_1739306|2021-04-06|France:0.11414,(hCoV-19/France/IDF-HMN-21042010372/2021|EPI_ISL_2179502|2021-03-30|France:0.04024,(hCoV-19/France/IDF-HMN-21032180606/2021|EPI_ISL_1707275|2021-03-16|France:-0,hCoV-19/France/IDF-HMN-21042080361/2021|EPI_ISL_2259279|2021-03-29|France:0.03562):0.00189):0.05472):0.05648):0):0.02174,hCoV-19/France/ARA-HCL021030048401/2021|EPI_ISL_1253541|2021-02-02|France:0.01976):0,hCoV-19/France/ARA-HCL021040000901/2021|EPI_ISL_1253572|2021-02-22|France:0.07455):0.02569):0.01301,(((hCoV-19/Sweden/01_SE100_21CS500437/2021|EPI_ISL_1313387|2021-02-22|NorthernEurope:0.05212,hCoV-19/Sweden/21-51853/2021|EPI_ISL_1300334|2021-03-01|NorthernEurope:0.0713):0.02847,((hCoV-19/Cote_d_Ivoire/BKE2197-bc3/2021|EPI_ISL_3545629|2021-02-20|WesternAfrica:0.01096,hCoV-19/Cote_d_Ivoire/BKE2088-bc54/2021|EPI_ISL_3545636|2021-02-16|WesternAfrica:-0):0.01417,((hCoV-19/Cote_d_Ivoire/BKE2307-bc2/2021|EPI_ISL_3545628|2021-02-26|WesternAfrica:0.00674,hCoV-19/Cote_d_Ivoire/BKE2312-bc49/2021|EPI_ISL_3545631|2021-02-26|WesternAfrica:0.00674):0.00816,(hCoV-19/Cote_d_Ivoire/BKE2196-bc50/2021|EPI_ISL_3545632|2021-02-22|WesternAfrica:0.00195,(hCoV-19/Cote_d_Ivoire/BKE2191-bc74/2021|EPI_ISL_3545633|2021-02-22|WesternAfrica:-0,hCoV-19/Cote_d_Ivoire/BKE2247-bc46/2021|EPI_ISL_3545644|2021-02-24|WesternAfrica:0.00548):0.00195):0.002):0.02666):0.04998):0.03245,((hCoV-19/Togo/C5989/2021|EPI_ISL_1675141|2021-01-28|WesternAfrica:0.04389,(hCoV-19/Switzerland/TI-EOC-902_25795248/2021|EPI_ISL_1662550|2021-04-09|WesternEurope:0.23721,(hCoV-19/France/NAQ-B111-15/2021|EPI_ISL_1749369|2021-02-09|France:-0,((hCoV-19/England/CAMC-144C317/2021|EPI_ISL_1473594|2021-03-22|NorthernEurope:0.00206,hCoV-19/England/CAMC-149BB02/2021|EPI_ISL_1483822|2021-03-29|NorthernEurope:0.02124):0.01454,(hCoV-19/Sweden/47165148/2021|EPI_ISL_1647382|2021-03-29|NorthernEurope:0.03578,hCoV-19/England/CAMC-145B4D6/2021|EPI_ISL_1473658|2021-03-22|NorthernEurope:0.0166):0):0.09573):0.07556):0.0012):0.00056,((IMS-10116-CVDP-CED26DEE-3F6E-4D0B-824A-2BE10CFC74BE||2021-03-01|Germany:0.05243,((IMS-10033-CVDP-175B02F2-6EBA-417B-8ABD-3ECA663EC9E0||2021-03-23|Germany:0.00336,(IMS-10033-CVDP-DF3D3223-34E1-4B3B-ADCC-AFCEC6101207||2021-04-06|Germany:0.02192,hCoV-19/Germany/BW-ChVir-LB-210416-5810/2021|EPI_ISL_1905104|2021-03-29|Germany:-0):0.0198):0.07406,((IMS-10004-CVDP-A4535833-AEAC-4854-9899-2F5C60376563||2021-03-08|Germany:0.03518,(IMS-10020-CVDP-71C08653-1F93-4F73-9349-9ADF66D54037||2021-03-10|Germany:0.03937,IMS-10004-CVDP-FA2E283A-55CF-4215-8F7F-E3F990DFFD6F||2021-04-20|Germany:0.1517):0.00129):0.00106,((IMS-10116-CVDP-32FA8E7D-7A5D-4C86-AFC3-00675B3F4559||2021-03-30|Germany:0.01644,IMS-10033-CVDP-D0DCD728-4E54-40D1-AB79-E31A649C9465||2021-03-24|Germany:-0):0.06507,((IMS-10004-CVDP-44F2D8A8-8A34-4F58-ADC3-ECAB8D723E5E||2021-03-26|Germany:0.02474,(hCoV-19/Germany/BW-ChVir-LB-210416-5797/2021|EPI_ISL_1905116|2021-04-06|Germany:0.0528,(IMS-10020-CVDP-FAE26D06-BDB4-43C6-A73D-C6F9705EBD77||2021-04-08|Germany:0.04721,IMS-10116-CVDP-C5F4B603-5D73-4C97-B25A-738F61C8A17B||2021-03-23|Germany:0.00337):0.01107):0.00207):0.00115,((IMS-10020-CVDP-24992BC7-344E-4952-B8FE-D9B96063BB9F||2021-03-30|Germany:0.00289,IMS-10013-CVDP-244D9F35-BD9E-4FCE-A685-AA01497F4379||2021-04-07|Germany:0.02481):0.03395,(((IMS-10122-CVDP-AFD32607-8CB8-4959-A0D0-0DD5363C9FFD||2021-03-29|Germany:-0,IMS-10122-CVDP-C26B15BF-3DAA-463D-86E1-E99A31A7A89C||2021-04-16|Germany:0.04932):0.02252,(IMS-10116-CVDP-7A98970F-E699-4069-AF7F-5C43733C879A||2021-03-22|Germany:0.00111,(hCoV-19/Greece/162496/2021|EPI_ISL_1731827|2021-03-26|SouthernEurope:0.00602,(IMS-10020-CVDP-7F557C4A-407A-49A2-9407-B80A968E65E8||2021-04-10|Germany:0.04517,IMS-10020-CVDP-6F144E17-80DD-4BF2-B5AD-FA9A463695FB||2021-03-27|Germany:0.00681):0.00195):0.00605):0.00223):0,IMS-10020-CVDP-0515F512-6675-417F-895C-96B7CD560EAF||2021-04-03|Germany:0.03622):0.01158):0):0.04467):0.01501):8e-05):0.03529):0,((IMS-10122-CVDP-AA0A4D27-B0C7-4A66-9A8A-6C843B297925||2021-03-17|Germany:0.0599,IMS-10122-CVDP-96A6C17E-785E-45A5-B369-3ECF91C0B3BF||2021-03-18|Germany:0.06264):0.03637,IMS-10004-CVDP-6EE35A5A-3990-46FE-B220-1EBFBE5DB142||2021-03-15|Germany:0.09079):0):0.07969):0.0001):0.00021):0):0.0784):0):0,(hCoV-19/Denmark/DCGC-22263/2020|EPI_ISL_757974|2020-12-14|NorthernEurope:-0,(hCoV-19/Cote_d_Ivoire/BKE2842-bc14/2021|EPI_ISL_3631586|2021-03-22|WesternAfrica:0.26836,hCoV-19/Cote_d_Ivoire/BKE-2022-bc17/2021|EPI_ISL_1365023|2021-02-12|WesternAfrica:0.16425):0):0):0.00511):0.01361,(((((hCoV-19/France/IDF-HCL021020617301/2021|EPI_ISL_1312373|2021-01-25|France:0.00337,hCoV-19/France/IDF-HMN-21022180542/2021|EPI_ISL_1110195|2021-02-10|France:0.04721):0.02175,hCoV-19/France/IDF-IPP04654/2021|EPI_ISL_1336334|2021-03-02|France:0.12375):0,hCoV-19/France/IDF-IPP03664/2021|EPI_ISL_2363514|2021-01-21|France:0.01416):0.07602,(((hCoV-19/Tunisia/SP-0157/2021|EPI_ISL_2035942|2021-02-07|NorthernAfrica:-0,hCoV-19/Tunisia/Q6575/2021|EPI_ISL_1207287|2021-02-07|NorthernAfrica:-0):0,IMS-10587-CVDP-D4ADFF6E-F793-455A-B6C8-299A9ACAE66E||2021-04-22|Germany:0.20274):0.07174,((hCoV-19/Tunisia/5509/2021|EPI_ISL_1208398|2021-02-02|NorthernAfrica:0.0279,(hCoV-19/Tunisia/20216575/2021|EPI_ISL_1208160|2021-02-07|NorthernAfrica:-0,hCoV-19/Tunisia/SP-0154/2021|EPI_ISL_2035941|2021-02-07|NorthernAfrica:-0):0.0416):0.01437,((hCoV-19/Scotland/QEUH-14F6358/2021|EPI_ISL_1673188|2021-04-11|NorthernEurope:-0,hCoV-19/England/QEUH-150019C/2021|EPI_ISL_1698756|2021-04-13|NorthernEurope:0.00548):0,hCoV-19/England/QEUH-14FFFC4/2021|EPI_ISL_1698571|2021-04-13|NorthernEurope:0.00548):0.22857):0.01578):0.06502):0.03252,((hCoV-19/Netherlands/ZH-EMC-2280/2021|EPI_ISL_2154193|2021-03-01|Benelux:0.11583,(hCoV-19/Netherlands/NH-RIVM-15758/2021|EPI_ISL_1232433|2021-02-18|Benelux:0.04392,hCoV-19/Netherlands/NH-RIVM-27845/2021|EPI_ISL_1792896|2021-03-21|Benelux:0.12885):0.04178):0.11372,hCoV-19/Benin/250699/2021|EPI_ISL_2958661|2021-02-01|WesternAfrica:0.15284):0):0):0,(((hCoV-19/France/BFC-IPP04280/2021|EPI_ISL_1259303|2021-02-19|France:0.20216,((hCoV-19/USA/CO-CDPHE-2100509191/2021|EPI_ISL_1234167|2021-02-14|NorthAmerica:0.09142,(((IMS-10116-CVDP-022D10BA-3AFB-4313-BD19-6835D722CBA2||2021-03-24|Germany:0.02023,(IMS-10116-CVDP-ADF1542D-343B-4C9A-8558-F6ACCBC7CFCC||2021-03-26|Germany:-0,IMS-10116-CVDP-ACEB1472-7F8F-4322-AB47-F6818E57CA7C||2021-03-30|Germany:0.01096):0.02571):0.15882,(hCoV-19/Germany/BE-ChVir-LB-210128-8338/2021|EPI_ISL_1840660|2021-01-24|Germany:-0,IMS-10033-CVDP-00016||2021-01-24|Germany:-0):0.0174):0,((hCoV-19/Ireland/CN-NVRL-21IRL42562/2021|EPI_ISL_1181883|2021-02-13|NorthernEurope:0.03027,(hCoV-19/England/CAMC-139B22C/2021|EPI_ISL_1275591|2021-03-04|NorthernEurope:0.08075,(hCoV-19/Ireland/CN-NVRL-21IRL31745/2021|EPI_ISL_1118873|2021-02-04|NorthernEurope:0.00277,(IMS-10272-CVDP-C2B12CFB-E086-4A87-9FF0-FBA9A2F17CEE||2021-03-24|Germany:-0,IMS-10214-CVDP-8402B496-F4DC-4432-B0F9-BB9746A5E7C6||2021-04-07|Germany:0.03836):0.13427):0.00127):0.00158):0.04193,hCoV-19/England/QEUH-138F0B8/2021|EPI_ISL_1333084|2021-02-27|NorthernEurope:0.11055):0):0.01648):0.07187,(((hCoV-19/Burkina_Faso/130/2021|EPI_ISL_2227197|2021-01-21|WesternAfrica:0.0449,hCoV-19/Burkina_Faso/155/2021|EPI_ISL_2227199|2021-02-01|WesternAfrica:0.07504):0.05193,(hCoV-19/Togo/NMIMR-21-TGS-070/2021|EPI_ISL_3914909|2021-03-04|WesternAfrica:0.14102,(((hCoV-19/Spain/CT-HUGTiPM010MZ7A11/2021|EPI_ISL_1583545|2021-03-25|SouthernEurope:-0,(hCoV-19/Spain/CT-HUGTiPR014JJ2F11/2021|EPI_ISL_1831644|2021-04-18|SouthernEurope:0.05437,hCoV-19/Spain/CT-HUGTiPR013JG9A12/2021|EPI_ISL_1719751|2021-04-08|SouthernEurope:0.02697):0.01139):0.03836,hCoV-19/Spain/CT-HUGTiPR009AG4E11/2021|EPI_ISL_1386061|2021-03-11|SouthernEurope:-0):0,(hCoV-19/Spain/CT-HUGTiPR015HY5F9/2021|EPI_ISL_2000095|2021-04-28|SouthernEurope:0.08176,(hCoV-19/Spain/CT-HUGTiPM016OY0C8/2021|EPI_ISL_2281323|2021-05-14|SouthernEurope:0.04721,hCoV-19/Spain/CT-HUGTiPR015HY5G9/2021|EPI_ISL_2000110|2021-04-28|SouthernEurope:0.00337):0.07839):0.04974):0.1602):0.07087):0.00071,((hCoV-19/Togo/C5221/2020|EPI_ISL_1575442|2020-12-21|WesternAfrica:0.01202,((hCoV-19/Belgium/rega-5023/2021|EPI_ISL_1382686|2021-03-03|Benelux:0.01686,hCoV-19/Belgium/rega-5484/2021|EPI_ISL_2403997|2021-03-05|Benelux:0.02234):0.11784,(hCoV-19/Cote_d_Ivoire/BKE2230-bc81/2021|EPI_ISL_3545646|2021-02-22|WesternAfrica:0.05282,(hCoV-19/Cote_d_Ivoire/BKE2305-bc85/2021|EPI_ISL_3545634|2021-02-26|WesternAfrica:0.06294,hCoV-19/Cote_d_Ivoire/BKE3553-bc74/2021|EPI_ISL_3631588|2021-04-20|WesternAfrica:0.20815):0.00083):0.05722):0.0745):0.00041,((hCoV-19/Benin/249839/2021|EPI_ISL_2932537|2021-01-31|WesternAfrica:0.12373,(hCoV-19/Cote_d_Ivoire/BKE-2024-bc41/2021|EPI_ISL_1365027|2021-02-12|WesternAfrica:0.08572,hCoV-19/Cote_d_Ivoire/BKE2243-bc10/2021|EPI_ISL_3545643|2021-02-24|WesternAfrica:0.11859):0.07089):0.00063,(((hCoV-19/Burkina_Faso/165/2021|EPI_ISL_2227202|2021-02-09|WesternAfrica:0.14842,(hCoV-19/Burkina_Faso/7688/2021|EPI_ISL_2289102|2021-01-23|WesternAfrica:-0,hCoV-19/Burkina_Faso/7795/2021|EPI_ISL_2289121|2021-01-28|WesternAfrica:0.0137):0.10184):0.00056,((IMS-10375-CVDP-E9741D82-0B19-447D-901D-B3670CAE6A5A||2021-01-06|Germany:-0,IMS-10375-CVDP-037A0420-3F19-4B20-871F-5D5E5BA422EC||2021-01-06|Germany:-0):0.00411,(((hCoV-19/England/CAMC-133C102/2021|EPI_ISL_1831515|2021-02-24|NorthernEurope:0.11883,hCoV-19/Togo/C6329/2021|EPI_ISL_1508894|2021-02-04|WesternAfrica:0.06404):0.0036,(hCoV-19/Burkina_Faso/83/2021|EPI_ISL_2227203|2021-01-11|WesternAfrica:-0,(hCoV-19/France/IDF-B110-78/2021|EPI_ISL_1749368|2021-02-03|France:-0,hCoV-19/Belgium/rega-7965/2021|EPI_ISL_2832699|2021-04-01|Benelux:0.15616):0.06301):0.00189):0.00193,((hCoV-19/Burkina_Faso/151/2021|EPI_ISL_2227198|2021-02-03|WesternAfrica:0.06125,(hCoV-19/Netherlands/OV-RIVM-26611/2021|EPI_ISL_1706084|2021-04-10|Benelux:0.0668,(hCoV-19/Netherlands/GE-RIVM-31281/2021|EPI_ISL_2094357|2021-04-27|Benelux:0.07979,hCoV-19/Netherlands/FL-RIVM-34557/2021|EPI_ISL_2302173|2021-05-02|Benelux:0.09349):0.03359):0.17527):0,(((hCoV-19/Burkina_Faso/7728/2021|EPI_ISL_2289104|2021-01-26|WesternAfrica:-0,hCoV-19/Burkina_Faso/7938/2021|EPI_ISL_2289123|2021-02-03|WesternAfrica:0.02192):0.02716,((hCoV-19/Benin/248651/2021|EPI_ISL_2958658|2021-01-30|WesternAfrica:0.00274,hCoV-19/England/MILK-11A56E9/2021|EPI_ISL_998080|2021-01-29|NorthernEurope:-0):0.01045,(IMS-10375-CVDP-FA8FDA8A-D00F-4A18-B583-8B825266A475||2021-01-26|Germany:-0,IMS-10004-CVDP-D1CEFF86-8781-4A1D-BA24-1F5D5CC767B6||2021-04-14|Germany:0.2137):0.00223):0.02494):0,(((hCoV-19/England/CAMC-144BD0B/2021|EPI_ISL_1451288|2021-03-22|NorthernEurope:0.00337,hCoV-19/England/CAMC-144BC3B/2021|EPI_ISL_1451346|2021-03-22|NorthernEurope:0.00337):0.17214,((IMS-10375-CVDP-7D8A75CB-B7D4-40E2-936E-8E9FC90FF7C4||2021-01-28|Germany:0.01644,IMS-10375-CVDP-6551F1EB-3654-41E1-A361-D7CC31AD498D||2021-01-22|Germany:-0):0,IMS-10375-CVDP-C6C9EE94-AC5F-4D8B-B4C6-6DA5C481AE90||2021-01-22|Germany:-0):0.01387):0,(((hCoV-19/England/CAMC-13FBBE3/2021|EPI_ISL_1374137|2021-03-17|NorthernEurope:-0,hCoV-19/England/RAND-15207B2/2021|EPI_ISL_1740690|2021-04-19|NorthernEurope:0.09041):0.14525,(hCoV-19/France/CVL-IPP08082/2021|EPI_ISL_1582708|2021-03-27|France:0.02793,hCoV-19/France/IDF-CERBAHC-AH3KVTBGXJ-S4/2021|EPI_ISL_2491373|2021-04-12|France:0.07177):0.14472):0,((hCoV-19/Germany/RP-IMB15870/2021|EPI_ISL_1364949|2021-02-10|Germany:0.04936,hCoV-19/Togo/C6636/2021|EPI_ISL_1508990|2021-02-08|WesternAfrica:0.04388):0,(hCoV-19/Togo/C7079/2021|EPI_ISL_1508949|2021-02-17|WesternAfrica:0.06854,hCoV-19/Benin/253312/2021|EPI_ISL_2958667|2021-02-02|WesternAfrica:0.02744):0):0):0.01657):0.00233):0.01217):0.00557):0.014):0.05171):3e-05,((hCoV-19/Benin/254323/2021|EPI_ISL_2958668|2021-02-03|WesternAfrica:0.13239,hCoV-19/England/CAMC-133C0C9/2021|EPI_ISL_1831400|2021-02-23|NorthernEurope:0.18719):0.00017,(((hCoV-19/Slovenia/89830/2021|EPI_ISL_1250658|2021-02-18|EasternEurope:0.02629,((hCoV-19/Austria/CeMM4754/2021|EPI_ISL_1495280|2021-02-25|WesternEurope:0.00374,(hCoV-19/Austria/CeMM5978/2021|EPI_ISL_1495760|2021-03-03|WesternEurope:0.02018,hCoV-19/Austria/CeMM4757/2021|EPI_ISL_1495283|2021-02-26|WesternEurope:0.00648):0):0.04108,(((hCoV-19/Slovenia/141925/2021|EPI_ISL_1675247|2021-03-17|EasternEurope:-0,hCoV-19/Slovenia/144708/2021|EPI_ISL_1495066|2021-03-18|EasternEurope:0.00274):0.0028,(hCoV-19/Slovenia/151939/2021|EPI_ISL_1675248|2021-03-22|EasternEurope:0.00115,(IMS-10116-CVDP-B3BA2615-47C4-4468-AF81-62A8AD6B9991||2021-04-08|Germany:0.04681,(hCoV-19/Slovenia/174086/2021|EPI_ISL_1973575|2021-03-30|EasternEurope:0.01652,hCoV-19/Slovenia/162436/2021|EPI_ISL_1657058|2021-03-25|EasternEurope:0.00282):0.00564):0.00091):0.01535):0.07796,(hCoV-19/Slovenia/107726/2021|EPI_ISL_1406290|2021-03-01|EasternEurope:0.03415,(hCoV-19/Slovenia/88655/2021|EPI_ISL_1273388|2021-02-18|EasternEurope:0.00206,(hCoV-19/Slovenia/87822/2021|EPI_ISL_1250657|2021-02-18|EasternEurope:-0,(hCoV-19/Slovenia/99407/2021|EPI_ISL_1181840|2021-02-24|EasternEurope:0.00248,((hCoV-19/Austria/CeMM5026/2021|EPI_ISL_1495356|2021-03-01|WesternEurope:0.0146,hCoV-19/Austria/CeMM4751/2021|EPI_ISL_1495277|2021-02-25|WesternEurope:0.00364):0.00098,(hCoV-19/Austria/CeMM4752/2021|EPI_ISL_1495278|2021-02-25|WesternEurope:0.00356,hCoV-19/Austria/CeMM5979/2021|EPI_ISL_1495761|2021-03-03|WesternEurope:0.02):0.00105):0.00061):0.01396):0.00206):0.00195):0.00278):0.01886):0.00064):0.07601,(hCoV-19/Slovenia/92278/2021|EPI_ISL_1250681|2021-02-20|EasternEurope:0.08054,((hCoV-19/Slovenia/76280/2021|EPI_ISL_1181861|2021-02-11|EasternEurope:0.03026,(hCoV-19/Slovenia/76392/2021|EPI_ISL_1181859|2021-02-11|EasternEurope:0.02783,(((hCoV-19/Slovenia/65006/2021|EPI_ISL_1063521|2021-02-04|EasternEurope:0.00327,hCoV-19/Slovenia/vero-65006-3p/2021|EPI_ISL_1668566|2021-02-04|EasternEurope:0.00327):0.00151,(hCoV-19/Slovenia/61741/2021|EPI_ISL_1063996|2021-02-03|EasternEurope:0.00023,hCoV-19/Slovenia/104842/2021|EPI_ISL_1406287|2021-02-26|EasternEurope:0.06324):0.00182):0.00193,(hCoV-19/Slovenia/89591/2021|EPI_ISL_1250661|2021-02-18|EasternEurope:0.04142,(hCoV-19/Slovenia/90174/2021|EPI_ISL_1250677|2021-02-19|EasternEurope:0.04401,(hCoV-19/Slovenia/73053/2021|EPI_ISL_1181852|2021-02-10|EasternEurope:0.00337,(hCoV-19/Slovenia/75819/2021|EPI_ISL_1181856|2021-02-11|EasternEurope:0.00341,(hCoV-19/Slovenia/80233/2021|EPI_ISL_1181862|2021-02-14|EasternEurope:-0,(hCoV-19/Slovenia/91878/2021|EPI_ISL_1250667|2021-02-19|EasternEurope:-0,hCoV-19/Slovenia/153944/2021|EPI_ISL_1675250|2021-03-23|EasternEurope:0.08767):0.0137):0.01163):0.0027):0.01598):0.00015):0.00364):0.00194):0.00243):0.02562,(((hCoV-19/Slovenia/65882_VERO/2021|EPI_ISL_1509922|2021-02-05|EasternEurope:-0,hCoV-19/Slovenia/vero-65882-3p/2021|EPI_ISL_1668569|2021-02-05|EasternEurope:-0):0.02085,(hCoV-19/Slovenia/90716/2021|EPI_ISL_1250678|2021-02-19|EasternEurope:0.0446,((hCoV-19/Slovenia/73271/2021|EPI_ISL_1118864|2021-02-10|EasternEurope:0.00822,hCoV-19/Slovenia/68981/2021|EPI_ISL_1063496|2021-02-07|EasternEurope:-0):0.01108,(hCoV-19/Slovenia/vero-65882-1p/2021|EPI_ISL_1668571|2021-02-05|EasternEurope:0.00324,(hCoV-19/Slovenia/65882/2021|EPI_ISL_1063522|2021-02-05|EasternEurope:0.0024,(hCoV-19/Slovenia/vero-68981-3p/2021|EPI_ISL_1668567|2021-02-07|EasternEurope:-0,(hCoV-19/Slovenia/75526/2021|EPI_ISL_1118863|2021-02-11|EasternEurope:0.00337,(hCoV-19/Slovenia/81717/2021|EPI_ISL_1250645|2021-02-15|EasternEurope:-0,hCoV-19/Slovenia/83275/2021|EPI_ISL_1273386|2021-02-16|EasternEurope:0.00274):0.01433):0.00759):0.00788):0.00084):0.00236):0.00065):0.0146):0.0186,(hCoV-19/Slovenia/76019/2021|EPI_ISL_1181860|2021-02-11|EasternEurope:0.05589,hCoV-19/Slovenia/vero-61741-3p/2021|EPI_ISL_1668564|2021-02-03|EasternEurope:0.03397):0):0):0):0.02723):0.07076,(IMS-10375-CVDP-A8D50211-B0EF-4D49-9699-3EF7C609DB80||2021-01-14|Germany:0.02192,(((((IMS-10216-CVDP-9BB50E9A-D2D6-4816-98DC-21B820F673B4||2021-03-24|Germany:0.0792,IMS-10013-CVDP-D953695E-EABC-456D-9116-E0C9344E82F0||2021-03-17|Germany:0.06002):0.07285,(((IMS-10013-CVDP-DF932E42-9D4E-4359-9A88-DEB143A1FF88||2021-04-10|Germany:0.0655,((((IMS-10122-CVDP-74B01FD9-F80D-4695-87F6-E94F454B169E||2021-04-23|Germany:0.04263,IMS-10122-CVDP-8240280E-2795-40B5-9FAF-B3640C0EF76E||2021-04-26|Germany:0.05084):0,(IMS-10122-CVDP-35E898FA-6741-441C-BA3E-CF972797A820||2021-04-27|Germany:0.00042,IMS-10122-CVDP-DC6CE05E-3AE2-4BEB-9CBD-5248CCA0CA1F||2021-05-03|Germany:0.01686):0.05317):0.02458,(IMS-10375-CVDP-E3C496DB-3251-4620-8E69-D7295F911B07||2021-05-05|Germany:0.04418,IMS-10375-CVDP-04325008-3A05-4378-9849-59FCFC2D09E2||2021-05-07|Germany:0.04966):0.0559):0,IMS-10375-CVDP-46ED5A1D-01D0-4E53-953A-DDA357A39A49||2021-04-28|Germany:0.08091):0.0339):0.11751,IMS-10013-CVDP-BE0C459F-2B24-408D-A68E-6BB48F3B76A8||2021-03-12|Germany:0.10356):0,((IMS-10122-CVDP-A7E20DCA-0DCE-4DA2-B71B-A21999FFE89E||2021-02-15|Germany:0.02821,IMS-10122-CVDP-6004B25D-A3FB-40C6-8A78-7B26866EEBB4||2021-02-16|Germany:0.03095):0,(IMS-10122-CVDP-F90D5191-80EC-467D-B47B-BA939C145AB7||2021-03-30|Germany:0.14589,(IMS-10122-CVDP-E62D5963-7FA3-4129-8D74-28CED77D6191||2021-02-08|Germany:-0,IMS-10122-CVDP-EFBEFEFF-68D0-46BF-B5AE-0D5B363AAA3F||2021-02-11|Germany:0.00822):0.0089):0.00013):0.00685):0.01562):0.03212,((IMS-10116-CVDP-B61EA1F1-7866-4E25-87A9-0CD2C618CE4E||2021-02-25|Germany:0.00337,IMS-10116-CVDP-3BE6F909-DACF-411C-8B74-A04729055011||2021-02-25|Germany:0.00337):0.03953,(IMS-10116-CVDP-D9952035-E5CA-4517-9B17-80C060F09A02||2021-02-25|Germany:0.00337,IMS-10116-CVDP-0C270679-265E-4760-87C5-7263FCB1CC03||2021-02-25|Germany:0.00337):0.03953):0.0673):0,((IMS-10375-CVDP-816FA46F-5A84-4183-9CE3-46BED13AA174||2021-01-26|Germany:0.01389,(IMS-10375-CVDP-E3E77035-52F4-4B2F-9C73-34B0C836DAD8||2021-01-26|Germany:-0,IMS-10122-CVDP-489BE419-4FC2-4969-B6EE-B8E78447440E||2021-02-19|Germany:0.06575):0.01389):0.01412,(((IMS-10020-CVDP-AEC772DB-C3FB-453D-A3ED-75AB1F76D661||2021-02-17|Germany:-0,IMS-10020-CVDP-A927E4B7-8FC9-4B32-B4BE-C4B8401D64D7||2021-03-13|Germany:0.06575):0.07277,(IMS-10375-CVDP-F25747A9-AB4C-45B9-8C0D-39834591496A||2021-02-19|Germany:0.04392,(IMS-10375-CVDP-C9058AF0-5328-40E3-9473-AA0EFB780F40||2021-03-10|Germany:0.08237,IMS-10020-CVDP-3DAE9032-A476-4DAD-B32F-BAE8F7EA1058||2021-02-24|Germany:0.04402):0.0136):0.03433):0.00617,(IMS-10375-CVDP-C3511CBB-3546-4384-A6DA-C00317155399||2021-01-20|Germany:-0,(IMS-10020-CVDP-B4F1A0DB-BC35-4486-AC16-26569BEF7999||2021-02-04|Germany:0.0254,(IMS-10375-CVDP-A913D8BF-24DA-468F-AB6D-C9A0D0FEAE71||2021-02-10|Germany:0.04127,(((IMS-10122-CVDP-00729||2021-01-29|Germany:-0,((IMS-10375-CVDP-2AEDE7B8-68D5-45F8-BEC0-C1776CD0B139||2021-02-08|Germany:0.0137,IMS-10375-CVDP-86DA3ED0-6A9C-447D-BE70-3D0BDC83152F||2021-02-03|Germany:-0):0.00205,(IMS-10020-CVDP-2D0E1908-D441-4AD7-96F4-6148BF57965D||2021-02-11|Germany:0.00337,((IMS-10116-CVDP-2622F90B-904E-4CB5-ADB1-FECBAAA145A4||2021-02-25|Germany:0.01096,IMS-10375-CVDP-C69AAED3-75FF-483B-9ED9-90FF7306930D||2021-02-21|Germany:-0):0.00206,(IMS-10338-CVDP-8129BB8F-52C3-4B4F-B360-65B4C20D7221||2021-03-06|Germany:0.02921,(IMS-10097-CVDP-134327AD-28E7-4964-9AFF-7055D6E50A7D||2021-03-29|Germany:-0,IMS-10013-CVDP-FD8A051A-6293-4F06-9BA2-9CABC3AFCE9F||2021-04-10|Germany:0.03288):0.09222):0.00846):0.02871):0.02059):0.01165):0.00223,(((IMS-10375-CVDP-56E645BE-258D-4F73-AFC6-8CACEE1E436D||2021-02-01|Germany:-0,IMS-10375-CVDP-426AFACC-3688-4CC4-8DE8-AC68BC1DEBDE||2021-02-01|Germany:-0):0.00206,(IMS-10375-CVDP-4391C4CD-795D-4C4E-A85B-1318802CA775||2021-02-01|Germany:-0,IMS-10375-CVDP-19B5D4B7-0F79-443F-ABB1-F85DB924137B||2021-02-01|Germany:-0):0.00206):0.00548,(IMS-10375-CVDP-7D98E0B1-B092-4818-B9CF-15CC439907D8||2021-01-30|Germany:-0,((IMS-10375-CVDP-55686420-99A0-486F-BFDF-AE03D5DDC8AE||2021-02-05|Germany:0.00328,IMS-10375-CVDP-C2E43A3D-79B2-4A95-8391-375CA8E4DB53||2021-02-12|Germany:0.02246):0.00094,(hCoV-19/Germany/BW-RKI-I-041452/2021|EPI_ISL_1348629|2021-02-08|Germany:0.01152,IMS-10375-CVDP-A2FD6AB2-6FA1-4503-9653-B28F2D643FF7||2021-02-05|Germany:0.0033):0.00092):0.01222):0.00206):0.00291):0.00211,(IMS-10020-CVDP-6B27BCFD-DA13-448B-85D9-FF34467D8157||2021-02-18|Germany:0.05913,(((IMS-10375-CVDP-EA1E5FDB-0DA2-48D5-93EB-B0C37B75EAF1||2021-02-28|Germany:0.05252,IMS-10122-CVDP-1673||2021-02-15|Germany:0.01691):0.00135,((IMS-10020-CVDP-1E4BC53D-7766-4BC3-A1EC-67659BD4A268||2021-03-20|Germany:0.08249,IMS-10020-CVDP-20339C39-AE28-40C3-B8DB-14C1E2977D15||2021-02-24|Germany:0.01674):0,(IMS-10117-CVDP-DAAC8316-D7C1-4D75-9201-848437BE1F21||2021-03-04|Germany:0.03866,((((IMS-10225-CVDP-6365C2F7-9837-4BEA-A47B-F490050DEDBF||2021-03-04|Germany:0.01871,IMS-10375-CVDP-7180DCBC-9EE4-4DEB-B494-46A71884B619||2021-03-10|Germany:0.03515):0,(IMS-10225-CVDP-142CBA7B-DBA9-4C42-88E8-D1FC9946B7FC||2021-03-04|Germany:0.01871,IMS-10117-CVDP-C54D0316-36AC-4923-A260-8F65F48363E3||2021-03-06|Germany:0.02419):0):0.00108,((IMS-10117-CVDP-49FC3F0A-A90B-443E-9416-CFF45711AEEB||2021-03-16|Germany:0.05267,(IMS-10117-CVDP-292CCFA5-3C77-46C4-A3F6-195661846128||2021-03-02|Germany:0.01431,IMS-10115-CVDP-281F44A0-06E9-4FCF-A2AC-3C0C6F57C8D5||2021-02-28|Germany:0.00883):0):0,(IMS-10225-CVDP-2A757CDC-7A02-4C05-8396-968FE97AE29D||2021-03-04|Germany:0.01979,(IMS-10188-CVDP-0866FE4D-1F95-4972-A912-9712F0E56F59||2021-05-12|Germany:0.11926,(IMS-10117-CVDP-5AD0A6BC-5AFD-45EA-B627-7F279F0B59FF||2021-04-23|Germany:0.00063,IMS-10188-CVDP-D8576D55-C234-489C-A0FC-A10729C56A13||2021-04-24|Germany:0.00337):0.06657):0.08957):0):0):0.01887,((IMS-10033-CVDP-360AC696-B6F0-46D5-98B3-5BB0685978DB||2021-04-15|Germany:0.13713,IMS-10225-CVDP-113529BF-EAFE-4A09-B07B-58C29E54C527||2021-03-11|Germany:0.04124):0,(((IMS-10122-CVDP-CF2B19BA-C364-4F3C-8D43-F04DBB904EEE||2021-04-19|Germany:0.05809,hCoV-19/Germany/BW-ChVir-LB-210423-5730/2021|EPI_ISL_1885882|2021-04-08|Germany:0.02795):0,IMS-10225-CVDP-2B7903A6-796E-4822-9193-A2C37F98CF66||2021-04-15|Germany:0.04713):0.09,IMS-10116-CVDP-0AF821AB-93F1-4947-8D35-CB7480F55ADD||2021-03-08|Germany:0.03302):0):0.01659):0):0):0.02618):0,IMS-10033-CVDP-2C167949-9237-46F0-A120-3DBCE7843BB5||2021-03-21|Germany:0.11141):0.03265):0):0.00405):0.00057):0.01569):0.00223):0.00934):0):0.02679,(IMS-10375-CVDP-1295C7D1-A5D7-4B1C-B5E1-90340E5F03C1||2021-01-06|Germany:-0,((IMS-10375-CVDP-86A35159-6ADA-4F48-A43E-E6D6AD7CCE96||2021-01-28|Germany:0.02912,(IMS-10225-CVDP-00058||2021-01-28|Germany:-0,(IMS-10020-CVDP-8F027E73-B985-4B2C-901F-AAFA40AD2C48||2021-02-12|Germany:0.01981,IMS-10375-CVDP-19A8A649-D460-4C0D-B7D3-A297BFBC4ED3||2021-02-12|Germany:0.01981):0.02128):0.02912):0.00053,(IMS-10375-CVDP-13541D55-70D3-43F2-9726-EB3DF2A91C2A||2021-01-24|Germany:0.01748,(IMS-10117-CVDP-D27DB5F6-70C0-4134-A01B-778039BA61F3||2021-03-02|Germany:0.10804,((IMS-10375-CVDP-E4D4A506-6FE6-43E6-8064-AB66047706EC||2021-01-28|Germany:0.0137,IMS-10375-CVDP-7102E95C-FDC4-4FD0-BA85-2A9FA8177F4A||2021-01-23|Germany:-0):0.00205,(((IMS-10375-CVDP-B2BEFB1D-3110-41DA-9927-92E6C6DD7898||2021-01-31|Germany:-0,IMS-10375-CVDP-D7A8C77A-BAD5-4CCF-A611-4B3CE5F30F74||2021-02-01|Germany:0.00274):0.00206,((IMS-10225-CVDP-E9AB812E-FDC8-4C69-991B-C76F55F12548||2021-03-04|Germany:0.0242,IMS-10117-CVDP-89655432-3835-4371-9B7E-12C57BE424A5||2021-03-30|Germany:0.09544):0,((IMS-10004-CVDP-E79C74D3-8E7D-4408-8AAE-260C832AA749||2021-03-10|Germany:0.04064,(IMS-10122-CVDP-EE5F4CD8-DBC2-46B9-BE4A-4A1D5F7C87B9||2021-03-19|Germany:0.00789,(IMS-10122-CVDP-13EC3E24-E612-4D1A-804D-7BF97C8BE4BC||2021-03-29|Germany:0.03034,(IMS-10122-CVDP-C9EA1C29-4E2E-432E-8091-7FE942F664A3||2021-04-13|Germany:0.04114,IMS-10122-CVDP-8C8F7AB5-D672-46CF-A86E-39159D249738||2021-04-16|Germany:0.04936):0.0303):0.00495):0.05741):0,((IMS-10013-CVDP-1E1C89F5-A62F-477A-8E7F-C4BDE53D823B||2021-03-19|Germany:0.06374,IMS-10375-CVDP-515F797F-CCBE-4639-B2D0-A51BD7426000||2021-03-10|Germany:0.03908):0,((IMS-10375-CVDP-5868261E-E032-4D38-9D01-B0DFC9D506D7||2021-04-28|Germany:0.08224,(IMS-10375-CVDP-1B87E5A6-7A9A-4F28-89EE-CE004F5F90A3||2021-04-15|Germany:0.04662,IMS-10375-CVDP-C2D09195-8350-4FE2-8C72-A88C5E6DCB55||2021-04-26|Germany:0.07676):0):0.00054,(IMS-10375-CVDP-2700E757-84C3-4BEF-AB50-9B15818ADD43||2021-04-13|Germany:0.00164,(IMS-10116-CVDP-9441EE6D-BBAD-4333-AF43-EFA877D1D8B7||2021-04-27|Germany:0.00058,(IMS-10150-CVDP-FA316BC4-7D96-4BB0-8032-C4242A763535||2021-05-05|Germany:0.00316,hCoV-19/Germany/un-RKI-I-145081/2021|EPI_ISL_2129363|2021-05-10|Germany:0.01686):0.01934):0.03942):0.04005):0.09054):0.00156):0):0.06552):0.02049,(IMS-10375-CVDP-A6AE9848-726F-444C-AC98-2B7519111270||2021-02-03|Germany:0.03076,(IMS-10209-CVDP-805FF1DA-AA2E-4863-9F45-4C60043157D8||2021-05-04|Germany:0.15899,(((IMS-10116-CVDP-26BFECBE-94B2-4298-B500-E3A326786243||2021-04-27|Germany:0.07889,(IMS-10117-CVDP-4A53A189-3F67-4314-B553-C39B669DCEE4||2021-04-30|Germany:0.03336,IMS-10013-CVDP-EA330524-B175-4598-B1D5-1B176CF26BD9||2021-05-08|Germany:0.05527):0.05375):0.02135,IMS-10036-CVDP-F6F2E231-8947-4C6D-BA53-AC621F0A6615||2021-04-21|Germany:0.0838):0,((IMS-10013-CVDP-7483CE0E-B097-4637-8F92-FE400DB691D8||2021-05-11|Germany:0.11658,(IMS-10122-CVDP-D415D408-FEE2-4BBC-BC49-7ABAA6B1AC0D||2021-05-14|Germany:0.11014,(IMS-10122-CVDP-59854035-78AD-467C-B71B-C796976B3375||2021-05-26|Germany:0.0809,(IMS-10122-CVDP-32E26401-80D7-41FC-93B8-38366AAF347F||2021-06-01|Germany:0.04382,IMS-10122-CVDP-B5159E4F-8BC5-4CAD-ACAA-5618181A731A||2021-06-01|Germany:0.04382):0.05352):0.06212):0.01466):0,(IMS-10209-CVDP-E6941185-206F-46D7-99D5-5C5F00D61027||2021-05-16|Germany:0.03425,(IMS-10023-CVDP-28319D59-92FF-4117-B278-D0E515D0843E||2021-06-01|Germany:0.07603,(IMS-10209-CVDP-BE8DA9DC-EAE4-40EA-9A2D-E2CF3C2458B7||2021-05-05|Germany:-0,((IMS-10209-CVDP-67E919CC-558E-4846-8697-883E9B2BE907||2021-05-16|Germany:-0,IMS-10013-CVDP-33E1C1B7-DD67-4D17-BD70-7521744506FF||2021-05-27|Germany:0.03014):0.00257,((IMS-10209-CVDP-5E89498D-CFB3-4CF4-BCB0-32CEA6BAE213||2021-05-24|Germany:0.01996,IMS-10023-CVDP-FA683F9A-3B88-4410-805A-1C36AE9064C4||2021-05-28|Germany:0.03092):0.00015,(IMS-10327-CVDP-DB5601CB-0B99-4FA9-B99B-2210398E7A28||2021-05-28|Germany:0.03035,IMS-10327-CVDP-B8FF5364-AFED-4601-A747-AF758BDCC154||2021-05-19|Germany:0.0057):0.00071):0.00438):0.02757):0.00206):0.00206):0.09603):0.02201):0.03957):0.11835):0):0.00142):0.00189):0.01081):0.00121):0.03062):0):0):0.05525):0.0006):0):2e-05):0.00031):0.00026):0):0.02517):0,((((((hCoV-19/Cote_d_Ivoire/BKE2269-bc15/2021|EPI_ISL_3545630|2021-02-25|WesternAfrica:0.09065,(hCoV-19/Spain/CT-HUGTiPM007CJ9F5/2021|EPI_ISL_1347071|2021-03-10|SouthernEurope:0.12055,hCoV-19/BurkinaFaso/B06-1484/2021|EPI_ISL_1591100|2021-01-25|WesternAfrica:-0):0.00572):0.00064,(hCoV-19/India/WB-1930300627314/2021|EPI_ISL_2132720|2021-03-19|APAC:0.12195,(hCoV-19/India/PY-COV2-13520_S57_R1_001/2021|EPI_ISL_3275790|2021-03-05|APAC:0.08359,(hCoV-19/Belgium/ULG-12787/2021|EPI_ISL_1171547|2021-02-24|Benelux:-0,(hCoV-19/Belgium/Aalst-OLVZ-8028093/2021|EPI_ISL_1549135|2021-03-18|Benelux:0.00911,(hCoV-19/Belgium/Aalst-OLVZ-8028085/2021|EPI_ISL_1549134|2021-03-18|Benelux:0.00069,(hCoV-19/Belgium/Aalst-OLVZ-8029254/2021|EPI_ISL_1549136|2021-03-19|Benelux:0.00343,hCoV-19/Belgium/Aalst-OLVZ-8030833/2021|EPI_ISL_1549137|2021-03-20|Benelux:0.00617):0):0.00842):0.05117):0.05893):0):0.02962):0.10061,((hCoV-19/Switzerland/SG-ETHZ-451760/2021|EPI_ISL_1130204|2021-01-14|WesternEurope:0.02564,(hCoV-19/Switzerland/SG-UHB-724907300/2021|EPI_ISL_2484583|2021-01-23|WesternEurope:0.03782,((hCoV-19/Switzerland/AR-UHB-724906500/2021|EPI_ISL_2484581|2021-01-23|WesternEurope:0.03025,hCoV-19/Switzerland/SG-UHB-725261100/2021|EPI_ISL_2484541|2021-01-25|WesternEurope:0.03573):0.00552,(hCoV-19/Switzerland/SG-UHB-725714400/2021|EPI_ISL_2484607|2021-01-26|WesternEurope:0.04199,(hCoV-19/Switzerland/SG-UHB-4181240201/2021|EPI_ISL_2484440|2021-01-27|WesternEurope:0.0429,(hCoV-19/Switzerland/SG-ETHZ-451540/2021|EPI_ISL_1130202|2021-01-12|WesternEurope:-0,(hCoV-19/Switzerland/SG-ETHZ-460721/2021|EPI_ISL_1130199|2021-01-15|WesternEurope:-0,(((hCoV-19/Switzerland/GEN3444/2021|EPI_ISL_1370392|2021-02-24|WesternEurope:0.00337,hCoV-19/Switzerland/GEN3442/2021|EPI_ISL_1370388|2021-02-24|WesternEurope:0.00337):0.07831,(hCoV-19/Switzerland/SG-UHB-4180991001/2021|EPI_ISL_2484555|2021-01-26|WesternEurope:-0,hCoV-19/Switzerland/SG-UHB-4180929701/2021|EPI_ISL_2484554|2021-01-26|WesternEurope:-0):0.00223):0.00992,((hCoV-19/Switzerland/SG-UHB-724905200/2021|EPI_ISL_2484579|2021-01-23|WesternEurope:-0,hCoV-19/Switzerland/SG-UHB-724906700/2021|EPI_ISL_2484343|2021-01-23|WesternEurope:-0):0.00206,(hCoV-19/Switzerland/SG-UHB-724905700/2021|EPI_ISL_2484580|2021-01-23|WesternEurope:-0,hCoV-19/Switzerland/BS-UHB-351261/2021|EPI_ISL_1388124|2021-01-25|WesternEurope:0.00548):0.00206):0.00187):0.01799):0.00822):0.0018):0.00183):0.00199):0.00205):0.01248):0,(hCoV-19/Switzerland/SG-ETHZ-461186/2021|EPI_ISL_1259431|2021-01-20|WesternEurope:-0,hCoV-19/Switzerland/SG-ETHZ-461200/2021|EPI_ISL_1259432|2021-01-20|WesternEurope:-0):0.04208):0.05119):0.01227,(((hCoV-19/Senegal/SN-IR1-0013954/2020|EPI_ISL_1633465|2020-12-17|WesternAfrica:0.00599,((hCoV-19/France/PDL-IPP05410/2021|EPI_ISL_1381827|2021-01-14|France:-0,hCoV-19/France/BRE-IPP09639/2021|EPI_ISL_2178413|2021-04-09|France:0.23288):0.01587,((hCoV-19/France/IDF-HMN-21022260399/2021|EPI_ISL_1672661|2021-02-24|France:0.04124,(hCoV-19/France/IDF-HMN-21042160383/2021|EPI_ISL_2259323|2021-04-13|France:0.00294,hCoV-19/France/CVL-HCL021106120501/2021|EPI_ISL_2629297|2021-04-23|France:0.03034):0.1698):0.04702,(hCoV-19/Belgium/rega-3848/2021|EPI_ISL_1322650|2021-02-20|Benelux:0.03371,(hCoV-19/Belgium/UGent-2572/2021|EPI_ISL_1273195|2021-02-26|Benelux:0.00337,hCoV-19/Belgium/12105150401/2021|EPI_ISL_2365910|2021-03-22|Benelux:0.06913):0.04678):0.04359):0.03993):0.06673):0,hCoV-19/Burkina_Faso/7934/2020|EPI_ISL_2289107|2020-12-22|WesternAfrica:0.01965):0.00651,hCoV-19/England/205241493/2020|EPI_ISL_769875|2020-12-22|NorthernEurope:0.02616):0):0,((hCoV-19/Cote_d_Ivoire/BKE2119-bc78/2021|EPI_ISL_3545637|2021-02-17|WesternAfrica:0.18225,((((hCoV-19/France/ARA-HCL021042048301/2021|EPI_ISL_1313043|2021-01-04|France:-0,(hCoV-19/France/ARA-HCL021061395501/2021|EPI_ISL_1707498|2021-03-30|France:0.09439,(hCoV-19/France/ARA-700000210773/2021|EPI_ISL_1490236|2021-03-11|France:-0,((hCoV-19/France/ARA-700000220342/2021|EPI_ISL_1483786|2021-03-25|France:0.0202,hCoV-19/France/ARA-700000203627/2021|EPI_ISL_1483774|2021-03-18|France:0.00103):0.00137,(hCoV-19/France/ARA-700000204248/2021|EPI_ISL_1483776|2021-03-18|France:0.00239,hCoV-19/France/ARA-CFD700000127612/2021|EPI_ISL_1731504|2021-04-14|France:0.07637):0):0.01678):0.04234):0.13849):0.0495,(hCoV-19/France/NAQ-0008096/2021|EPI_ISL_934974|2021-01-15|France:0.02969,(hCoV-19/Belgium/rega-6129/2021|EPI_ISL_2404567|2021-03-30|Benelux:0.03336,((hCoV-19/Belgium/rega-6128/2021|EPI_ISL_2404566|2021-03-30|Benelux:0.00337,hCoV-19/Belgium/rega-6132/2021|EPI_ISL_2404570|2021-03-30|Benelux:0.00337):0.00146,((hCoV-19/Belgium/rega-6126/2021|EPI_ISL_2404564|2021-03-30|Benelux:0.00314,hCoV-19/Belgium/rega-6131/2021|EPI_ISL_2404569|2021-03-30|Benelux:0.00314):0.00095,(hCoV-19/Belgium/rega-6127/2021|EPI_ISL_2404565|2021-03-30|Benelux:0.00314,hCoV-19/Belgium/rega-6130/2021|EPI_ISL_2404568|2021-03-30|Benelux:0.00314):0.00095):0.00074):0.02852):0.19907):0.04995):0.0006,hCoV-19/USA/un-CDC-MNRW-7077/2020|EPI_ISL_1483230|2020-12-30|NorthAmerica:0.03641):0,((IMS-10020-CVDP-8ACCC9A5-719F-4655-AA4A-38EC849531B3||2021-02-24|Germany:0.04344,IMS-10013-CVDP-1C5E9B1C-E16F-4DE5-9EAC-8F6B9B7A0B37||2021-03-19|Germany:0.10646):0.14638,(((hCoV-19/France/IDF-HCL021020618301/2021|EPI_ISL_1312374|2021-01-25|France:-0,(hCoV-19/France/ARA-HCL021039976101/2021|EPI_ISL_1253568|2021-02-23|France:0.05266,(hCoV-19/France/ARA-HCL021032370101/2021|EPI_ISL_1287749|2021-02-15|France:-0,(hCoV-19/France/ARA-HCL021045105001/2021|EPI_ISL_1313001|2021-03-03|France:0.02195,hCoV-19/France/ARA-HCL021059536201/2021|EPI_ISL_1707485|2021-03-17|France:0.06031):0.02188):0.03074):0.0268):0.03333,((hCoV-19/France/IDF-IPP03826/2021|EPI_ISL_1118909|2021-02-04|France:0.01049,(hCoV-19/France/IDF-IPP03794/2021|EPI_ISL_1118906|2021-02-06|France:-0,hCoV-19/France/NAQ-CERBAHC-20210328-S38/2021|EPI_ISL_1403498|2021-03-05|France:0.07397):0.01597):0,((hCoV-19/France/NAQ-HCL021062774101/2021|EPI_ISL_1707517|2021-03-30|France:0.15342,hCoV-19/France/IDF-IPP03791/2021|EPI_ISL_1118903|2021-02-02|France:-0):0.00206,(hCoV-19/France/NAQ-HCL021056643701/2021|EPI_ISL_1587569|2021-03-22|France:0.1288,(hCoV-19/France/NAQ-HCL021056643901/2021|EPI_ISL_1587554|2021-03-22|France:0.00337,hCoV-19/France/NAQ-HCL021056644401/2021|EPI_ISL_1587570|2021-03-22|France:0.00337):0.12542):0.00477):0.00295):0.05024):0,hCoV-19/France/IDF-IPP03793/2021|EPI_ISL_1118905|2021-02-02|France:0.05525):0.0743):0):0.01161):0,(((hCoV-19/Benin/251455/2021|EPI_ISL_2958665|2021-02-01|WesternAfrica:0.12603,hCoV-19/France/PDL-IPP05409/2021|EPI_ISL_1381826|2021-01-12|France:0.07123):0,(hCoV-19/France/ARA-HCL021030056501/2021|EPI_ISL_1253544|2021-02-02|France:0.12877,hCoV-19/Rwanda/NRLNAT1088/2020|EPI_ISL_1020288|2020-12-17|EasternAfrica:0.00011):0):0.01239,hCoV-19/England/CAMC-141BE10/2021|EPI_ISL_1410265|2021-03-19|NorthernEurope:0.26445):0):0):0.01442,((hCoV-19/France/CVL-IPP06156/2021|EPI_ISL_1443884|2021-03-16|France:0.24112,((hCoV-19/France/ARA-HCL021032336801/2021|EPI_ISL_1287745|2021-02-10|France:0.03288,hCoV-19/France/ARA-HCL021023116401/2021|EPI_ISL_1312379|2021-01-29|France:-0):0,hCoV-19/France/ARA-HCL021032341001/2021|EPI_ISL_1287746|2021-02-08|France:0.0274):0.1151):0.02952,(hCoV-19/Switzerland/ZH-UZH-IMV147/2021|EPI_ISL_811127|2021-01-06|WesternEurope:0.04717,(hCoV-19/Netherlands/ZH-EMC-1312/2020|EPI_ISL_801441|2020-12-24|Benelux:-0,hCoV-19/Netherlands/ZH-EMC-1313/2020|EPI_ISL_801442|2020-12-28|Benelux:0.01093):0.01161):0.03444):0):0):0,(((((((hCoV-19/England/CAMC-1323C85/2021|EPI_ISL_1333887|2021-02-23|NorthernEurope:0.09883,hCoV-19/Cote_d_Ivoire/BKE1661-bc58/2021|EPI_ISL_3545645|2021-01-19|WesternAfrica:0.00294):0,hCoV-19/Cote_d_Ivoire/BKE-2034-bc65/2021|EPI_ISL_1365030|2021-02-11|WesternAfrica:0.06596):0.05192,(hCoV-19/France/IDF-IPP06553/2021|EPI_ISL_1443910|2021-03-16|France:0.14247,(hCoV-19/Benin/250471/2021|EPI_ISL_2958659|2021-01-31|WesternAfrica:0.00882,hCoV-19/Benin/250498/2021|EPI_ISL_2958660|2021-01-31|WesternAfrica:0.00882):0.0131):0.06582):0.03629,hCoV-19/Togo/C5737/2021|EPI_ISL_1675094|2021-01-22|WesternAfrica:0.09937):0,(hCoV-19/Nigeria/BCVL-18912/2021|EPI_ISL_985238|2021-01-05|WesternAfrica:-0,(IMS-10173-CVDP-341FE4AE-F7B9-4772-81F9-22A364862724||2021-01-16|Germany:0.01219,(hCoV-19/Togo/NMIMR-21-TGS-110/2021|EPI_ISL_3914952|2021-03-09|WesternAfrica:0.12737,hCoV-19/Togo/C6588/2021|EPI_ISL_1508959|2021-02-05|WesternAfrica:0.0397):0.02729):0.01795):0.0528):0.02607,hCoV-19/Belgium/rega-3206/2021|EPI_ISL_1094192|2021-01-30|Benelux:0.14736):0,(((hCoV-19/Belgium/Jessa_55-2102-000125b/2021|EPI_ISL_949093|2021-01-11|Benelux:0.08211,((hCoV-19/France/ARA-HCL021029951901/2021|EPI_ISL_1253550|2021-02-02|France:0.13006,((hCoV-19/USA/OR-TRACE-BENT-011821-695/2021|EPI_ISL_2301442|2021-01-18|NorthAmerica:0.05586,hCoV-19/Benin/255062/2021|EPI_ISL_2958669|2021-02-03|WesternAfrica:0.0997):0.0331,((hCoV-19/Togo/C6559/2021|EPI_ISL_1586900|2021-02-05|WesternAfrica:0.11443,hCoV-19/Togo/C6595/2021|EPI_ISL_1586901|2021-02-06|WesternAfrica:0.11717):0.02385,((hCoV-19/France/ARA-HCL021022323801/2021|EPI_ISL_1312377|2021-01-28|France:0.02824,hCoV-19/France/IDF-HMN-21022250165/2021|EPI_ISL_1672499|2021-02-25|France:0.10496):0.08811,(hCoV-19/France/NAQ-HCL021039534501/2021|EPI_ISL_1290840|2021-02-12|France:0.08634,hCoV-19/Spain/PV-HUD-98717083/2021|EPI_ISL_1495974|2021-01-28|SouthernEurope:0.04524):0.07112):0):0):0):0.00512,((((hCoV-19/USA/MD-IGS-012104403973A/2021|EPI_ISL_1363775|2021-02-13|NorthAmerica:0.08907,hCoV-19/Togo/C6783/2021|EPI_ISL_1509102|2021-02-11|WesternAfrica:0.08359):0.07124,((hCoV-19/Mayotte/IPP00638/2021|EPI_ISL_872226|2021-01-11|EasternAfrica:0.06924,hCoV-19/England/CAMC-132305C/2021|EPI_ISL_1246214|2021-02-22|NorthernEurope:0.1843):4e-05,(((hCoV-19/Turkey/HSGM-1441/2021|EPI_ISL_940711|2021-01-20|SouthernEurope:0.02257,(hCoV-19/Turkey/HSGM-D379/2021|EPI_ISL_1063989|2021-02-08|SouthernEurope:0.01436,(hCoV-19/Turkey/HSGM-D378/2021|EPI_ISL_1063988|2021-02-08|SouthernEurope:0.01375,IMS-10116-CVDP-ED8EBDA2-005A-4F65-BBAD-3AEA7CB448F7||2021-04-15|Germany:0.19457):0.00062):0.06026):0,((hCoV-19/Togo/C6949/2021|EPI_ISL_1524717|2021-02-15|WesternAfrica:0.09299,hCoV-19/France/BRE-HMN-21032090373/2021|EPI_ISL_1706829|2021-01-29|France:0.04642):0,((hCoV-19/Turkey/HSGM-1549/2021|EPI_ISL_906049|2021-01-22|SouthernEurope:0.01215,hCoV-19/France/BRE-HCL021036273701/2021|EPI_ISL_1290836|2021-02-03|France:0.04503):0,(hCoV-19/Australia/QLD1738/2021|EPI_ISL_1306135|2021-03-19|APAC:0.12606,((hCoV-19/France/BRE-HMN-21032090404/2021|EPI_ISL_1706835|2021-02-18|France:0.0236,hCoV-19/France/BRE-HMN-21032090399/2021|EPI_ISL_1706833|2021-02-13|France:0.0099):0.00363,(hCoV-19/Tunisia/14670/2021|EPI_ISL_1208403|2021-02-09|NorthernAfrica:0.00257,hCoV-19/France/BRE-IPP08469/2021|EPI_ISL_1623013|2021-03-30|France:0.13682):0):0.01938):0.03952):0.01508):0.00081):0.07136,((hCoV-19/France/IDF-HMN-21022160243/2021|EPI_ISL_1110181|2021-02-10|France:0.05339,hCoV-19/Gabon/LPDG655/2021|EPI_ISL_3461132|2021-03-08|MiddleAfrica:0.12462):0.0979,(((hCoV-19/Mayotte/IPP00931/2021|EPI_ISL_894221|2021-01-12|EasternAfrica:0.01171,(hCoV-19/France/IDF-HMN-21022150436/2021|EPI_ISL_1110170|2021-02-09|France:0.04738,((hCoV-19/France/PDL-IPP04367/2021|EPI_ISL_2178457|2021-02-18|France:-0,hCoV-19/France/PDL-IPP04372/2021|EPI_ISL_2178462|2021-02-18|France:-0):0.02672,(hCoV-19/France/PDL-IPP04369/2021|EPI_ISL_2178459|2021-02-18|France:-0,hCoV-19/France/NOR-76053337/2021|EPI_ISL_1706459|2021-03-26|France:0.09863):0.02672):0.04532):0.04104):0.02502,(hCoV-19/Mayotte/IPP00858/2021|EPI_ISL_894226|2021-01-11|EasternAfrica:0.034,hCoV-19/France/IDF-HMN-21032050513/2021|EPI_ISL_1706618|2021-03-02|France:0.17099):0):0,((hCoV-19/France/PAC-HCL021032419601/2021|EPI_ISL_1287752|2021-02-16|France:0.13263,(hCoV-19/Mayotte/IPP00973/2021|EPI_ISL_894222|2021-01-12|EasternAfrica:0.0196,(hCoV-19/Mayotte/IPP00891/2021|EPI_ISL_894228|2021-01-12|EasternAfrica:-0,hCoV-19/Mayotte/IPP00892/2021|EPI_ISL_894229|2021-01-12|EasternAfrica:-0):0.0196):0.01714):0,((hCoV-19/Mayotte/IPP03013/2021|EPI_ISL_1259293|2021-01-26|EasternAfrica:0.03014,hCoV-19/Mayotte/IPP01033/2021|EPI_ISL_912403|2021-01-15|EasternAfrica:-0):0.04496,(((hCoV-19/Tunisia/SP-0347/2021|EPI_ISL_2035946|2021-03-03|NorthernAfrica:0.10923,hCoV-19/France/IDF-IPP04380/2021|EPI_ISL_2178465|2021-02-23|France:0.08731):0.03344,(((IMS-10004-CVDP-86C39FDC-E2D5-4490-9613-A47A3925D911||2021-02-17|Germany:0.09875,hCoV-19/Mayotte/IPP00884/2021|EPI_ISL_894220|2021-01-13|EasternAfrica:0.00286):0.00188,(hCoV-19/Mayotte/IPP00936/2021|EPI_ISL_894230|2021-01-12|EasternAfrica:0.00014,hCoV-19/France/IDF-HMN-21022230288/2021|EPI_ISL_1110210|2021-01-27|France:0.04123):0.00187):0.0018,(((hCoV-19/France/IDF-HMN-21022190457/2021|EPI_ISL_1110203|2021-02-19|France:0.06579,hCoV-19/France/IDF-HCL021020599501/2021|EPI_ISL_1312372|2021-01-26|France:3e-05):0.02261,(hCoV-19/France/BFC-HMN-21032220189/2021|EPI_ISL_1754272|2021-03-16|France:0.13376,((hCoV-19/France/ARA-HCL021051774101/2021|EPI_ISL_1457768|2021-03-16|France:0.05585,(hCoV-19/France/ARA-HCL990000050976/2021|EPI_ISL_1707523|2021-03-31|France:0.03853,hCoV-19/France/ARA-HCL021074965701/2021|EPI_ISL_1935386|2021-04-19|France:0.09059):0.05842):0.04025,((hCoV-19/France/ARA-HCL021047323101/2021|EPI_ISL_1314035|2021-03-10|France:0.03853,hCoV-19/France/ARA-HCL021047326201/2021|EPI_ISL_1314039|2021-03-09|France:0.03579):0.04093,(hCoV-19/France/ARA-HCL021045685601/2021|EPI_ISL_1313667|2021-03-10|France:0.04116,hCoV-19/France/ARA-HCL990000245604/2021|EPI_ISL_1314016|2021-03-13|France:0.04938):0.0383):0.0002):0.03766):0.02313):0,((hCoV-19/France/un-21012210228/2021|EPI_ISL_1088566|2021-01-21|France:-0,hCoV-19/France/IDF-HMN-21022180551/2021|EPI_ISL_1110198|2021-02-10|France:0.05479):0.0021,((hCoV-19/France/un-21012220289/2021|EPI_ISL_1088554|2021-01-22|France:-0,hCoV-19/France/un-21012220498/2021|EPI_ISL_1088552|2021-01-22|France:-0):0.00206,(hCoV-19/France/IDF-HMN-21032010239/2021|EPI_ISL_1672676|2021-02-23|France:0.08559,((hCoV-19/France/IDF-HMN-21032020171/2021|EPI_ISL_1672700|2021-02-17|France:0.04384,hCoV-19/France/IDF-HMN-21022010332/2021|EPI_ISL_1110156|2021-02-01|France:-0):0.00206,(hCoV-19/France/IDF-IPP05260/2021|EPI_ISL_1381819|2021-03-08|France:0.09043,(hCoV-19/France/IDF-HMN-21032050417/2021|EPI_ISL_1696182|2021-03-02|France:0.03288,((hCoV-19/Luxembourg/LNS9039700/2021|EPI_ISL_1383629|2021-02-20|Benelux:-0,hCoV-19/Luxembourg/LNS9014046/2021|EPI_ISL_1383630|2021-02-20|Benelux:-0):0.00206,((hCoV-19/France/IDF-HMN-21032030256/2021|EPI_ISL_1672749|2021-02-26|France:0.0068,hCoV-19/Luxembourg/LNS3445509/2021|EPI_ISL_1384141|2021-02-27|Benelux:0.00954):0.00046,(hCoV-19/Luxembourg/LNS0021152/2021|EPI_ISL_1384133|2021-02-27|Benelux:0.01,hCoV-19/France/IDF-HMN-21042061127/2021|EPI_ISL_2259268|2021-04-06|France:0.11411):0):0.01124):0.00342):0.04111):0.00752):0.02326):0.00414):0.00278):0.00684):0.01952):0.00188):0.03105,(hCoV-19/Mayotte/IPP00885/2021|EPI_ISL_894227|2021-01-13|EasternAfrica:0.03948,hCoV-19/Mayotte/IPP02316/2021|EPI_ISL_1259284|2021-01-18|EasternAfrica:0.05318):0):0):0):0):0.0351):0.00018):0):0.00062):0.005,hCoV-19/Senegal/SN-IR1-0014313/2020|EPI_ISL_1633467|2020-12-19|WesternAfrica:0.01198):0,(hCoV-19/France/IDF-HMN-21032270173/2021|EPI_ISL_1755046|2021-03-27|France:0.28038,(hCoV-19/Benin/252348/2021|EPI_ISL_2958666|2021-02-02|WesternAfrica:0.1206,(hCoV-19/Switzerland/VD-ETHZ-510441/2021|EPI_ISL_1195116|2021-02-22|WesternEurope:0.113,hCoV-19/Cameroon/ICGEB-CIRCB_16120/2021|EPI_ISL_2504134|2021-01-21|MiddleAfrica:0.02533):0.0624):0.01457):0):0):0.00722):0.01319,(hCoV-19/Indonesia/JK-NIHRD-WGS00051/2021|EPI_ISL_2382403|2021-01-03|APAC:0.05534,IMS-10293-CVDP-1D6161F8-E2C6-4B1D-B7C4-868DE969A812||2021-02-15|Germany:0.17315):0.01805):0,((hCoV-19/Senegal/SN-IR1-0014258/2020|EPI_ISL_1633466|2020-12-19|WesternAfrica:0.01908,(hCoV-19/Benin/255170/2021|EPI_ISL_2958670|2021-02-03|WesternAfrica:0.04487,(IMS-10117-CVDP-272FAF2A-CC62-4DC9-B316-67F59CE25983||2021-04-19|Germany:0.20562,hCoV-19/Belgium/rega-5443/2021|EPI_ISL_2403956|2021-03-22|Benelux:0.12891):0.04473):0.10014):0.01331,((hCoV-19/Turkey/HSGM-4506/2021|EPI_ISL_1170076|2021-02-16|SouthernEurope:0.09301,(IMS-10020-CVDP-E9D337CD-ADEC-4910-90FF-2E633485EB67||2021-04-16|Germany:0.14278,((IMS-10375-CVDP-2CB63C50-E924-473D-A14C-9533E5179A9D||2021-04-23|Germany:0.06742,IMS-10013-CVDP-4DEE9B99-D608-41DB-BCA7-4B7CBC66EC8F||2021-05-10|Germany:0.114):0.0003,((IMS-10117-CVDP-A74BDD2F-0DAE-4371-832C-CAD90D35C34E||2021-05-03|Germany:-0,IMS-10117-CVDP-3676BF86-8D24-4CBD-B10D-F6CF9D09D42C||2021-05-07|Germany:0.01096):0.03883,(IMS-10375-CVDP-8ED061E1-C0FD-48A5-85B1-6B9D4618A4A7||2021-05-19|Germany:0.08267,(IMS-10375-CVDP-111E9D19-4C3A-4303-8E5E-0A5C819B1764||2021-04-25|Germany:0.01691,((IMS-10375-CVDP-56AB7379-3370-4AD4-8BD3-4E154AD65D0D||2021-05-01|Germany:0.00514,(IMS-10150-CVDP-7869A30A-B63D-4A9A-8B60-D56E7176E203||2021-04-30|Germany:-0,(IMS-10375-CVDP-52CF0B53-FE0A-4328-AE85-C4CC7A7C7F56||2021-05-12|Germany:0.01319,(IMS-10375-CVDP-C29B6AE2-007D-44B7-A02E-B77F21616D12||2021-05-08|Germany:0.00223,(IMS-10375-CVDP-F3BB9A0B-6091-4B70-94A7-38A371EE06D6||2021-05-18|Germany:0.01981,IMS-10117-CVDP-A514E49D-66F2-4C2E-95FC-C85B574ADF6C||2021-05-12|Germany:0.00337):0.00982):0):0.01969):0.0024):0.02821,((((IMS-10375-CVDP-3DCC1285-73C0-4450-AF56-FD1ACB0CA8E6||2021-05-17|Germany:0.00337,(IMS-10375-CVDP-4FB30E69-1E8C-4ED0-AB25-BA315B0765D5||2021-05-17|Germany:0.00337,IMS-10375-CVDP-DCA41C7A-1EF2-4C6D-B1F9-EC24D65C33D8||2021-05-17|Germany:0.00337):0):0.01118,(IMS-10375-CVDP-9244EBD8-1961-40A1-9A7F-96754E5AE94E||2021-05-13|Germany:0.00359,((IMS-10375-CVDP-F396F50B-4607-4190-B96F-D7A1F17DCABE||2021-05-25|Germany:0.02377,IMS-10150-CVDP-E451CCF6-E5C2-4D30-BC9B-9CAAD9331D65||2021-05-27|Germany:0.02925):0,(IMS-10375-CVDP-DFACC9FA-DC6D-45CB-9BC4-A056E99C73CD||2021-05-25|Germany:0.0236,IMS-10375-CVDP-9B3B025C-96EF-4244-B46A-01963B1AED56||2021-05-25|Germany:0.0236):0.00017):0.0127):0):0.02045,(IMS-10375-CVDP-61D59A66-09B9-43E4-8CD6-B9371EBF5239||2021-05-17|Germany:0.00337,(IMS-10375-CVDP-86C8AF6F-101F-40DF-93D8-F3E84D86F879||2021-05-17|Germany:0.00337,IMS-10375-CVDP-9C4E0B25-AE5D-4170-A17E-3D427D6EBC08||2021-05-17|Germany:0.00337):0):0.03163):0,IMS-10116-CVDP-424699E2-B8C1-4A1C-9E47-99CCCB81DBCA||2021-05-19|Germany:0.04049):0.04218):0):0):0):0.05629):0.09423):0.11188):0.10092,((hCoV-19/Togo/C5627/2021|EPI_ISL_1575444|2021-01-18|WesternAfrica:0.02986,hCoV-19/Togo/C6281/2021|EPI_ISL_1810927|2021-02-03|WesternAfrica:0.0737):0.08462,((hCoV-19/Togo/C5973/2021|EPI_ISL_1586899|2021-01-25|WesternAfrica:0.10804,((hCoV-19/Togo/C5947/2021|EPI_ISL_1575479|2021-01-25|WesternAfrica:0.03651,(hCoV-19/Togo/C5960/2021|EPI_ISL_1586897|2021-01-25|WesternAfrica:0.02006,(hCoV-19/Togo/C5930/2021|EPI_ISL_1508890|2021-01-25|WesternAfrica:0.00337,hCoV-19/Togo/C5903/2021|EPI_ISL_1508849|2021-01-25|WesternAfrica:0.00337):0.01668):0.01646):0.01027,((hCoV-19/France/IDF-HMN-21032030250/2021|EPI_ISL_1672748|2021-03-02|France:0.13484,hCoV-19/Togo/C6370/2021|EPI_ISL_1508916|2021-02-04|WesternAfrica:0.06361):0.01057,((hCoV-19/France/IDF-HMN-21032080095/2021|EPI_ISL_1706661|2021-02-28|France:0.06853,(hCoV-19/France/IDF-HMN-21022180543/2021|EPI_ISL_1110196|2021-02-11|France:0.02196,((hCoV-19/France/IDF-HMN-21042060558/2021|EPI_ISL_2179576|2021-03-22|France:0.12881,(hCoV-19/France/IDF-HMN-21032080082/2021|EPI_ISL_1706658|2021-03-01|France:0.01467,(hCoV-19/France/HDF-P256-21125M1125/2021|EPI_ISL_1910917|2021-03-24|France:0.07768,(hCoV-19/France/IDF-HMN-21032240706/2021|EPI_ISL_2179448|2021-03-24|France:0.07713,hCoV-19/France/IDF-HMN-21032030238/2021|EPI_ISL_1672745|2021-03-02|France:0.01686):0.00055):0):0.0566):0,((hCoV-19/France/IDF-HMN-21032230548/2021|EPI_ISL_1754503|2021-03-15|France:0.09101,(hCoV-19/France/HDF-P329-21134M1336/2021|EPI_ISL_1671818|2021-03-31|France:0.04098,hCoV-19/France/IDF-IPP11214/2021|EPI_ISL_2178502|2021-04-26|France:0.11222):0.09387):0.01861,(hCoV-19/France/IDF-HMN-21032190621/2021|EPI_ISL_2179373|2021-03-16|France:0.05736,(hCoV-19/France/IDF-HMN-21032030228/2021|EPI_ISL_1672744|2021-03-02|France:0.01686,hCoV-19/France/IDF-HMN-21032030242/2021|EPI_ISL_1672746|2021-03-02|France:0.01686):0.00215):0.055):0):0):0):0.0714,hCoV-19/Togo/C6271/2021|EPI_ISL_1810924|2021-02-03|WesternAfrica:0.07144):0):0):0.06125):0,hCoV-19/Togo/C5622/2021|EPI_ISL_1575443|2021-01-18|WesternAfrica:0.08886):0.02563):0):0):0):0):0):0):0.002):0.08967):0.1;
  </newick>
  
<!-- Generate a tree model                                                   -->
  <treeModel id="treeModel">
    <coalescentTree idref="startingTree"/>
    <rootHeight>
      <parameter id="treeModel.rootHeight"/>
    </rootHeight>
    <nodeHeights internalNodes="true">
      <parameter id="treeModel.internalNodeHeights"/>
    </nodeHeights>
    <nodeHeights internalNodes="true" rootNode="true">
      <parameter id="treeModel.allInternalNodeHeights"/>
    </nodeHeights>
  </treeModel>
  
<!-- Statistic for sum of the branch lengths of the tree (tree length)       -->
  <treeLengthStatistic id="treeLength">
    <treeModel idref="treeModel"/>
  </treeLengthStatistic>
  
<!-- Statistic for time of most recent common ancestor of tree               -->
  <tmrcaStatistic id="age(root)" absolute="true">
    <treeModel idref="treeModel"/>
  </tmrcaStatistic>
  
<!-- Generate a gmrfSkyGridLikelihood for the Bayesian SkyGrid process       -->
  <gmrfSkyGridLikelihood id="skygrid">
    <populationSizes>
      
<!-- skygrid.logPopSize is in log units unlike other popSize                 -->
      <parameter id="skygrid.logPopSize" dimension="50" value="1.0"/>
    </populationSizes>
    <precisionParameter>
      <parameter id="skygrid.precision" value="0.1" lower="0.0"/>
    </precisionParameter>
    <numGridPoints>
      <parameter id="skygrid.numGridPoints" value="49.0"/>
    </numGridPoints>
    <cutOff>
      <parameter id="skygrid.cutOff" value="1.5"/>
    </cutOff>
    <populationTree>
      <treeModel idref="treeModel"/>
    </populationTree>
  </gmrfSkyGridLikelihood>
  
<!-- HMC SKYGRID -->
  <gmrfSkyrideGradient id="gmrfGradientPop" wrtParameter="logPopulationSizes">
    <gmrfSkyGridLikelihood idref="skygrid"/>
  </gmrfSkyrideGradient>
  <compoundParameter id="skygrid.parameters">
    <parameter idref="skygrid.precision"/>
    <parameter idref="skygrid.logPopSize"/>
  </compoundParameter>
  <gmrfSkyrideGradient id="gmrfGradientPrec" wrtParameter="precision">
    <gmrfSkyGridLikelihood idref="skygrid"/>
  </gmrfSkyrideGradient>
  <gammaPrior id="skygrid.precision.prior" shape="0.001" scale="1000" offset="0.0">
    <parameter idref="skygrid.precision"/>
  </gammaPrior>
  <jointGradient id="joint.skygrid.precision">
    <gmrfSkyrideGradient idref="gmrfGradientPrec"/>
    <gradient>
      <gammaPrior idref="skygrid.precision.prior"/>
      <parameter idref="skygrid.precision"/>
    </gradient>
  </jointGradient>
  <compoundGradient id="full.skygrid.gradient">
    <jointGradient idref="joint.skygrid.precision"/>
    <gmrfSkyrideGradient idref="gmrfGradientPop"/>
  </compoundGradient>
  
<!-- END HMC SKYGRID -->
  
<!-- The uncorrelated relaxed clock (Drummond, Ho, Phillips & Rambaut (2006) PLoS Biology 4, e88 )-->
  <discretizedBranchRates id="default.branchRates">
    <treeModel idref="treeModel"/>
    <distribution>
      <logNormalDistributionModel meanInRealSpace="true">
        <mean>
          <parameter id="default.ucld.mean" value="8.0E-4" lower="0.0"/>
        </mean>
        <stdev>
          <parameter id="default.ucld.stdev" value="6.0E-4" lower="0.0"/>
        </stdev>
      </logNormalDistributionModel>
    </distribution>
    <rateCategories>
      <parameter id="default.branchRates.categories"/>
    </rateCategories>
  </discretizedBranchRates>
  <rateStatistic id="default.meanRate" name="default.meanRate" mode="mean" internal="true" external="true">
    <treeModel idref="treeModel"/>
    <discretizedBranchRates idref="default.branchRates"/>
  </rateStatistic>
  <rateStatistic id="default.coefficientOfVariation" name="default.coefficientOfVariation" mode="coefficientOfVariation" internal="true" external="true">
    <treeModel idref="treeModel"/>
    <discretizedBranchRates idref="default.branchRates"/>
  </rateStatistic>
  <rateCovarianceStatistic id="default.covariance" name="default.covariance">
    <treeModel idref="treeModel"/>
    <discretizedBranchRates idref="default.branchRates"/>
  </rateCovarianceStatistic>
  
<!-- The strict clock (Uniform rates across branches)                        -->
  <strictClockBranchRates id="region.branchRates">
    <rate>
      <parameter id="region.clock.rate" value="0.8" lower="0.0"/>
    </rate>
  </strictClockBranchRates>
  <rateStatistic id="region.meanRate" name="region.meanRate" mode="mean" internal="true" external="true">
    <treeModel idref="treeModel"/>
    <strictClockBranchRates idref="region.branchRates"/>
  </rateStatistic>
  
<!-- The general time reversible (GTR) substitution model                    -->
  <gtrModel id="gtr">
    <frequencies>
      <frequencyModel dataType="nucleotide">
        <frequencies>
          <parameter id="frequencies" value="0.25 0.25 0.25 0.25"/>
        </frequencies>
      </frequencyModel>
    </frequencies>
    <rates>
      <parameter id="gtr.rates" dimension="6" value="1.0" lower="0.0"/>
    </rates>
  </gtrModel>
  
<!-- site model                                                              -->
  <siteModel id="siteModel">
    <substitutionModel>
      <gtrModel idref="gtr"/>
    </substitutionModel>
    <gammaShape gammaCategories="4">
      <parameter id="alpha" value="0.5" lower="0.0"/>
    </gammaShape>
  </siteModel>
  
<!--                                                                         -->
  <statistic id="mu" name="mu">
    <siteModel idref="siteModel"/>
  </statistic>
  
<!-- Likelihood for tree given sequence data                                 -->
  <treeDataLikelihood id="default.treeLikelihood" useAmbiguities="false">
    <partition>
      <patterns idref="patterns"/>
      <siteModel idref="siteModel"/>
    </partition>
    <treeModel idref="treeModel"/>
    <discretizedBranchRates idref="default.branchRates"/>
  </treeDataLikelihood>
  <ancestralTraitTreeModel id="ancestralTraitTreeModel">
    <treeModel idref="treeModel"/>
    <ancestor>
      <taxon idref="hCoV-19/Belgium/rega-6126/2021|EPI_ISL_2404564|2021-03-30|Benelux_ancestor_taxon"/>
      <parameter id="pseudoBranchLength1" value="0.000" lower="0.0"/>
      <ancestralPath relativeToTipHeight="true">
        <taxon idref="hCoV-19/Belgium/rega-6126/2021|EPI_ISL_2404564|2021-03-30|Benelux"/>
        <parameter id="time1" lower="0.0" value="0.0273972603"/>
      </ancestralPath>
    </ancestor>
    <ancestor>
      <taxon idref="hCoV-19/Belgium/rega-6127/2021|EPI_ISL_2404565|2021-03-30|Benelux_ancestor_taxon"/>
      <parameter id="pseudoBranchLength2" value="0.000" lower="0.0"/>
      <ancestralPath relativeToTipHeight="true">
        <taxon idref="hCoV-19/Belgium/rega-6127/2021|EPI_ISL_2404565|2021-03-30|Benelux"/>
        <parameter id="time2" lower="0.0" value="0.0273972603"/>
      </ancestralPath>
    </ancestor>
    <ancestor>
      <taxon idref="hCoV-19/Belgium/rega-6128/2021|EPI_ISL_2404566|2021-03-30|Benelux_ancestor_taxon"/>
      <parameter id="pseudoBranchLength3" value="0.000" lower="0.0"/>
      <ancestralPath relativeToTipHeight="true">
        <taxon idref="hCoV-19/Belgium/rega-6128/2021|EPI_ISL_2404566|2021-03-30|Benelux"/>
        <parameter id="time3" lower="0.0" value="0.0273972603"/>
      </ancestralPath>
    </ancestor>
    <ancestor>
      <taxon idref="hCoV-19/Belgium/rega-6129/2021|EPI_ISL_2404567|2021-03-30|Benelux_ancestor_taxon"/>
      <parameter id="pseudoBranchLength4" value="0.000" lower="0.0"/>
      <ancestralPath relativeToTipHeight="true">
        <taxon idref="hCoV-19/Belgium/rega-6129/2021|EPI_ISL_2404567|2021-03-30|Benelux"/>
        <parameter id="time4" lower="0.0" value="0.0273972603"/>
      </ancestralPath>
    </ancestor>
    <ancestor>
      <taxon idref="hCoV-19/Belgium/rega-6130/2021|EPI_ISL_2404568|2021-03-30|Benelux_ancestor_taxon"/>
      <parameter id="pseudoBranchLength5" value="0.000" lower="0.0"/>
      <ancestralPath relativeToTipHeight="true">
        <taxon idref="hCoV-19/Belgium/rega-6130/2021|EPI_ISL_2404568|2021-03-30|Benelux"/>
        <parameter id="time5" lower="0.0" value="0.0273972603"/>
      </ancestralPath>
    </ancestor>
    <ancestor>
      <taxon idref="hCoV-19/Belgium/rega-6131/2021|EPI_ISL_2404569|2021-03-30|Benelux_ancestor_taxon"/>
      <parameter id="pseudoBranchLength6" value="0.000" lower="0.0"/>
      <ancestralPath relativeToTipHeight="true">
        <taxon idref="hCoV-19/Belgium/rega-6131/2021|EPI_ISL_2404569|2021-03-30|Benelux"/>
        <parameter id="time6" lower="0.0" value="0.0273972603"/>
      </ancestralPath>
    </ancestor>
    <ancestor>
      <taxon idref="hCoV-19/Belgium/rega-6132/2021|EPI_ISL_2404570|2021-03-30|Benelux_ancestor_taxon"/>
      <parameter id="pseudoBranchLength7" value="0.000" lower="0.0"/>
      <ancestralPath relativeToTipHeight="true">
        <taxon idref="hCoV-19/Belgium/rega-6132/2021|EPI_ISL_2404570|2021-03-30|Benelux"/>
        <parameter id="time7" lower="0.0" value="0.0273972603"/>
      </ancestralPath>
    </ancestor>
    <ancestor>
      <taxon idref="hCoV-19/Belgium/rega-5023/2021|EPI_ISL_1382686|2021-03-03|Benelux_ancestor_taxon"/>
      <parameter id="pseudoBranchLength8" value="0.000" lower="0.0"/>
      <ancestralPath relativeToTipHeight="true">
        <taxon idref="hCoV-19/Belgium/rega-5023/2021|EPI_ISL_1382686|2021-03-03|Benelux"/>
        <parameter id="time8" lower="0.0" value="0.0273972603"/>
      </ancestralPath>
    </ancestor>
    <ancestor>
      <taxon idref="hCoV-19/Belgium/rega-5443/2021|EPI_ISL_2403956|2021-03-22|Benelux_ancestor_taxon"/>
      <parameter id="pseudoBranchLength9" value="0.000" lower="0.0"/>
      <ancestralPath relativeToTipHeight="true">
        <taxon idref="hCoV-19/Belgium/rega-5443/2021|EPI_ISL_2403956|2021-03-22|Benelux"/>
        <parameter id="time9" lower="0.0" value="0.0273972603"/>
      </ancestralPath>
    </ancestor>
    <ancestor>
      <taxon idref="hCoV-19/Belgium/rega-5484/2021|EPI_ISL_2403997|2021-03-05|Benelux_ancestor_taxon"/>
      <parameter id="pseudoBranchLength10" value="0.000" lower="0.0"/>
      <ancestralPath relativeToTipHeight="true">
        <taxon idref="hCoV-19/Belgium/rega-5484/2021|EPI_ISL_2403997|2021-03-05|Benelux"/>
        <parameter id="time10" lower="0.0" value="0.0273972603"/>
      </ancestralPath>
    </ancestor>
    <ancestor>
      <taxon idref="hCoV-19/Netherlands/ZH-EMC-1312/2020|EPI_ISL_801441|2020-12-24|Benelux_ancestor_taxon"/>
      <parameter id="pseudoBranchLength11" value="0.000" lower="0.0"/>
      <ancestralPath relativeToTipHeight="true">
        <taxon idref="hCoV-19/Netherlands/ZH-EMC-1312/2020|EPI_ISL_801441|2020-12-24|Benelux"/>
        <parameter id="time11" lower="0.0" value="0.0273972603"/>
      </ancestralPath>
    </ancestor>
    <ancestor>
      <taxon idref="hCoV-19/Netherlands/ZH-EMC-1313/2020|EPI_ISL_801442|2020-12-28|Benelux_ancestor_taxon"/>
      <parameter id="pseudoBranchLength12" value="0.000" lower="0.0"/>
      <ancestralPath relativeToTipHeight="true">
        <taxon idref="hCoV-19/Netherlands/ZH-EMC-1313/2020|EPI_ISL_801442|2020-12-28|Benelux"/>
        <parameter id="time12" lower="0.0" value="0.0273972603"/>
      </ancestralPath>
    </ancestor>
  </ancestralTraitTreeModel>
  <ancestralTraitBranchRates id="anc.default.branchRates">
    <ancestralTraitTreeModel idref="ancestralTraitTreeModel"/>
    <discretizedBranchRates idref="default.branchRates"/>
  </ancestralTraitBranchRates>
  
<!-- START Discrete Traits Model                                             -->
  
<!-- asymmetric CTMC model for discrete state reconstructions                -->
  <generalSubstitutionModel id="region.model" randomizeIndicator="false">
    <generalDataType idref="region.dataType"/>
    <frequencies>
      <frequencyModel id="region.frequencyModel" normalize="true">
        <generalDataType idref="region.dataType"/>
        <frequencies>
          <parameter id="region.frequencies" dimension="14"/>
        </frequencies>
      </frequencyModel>
    </frequencies>
    
<!-- rates and indicators                                                    -->
    <rates>
      <parameter id="region.rates" dimension="182" value="1.0" lower="0.0"/>
    </rates>
    <rateIndicator>
      <parameter id="region.indicators" dimension="182" value="1.0"/>
    </rateIndicator>
  </generalSubstitutionModel>
  <sumStatistic id="region.nonZeroRates" elementwise="true">
    <parameter idref="region.indicators"/>
  </sumStatistic>
  <productStatistic id="region.actualRates" elementwise="false">
    <parameter idref="region.indicators"/>
    <parameter idref="region.rates"/>
  </productStatistic>
  <siteModel id="region.siteModel">
    <substitutionModel>
      <generalSubstitutionModel idref="region.model"/>
    </substitutionModel>
  </siteModel>
  
<!-- Likelihood for tree given discrete trait data                           -->
  <markovJumpsTreeLikelihood id="region.treeLikelihood" stateTagName="region.states" useUniformization="true" saveCompleteHistory="true" logCompleteHistory="true" useAmbiguities="true">
    <attributePatterns idref="region.pattern"/>
    <ancestralTraitTreeModel idref="ancestralTraitTreeModel"/>
    <siteModel idref="region.siteModel"/>
    <generalSubstitutionModel idref="region.model"/>
    <generalSubstitutionModel idref="region.model"/>
    <strictClockBranchRates idref="region.branchRates"/>
    
<!-- The root state frequencies                                              -->
    <frequencyModel id="region.root.frequencyModel" normalize="true">
      <generalDataType idref="region.dataType"/>
      <frequencies>
        <parameter id="region.root.frequencies" dimension="14"/>
      </frequencies>
    </frequencyModel>
    
<!-- START Ancestral state reconstruction                                    -->
<parameter id="APACtoBenelux" value="0 1 0 0 0 0 0 0 0 0 0 0 0 0 0 0 0 0 0 0 0 0 0 0 0 0 0 0 0 0 0 0 0 0 0 0 0 0 0 0 0 0 0 0 0 0 0 0 0 0 0 0 0 0 0 0 0 0 0 0 0 0 0 0 0 0 0 0 0 0 0 0 0 0 0 0 0 0 0 0 0 0 0 0 0 0 0 0 0 0 0 0 0 0 0 0 0 0 0 0 0 0 0 0 0 0 0 0 0 0 0 0 0 0 0 0 0 0 0 0 0 0 0 0 0 0 0 0 0 0 0 0 0 0 0 0 0 0 0 0 0 0 0 0 0 0 0 0 0 0 0 0 0 0 0 0 0 0 0 0 0 0 0 0 0 0 0 0 0 0 0 0 0 0 0 0 0 0 0 0 0 0 0 0 0 0 0 0 0 0 0 0 0 0 0 0"/>
<parameter id="APACtoEasternAfrica" value="0 0 1 0 0 0 0 0 0 0 0 0 0 0 0 0 0 0 0 0 0 0 0 0 0 0 0 0 0 0 0 0 0 0 0 0 0 0 0 0 0 0 0 0 0 0 0 0 0 0 0 0 0 0 0 0 0 0 0 0 0 0 0 0 0 0 0 0 0 0 0 0 0 0 0 0 0 0 0 0 0 0 0 0 0 0 0 0 0 0 0 0 0 0 0 0 0 0 0 0 0 0 0 0 0 0 0 0 0 0 0 0 0 0 0 0 0 0 0 0 0 0 0 0 0 0 0 0 0 0 0 0 0 0 0 0 0 0 0 0 0 0 0 0 0 0 0 0 0 0 0 0 0 0 0 0 0 0 0 0 0 0 0 0 0 0 0 0 0 0 0 0 0 0 0 0 0 0 0 0 0 0 0 0 0 0 0 0 0 0 0 0 0 0 0 0"/>
<parameter id="APACtoEasternEurope" value="0 0 0 1 0 0 0 0 0 0 0 0 0 0 0 0 0 0 0 0 0 0 0 0 0 0 0 0 0 0 0 0 0 0 0 0 0 0 0 0 0 0 0 0 0 0 0 0 0 0 0 0 0 0 0 0 0 0 0 0 0 0 0 0 0 0 0 0 0 0 0 0 0 0 0 0 0 0 0 0 0 0 0 0 0 0 0 0 0 0 0 0 0 0 0 0 0 0 0 0 0 0 0 0 0 0 0 0 0 0 0 0 0 0 0 0 0 0 0 0 0 0 0 0 0 0 0 0 0 0 0 0 0 0 0 0 0 0 0 0 0 0 0 0 0 0 0 0 0 0 0 0 0 0 0 0 0 0 0 0 0 0 0 0 0 0 0 0 0 0 0 0 0 0 0 0 0 0 0 0 0 0 0 0 0 0 0 0 0 0 0 0 0 0 0 0"/>
<parameter id="APACtoFrance" value="0 0 0 0 1 0 0 0 0 0 0 0 0 0 0 0 0 0 0 0 0 0 0 0 0 0 0 0 0 0 0 0 0 0 0 0 0 0 0 0 0 0 0 0 0 0 0 0 0 0 0 0 0 0 0 0 0 0 0 0 0 0 0 0 0 0 0 0 0 0 0 0 0 0 0 0 0 0 0 0 0 0 0 0 0 0 0 0 0 0 0 0 0 0 0 0 0 0 0 0 0 0 0 0 0 0 0 0 0 0 0 0 0 0 0 0 0 0 0 0 0 0 0 0 0 0 0 0 0 0 0 0 0 0 0 0 0 0 0 0 0 0 0 0 0 0 0 0 0 0 0 0 0 0 0 0 0 0 0 0 0 0 0 0 0 0 0 0 0 0 0 0 0 0 0 0 0 0 0 0 0 0 0 0 0 0 0 0 0 0 0 0 0 0 0 0"/>
<parameter id="APACtoGermany" value="0 0 0 0 0 1 0 0 0 0 0 0 0 0 0 0 0 0 0 0 0 0 0 0 0 0 0 0 0 0 0 0 0 0 0 0 0 0 0 0 0 0 0 0 0 0 0 0 0 0 0 0 0 0 0 0 0 0 0 0 0 0 0 0 0 0 0 0 0 0 0 0 0 0 0 0 0 0 0 0 0 0 0 0 0 0 0 0 0 0 0 0 0 0 0 0 0 0 0 0 0 0 0 0 0 0 0 0 0 0 0 0 0 0 0 0 0 0 0 0 0 0 0 0 0 0 0 0 0 0 0 0 0 0 0 0 0 0 0 0 0 0 0 0 0 0 0 0 0 0 0 0 0 0 0 0 0 0 0 0 0 0 0 0 0 0 0 0 0 0 0 0 0 0 0 0 0 0 0 0 0 0 0 0 0 0 0 0 0 0 0 0 0 0 0 0"/>
<parameter id="APACtoMiddleAfrica" value="0 0 0 0 0 0 1 0 0 0 0 0 0 0 0 0 0 0 0 0 0 0 0 0 0 0 0 0 0 0 0 0 0 0 0 0 0 0 0 0 0 0 0 0 0 0 0 0 0 0 0 0 0 0 0 0 0 0 0 0 0 0 0 0 0 0 0 0 0 0 0 0 0 0 0 0 0 0 0 0 0 0 0 0 0 0 0 0 0 0 0 0 0 0 0 0 0 0 0 0 0 0 0 0 0 0 0 0 0 0 0 0 0 0 0 0 0 0 0 0 0 0 0 0 0 0 0 0 0 0 0 0 0 0 0 0 0 0 0 0 0 0 0 0 0 0 0 0 0 0 0 0 0 0 0 0 0 0 0 0 0 0 0 0 0 0 0 0 0 0 0 0 0 0 0 0 0 0 0 0 0 0 0 0 0 0 0 0 0 0 0 0 0 0 0 0"/>
<parameter id="APACtoNorthAmerica" value="0 0 0 0 0 0 0 1 0 0 0 0 0 0 0 0 0 0 0 0 0 0 0 0 0 0 0 0 0 0 0 0 0 0 0 0 0 0 0 0 0 0 0 0 0 0 0 0 0 0 0 0 0 0 0 0 0 0 0 0 0 0 0 0 0 0 0 0 0 0 0 0 0 0 0 0 0 0 0 0 0 0 0 0 0 0 0 0 0 0 0 0 0 0 0 0 0 0 0 0 0 0 0 0 0 0 0 0 0 0 0 0 0 0 0 0 0 0 0 0 0 0 0 0 0 0 0 0 0 0 0 0 0 0 0 0 0 0 0 0 0 0 0 0 0 0 0 0 0 0 0 0 0 0 0 0 0 0 0 0 0 0 0 0 0 0 0 0 0 0 0 0 0 0 0 0 0 0 0 0 0 0 0 0 0 0 0 0 0 0 0 0 0 0 0 0"/>
<parameter id="APACtoNorthernAfrica" value="0 0 0 0 0 0 0 0 1 0 0 0 0 0 0 0 0 0 0 0 0 0 0 0 0 0 0 0 0 0 0 0 0 0 0 0 0 0 0 0 0 0 0 0 0 0 0 0 0 0 0 0 0 0 0 0 0 0 0 0 0 0 0 0 0 0 0 0 0 0 0 0 0 0 0 0 0 0 0 0 0 0 0 0 0 0 0 0 0 0 0 0 0 0 0 0 0 0 0 0 0 0 0 0 0 0 0 0 0 0 0 0 0 0 0 0 0 0 0 0 0 0 0 0 0 0 0 0 0 0 0 0 0 0 0 0 0 0 0 0 0 0 0 0 0 0 0 0 0 0 0 0 0 0 0 0 0 0 0 0 0 0 0 0 0 0 0 0 0 0 0 0 0 0 0 0 0 0 0 0 0 0 0 0 0 0 0 0 0 0 0 0 0 0 0 0"/>
<parameter id="APACtoNorthernEurope" value="0 0 0 0 0 0 0 0 0 1 0 0 0 0 0 0 0 0 0 0 0 0 0 0 0 0 0 0 0 0 0 0 0 0 0 0 0 0 0 0 0 0 0 0 0 0 0 0 0 0 0 0 0 0 0 0 0 0 0 0 0 0 0 0 0 0 0 0 0 0 0 0 0 0 0 0 0 0 0 0 0 0 0 0 0 0 0 0 0 0 0 0 0 0 0 0 0 0 0 0 0 0 0 0 0 0 0 0 0 0 0 0 0 0 0 0 0 0 0 0 0 0 0 0 0 0 0 0 0 0 0 0 0 0 0 0 0 0 0 0 0 0 0 0 0 0 0 0 0 0 0 0 0 0 0 0 0 0 0 0 0 0 0 0 0 0 0 0 0 0 0 0 0 0 0 0 0 0 0 0 0 0 0 0 0 0 0 0 0 0 0 0 0 0 0 0"/>
<parameter id="APACtoSouthernAfrica" value="0 0 0 0 0 0 0 0 0 0 1 0 0 0 0 0 0 0 0 0 0 0 0 0 0 0 0 0 0 0 0 0 0 0 0 0 0 0 0 0 0 0 0 0 0 0 0 0 0 0 0 0 0 0 0 0 0 0 0 0 0 0 0 0 0 0 0 0 0 0 0 0 0 0 0 0 0 0 0 0 0 0 0 0 0 0 0 0 0 0 0 0 0 0 0 0 0 0 0 0 0 0 0 0 0 0 0 0 0 0 0 0 0 0 0 0 0 0 0 0 0 0 0 0 0 0 0 0 0 0 0 0 0 0 0 0 0 0 0 0 0 0 0 0 0 0 0 0 0 0 0 0 0 0 0 0 0 0 0 0 0 0 0 0 0 0 0 0 0 0 0 0 0 0 0 0 0 0 0 0 0 0 0 0 0 0 0 0 0 0 0 0 0 0 0 0"/>
<parameter id="APACtoSouthernEurope" value="0 0 0 0 0 0 0 0 0 0 0 1 0 0 0 0 0 0 0 0 0 0 0 0 0 0 0 0 0 0 0 0 0 0 0 0 0 0 0 0 0 0 0 0 0 0 0 0 0 0 0 0 0 0 0 0 0 0 0 0 0 0 0 0 0 0 0 0 0 0 0 0 0 0 0 0 0 0 0 0 0 0 0 0 0 0 0 0 0 0 0 0 0 0 0 0 0 0 0 0 0 0 0 0 0 0 0 0 0 0 0 0 0 0 0 0 0 0 0 0 0 0 0 0 0 0 0 0 0 0 0 0 0 0 0 0 0 0 0 0 0 0 0 0 0 0 0 0 0 0 0 0 0 0 0 0 0 0 0 0 0 0 0 0 0 0 0 0 0 0 0 0 0 0 0 0 0 0 0 0 0 0 0 0 0 0 0 0 0 0 0 0 0 0 0 0"/>
<parameter id="APACtoWesternAfrica" value="0 0 0 0 0 0 0 0 0 0 0 0 1 0 0 0 0 0 0 0 0 0 0 0 0 0 0 0 0 0 0 0 0 0 0 0 0 0 0 0 0 0 0 0 0 0 0 0 0 0 0 0 0 0 0 0 0 0 0 0 0 0 0 0 0 0 0 0 0 0 0 0 0 0 0 0 0 0 0 0 0 0 0 0 0 0 0 0 0 0 0 0 0 0 0 0 0 0 0 0 0 0 0 0 0 0 0 0 0 0 0 0 0 0 0 0 0 0 0 0 0 0 0 0 0 0 0 0 0 0 0 0 0 0 0 0 0 0 0 0 0 0 0 0 0 0 0 0 0 0 0 0 0 0 0 0 0 0 0 0 0 0 0 0 0 0 0 0 0 0 0 0 0 0 0 0 0 0 0 0 0 0 0 0 0 0 0 0 0 0 0 0 0 0 0 0"/>
<parameter id="APACtoWesternEurope" value="0 0 0 0 0 0 0 0 0 0 0 0 0 1 0 0 0 0 0 0 0 0 0 0 0 0 0 0 0 0 0 0 0 0 0 0 0 0 0 0 0 0 0 0 0 0 0 0 0 0 0 0 0 0 0 0 0 0 0 0 0 0 0 0 0 0 0 0 0 0 0 0 0 0 0 0 0 0 0 0 0 0 0 0 0 0 0 0 0 0 0 0 0 0 0 0 0 0 0 0 0 0 0 0 0 0 0 0 0 0 0 0 0 0 0 0 0 0 0 0 0 0 0 0 0 0 0 0 0 0 0 0 0 0 0 0 0 0 0 0 0 0 0 0 0 0 0 0 0 0 0 0 0 0 0 0 0 0 0 0 0 0 0 0 0 0 0 0 0 0 0 0 0 0 0 0 0 0 0 0 0 0 0 0 0 0 0 0 0 0 0 0 0 0 0 0"/>
<parameter id="BeneluxtoAPAC" value="0 0 0 0 0 0 0 0 0 0 0 0 0 0 1 0 0 0 0 0 0 0 0 0 0 0 0 0 0 0 0 0 0 0 0 0 0 0 0 0 0 0 0 0 0 0 0 0 0 0 0 0 0 0 0 0 0 0 0 0 0 0 0 0 0 0 0 0 0 0 0 0 0 0 0 0 0 0 0 0 0 0 0 0 0 0 0 0 0 0 0 0 0 0 0 0 0 0 0 0 0 0 0 0 0 0 0 0 0 0 0 0 0 0 0 0 0 0 0 0 0 0 0 0 0 0 0 0 0 0 0 0 0 0 0 0 0 0 0 0 0 0 0 0 0 0 0 0 0 0 0 0 0 0 0 0 0 0 0 0 0 0 0 0 0 0 0 0 0 0 0 0 0 0 0 0 0 0 0 0 0 0 0 0 0 0 0 0 0 0 0 0 0 0 0 0"/>
<parameter id="BeneluxtoEasternAfrica" value="0 0 0 0 0 0 0 0 0 0 0 0 0 0 0 0 1 0 0 0 0 0 0 0 0 0 0 0 0 0 0 0 0 0 0 0 0 0 0 0 0 0 0 0 0 0 0 0 0 0 0 0 0 0 0 0 0 0 0 0 0 0 0 0 0 0 0 0 0 0 0 0 0 0 0 0 0 0 0 0 0 0 0 0 0 0 0 0 0 0 0 0 0 0 0 0 0 0 0 0 0 0 0 0 0 0 0 0 0 0 0 0 0 0 0 0 0 0 0 0 0 0 0 0 0 0 0 0 0 0 0 0 0 0 0 0 0 0 0 0 0 0 0 0 0 0 0 0 0 0 0 0 0 0 0 0 0 0 0 0 0 0 0 0 0 0 0 0 0 0 0 0 0 0 0 0 0 0 0 0 0 0 0 0 0 0 0 0 0 0 0 0 0 0 0 0"/>
<parameter id="BeneluxtoEasternEurope" value="0 0 0 0 0 0 0 0 0 0 0 0 0 0 0 0 0 1 0 0 0 0 0 0 0 0 0 0 0 0 0 0 0 0 0 0 0 0 0 0 0 0 0 0 0 0 0 0 0 0 0 0 0 0 0 0 0 0 0 0 0 0 0 0 0 0 0 0 0 0 0 0 0 0 0 0 0 0 0 0 0 0 0 0 0 0 0 0 0 0 0 0 0 0 0 0 0 0 0 0 0 0 0 0 0 0 0 0 0 0 0 0 0 0 0 0 0 0 0 0 0 0 0 0 0 0 0 0 0 0 0 0 0 0 0 0 0 0 0 0 0 0 0 0 0 0 0 0 0 0 0 0 0 0 0 0 0 0 0 0 0 0 0 0 0 0 0 0 0 0 0 0 0 0 0 0 0 0 0 0 0 0 0 0 0 0 0 0 0 0 0 0 0 0 0 0"/>
<parameter id="BeneluxtoFrance" value="0 0 0 0 0 0 0 0 0 0 0 0 0 0 0 0 0 0 1 0 0 0 0 0 0 0 0 0 0 0 0 0 0 0 0 0 0 0 0 0 0 0 0 0 0 0 0 0 0 0 0 0 0 0 0 0 0 0 0 0 0 0 0 0 0 0 0 0 0 0 0 0 0 0 0 0 0 0 0 0 0 0 0 0 0 0 0 0 0 0 0 0 0 0 0 0 0 0 0 0 0 0 0 0 0 0 0 0 0 0 0 0 0 0 0 0 0 0 0 0 0 0 0 0 0 0 0 0 0 0 0 0 0 0 0 0 0 0 0 0 0 0 0 0 0 0 0 0 0 0 0 0 0 0 0 0 0 0 0 0 0 0 0 0 0 0 0 0 0 0 0 0 0 0 0 0 0 0 0 0 0 0 0 0 0 0 0 0 0 0 0 0 0 0 0 0"/>
<parameter id="BeneluxtoGermany" value="0 0 0 0 0 0 0 0 0 0 0 0 0 0 0 0 0 0 0 1 0 0 0 0 0 0 0 0 0 0 0 0 0 0 0 0 0 0 0 0 0 0 0 0 0 0 0 0 0 0 0 0 0 0 0 0 0 0 0 0 0 0 0 0 0 0 0 0 0 0 0 0 0 0 0 0 0 0 0 0 0 0 0 0 0 0 0 0 0 0 0 0 0 0 0 0 0 0 0 0 0 0 0 0 0 0 0 0 0 0 0 0 0 0 0 0 0 0 0 0 0 0 0 0 0 0 0 0 0 0 0 0 0 0 0 0 0 0 0 0 0 0 0 0 0 0 0 0 0 0 0 0 0 0 0 0 0 0 0 0 0 0 0 0 0 0 0 0 0 0 0 0 0 0 0 0 0 0 0 0 0 0 0 0 0 0 0 0 0 0 0 0 0 0 0 0"/>
<parameter id="BeneluxtoMiddleAfrica" value="0 0 0 0 0 0 0 0 0 0 0 0 0 0 0 0 0 0 0 0 1 0 0 0 0 0 0 0 0 0 0 0 0 0 0 0 0 0 0 0 0 0 0 0 0 0 0 0 0 0 0 0 0 0 0 0 0 0 0 0 0 0 0 0 0 0 0 0 0 0 0 0 0 0 0 0 0 0 0 0 0 0 0 0 0 0 0 0 0 0 0 0 0 0 0 0 0 0 0 0 0 0 0 0 0 0 0 0 0 0 0 0 0 0 0 0 0 0 0 0 0 0 0 0 0 0 0 0 0 0 0 0 0 0 0 0 0 0 0 0 0 0 0 0 0 0 0 0 0 0 0 0 0 0 0 0 0 0 0 0 0 0 0 0 0 0 0 0 0 0 0 0 0 0 0 0 0 0 0 0 0 0 0 0 0 0 0 0 0 0 0 0 0 0 0 0"/>
<parameter id="BeneluxtoNorthAmerica" value="0 0 0 0 0 0 0 0 0 0 0 0 0 0 0 0 0 0 0 0 0 1 0 0 0 0 0 0 0 0 0 0 0 0 0 0 0 0 0 0 0 0 0 0 0 0 0 0 0 0 0 0 0 0 0 0 0 0 0 0 0 0 0 0 0 0 0 0 0 0 0 0 0 0 0 0 0 0 0 0 0 0 0 0 0 0 0 0 0 0 0 0 0 0 0 0 0 0 0 0 0 0 0 0 0 0 0 0 0 0 0 0 0 0 0 0 0 0 0 0 0 0 0 0 0 0 0 0 0 0 0 0 0 0 0 0 0 0 0 0 0 0 0 0 0 0 0 0 0 0 0 0 0 0 0 0 0 0 0 0 0 0 0 0 0 0 0 0 0 0 0 0 0 0 0 0 0 0 0 0 0 0 0 0 0 0 0 0 0 0 0 0 0 0 0 0"/>
<parameter id="BeneluxtoNorthernAfrica" value="0 0 0 0 0 0 0 0 0 0 0 0 0 0 0 0 0 0 0 0 0 0 1 0 0 0 0 0 0 0 0 0 0 0 0 0 0 0 0 0 0 0 0 0 0 0 0 0 0 0 0 0 0 0 0 0 0 0 0 0 0 0 0 0 0 0 0 0 0 0 0 0 0 0 0 0 0 0 0 0 0 0 0 0 0 0 0 0 0 0 0 0 0 0 0 0 0 0 0 0 0 0 0 0 0 0 0 0 0 0 0 0 0 0 0 0 0 0 0 0 0 0 0 0 0 0 0 0 0 0 0 0 0 0 0 0 0 0 0 0 0 0 0 0 0 0 0 0 0 0 0 0 0 0 0 0 0 0 0 0 0 0 0 0 0 0 0 0 0 0 0 0 0 0 0 0 0 0 0 0 0 0 0 0 0 0 0 0 0 0 0 0 0 0 0 0"/>
<parameter id="BeneluxtoNorthernEurope" value="0 0 0 0 0 0 0 0 0 0 0 0 0 0 0 0 0 0 0 0 0 0 0 1 0 0 0 0 0 0 0 0 0 0 0 0 0 0 0 0 0 0 0 0 0 0 0 0 0 0 0 0 0 0 0 0 0 0 0 0 0 0 0 0 0 0 0 0 0 0 0 0 0 0 0 0 0 0 0 0 0 0 0 0 0 0 0 0 0 0 0 0 0 0 0 0 0 0 0 0 0 0 0 0 0 0 0 0 0 0 0 0 0 0 0 0 0 0 0 0 0 0 0 0 0 0 0 0 0 0 0 0 0 0 0 0 0 0 0 0 0 0 0 0 0 0 0 0 0 0 0 0 0 0 0 0 0 0 0 0 0 0 0 0 0 0 0 0 0 0 0 0 0 0 0 0 0 0 0 0 0 0 0 0 0 0 0 0 0 0 0 0 0 0 0 0"/>
<parameter id="BeneluxtoSouthernAfrica" value="0 0 0 0 0 0 0 0 0 0 0 0 0 0 0 0 0 0 0 0 0 0 0 0 1 0 0 0 0 0 0 0 0 0 0 0 0 0 0 0 0 0 0 0 0 0 0 0 0 0 0 0 0 0 0 0 0 0 0 0 0 0 0 0 0 0 0 0 0 0 0 0 0 0 0 0 0 0 0 0 0 0 0 0 0 0 0 0 0 0 0 0 0 0 0 0 0 0 0 0 0 0 0 0 0 0 0 0 0 0 0 0 0 0 0 0 0 0 0 0 0 0 0 0 0 0 0 0 0 0 0 0 0 0 0 0 0 0 0 0 0 0 0 0 0 0 0 0 0 0 0 0 0 0 0 0 0 0 0 0 0 0 0 0 0 0 0 0 0 0 0 0 0 0 0 0 0 0 0 0 0 0 0 0 0 0 0 0 0 0 0 0 0 0 0 0"/>
<parameter id="BeneluxtoSouthernEurope" value="0 0 0 0 0 0 0 0 0 0 0 0 0 0 0 0 0 0 0 0 0 0 0 0 0 1 0 0 0 0 0 0 0 0 0 0 0 0 0 0 0 0 0 0 0 0 0 0 0 0 0 0 0 0 0 0 0 0 0 0 0 0 0 0 0 0 0 0 0 0 0 0 0 0 0 0 0 0 0 0 0 0 0 0 0 0 0 0 0 0 0 0 0 0 0 0 0 0 0 0 0 0 0 0 0 0 0 0 0 0 0 0 0 0 0 0 0 0 0 0 0 0 0 0 0 0 0 0 0 0 0 0 0 0 0 0 0 0 0 0 0 0 0 0 0 0 0 0 0 0 0 0 0 0 0 0 0 0 0 0 0 0 0 0 0 0 0 0 0 0 0 0 0 0 0 0 0 0 0 0 0 0 0 0 0 0 0 0 0 0 0 0 0 0 0 0"/>
<parameter id="BeneluxtoWesternAfrica" value="0 0 0 0 0 0 0 0 0 0 0 0 0 0 0 0 0 0 0 0 0 0 0 0 0 0 1 0 0 0 0 0 0 0 0 0 0 0 0 0 0 0 0 0 0 0 0 0 0 0 0 0 0 0 0 0 0 0 0 0 0 0 0 0 0 0 0 0 0 0 0 0 0 0 0 0 0 0 0 0 0 0 0 0 0 0 0 0 0 0 0 0 0 0 0 0 0 0 0 0 0 0 0 0 0 0 0 0 0 0 0 0 0 0 0 0 0 0 0 0 0 0 0 0 0 0 0 0 0 0 0 0 0 0 0 0 0 0 0 0 0 0 0 0 0 0 0 0 0 0 0 0 0 0 0 0 0 0 0 0 0 0 0 0 0 0 0 0 0 0 0 0 0 0 0 0 0 0 0 0 0 0 0 0 0 0 0 0 0 0 0 0 0 0 0 0"/>
<parameter id="BeneluxtoWesternEurope" value="0 0 0 0 0 0 0 0 0 0 0 0 0 0 0 0 0 0 0 0 0 0 0 0 0 0 0 1 0 0 0 0 0 0 0 0 0 0 0 0 0 0 0 0 0 0 0 0 0 0 0 0 0 0 0 0 0 0 0 0 0 0 0 0 0 0 0 0 0 0 0 0 0 0 0 0 0 0 0 0 0 0 0 0 0 0 0 0 0 0 0 0 0 0 0 0 0 0 0 0 0 0 0 0 0 0 0 0 0 0 0 0 0 0 0 0 0 0 0 0 0 0 0 0 0 0 0 0 0 0 0 0 0 0 0 0 0 0 0 0 0 0 0 0 0 0 0 0 0 0 0 0 0 0 0 0 0 0 0 0 0 0 0 0 0 0 0 0 0 0 0 0 0 0 0 0 0 0 0 0 0 0 0 0 0 0 0 0 0 0 0 0 0 0 0 0"/>
<parameter id="EasternAfricatoAPAC" value="0 0 0 0 0 0 0 0 0 0 0 0 0 0 0 0 0 0 0 0 0 0 0 0 0 0 0 0 1 0 0 0 0 0 0 0 0 0 0 0 0 0 0 0 0 0 0 0 0 0 0 0 0 0 0 0 0 0 0 0 0 0 0 0 0 0 0 0 0 0 0 0 0 0 0 0 0 0 0 0 0 0 0 0 0 0 0 0 0 0 0 0 0 0 0 0 0 0 0 0 0 0 0 0 0 0 0 0 0 0 0 0 0 0 0 0 0 0 0 0 0 0 0 0 0 0 0 0 0 0 0 0 0 0 0 0 0 0 0 0 0 0 0 0 0 0 0 0 0 0 0 0 0 0 0 0 0 0 0 0 0 0 0 0 0 0 0 0 0 0 0 0 0 0 0 0 0 0 0 0 0 0 0 0 0 0 0 0 0 0 0 0 0 0 0 0"/>
<parameter id="EasternAfricatoBenelux" value="0 0 0 0 0 0 0 0 0 0 0 0 0 0 0 0 0 0 0 0 0 0 0 0 0 0 0 0 0 1 0 0 0 0 0 0 0 0 0 0 0 0 0 0 0 0 0 0 0 0 0 0 0 0 0 0 0 0 0 0 0 0 0 0 0 0 0 0 0 0 0 0 0 0 0 0 0 0 0 0 0 0 0 0 0 0 0 0 0 0 0 0 0 0 0 0 0 0 0 0 0 0 0 0 0 0 0 0 0 0 0 0 0 0 0 0 0 0 0 0 0 0 0 0 0 0 0 0 0 0 0 0 0 0 0 0 0 0 0 0 0 0 0 0 0 0 0 0 0 0 0 0 0 0 0 0 0 0 0 0 0 0 0 0 0 0 0 0 0 0 0 0 0 0 0 0 0 0 0 0 0 0 0 0 0 0 0 0 0 0 0 0 0 0 0 0"/>
<parameter id="EasternAfricatoEasternEurope" value="0 0 0 0 0 0 0 0 0 0 0 0 0 0 0 0 0 0 0 0 0 0 0 0 0 0 0 0 0 0 0 1 0 0 0 0 0 0 0 0 0 0 0 0 0 0 0 0 0 0 0 0 0 0 0 0 0 0 0 0 0 0 0 0 0 0 0 0 0 0 0 0 0 0 0 0 0 0 0 0 0 0 0 0 0 0 0 0 0 0 0 0 0 0 0 0 0 0 0 0 0 0 0 0 0 0 0 0 0 0 0 0 0 0 0 0 0 0 0 0 0 0 0 0 0 0 0 0 0 0 0 0 0 0 0 0 0 0 0 0 0 0 0 0 0 0 0 0 0 0 0 0 0 0 0 0 0 0 0 0 0 0 0 0 0 0 0 0 0 0 0 0 0 0 0 0 0 0 0 0 0 0 0 0 0 0 0 0 0 0 0 0 0 0 0 0"/>
<parameter id="EasternAfricatoFrance" value="0 0 0 0 0 0 0 0 0 0 0 0 0 0 0 0 0 0 0 0 0 0 0 0 0 0 0 0 0 0 0 0 1 0 0 0 0 0 0 0 0 0 0 0 0 0 0 0 0 0 0 0 0 0 0 0 0 0 0 0 0 0 0 0 0 0 0 0 0 0 0 0 0 0 0 0 0 0 0 0 0 0 0 0 0 0 0 0 0 0 0 0 0 0 0 0 0 0 0 0 0 0 0 0 0 0 0 0 0 0 0 0 0 0 0 0 0 0 0 0 0 0 0 0 0 0 0 0 0 0 0 0 0 0 0 0 0 0 0 0 0 0 0 0 0 0 0 0 0 0 0 0 0 0 0 0 0 0 0 0 0 0 0 0 0 0 0 0 0 0 0 0 0 0 0 0 0 0 0 0 0 0 0 0 0 0 0 0 0 0 0 0 0 0 0 0"/>
<parameter id="EasternAfricatoGermany" value="0 0 0 0 0 0 0 0 0 0 0 0 0 0 0 0 0 0 0 0 0 0 0 0 0 0 0 0 0 0 0 0 0 1 0 0 0 0 0 0 0 0 0 0 0 0 0 0 0 0 0 0 0 0 0 0 0 0 0 0 0 0 0 0 0 0 0 0 0 0 0 0 0 0 0 0 0 0 0 0 0 0 0 0 0 0 0 0 0 0 0 0 0 0 0 0 0 0 0 0 0 0 0 0 0 0 0 0 0 0 0 0 0 0 0 0 0 0 0 0 0 0 0 0 0 0 0 0 0 0 0 0 0 0 0 0 0 0 0 0 0 0 0 0 0 0 0 0 0 0 0 0 0 0 0 0 0 0 0 0 0 0 0 0 0 0 0 0 0 0 0 0 0 0 0 0 0 0 0 0 0 0 0 0 0 0 0 0 0 0 0 0 0 0 0 0"/>
<parameter id="EasternAfricatoMiddleAfrica" value="0 0 0 0 0 0 0 0 0 0 0 0 0 0 0 0 0 0 0 0 0 0 0 0 0 0 0 0 0 0 0 0 0 0 1 0 0 0 0 0 0 0 0 0 0 0 0 0 0 0 0 0 0 0 0 0 0 0 0 0 0 0 0 0 0 0 0 0 0 0 0 0 0 0 0 0 0 0 0 0 0 0 0 0 0 0 0 0 0 0 0 0 0 0 0 0 0 0 0 0 0 0 0 0 0 0 0 0 0 0 0 0 0 0 0 0 0 0 0 0 0 0 0 0 0 0 0 0 0 0 0 0 0 0 0 0 0 0 0 0 0 0 0 0 0 0 0 0 0 0 0 0 0 0 0 0 0 0 0 0 0 0 0 0 0 0 0 0 0 0 0 0 0 0 0 0 0 0 0 0 0 0 0 0 0 0 0 0 0 0 0 0 0 0 0 0"/>
<parameter id="EasternAfricatoNorthAmerica" value="0 0 0 0 0 0 0 0 0 0 0 0 0 0 0 0 0 0 0 0 0 0 0 0 0 0 0 0 0 0 0 0 0 0 0 1 0 0 0 0 0 0 0 0 0 0 0 0 0 0 0 0 0 0 0 0 0 0 0 0 0 0 0 0 0 0 0 0 0 0 0 0 0 0 0 0 0 0 0 0 0 0 0 0 0 0 0 0 0 0 0 0 0 0 0 0 0 0 0 0 0 0 0 0 0 0 0 0 0 0 0 0 0 0 0 0 0 0 0 0 0 0 0 0 0 0 0 0 0 0 0 0 0 0 0 0 0 0 0 0 0 0 0 0 0 0 0 0 0 0 0 0 0 0 0 0 0 0 0 0 0 0 0 0 0 0 0 0 0 0 0 0 0 0 0 0 0 0 0 0 0 0 0 0 0 0 0 0 0 0 0 0 0 0 0 0"/>
<parameter id="EasternAfricatoNorthernAfrica" value="0 0 0 0 0 0 0 0 0 0 0 0 0 0 0 0 0 0 0 0 0 0 0 0 0 0 0 0 0 0 0 0 0 0 0 0 1 0 0 0 0 0 0 0 0 0 0 0 0 0 0 0 0 0 0 0 0 0 0 0 0 0 0 0 0 0 0 0 0 0 0 0 0 0 0 0 0 0 0 0 0 0 0 0 0 0 0 0 0 0 0 0 0 0 0 0 0 0 0 0 0 0 0 0 0 0 0 0 0 0 0 0 0 0 0 0 0 0 0 0 0 0 0 0 0 0 0 0 0 0 0 0 0 0 0 0 0 0 0 0 0 0 0 0 0 0 0 0 0 0 0 0 0 0 0 0 0 0 0 0 0 0 0 0 0 0 0 0 0 0 0 0 0 0 0 0 0 0 0 0 0 0 0 0 0 0 0 0 0 0 0 0 0 0 0 0"/>
<parameter id="EasternAfricatoNorthernEurope" value="0 0 0 0 0 0 0 0 0 0 0 0 0 0 0 0 0 0 0 0 0 0 0 0 0 0 0 0 0 0 0 0 0 0 0 0 0 1 0 0 0 0 0 0 0 0 0 0 0 0 0 0 0 0 0 0 0 0 0 0 0 0 0 0 0 0 0 0 0 0 0 0 0 0 0 0 0 0 0 0 0 0 0 0 0 0 0 0 0 0 0 0 0 0 0 0 0 0 0 0 0 0 0 0 0 0 0 0 0 0 0 0 0 0 0 0 0 0 0 0 0 0 0 0 0 0 0 0 0 0 0 0 0 0 0 0 0 0 0 0 0 0 0 0 0 0 0 0 0 0 0 0 0 0 0 0 0 0 0 0 0 0 0 0 0 0 0 0 0 0 0 0 0 0 0 0 0 0 0 0 0 0 0 0 0 0 0 0 0 0 0 0 0 0 0 0"/>
<parameter id="EasternAfricatoSouthernAfrica" value="0 0 0 0 0 0 0 0 0 0 0 0 0 0 0 0 0 0 0 0 0 0 0 0 0 0 0 0 0 0 0 0 0 0 0 0 0 0 1 0 0 0 0 0 0 0 0 0 0 0 0 0 0 0 0 0 0 0 0 0 0 0 0 0 0 0 0 0 0 0 0 0 0 0 0 0 0 0 0 0 0 0 0 0 0 0 0 0 0 0 0 0 0 0 0 0 0 0 0 0 0 0 0 0 0 0 0 0 0 0 0 0 0 0 0 0 0 0 0 0 0 0 0 0 0 0 0 0 0 0 0 0 0 0 0 0 0 0 0 0 0 0 0 0 0 0 0 0 0 0 0 0 0 0 0 0 0 0 0 0 0 0 0 0 0 0 0 0 0 0 0 0 0 0 0 0 0 0 0 0 0 0 0 0 0 0 0 0 0 0 0 0 0 0 0 0"/>
<parameter id="EasternAfricatoSouthernEurope" value="0 0 0 0 0 0 0 0 0 0 0 0 0 0 0 0 0 0 0 0 0 0 0 0 0 0 0 0 0 0 0 0 0 0 0 0 0 0 0 1 0 0 0 0 0 0 0 0 0 0 0 0 0 0 0 0 0 0 0 0 0 0 0 0 0 0 0 0 0 0 0 0 0 0 0 0 0 0 0 0 0 0 0 0 0 0 0 0 0 0 0 0 0 0 0 0 0 0 0 0 0 0 0 0 0 0 0 0 0 0 0 0 0 0 0 0 0 0 0 0 0 0 0 0 0 0 0 0 0 0 0 0 0 0 0 0 0 0 0 0 0 0 0 0 0 0 0 0 0 0 0 0 0 0 0 0 0 0 0 0 0 0 0 0 0 0 0 0 0 0 0 0 0 0 0 0 0 0 0 0 0 0 0 0 0 0 0 0 0 0 0 0 0 0 0 0"/>
<parameter id="EasternAfricatoWesternAfrica" value="0 0 0 0 0 0 0 0 0 0 0 0 0 0 0 0 0 0 0 0 0 0 0 0 0 0 0 0 0 0 0 0 0 0 0 0 0 0 0 0 1 0 0 0 0 0 0 0 0 0 0 0 0 0 0 0 0 0 0 0 0 0 0 0 0 0 0 0 0 0 0 0 0 0 0 0 0 0 0 0 0 0 0 0 0 0 0 0 0 0 0 0 0 0 0 0 0 0 0 0 0 0 0 0 0 0 0 0 0 0 0 0 0 0 0 0 0 0 0 0 0 0 0 0 0 0 0 0 0 0 0 0 0 0 0 0 0 0 0 0 0 0 0 0 0 0 0 0 0 0 0 0 0 0 0 0 0 0 0 0 0 0 0 0 0 0 0 0 0 0 0 0 0 0 0 0 0 0 0 0 0 0 0 0 0 0 0 0 0 0 0 0 0 0 0 0"/>
<parameter id="EasternAfricatoWesternEurope" value="0 0 0 0 0 0 0 0 0 0 0 0 0 0 0 0 0 0 0 0 0 0 0 0 0 0 0 0 0 0 0 0 0 0 0 0 0 0 0 0 0 1 0 0 0 0 0 0 0 0 0 0 0 0 0 0 0 0 0 0 0 0 0 0 0 0 0 0 0 0 0 0 0 0 0 0 0 0 0 0 0 0 0 0 0 0 0 0 0 0 0 0 0 0 0 0 0 0 0 0 0 0 0 0 0 0 0 0 0 0 0 0 0 0 0 0 0 0 0 0 0 0 0 0 0 0 0 0 0 0 0 0 0 0 0 0 0 0 0 0 0 0 0 0 0 0 0 0 0 0 0 0 0 0 0 0 0 0 0 0 0 0 0 0 0 0 0 0 0 0 0 0 0 0 0 0 0 0 0 0 0 0 0 0 0 0 0 0 0 0 0 0 0 0 0 0"/>
<parameter id="EasternEuropetoAPAC" value="0 0 0 0 0 0 0 0 0 0 0 0 0 0 0 0 0 0 0 0 0 0 0 0 0 0 0 0 0 0 0 0 0 0 0 0 0 0 0 0 0 0 1 0 0 0 0 0 0 0 0 0 0 0 0 0 0 0 0 0 0 0 0 0 0 0 0 0 0 0 0 0 0 0 0 0 0 0 0 0 0 0 0 0 0 0 0 0 0 0 0 0 0 0 0 0 0 0 0 0 0 0 0 0 0 0 0 0 0 0 0 0 0 0 0 0 0 0 0 0 0 0 0 0 0 0 0 0 0 0 0 0 0 0 0 0 0 0 0 0 0 0 0 0 0 0 0 0 0 0 0 0 0 0 0 0 0 0 0 0 0 0 0 0 0 0 0 0 0 0 0 0 0 0 0 0 0 0 0 0 0 0 0 0 0 0 0 0 0 0 0 0 0 0 0 0"/>
<parameter id="EasternEuropetoBenelux" value="0 0 0 0 0 0 0 0 0 0 0 0 0 0 0 0 0 0 0 0 0 0 0 0 0 0 0 0 0 0 0 0 0 0 0 0 0 0 0 0 0 0 0 1 0 0 0 0 0 0 0 0 0 0 0 0 0 0 0 0 0 0 0 0 0 0 0 0 0 0 0 0 0 0 0 0 0 0 0 0 0 0 0 0 0 0 0 0 0 0 0 0 0 0 0 0 0 0 0 0 0 0 0 0 0 0 0 0 0 0 0 0 0 0 0 0 0 0 0 0 0 0 0 0 0 0 0 0 0 0 0 0 0 0 0 0 0 0 0 0 0 0 0 0 0 0 0 0 0 0 0 0 0 0 0 0 0 0 0 0 0 0 0 0 0 0 0 0 0 0 0 0 0 0 0 0 0 0 0 0 0 0 0 0 0 0 0 0 0 0 0 0 0 0 0 0"/>
<parameter id="EasternEuropetoEasternAfrica" value="0 0 0 0 0 0 0 0 0 0 0 0 0 0 0 0 0 0 0 0 0 0 0 0 0 0 0 0 0 0 0 0 0 0 0 0 0 0 0 0 0 0 0 0 1 0 0 0 0 0 0 0 0 0 0 0 0 0 0 0 0 0 0 0 0 0 0 0 0 0 0 0 0 0 0 0 0 0 0 0 0 0 0 0 0 0 0 0 0 0 0 0 0 0 0 0 0 0 0 0 0 0 0 0 0 0 0 0 0 0 0 0 0 0 0 0 0 0 0 0 0 0 0 0 0 0 0 0 0 0 0 0 0 0 0 0 0 0 0 0 0 0 0 0 0 0 0 0 0 0 0 0 0 0 0 0 0 0 0 0 0 0 0 0 0 0 0 0 0 0 0 0 0 0 0 0 0 0 0 0 0 0 0 0 0 0 0 0 0 0 0 0 0 0 0 0"/>
<parameter id="EasternEuropetoFrance" value="0 0 0 0 0 0 0 0 0 0 0 0 0 0 0 0 0 0 0 0 0 0 0 0 0 0 0 0 0 0 0 0 0 0 0 0 0 0 0 0 0 0 0 0 0 0 1 0 0 0 0 0 0 0 0 0 0 0 0 0 0 0 0 0 0 0 0 0 0 0 0 0 0 0 0 0 0 0 0 0 0 0 0 0 0 0 0 0 0 0 0 0 0 0 0 0 0 0 0 0 0 0 0 0 0 0 0 0 0 0 0 0 0 0 0 0 0 0 0 0 0 0 0 0 0 0 0 0 0 0 0 0 0 0 0 0 0 0 0 0 0 0 0 0 0 0 0 0 0 0 0 0 0 0 0 0 0 0 0 0 0 0 0 0 0 0 0 0 0 0 0 0 0 0 0 0 0 0 0 0 0 0 0 0 0 0 0 0 0 0 0 0 0 0 0 0"/>
<parameter id="EasternEuropetoGermany" value="0 0 0 0 0 0 0 0 0 0 0 0 0 0 0 0 0 0 0 0 0 0 0 0 0 0 0 0 0 0 0 0 0 0 0 0 0 0 0 0 0 0 0 0 0 0 0 1 0 0 0 0 0 0 0 0 0 0 0 0 0 0 0 0 0 0 0 0 0 0 0 0 0 0 0 0 0 0 0 0 0 0 0 0 0 0 0 0 0 0 0 0 0 0 0 0 0 0 0 0 0 0 0 0 0 0 0 0 0 0 0 0 0 0 0 0 0 0 0 0 0 0 0 0 0 0 0 0 0 0 0 0 0 0 0 0 0 0 0 0 0 0 0 0 0 0 0 0 0 0 0 0 0 0 0 0 0 0 0 0 0 0 0 0 0 0 0 0 0 0 0 0 0 0 0 0 0 0 0 0 0 0 0 0 0 0 0 0 0 0 0 0 0 0 0 0"/>
<parameter id="EasternEuropetoMiddleAfrica" value="0 0 0 0 0 0 0 0 0 0 0 0 0 0 0 0 0 0 0 0 0 0 0 0 0 0 0 0 0 0 0 0 0 0 0 0 0 0 0 0 0 0 0 0 0 0 0 0 1 0 0 0 0 0 0 0 0 0 0 0 0 0 0 0 0 0 0 0 0 0 0 0 0 0 0 0 0 0 0 0 0 0 0 0 0 0 0 0 0 0 0 0 0 0 0 0 0 0 0 0 0 0 0 0 0 0 0 0 0 0 0 0 0 0 0 0 0 0 0 0 0 0 0 0 0 0 0 0 0 0 0 0 0 0 0 0 0 0 0 0 0 0 0 0 0 0 0 0 0 0 0 0 0 0 0 0 0 0 0 0 0 0 0 0 0 0 0 0 0 0 0 0 0 0 0 0 0 0 0 0 0 0 0 0 0 0 0 0 0 0 0 0 0 0 0 0"/>
<parameter id="EasternEuropetoNorthAmerica" value="0 0 0 0 0 0 0 0 0 0 0 0 0 0 0 0 0 0 0 0 0 0 0 0 0 0 0 0 0 0 0 0 0 0 0 0 0 0 0 0 0 0 0 0 0 0 0 0 0 1 0 0 0 0 0 0 0 0 0 0 0 0 0 0 0 0 0 0 0 0 0 0 0 0 0 0 0 0 0 0 0 0 0 0 0 0 0 0 0 0 0 0 0 0 0 0 0 0 0 0 0 0 0 0 0 0 0 0 0 0 0 0 0 0 0 0 0 0 0 0 0 0 0 0 0 0 0 0 0 0 0 0 0 0 0 0 0 0 0 0 0 0 0 0 0 0 0 0 0 0 0 0 0 0 0 0 0 0 0 0 0 0 0 0 0 0 0 0 0 0 0 0 0 0 0 0 0 0 0 0 0 0 0 0 0 0 0 0 0 0 0 0 0 0 0 0"/>
<parameter id="EasternEuropetoNorthernAfrica" value="0 0 0 0 0 0 0 0 0 0 0 0 0 0 0 0 0 0 0 0 0 0 0 0 0 0 0 0 0 0 0 0 0 0 0 0 0 0 0 0 0 0 0 0 0 0 0 0 0 0 1 0 0 0 0 0 0 0 0 0 0 0 0 0 0 0 0 0 0 0 0 0 0 0 0 0 0 0 0 0 0 0 0 0 0 0 0 0 0 0 0 0 0 0 0 0 0 0 0 0 0 0 0 0 0 0 0 0 0 0 0 0 0 0 0 0 0 0 0 0 0 0 0 0 0 0 0 0 0 0 0 0 0 0 0 0 0 0 0 0 0 0 0 0 0 0 0 0 0 0 0 0 0 0 0 0 0 0 0 0 0 0 0 0 0 0 0 0 0 0 0 0 0 0 0 0 0 0 0 0 0 0 0 0 0 0 0 0 0 0 0 0 0 0 0 0"/>
<parameter id="EasternEuropetoNorthernEurope" value="0 0 0 0 0 0 0 0 0 0 0 0 0 0 0 0 0 0 0 0 0 0 0 0 0 0 0 0 0 0 0 0 0 0 0 0 0 0 0 0 0 0 0 0 0 0 0 0 0 0 0 1 0 0 0 0 0 0 0 0 0 0 0 0 0 0 0 0 0 0 0 0 0 0 0 0 0 0 0 0 0 0 0 0 0 0 0 0 0 0 0 0 0 0 0 0 0 0 0 0 0 0 0 0 0 0 0 0 0 0 0 0 0 0 0 0 0 0 0 0 0 0 0 0 0 0 0 0 0 0 0 0 0 0 0 0 0 0 0 0 0 0 0 0 0 0 0 0 0 0 0 0 0 0 0 0 0 0 0 0 0 0 0 0 0 0 0 0 0 0 0 0 0 0 0 0 0 0 0 0 0 0 0 0 0 0 0 0 0 0 0 0 0 0 0 0"/>
<parameter id="EasternEuropetoSouthernAfrica" value="0 0 0 0 0 0 0 0 0 0 0 0 0 0 0 0 0 0 0 0 0 0 0 0 0 0 0 0 0 0 0 0 0 0 0 0 0 0 0 0 0 0 0 0 0 0 0 0 0 0 0 0 1 0 0 0 0 0 0 0 0 0 0 0 0 0 0 0 0 0 0 0 0 0 0 0 0 0 0 0 0 0 0 0 0 0 0 0 0 0 0 0 0 0 0 0 0 0 0 0 0 0 0 0 0 0 0 0 0 0 0 0 0 0 0 0 0 0 0 0 0 0 0 0 0 0 0 0 0 0 0 0 0 0 0 0 0 0 0 0 0 0 0 0 0 0 0 0 0 0 0 0 0 0 0 0 0 0 0 0 0 0 0 0 0 0 0 0 0 0 0 0 0 0 0 0 0 0 0 0 0 0 0 0 0 0 0 0 0 0 0 0 0 0 0 0"/>
<parameter id="EasternEuropetoSouthernEurope" value="0 0 0 0 0 0 0 0 0 0 0 0 0 0 0 0 0 0 0 0 0 0 0 0 0 0 0 0 0 0 0 0 0 0 0 0 0 0 0 0 0 0 0 0 0 0 0 0 0 0 0 0 0 1 0 0 0 0 0 0 0 0 0 0 0 0 0 0 0 0 0 0 0 0 0 0 0 0 0 0 0 0 0 0 0 0 0 0 0 0 0 0 0 0 0 0 0 0 0 0 0 0 0 0 0 0 0 0 0 0 0 0 0 0 0 0 0 0 0 0 0 0 0 0 0 0 0 0 0 0 0 0 0 0 0 0 0 0 0 0 0 0 0 0 0 0 0 0 0 0 0 0 0 0 0 0 0 0 0 0 0 0 0 0 0 0 0 0 0 0 0 0 0 0 0 0 0 0 0 0 0 0 0 0 0 0 0 0 0 0 0 0 0 0 0 0"/>
<parameter id="EasternEuropetoWesternAfrica" value="0 0 0 0 0 0 0 0 0 0 0 0 0 0 0 0 0 0 0 0 0 0 0 0 0 0 0 0 0 0 0 0 0 0 0 0 0 0 0 0 0 0 0 0 0 0 0 0 0 0 0 0 0 0 1 0 0 0 0 0 0 0 0 0 0 0 0 0 0 0 0 0 0 0 0 0 0 0 0 0 0 0 0 0 0 0 0 0 0 0 0 0 0 0 0 0 0 0 0 0 0 0 0 0 0 0 0 0 0 0 0 0 0 0 0 0 0 0 0 0 0 0 0 0 0 0 0 0 0 0 0 0 0 0 0 0 0 0 0 0 0 0 0 0 0 0 0 0 0 0 0 0 0 0 0 0 0 0 0 0 0 0 0 0 0 0 0 0 0 0 0 0 0 0 0 0 0 0 0 0 0 0 0 0 0 0 0 0 0 0 0 0 0 0 0 0"/>
<parameter id="EasternEuropetoWesternEurope" value="0 0 0 0 0 0 0 0 0 0 0 0 0 0 0 0 0 0 0 0 0 0 0 0 0 0 0 0 0 0 0 0 0 0 0 0 0 0 0 0 0 0 0 0 0 0 0 0 0 0 0 0 0 0 0 1 0 0 0 0 0 0 0 0 0 0 0 0 0 0 0 0 0 0 0 0 0 0 0 0 0 0 0 0 0 0 0 0 0 0 0 0 0 0 0 0 0 0 0 0 0 0 0 0 0 0 0 0 0 0 0 0 0 0 0 0 0 0 0 0 0 0 0 0 0 0 0 0 0 0 0 0 0 0 0 0 0 0 0 0 0 0 0 0 0 0 0 0 0 0 0 0 0 0 0 0 0 0 0 0 0 0 0 0 0 0 0 0 0 0 0 0 0 0 0 0 0 0 0 0 0 0 0 0 0 0 0 0 0 0 0 0 0 0 0 0"/>
<parameter id="FrancetoAPAC" value="0 0 0 0 0 0 0 0 0 0 0 0 0 0 0 0 0 0 0 0 0 0 0 0 0 0 0 0 0 0 0 0 0 0 0 0 0 0 0 0 0 0 0 0 0 0 0 0 0 0 0 0 0 0 0 0 1 0 0 0 0 0 0 0 0 0 0 0 0 0 0 0 0 0 0 0 0 0 0 0 0 0 0 0 0 0 0 0 0 0 0 0 0 0 0 0 0 0 0 0 0 0 0 0 0 0 0 0 0 0 0 0 0 0 0 0 0 0 0 0 0 0 0 0 0 0 0 0 0 0 0 0 0 0 0 0 0 0 0 0 0 0 0 0 0 0 0 0 0 0 0 0 0 0 0 0 0 0 0 0 0 0 0 0 0 0 0 0 0 0 0 0 0 0 0 0 0 0 0 0 0 0 0 0 0 0 0 0 0 0 0 0 0 0 0 0"/>
<parameter id="FrancetoBenelux" value="0 0 0 0 0 0 0 0 0 0 0 0 0 0 0 0 0 0 0 0 0 0 0 0 0 0 0 0 0 0 0 0 0 0 0 0 0 0 0 0 0 0 0 0 0 0 0 0 0 0 0 0 0 0 0 0 0 1 0 0 0 0 0 0 0 0 0 0 0 0 0 0 0 0 0 0 0 0 0 0 0 0 0 0 0 0 0 0 0 0 0 0 0 0 0 0 0 0 0 0 0 0 0 0 0 0 0 0 0 0 0 0 0 0 0 0 0 0 0 0 0 0 0 0 0 0 0 0 0 0 0 0 0 0 0 0 0 0 0 0 0 0 0 0 0 0 0 0 0 0 0 0 0 0 0 0 0 0 0 0 0 0 0 0 0 0 0 0 0 0 0 0 0 0 0 0 0 0 0 0 0 0 0 0 0 0 0 0 0 0 0 0 0 0 0 0"/>
<parameter id="FrancetoEasternAfrica" value="0 0 0 0 0 0 0 0 0 0 0 0 0 0 0 0 0 0 0 0 0 0 0 0 0 0 0 0 0 0 0 0 0 0 0 0 0 0 0 0 0 0 0 0 0 0 0 0 0 0 0 0 0 0 0 0 0 0 1 0 0 0 0 0 0 0 0 0 0 0 0 0 0 0 0 0 0 0 0 0 0 0 0 0 0 0 0 0 0 0 0 0 0 0 0 0 0 0 0 0 0 0 0 0 0 0 0 0 0 0 0 0 0 0 0 0 0 0 0 0 0 0 0 0 0 0 0 0 0 0 0 0 0 0 0 0 0 0 0 0 0 0 0 0 0 0 0 0 0 0 0 0 0 0 0 0 0 0 0 0 0 0 0 0 0 0 0 0 0 0 0 0 0 0 0 0 0 0 0 0 0 0 0 0 0 0 0 0 0 0 0 0 0 0 0 0"/>
<parameter id="FrancetoEasternEurope" value="0 0 0 0 0 0 0 0 0 0 0 0 0 0 0 0 0 0 0 0 0 0 0 0 0 0 0 0 0 0 0 0 0 0 0 0 0 0 0 0 0 0 0 0 0 0 0 0 0 0 0 0 0 0 0 0 0 0 0 1 0 0 0 0 0 0 0 0 0 0 0 0 0 0 0 0 0 0 0 0 0 0 0 0 0 0 0 0 0 0 0 0 0 0 0 0 0 0 0 0 0 0 0 0 0 0 0 0 0 0 0 0 0 0 0 0 0 0 0 0 0 0 0 0 0 0 0 0 0 0 0 0 0 0 0 0 0 0 0 0 0 0 0 0 0 0 0 0 0 0 0 0 0 0 0 0 0 0 0 0 0 0 0 0 0 0 0 0 0 0 0 0 0 0 0 0 0 0 0 0 0 0 0 0 0 0 0 0 0 0 0 0 0 0 0 0"/>
<parameter id="FrancetoGermany" value="0 0 0 0 0 0 0 0 0 0 0 0 0 0 0 0 0 0 0 0 0 0 0 0 0 0 0 0 0 0 0 0 0 0 0 0 0 0 0 0 0 0 0 0 0 0 0 0 0 0 0 0 0 0 0 0 0 0 0 0 0 1 0 0 0 0 0 0 0 0 0 0 0 0 0 0 0 0 0 0 0 0 0 0 0 0 0 0 0 0 0 0 0 0 0 0 0 0 0 0 0 0 0 0 0 0 0 0 0 0 0 0 0 0 0 0 0 0 0 0 0 0 0 0 0 0 0 0 0 0 0 0 0 0 0 0 0 0 0 0 0 0 0 0 0 0 0 0 0 0 0 0 0 0 0 0 0 0 0 0 0 0 0 0 0 0 0 0 0 0 0 0 0 0 0 0 0 0 0 0 0 0 0 0 0 0 0 0 0 0 0 0 0 0 0 0"/>
<parameter id="FrancetoMiddleAfrica" value="0 0 0 0 0 0 0 0 0 0 0 0 0 0 0 0 0 0 0 0 0 0 0 0 0 0 0 0 0 0 0 0 0 0 0 0 0 0 0 0 0 0 0 0 0 0 0 0 0 0 0 0 0 0 0 0 0 0 0 0 0 0 1 0 0 0 0 0 0 0 0 0 0 0 0 0 0 0 0 0 0 0 0 0 0 0 0 0 0 0 0 0 0 0 0 0 0 0 0 0 0 0 0 0 0 0 0 0 0 0 0 0 0 0 0 0 0 0 0 0 0 0 0 0 0 0 0 0 0 0 0 0 0 0 0 0 0 0 0 0 0 0 0 0 0 0 0 0 0 0 0 0 0 0 0 0 0 0 0 0 0 0 0 0 0 0 0 0 0 0 0 0 0 0 0 0 0 0 0 0 0 0 0 0 0 0 0 0 0 0 0 0 0 0 0 0"/>
<parameter id="FrancetoNorthAmerica" value="0 0 0 0 0 0 0 0 0 0 0 0 0 0 0 0 0 0 0 0 0 0 0 0 0 0 0 0 0 0 0 0 0 0 0 0 0 0 0 0 0 0 0 0 0 0 0 0 0 0 0 0 0 0 0 0 0 0 0 0 0 0 0 1 0 0 0 0 0 0 0 0 0 0 0 0 0 0 0 0 0 0 0 0 0 0 0 0 0 0 0 0 0 0 0 0 0 0 0 0 0 0 0 0 0 0 0 0 0 0 0 0 0 0 0 0 0 0 0 0 0 0 0 0 0 0 0 0 0 0 0 0 0 0 0 0 0 0 0 0 0 0 0 0 0 0 0 0 0 0 0 0 0 0 0 0 0 0 0 0 0 0 0 0 0 0 0 0 0 0 0 0 0 0 0 0 0 0 0 0 0 0 0 0 0 0 0 0 0 0 0 0 0 0 0 0"/>
<parameter id="FrancetoNorthernAfrica" value="0 0 0 0 0 0 0 0 0 0 0 0 0 0 0 0 0 0 0 0 0 0 0 0 0 0 0 0 0 0 0 0 0 0 0 0 0 0 0 0 0 0 0 0 0 0 0 0 0 0 0 0 0 0 0 0 0 0 0 0 0 0 0 0 1 0 0 0 0 0 0 0 0 0 0 0 0 0 0 0 0 0 0 0 0 0 0 0 0 0 0 0 0 0 0 0 0 0 0 0 0 0 0 0 0 0 0 0 0 0 0 0 0 0 0 0 0 0 0 0 0 0 0 0 0 0 0 0 0 0 0 0 0 0 0 0 0 0 0 0 0 0 0 0 0 0 0 0 0 0 0 0 0 0 0 0 0 0 0 0 0 0 0 0 0 0 0 0 0 0 0 0 0 0 0 0 0 0 0 0 0 0 0 0 0 0 0 0 0 0 0 0 0 0 0 0"/>
<parameter id="FrancetoNorthernEurope" value="0 0 0 0 0 0 0 0 0 0 0 0 0 0 0 0 0 0 0 0 0 0 0 0 0 0 0 0 0 0 0 0 0 0 0 0 0 0 0 0 0 0 0 0 0 0 0 0 0 0 0 0 0 0 0 0 0 0 0 0 0 0 0 0 0 1 0 0 0 0 0 0 0 0 0 0 0 0 0 0 0 0 0 0 0 0 0 0 0 0 0 0 0 0 0 0 0 0 0 0 0 0 0 0 0 0 0 0 0 0 0 0 0 0 0 0 0 0 0 0 0 0 0 0 0 0 0 0 0 0 0 0 0 0 0 0 0 0 0 0 0 0 0 0 0 0 0 0 0 0 0 0 0 0 0 0 0 0 0 0 0 0 0 0 0 0 0 0 0 0 0 0 0 0 0 0 0 0 0 0 0 0 0 0 0 0 0 0 0 0 0 0 0 0 0 0"/>
<parameter id="FrancetoSouthernAfrica" value="0 0 0 0 0 0 0 0 0 0 0 0 0 0 0 0 0 0 0 0 0 0 0 0 0 0 0 0 0 0 0 0 0 0 0 0 0 0 0 0 0 0 0 0 0 0 0 0 0 0 0 0 0 0 0 0 0 0 0 0 0 0 0 0 0 0 1 0 0 0 0 0 0 0 0 0 0 0 0 0 0 0 0 0 0 0 0 0 0 0 0 0 0 0 0 0 0 0 0 0 0 0 0 0 0 0 0 0 0 0 0 0 0 0 0 0 0 0 0 0 0 0 0 0 0 0 0 0 0 0 0 0 0 0 0 0 0 0 0 0 0 0 0 0 0 0 0 0 0 0 0 0 0 0 0 0 0 0 0 0 0 0 0 0 0 0 0 0 0 0 0 0 0 0 0 0 0 0 0 0 0 0 0 0 0 0 0 0 0 0 0 0 0 0 0 0"/>
<parameter id="FrancetoSouthernEurope" value="0 0 0 0 0 0 0 0 0 0 0 0 0 0 0 0 0 0 0 0 0 0 0 0 0 0 0 0 0 0 0 0 0 0 0 0 0 0 0 0 0 0 0 0 0 0 0 0 0 0 0 0 0 0 0 0 0 0 0 0 0 0 0 0 0 0 0 1 0 0 0 0 0 0 0 0 0 0 0 0 0 0 0 0 0 0 0 0 0 0 0 0 0 0 0 0 0 0 0 0 0 0 0 0 0 0 0 0 0 0 0 0 0 0 0 0 0 0 0 0 0 0 0 0 0 0 0 0 0 0 0 0 0 0 0 0 0 0 0 0 0 0 0 0 0 0 0 0 0 0 0 0 0 0 0 0 0 0 0 0 0 0 0 0 0 0 0 0 0 0 0 0 0 0 0 0 0 0 0 0 0 0 0 0 0 0 0 0 0 0 0 0 0 0 0 0"/>
<parameter id="FrancetoWesternAfrica" value="0 0 0 0 0 0 0 0 0 0 0 0 0 0 0 0 0 0 0 0 0 0 0 0 0 0 0 0 0 0 0 0 0 0 0 0 0 0 0 0 0 0 0 0 0 0 0 0 0 0 0 0 0 0 0 0 0 0 0 0 0 0 0 0 0 0 0 0 1 0 0 0 0 0 0 0 0 0 0 0 0 0 0 0 0 0 0 0 0 0 0 0 0 0 0 0 0 0 0 0 0 0 0 0 0 0 0 0 0 0 0 0 0 0 0 0 0 0 0 0 0 0 0 0 0 0 0 0 0 0 0 0 0 0 0 0 0 0 0 0 0 0 0 0 0 0 0 0 0 0 0 0 0 0 0 0 0 0 0 0 0 0 0 0 0 0 0 0 0 0 0 0 0 0 0 0 0 0 0 0 0 0 0 0 0 0 0 0 0 0 0 0 0 0 0 0"/>
<parameter id="FrancetoWesternEurope" value="0 0 0 0 0 0 0 0 0 0 0 0 0 0 0 0 0 0 0 0 0 0 0 0 0 0 0 0 0 0 0 0 0 0 0 0 0 0 0 0 0 0 0 0 0 0 0 0 0 0 0 0 0 0 0 0 0 0 0 0 0 0 0 0 0 0 0 0 0 1 0 0 0 0 0 0 0 0 0 0 0 0 0 0 0 0 0 0 0 0 0 0 0 0 0 0 0 0 0 0 0 0 0 0 0 0 0 0 0 0 0 0 0 0 0 0 0 0 0 0 0 0 0 0 0 0 0 0 0 0 0 0 0 0 0 0 0 0 0 0 0 0 0 0 0 0 0 0 0 0 0 0 0 0 0 0 0 0 0 0 0 0 0 0 0 0 0 0 0 0 0 0 0 0 0 0 0 0 0 0 0 0 0 0 0 0 0 0 0 0 0 0 0 0 0 0"/>
<parameter id="GermanytoAPAC" value="0 0 0 0 0 0 0 0 0 0 0 0 0 0 0 0 0 0 0 0 0 0 0 0 0 0 0 0 0 0 0 0 0 0 0 0 0 0 0 0 0 0 0 0 0 0 0 0 0 0 0 0 0 0 0 0 0 0 0 0 0 0 0 0 0 0 0 0 0 0 1 0 0 0 0 0 0 0 0 0 0 0 0 0 0 0 0 0 0 0 0 0 0 0 0 0 0 0 0 0 0 0 0 0 0 0 0 0 0 0 0 0 0 0 0 0 0 0 0 0 0 0 0 0 0 0 0 0 0 0 0 0 0 0 0 0 0 0 0 0 0 0 0 0 0 0 0 0 0 0 0 0 0 0 0 0 0 0 0 0 0 0 0 0 0 0 0 0 0 0 0 0 0 0 0 0 0 0 0 0 0 0 0 0 0 0 0 0 0 0 0 0 0 0 0 0"/>
<parameter id="GermanytoBenelux" value="0 0 0 0 0 0 0 0 0 0 0 0 0 0 0 0 0 0 0 0 0 0 0 0 0 0 0 0 0 0 0 0 0 0 0 0 0 0 0 0 0 0 0 0 0 0 0 0 0 0 0 0 0 0 0 0 0 0 0 0 0 0 0 0 0 0 0 0 0 0 0 1 0 0 0 0 0 0 0 0 0 0 0 0 0 0 0 0 0 0 0 0 0 0 0 0 0 0 0 0 0 0 0 0 0 0 0 0 0 0 0 0 0 0 0 0 0 0 0 0 0 0 0 0 0 0 0 0 0 0 0 0 0 0 0 0 0 0 0 0 0 0 0 0 0 0 0 0 0 0 0 0 0 0 0 0 0 0 0 0 0 0 0 0 0 0 0 0 0 0 0 0 0 0 0 0 0 0 0 0 0 0 0 0 0 0 0 0 0 0 0 0 0 0 0 0"/>
<parameter id="GermanytoEasternAfrica" value="0 0 0 0 0 0 0 0 0 0 0 0 0 0 0 0 0 0 0 0 0 0 0 0 0 0 0 0 0 0 0 0 0 0 0 0 0 0 0 0 0 0 0 0 0 0 0 0 0 0 0 0 0 0 0 0 0 0 0 0 0 0 0 0 0 0 0 0 0 0 0 0 1 0 0 0 0 0 0 0 0 0 0 0 0 0 0 0 0 0 0 0 0 0 0 0 0 0 0 0 0 0 0 0 0 0 0 0 0 0 0 0 0 0 0 0 0 0 0 0 0 0 0 0 0 0 0 0 0 0 0 0 0 0 0 0 0 0 0 0 0 0 0 0 0 0 0 0 0 0 0 0 0 0 0 0 0 0 0 0 0 0 0 0 0 0 0 0 0 0 0 0 0 0 0 0 0 0 0 0 0 0 0 0 0 0 0 0 0 0 0 0 0 0 0 0"/>
<parameter id="GermanytoEasternEurope" value="0 0 0 0 0 0 0 0 0 0 0 0 0 0 0 0 0 0 0 0 0 0 0 0 0 0 0 0 0 0 0 0 0 0 0 0 0 0 0 0 0 0 0 0 0 0 0 0 0 0 0 0 0 0 0 0 0 0 0 0 0 0 0 0 0 0 0 0 0 0 0 0 0 1 0 0 0 0 0 0 0 0 0 0 0 0 0 0 0 0 0 0 0 0 0 0 0 0 0 0 0 0 0 0 0 0 0 0 0 0 0 0 0 0 0 0 0 0 0 0 0 0 0 0 0 0 0 0 0 0 0 0 0 0 0 0 0 0 0 0 0 0 0 0 0 0 0 0 0 0 0 0 0 0 0 0 0 0 0 0 0 0 0 0 0 0 0 0 0 0 0 0 0 0 0 0 0 0 0 0 0 0 0 0 0 0 0 0 0 0 0 0 0 0 0 0"/>
<parameter id="GermanytoFrance" value="0 0 0 0 0 0 0 0 0 0 0 0 0 0 0 0 0 0 0 0 0 0 0 0 0 0 0 0 0 0 0 0 0 0 0 0 0 0 0 0 0 0 0 0 0 0 0 0 0 0 0 0 0 0 0 0 0 0 0 0 0 0 0 0 0 0 0 0 0 0 0 0 0 0 1 0 0 0 0 0 0 0 0 0 0 0 0 0 0 0 0 0 0 0 0 0 0 0 0 0 0 0 0 0 0 0 0 0 0 0 0 0 0 0 0 0 0 0 0 0 0 0 0 0 0 0 0 0 0 0 0 0 0 0 0 0 0 0 0 0 0 0 0 0 0 0 0 0 0 0 0 0 0 0 0 0 0 0 0 0 0 0 0 0 0 0 0 0 0 0 0 0 0 0 0 0 0 0 0 0 0 0 0 0 0 0 0 0 0 0 0 0 0 0 0 0"/>
<parameter id="GermanytoMiddleAfrica" value="0 0 0 0 0 0 0 0 0 0 0 0 0 0 0 0 0 0 0 0 0 0 0 0 0 0 0 0 0 0 0 0 0 0 0 0 0 0 0 0 0 0 0 0 0 0 0 0 0 0 0 0 0 0 0 0 0 0 0 0 0 0 0 0 0 0 0 0 0 0 0 0 0 0 0 0 1 0 0 0 0 0 0 0 0 0 0 0 0 0 0 0 0 0 0 0 0 0 0 0 0 0 0 0 0 0 0 0 0 0 0 0 0 0 0 0 0 0 0 0 0 0 0 0 0 0 0 0 0 0 0 0 0 0 0 0 0 0 0 0 0 0 0 0 0 0 0 0 0 0 0 0 0 0 0 0 0 0 0 0 0 0 0 0 0 0 0 0 0 0 0 0 0 0 0 0 0 0 0 0 0 0 0 0 0 0 0 0 0 0 0 0 0 0 0 0"/>
<parameter id="GermanytoNorthAmerica" value="0 0 0 0 0 0 0 0 0 0 0 0 0 0 0 0 0 0 0 0 0 0 0 0 0 0 0 0 0 0 0 0 0 0 0 0 0 0 0 0 0 0 0 0 0 0 0 0 0 0 0 0 0 0 0 0 0 0 0 0 0 0 0 0 0 0 0 0 0 0 0 0 0 0 0 0 0 1 0 0 0 0 0 0 0 0 0 0 0 0 0 0 0 0 0 0 0 0 0 0 0 0 0 0 0 0 0 0 0 0 0 0 0 0 0 0 0 0 0 0 0 0 0 0 0 0 0 0 0 0 0 0 0 0 0 0 0 0 0 0 0 0 0 0 0 0 0 0 0 0 0 0 0 0 0 0 0 0 0 0 0 0 0 0 0 0 0 0 0 0 0 0 0 0 0 0 0 0 0 0 0 0 0 0 0 0 0 0 0 0 0 0 0 0 0 0"/>
<parameter id="GermanytoNorthernAfrica" value="0 0 0 0 0 0 0 0 0 0 0 0 0 0 0 0 0 0 0 0 0 0 0 0 0 0 0 0 0 0 0 0 0 0 0 0 0 0 0 0 0 0 0 0 0 0 0 0 0 0 0 0 0 0 0 0 0 0 0 0 0 0 0 0 0 0 0 0 0 0 0 0 0 0 0 0 0 0 1 0 0 0 0 0 0 0 0 0 0 0 0 0 0 0 0 0 0 0 0 0 0 0 0 0 0 0 0 0 0 0 0 0 0 0 0 0 0 0 0 0 0 0 0 0 0 0 0 0 0 0 0 0 0 0 0 0 0 0 0 0 0 0 0 0 0 0 0 0 0 0 0 0 0 0 0 0 0 0 0 0 0 0 0 0 0 0 0 0 0 0 0 0 0 0 0 0 0 0 0 0 0 0 0 0 0 0 0 0 0 0 0 0 0 0 0 0"/>
<parameter id="GermanytoNorthernEurope" value="0 0 0 0 0 0 0 0 0 0 0 0 0 0 0 0 0 0 0 0 0 0 0 0 0 0 0 0 0 0 0 0 0 0 0 0 0 0 0 0 0 0 0 0 0 0 0 0 0 0 0 0 0 0 0 0 0 0 0 0 0 0 0 0 0 0 0 0 0 0 0 0 0 0 0 0 0 0 0 1 0 0 0 0 0 0 0 0 0 0 0 0 0 0 0 0 0 0 0 0 0 0 0 0 0 0 0 0 0 0 0 0 0 0 0 0 0 0 0 0 0 0 0 0 0 0 0 0 0 0 0 0 0 0 0 0 0 0 0 0 0 0 0 0 0 0 0 0 0 0 0 0 0 0 0 0 0 0 0 0 0 0 0 0 0 0 0 0 0 0 0 0 0 0 0 0 0 0 0 0 0 0 0 0 0 0 0 0 0 0 0 0 0 0 0 0"/>
<parameter id="GermanytoSouthernAfrica" value="0 0 0 0 0 0 0 0 0 0 0 0 0 0 0 0 0 0 0 0 0 0 0 0 0 0 0 0 0 0 0 0 0 0 0 0 0 0 0 0 0 0 0 0 0 0 0 0 0 0 0 0 0 0 0 0 0 0 0 0 0 0 0 0 0 0 0 0 0 0 0 0 0 0 0 0 0 0 0 0 1 0 0 0 0 0 0 0 0 0 0 0 0 0 0 0 0 0 0 0 0 0 0 0 0 0 0 0 0 0 0 0 0 0 0 0 0 0 0 0 0 0 0 0 0 0 0 0 0 0 0 0 0 0 0 0 0 0 0 0 0 0 0 0 0 0 0 0 0 0 0 0 0 0 0 0 0 0 0 0 0 0 0 0 0 0 0 0 0 0 0 0 0 0 0 0 0 0 0 0 0 0 0 0 0 0 0 0 0 0 0 0 0 0 0 0"/>
<parameter id="GermanytoSouthernEurope" value="0 0 0 0 0 0 0 0 0 0 0 0 0 0 0 0 0 0 0 0 0 0 0 0 0 0 0 0 0 0 0 0 0 0 0 0 0 0 0 0 0 0 0 0 0 0 0 0 0 0 0 0 0 0 0 0 0 0 0 0 0 0 0 0 0 0 0 0 0 0 0 0 0 0 0 0 0 0 0 0 0 1 0 0 0 0 0 0 0 0 0 0 0 0 0 0 0 0 0 0 0 0 0 0 0 0 0 0 0 0 0 0 0 0 0 0 0 0 0 0 0 0 0 0 0 0 0 0 0 0 0 0 0 0 0 0 0 0 0 0 0 0 0 0 0 0 0 0 0 0 0 0 0 0 0 0 0 0 0 0 0 0 0 0 0 0 0 0 0 0 0 0 0 0 0 0 0 0 0 0 0 0 0 0 0 0 0 0 0 0 0 0 0 0 0 0"/>
<parameter id="GermanytoWesternAfrica" value="0 0 0 0 0 0 0 0 0 0 0 0 0 0 0 0 0 0 0 0 0 0 0 0 0 0 0 0 0 0 0 0 0 0 0 0 0 0 0 0 0 0 0 0 0 0 0 0 0 0 0 0 0 0 0 0 0 0 0 0 0 0 0 0 0 0 0 0 0 0 0 0 0 0 0 0 0 0 0 0 0 0 1 0 0 0 0 0 0 0 0 0 0 0 0 0 0 0 0 0 0 0 0 0 0 0 0 0 0 0 0 0 0 0 0 0 0 0 0 0 0 0 0 0 0 0 0 0 0 0 0 0 0 0 0 0 0 0 0 0 0 0 0 0 0 0 0 0 0 0 0 0 0 0 0 0 0 0 0 0 0 0 0 0 0 0 0 0 0 0 0 0 0 0 0 0 0 0 0 0 0 0 0 0 0 0 0 0 0 0 0 0 0 0 0 0"/>
<parameter id="GermanytoWesternEurope" value="0 0 0 0 0 0 0 0 0 0 0 0 0 0 0 0 0 0 0 0 0 0 0 0 0 0 0 0 0 0 0 0 0 0 0 0 0 0 0 0 0 0 0 0 0 0 0 0 0 0 0 0 0 0 0 0 0 0 0 0 0 0 0 0 0 0 0 0 0 0 0 0 0 0 0 0 0 0 0 0 0 0 0 1 0 0 0 0 0 0 0 0 0 0 0 0 0 0 0 0 0 0 0 0 0 0 0 0 0 0 0 0 0 0 0 0 0 0 0 0 0 0 0 0 0 0 0 0 0 0 0 0 0 0 0 0 0 0 0 0 0 0 0 0 0 0 0 0 0 0 0 0 0 0 0 0 0 0 0 0 0 0 0 0 0 0 0 0 0 0 0 0 0 0 0 0 0 0 0 0 0 0 0 0 0 0 0 0 0 0 0 0 0 0 0 0"/>
<parameter id="MiddleAfricatoAPAC" value="0 0 0 0 0 0 0 0 0 0 0 0 0 0 0 0 0 0 0 0 0 0 0 0 0 0 0 0 0 0 0 0 0 0 0 0 0 0 0 0 0 0 0 0 0 0 0 0 0 0 0 0 0 0 0 0 0 0 0 0 0 0 0 0 0 0 0 0 0 0 0 0 0 0 0 0 0 0 0 0 0 0 0 0 1 0 0 0 0 0 0 0 0 0 0 0 0 0 0 0 0 0 0 0 0 0 0 0 0 0 0 0 0 0 0 0 0 0 0 0 0 0 0 0 0 0 0 0 0 0 0 0 0 0 0 0 0 0 0 0 0 0 0 0 0 0 0 0 0 0 0 0 0 0 0 0 0 0 0 0 0 0 0 0 0 0 0 0 0 0 0 0 0 0 0 0 0 0 0 0 0 0 0 0 0 0 0 0 0 0 0 0 0 0 0 0"/>
<parameter id="MiddleAfricatoBenelux" value="0 0 0 0 0 0 0 0 0 0 0 0 0 0 0 0 0 0 0 0 0 0 0 0 0 0 0 0 0 0 0 0 0 0 0 0 0 0 0 0 0 0 0 0 0 0 0 0 0 0 0 0 0 0 0 0 0 0 0 0 0 0 0 0 0 0 0 0 0 0 0 0 0 0 0 0 0 0 0 0 0 0 0 0 0 1 0 0 0 0 0 0 0 0 0 0 0 0 0 0 0 0 0 0 0 0 0 0 0 0 0 0 0 0 0 0 0 0 0 0 0 0 0 0 0 0 0 0 0 0 0 0 0 0 0 0 0 0 0 0 0 0 0 0 0 0 0 0 0 0 0 0 0 0 0 0 0 0 0 0 0 0 0 0 0 0 0 0 0 0 0 0 0 0 0 0 0 0 0 0 0 0 0 0 0 0 0 0 0 0 0 0 0 0 0 0"/>
<parameter id="MiddleAfricatoEasternAfrica" value="0 0 0 0 0 0 0 0 0 0 0 0 0 0 0 0 0 0 0 0 0 0 0 0 0 0 0 0 0 0 0 0 0 0 0 0 0 0 0 0 0 0 0 0 0 0 0 0 0 0 0 0 0 0 0 0 0 0 0 0 0 0 0 0 0 0 0 0 0 0 0 0 0 0 0 0 0 0 0 0 0 0 0 0 0 0 1 0 0 0 0 0 0 0 0 0 0 0 0 0 0 0 0 0 0 0 0 0 0 0 0 0 0 0 0 0 0 0 0 0 0 0 0 0 0 0 0 0 0 0 0 0 0 0 0 0 0 0 0 0 0 0 0 0 0 0 0 0 0 0 0 0 0 0 0 0 0 0 0 0 0 0 0 0 0 0 0 0 0 0 0 0 0 0 0 0 0 0 0 0 0 0 0 0 0 0 0 0 0 0 0 0 0 0 0 0"/>
<parameter id="MiddleAfricatoEasternEurope" value="0 0 0 0 0 0 0 0 0 0 0 0 0 0 0 0 0 0 0 0 0 0 0 0 0 0 0 0 0 0 0 0 0 0 0 0 0 0 0 0 0 0 0 0 0 0 0 0 0 0 0 0 0 0 0 0 0 0 0 0 0 0 0 0 0 0 0 0 0 0 0 0 0 0 0 0 0 0 0 0 0 0 0 0 0 0 0 1 0 0 0 0 0 0 0 0 0 0 0 0 0 0 0 0 0 0 0 0 0 0 0 0 0 0 0 0 0 0 0 0 0 0 0 0 0 0 0 0 0 0 0 0 0 0 0 0 0 0 0 0 0 0 0 0 0 0 0 0 0 0 0 0 0 0 0 0 0 0 0 0 0 0 0 0 0 0 0 0 0 0 0 0 0 0 0 0 0 0 0 0 0 0 0 0 0 0 0 0 0 0 0 0 0 0 0 0"/>
<parameter id="MiddleAfricatoFrance" value="0 0 0 0 0 0 0 0 0 0 0 0 0 0 0 0 0 0 0 0 0 0 0 0 0 0 0 0 0 0 0 0 0 0 0 0 0 0 0 0 0 0 0 0 0 0 0 0 0 0 0 0 0 0 0 0 0 0 0 0 0 0 0 0 0 0 0 0 0 0 0 0 0 0 0 0 0 0 0 0 0 0 0 0 0 0 0 0 1 0 0 0 0 0 0 0 0 0 0 0 0 0 0 0 0 0 0 0 0 0 0 0 0 0 0 0 0 0 0 0 0 0 0 0 0 0 0 0 0 0 0 0 0 0 0 0 0 0 0 0 0 0 0 0 0 0 0 0 0 0 0 0 0 0 0 0 0 0 0 0 0 0 0 0 0 0 0 0 0 0 0 0 0 0 0 0 0 0 0 0 0 0 0 0 0 0 0 0 0 0 0 0 0 0 0 0"/>
<parameter id="MiddleAfricatoGermany" value="0 0 0 0 0 0 0 0 0 0 0 0 0 0 0 0 0 0 0 0 0 0 0 0 0 0 0 0 0 0 0 0 0 0 0 0 0 0 0 0 0 0 0 0 0 0 0 0 0 0 0 0 0 0 0 0 0 0 0 0 0 0 0 0 0 0 0 0 0 0 0 0 0 0 0 0 0 0 0 0 0 0 0 0 0 0 0 0 0 1 0 0 0 0 0 0 0 0 0 0 0 0 0 0 0 0 0 0 0 0 0 0 0 0 0 0 0 0 0 0 0 0 0 0 0 0 0 0 0 0 0 0 0 0 0 0 0 0 0 0 0 0 0 0 0 0 0 0 0 0 0 0 0 0 0 0 0 0 0 0 0 0 0 0 0 0 0 0 0 0 0 0 0 0 0 0 0 0 0 0 0 0 0 0 0 0 0 0 0 0 0 0 0 0 0 0"/>
<parameter id="MiddleAfricatoNorthAmerica" value="0 0 0 0 0 0 0 0 0 0 0 0 0 0 0 0 0 0 0 0 0 0 0 0 0 0 0 0 0 0 0 0 0 0 0 0 0 0 0 0 0 0 0 0 0 0 0 0 0 0 0 0 0 0 0 0 0 0 0 0 0 0 0 0 0 0 0 0 0 0 0 0 0 0 0 0 0 0 0 0 0 0 0 0 0 0 0 0 0 0 0 1 0 0 0 0 0 0 0 0 0 0 0 0 0 0 0 0 0 0 0 0 0 0 0 0 0 0 0 0 0 0 0 0 0 0 0 0 0 0 0 0 0 0 0 0 0 0 0 0 0 0 0 0 0 0 0 0 0 0 0 0 0 0 0 0 0 0 0 0 0 0 0 0 0 0 0 0 0 0 0 0 0 0 0 0 0 0 0 0 0 0 0 0 0 0 0 0 0 0 0 0 0 0 0 0"/>
<parameter id="MiddleAfricatoNorthernAfrica" value="0 0 0 0 0 0 0 0 0 0 0 0 0 0 0 0 0 0 0 0 0 0 0 0 0 0 0 0 0 0 0 0 0 0 0 0 0 0 0 0 0 0 0 0 0 0 0 0 0 0 0 0 0 0 0 0 0 0 0 0 0 0 0 0 0 0 0 0 0 0 0 0 0 0 0 0 0 0 0 0 0 0 0 0 0 0 0 0 0 0 0 0 1 0 0 0 0 0 0 0 0 0 0 0 0 0 0 0 0 0 0 0 0 0 0 0 0 0 0 0 0 0 0 0 0 0 0 0 0 0 0 0 0 0 0 0 0 0 0 0 0 0 0 0 0 0 0 0 0 0 0 0 0 0 0 0 0 0 0 0 0 0 0 0 0 0 0 0 0 0 0 0 0 0 0 0 0 0 0 0 0 0 0 0 0 0 0 0 0 0 0 0 0 0 0 0"/>
<parameter id="MiddleAfricatoNorthernEurope" value="0 0 0 0 0 0 0 0 0 0 0 0 0 0 0 0 0 0 0 0 0 0 0 0 0 0 0 0 0 0 0 0 0 0 0 0 0 0 0 0 0 0 0 0 0 0 0 0 0 0 0 0 0 0 0 0 0 0 0 0 0 0 0 0 0 0 0 0 0 0 0 0 0 0 0 0 0 0 0 0 0 0 0 0 0 0 0 0 0 0 0 0 0 1 0 0 0 0 0 0 0 0 0 0 0 0 0 0 0 0 0 0 0 0 0 0 0 0 0 0 0 0 0 0 0 0 0 0 0 0 0 0 0 0 0 0 0 0 0 0 0 0 0 0 0 0 0 0 0 0 0 0 0 0 0 0 0 0 0 0 0 0 0 0 0 0 0 0 0 0 0 0 0 0 0 0 0 0 0 0 0 0 0 0 0 0 0 0 0 0 0 0 0 0 0 0"/>
<parameter id="MiddleAfricatoSouthernAfrica" value="0 0 0 0 0 0 0 0 0 0 0 0 0 0 0 0 0 0 0 0 0 0 0 0 0 0 0 0 0 0 0 0 0 0 0 0 0 0 0 0 0 0 0 0 0 0 0 0 0 0 0 0 0 0 0 0 0 0 0 0 0 0 0 0 0 0 0 0 0 0 0 0 0 0 0 0 0 0 0 0 0 0 0 0 0 0 0 0 0 0 0 0 0 0 1 0 0 0 0 0 0 0 0 0 0 0 0 0 0 0 0 0 0 0 0 0 0 0 0 0 0 0 0 0 0 0 0 0 0 0 0 0 0 0 0 0 0 0 0 0 0 0 0 0 0 0 0 0 0 0 0 0 0 0 0 0 0 0 0 0 0 0 0 0 0 0 0 0 0 0 0 0 0 0 0 0 0 0 0 0 0 0 0 0 0 0 0 0 0 0 0 0 0 0 0 0"/>
<parameter id="MiddleAfricatoSouthernEurope" value="0 0 0 0 0 0 0 0 0 0 0 0 0 0 0 0 0 0 0 0 0 0 0 0 0 0 0 0 0 0 0 0 0 0 0 0 0 0 0 0 0 0 0 0 0 0 0 0 0 0 0 0 0 0 0 0 0 0 0 0 0 0 0 0 0 0 0 0 0 0 0 0 0 0 0 0 0 0 0 0 0 0 0 0 0 0 0 0 0 0 0 0 0 0 0 1 0 0 0 0 0 0 0 0 0 0 0 0 0 0 0 0 0 0 0 0 0 0 0 0 0 0 0 0 0 0 0 0 0 0 0 0 0 0 0 0 0 0 0 0 0 0 0 0 0 0 0 0 0 0 0 0 0 0 0 0 0 0 0 0 0 0 0 0 0 0 0 0 0 0 0 0 0 0 0 0 0 0 0 0 0 0 0 0 0 0 0 0 0 0 0 0 0 0 0 0"/>
<parameter id="MiddleAfricatoWesternAfrica" value="0 0 0 0 0 0 0 0 0 0 0 0 0 0 0 0 0 0 0 0 0 0 0 0 0 0 0 0 0 0 0 0 0 0 0 0 0 0 0 0 0 0 0 0 0 0 0 0 0 0 0 0 0 0 0 0 0 0 0 0 0 0 0 0 0 0 0 0 0 0 0 0 0 0 0 0 0 0 0 0 0 0 0 0 0 0 0 0 0 0 0 0 0 0 0 0 1 0 0 0 0 0 0 0 0 0 0 0 0 0 0 0 0 0 0 0 0 0 0 0 0 0 0 0 0 0 0 0 0 0 0 0 0 0 0 0 0 0 0 0 0 0 0 0 0 0 0 0 0 0 0 0 0 0 0 0 0 0 0 0 0 0 0 0 0 0 0 0 0 0 0 0 0 0 0 0 0 0 0 0 0 0 0 0 0 0 0 0 0 0 0 0 0 0 0 0"/>
<parameter id="MiddleAfricatoWesternEurope" value="0 0 0 0 0 0 0 0 0 0 0 0 0 0 0 0 0 0 0 0 0 0 0 0 0 0 0 0 0 0 0 0 0 0 0 0 0 0 0 0 0 0 0 0 0 0 0 0 0 0 0 0 0 0 0 0 0 0 0 0 0 0 0 0 0 0 0 0 0 0 0 0 0 0 0 0 0 0 0 0 0 0 0 0 0 0 0 0 0 0 0 0 0 0 0 0 0 1 0 0 0 0 0 0 0 0 0 0 0 0 0 0 0 0 0 0 0 0 0 0 0 0 0 0 0 0 0 0 0 0 0 0 0 0 0 0 0 0 0 0 0 0 0 0 0 0 0 0 0 0 0 0 0 0 0 0 0 0 0 0 0 0 0 0 0 0 0 0 0 0 0 0 0 0 0 0 0 0 0 0 0 0 0 0 0 0 0 0 0 0 0 0 0 0 0 0"/>
<parameter id="NorthAmericatoAPAC" value="0 0 0 0 0 0 0 0 0 0 0 0 0 0 0 0 0 0 0 0 0 0 0 0 0 0 0 0 0 0 0 0 0 0 0 0 0 0 0 0 0 0 0 0 0 0 0 0 0 0 0 0 0 0 0 0 0 0 0 0 0 0 0 0 0 0 0 0 0 0 0 0 0 0 0 0 0 0 0 0 0 0 0 0 0 0 0 0 0 0 0 0 0 0 0 0 0 0 1 0 0 0 0 0 0 0 0 0 0 0 0 0 0 0 0 0 0 0 0 0 0 0 0 0 0 0 0 0 0 0 0 0 0 0 0 0 0 0 0 0 0 0 0 0 0 0 0 0 0 0 0 0 0 0 0 0 0 0 0 0 0 0 0 0 0 0 0 0 0 0 0 0 0 0 0 0 0 0 0 0 0 0 0 0 0 0 0 0 0 0 0 0 0 0 0 0"/>
<parameter id="NorthAmericatoBenelux" value="0 0 0 0 0 0 0 0 0 0 0 0 0 0 0 0 0 0 0 0 0 0 0 0 0 0 0 0 0 0 0 0 0 0 0 0 0 0 0 0 0 0 0 0 0 0 0 0 0 0 0 0 0 0 0 0 0 0 0 0 0 0 0 0 0 0 0 0 0 0 0 0 0 0 0 0 0 0 0 0 0 0 0 0 0 0 0 0 0 0 0 0 0 0 0 0 0 0 0 1 0 0 0 0 0 0 0 0 0 0 0 0 0 0 0 0 0 0 0 0 0 0 0 0 0 0 0 0 0 0 0 0 0 0 0 0 0 0 0 0 0 0 0 0 0 0 0 0 0 0 0 0 0 0 0 0 0 0 0 0 0 0 0 0 0 0 0 0 0 0 0 0 0 0 0 0 0 0 0 0 0 0 0 0 0 0 0 0 0 0 0 0 0 0 0 0"/>
<parameter id="NorthAmericatoEasternAfrica" value="0 0 0 0 0 0 0 0 0 0 0 0 0 0 0 0 0 0 0 0 0 0 0 0 0 0 0 0 0 0 0 0 0 0 0 0 0 0 0 0 0 0 0 0 0 0 0 0 0 0 0 0 0 0 0 0 0 0 0 0 0 0 0 0 0 0 0 0 0 0 0 0 0 0 0 0 0 0 0 0 0 0 0 0 0 0 0 0 0 0 0 0 0 0 0 0 0 0 0 0 1 0 0 0 0 0 0 0 0 0 0 0 0 0 0 0 0 0 0 0 0 0 0 0 0 0 0 0 0 0 0 0 0 0 0 0 0 0 0 0 0 0 0 0 0 0 0 0 0 0 0 0 0 0 0 0 0 0 0 0 0 0 0 0 0 0 0 0 0 0 0 0 0 0 0 0 0 0 0 0 0 0 0 0 0 0 0 0 0 0 0 0 0 0 0 0"/>
<parameter id="NorthAmericatoEasternEurope" value="0 0 0 0 0 0 0 0 0 0 0 0 0 0 0 0 0 0 0 0 0 0 0 0 0 0 0 0 0 0 0 0 0 0 0 0 0 0 0 0 0 0 0 0 0 0 0 0 0 0 0 0 0 0 0 0 0 0 0 0 0 0 0 0 0 0 0 0 0 0 0 0 0 0 0 0 0 0 0 0 0 0 0 0 0 0 0 0 0 0 0 0 0 0 0 0 0 0 0 0 0 1 0 0 0 0 0 0 0 0 0 0 0 0 0 0 0 0 0 0 0 0 0 0 0 0 0 0 0 0 0 0 0 0 0 0 0 0 0 0 0 0 0 0 0 0 0 0 0 0 0 0 0 0 0 0 0 0 0 0 0 0 0 0 0 0 0 0 0 0 0 0 0 0 0 0 0 0 0 0 0 0 0 0 0 0 0 0 0 0 0 0 0 0 0 0"/>
<parameter id="NorthAmericatoFrance" value="0 0 0 0 0 0 0 0 0 0 0 0 0 0 0 0 0 0 0 0 0 0 0 0 0 0 0 0 0 0 0 0 0 0 0 0 0 0 0 0 0 0 0 0 0 0 0 0 0 0 0 0 0 0 0 0 0 0 0 0 0 0 0 0 0 0 0 0 0 0 0 0 0 0 0 0 0 0 0 0 0 0 0 0 0 0 0 0 0 0 0 0 0 0 0 0 0 0 0 0 0 0 1 0 0 0 0 0 0 0 0 0 0 0 0 0 0 0 0 0 0 0 0 0 0 0 0 0 0 0 0 0 0 0 0 0 0 0 0 0 0 0 0 0 0 0 0 0 0 0 0 0 0 0 0 0 0 0 0 0 0 0 0 0 0 0 0 0 0 0 0 0 0 0 0 0 0 0 0 0 0 0 0 0 0 0 0 0 0 0 0 0 0 0 0 0"/>
<parameter id="NorthAmericatoGermany" value="0 0 0 0 0 0 0 0 0 0 0 0 0 0 0 0 0 0 0 0 0 0 0 0 0 0 0 0 0 0 0 0 0 0 0 0 0 0 0 0 0 0 0 0 0 0 0 0 0 0 0 0 0 0 0 0 0 0 0 0 0 0 0 0 0 0 0 0 0 0 0 0 0 0 0 0 0 0 0 0 0 0 0 0 0 0 0 0 0 0 0 0 0 0 0 0 0 0 0 0 0 0 0 1 0 0 0 0 0 0 0 0 0 0 0 0 0 0 0 0 0 0 0 0 0 0 0 0 0 0 0 0 0 0 0 0 0 0 0 0 0 0 0 0 0 0 0 0 0 0 0 0 0 0 0 0 0 0 0 0 0 0 0 0 0 0 0 0 0 0 0 0 0 0 0 0 0 0 0 0 0 0 0 0 0 0 0 0 0 0 0 0 0 0 0 0"/>
<parameter id="NorthAmericatoMiddleAfrica" value="0 0 0 0 0 0 0 0 0 0 0 0 0 0 0 0 0 0 0 0 0 0 0 0 0 0 0 0 0 0 0 0 0 0 0 0 0 0 0 0 0 0 0 0 0 0 0 0 0 0 0 0 0 0 0 0 0 0 0 0 0 0 0 0 0 0 0 0 0 0 0 0 0 0 0 0 0 0 0 0 0 0 0 0 0 0 0 0 0 0 0 0 0 0 0 0 0 0 0 0 0 0 0 0 1 0 0 0 0 0 0 0 0 0 0 0 0 0 0 0 0 0 0 0 0 0 0 0 0 0 0 0 0 0 0 0 0 0 0 0 0 0 0 0 0 0 0 0 0 0 0 0 0 0 0 0 0 0 0 0 0 0 0 0 0 0 0 0 0 0 0 0 0 0 0 0 0 0 0 0 0 0 0 0 0 0 0 0 0 0 0 0 0 0 0 0"/>
<parameter id="NorthAmericatoNorthernAfrica" value="0 0 0 0 0 0 0 0 0 0 0 0 0 0 0 0 0 0 0 0 0 0 0 0 0 0 0 0 0 0 0 0 0 0 0 0 0 0 0 0 0 0 0 0 0 0 0 0 0 0 0 0 0 0 0 0 0 0 0 0 0 0 0 0 0 0 0 0 0 0 0 0 0 0 0 0 0 0 0 0 0 0 0 0 0 0 0 0 0 0 0 0 0 0 0 0 0 0 0 0 0 0 0 0 0 0 1 0 0 0 0 0 0 0 0 0 0 0 0 0 0 0 0 0 0 0 0 0 0 0 0 0 0 0 0 0 0 0 0 0 0 0 0 0 0 0 0 0 0 0 0 0 0 0 0 0 0 0 0 0 0 0 0 0 0 0 0 0 0 0 0 0 0 0 0 0 0 0 0 0 0 0 0 0 0 0 0 0 0 0 0 0 0 0 0 0"/>
<parameter id="NorthAmericatoNorthernEurope" value="0 0 0 0 0 0 0 0 0 0 0 0 0 0 0 0 0 0 0 0 0 0 0 0 0 0 0 0 0 0 0 0 0 0 0 0 0 0 0 0 0 0 0 0 0 0 0 0 0 0 0 0 0 0 0 0 0 0 0 0 0 0 0 0 0 0 0 0 0 0 0 0 0 0 0 0 0 0 0 0 0 0 0 0 0 0 0 0 0 0 0 0 0 0 0 0 0 0 0 0 0 0 0 0 0 0 0 1 0 0 0 0 0 0 0 0 0 0 0 0 0 0 0 0 0 0 0 0 0 0 0 0 0 0 0 0 0 0 0 0 0 0 0 0 0 0 0 0 0 0 0 0 0 0 0 0 0 0 0 0 0 0 0 0 0 0 0 0 0 0 0 0 0 0 0 0 0 0 0 0 0 0 0 0 0 0 0 0 0 0 0 0 0 0 0 0"/>
<parameter id="NorthAmericatoSouthernAfrica" value="0 0 0 0 0 0 0 0 0 0 0 0 0 0 0 0 0 0 0 0 0 0 0 0 0 0 0 0 0 0 0 0 0 0 0 0 0 0 0 0 0 0 0 0 0 0 0 0 0 0 0 0 0 0 0 0 0 0 0 0 0 0 0 0 0 0 0 0 0 0 0 0 0 0 0 0 0 0 0 0 0 0 0 0 0 0 0 0 0 0 0 0 0 0 0 0 0 0 0 0 0 0 0 0 0 0 0 0 1 0 0 0 0 0 0 0 0 0 0 0 0 0 0 0 0 0 0 0 0 0 0 0 0 0 0 0 0 0 0 0 0 0 0 0 0 0 0 0 0 0 0 0 0 0 0 0 0 0 0 0 0 0 0 0 0 0 0 0 0 0 0 0 0 0 0 0 0 0 0 0 0 0 0 0 0 0 0 0 0 0 0 0 0 0 0 0"/>
<parameter id="NorthAmericatoSouthernEurope" value="0 0 0 0 0 0 0 0 0 0 0 0 0 0 0 0 0 0 0 0 0 0 0 0 0 0 0 0 0 0 0 0 0 0 0 0 0 0 0 0 0 0 0 0 0 0 0 0 0 0 0 0 0 0 0 0 0 0 0 0 0 0 0 0 0 0 0 0 0 0 0 0 0 0 0 0 0 0 0 0 0 0 0 0 0 0 0 0 0 0 0 0 0 0 0 0 0 0 0 0 0 0 0 0 0 0 0 0 0 1 0 0 0 0 0 0 0 0 0 0 0 0 0 0 0 0 0 0 0 0 0 0 0 0 0 0 0 0 0 0 0 0 0 0 0 0 0 0 0 0 0 0 0 0 0 0 0 0 0 0 0 0 0 0 0 0 0 0 0 0 0 0 0 0 0 0 0 0 0 0 0 0 0 0 0 0 0 0 0 0 0 0 0 0 0 0"/>
<parameter id="NorthAmericatoWesternAfrica" value="0 0 0 0 0 0 0 0 0 0 0 0 0 0 0 0 0 0 0 0 0 0 0 0 0 0 0 0 0 0 0 0 0 0 0 0 0 0 0 0 0 0 0 0 0 0 0 0 0 0 0 0 0 0 0 0 0 0 0 0 0 0 0 0 0 0 0 0 0 0 0 0 0 0 0 0 0 0 0 0 0 0 0 0 0 0 0 0 0 0 0 0 0 0 0 0 0 0 0 0 0 0 0 0 0 0 0 0 0 0 1 0 0 0 0 0 0 0 0 0 0 0 0 0 0 0 0 0 0 0 0 0 0 0 0 0 0 0 0 0 0 0 0 0 0 0 0 0 0 0 0 0 0 0 0 0 0 0 0 0 0 0 0 0 0 0 0 0 0 0 0 0 0 0 0 0 0 0 0 0 0 0 0 0 0 0 0 0 0 0 0 0 0 0 0 0"/>
<parameter id="NorthAmericatoWesternEurope" value="0 0 0 0 0 0 0 0 0 0 0 0 0 0 0 0 0 0 0 0 0 0 0 0 0 0 0 0 0 0 0 0 0 0 0 0 0 0 0 0 0 0 0 0 0 0 0 0 0 0 0 0 0 0 0 0 0 0 0 0 0 0 0 0 0 0 0 0 0 0 0 0 0 0 0 0 0 0 0 0 0 0 0 0 0 0 0 0 0 0 0 0 0 0 0 0 0 0 0 0 0 0 0 0 0 0 0 0 0 0 0 1 0 0 0 0 0 0 0 0 0 0 0 0 0 0 0 0 0 0 0 0 0 0 0 0 0 0 0 0 0 0 0 0 0 0 0 0 0 0 0 0 0 0 0 0 0 0 0 0 0 0 0 0 0 0 0 0 0 0 0 0 0 0 0 0 0 0 0 0 0 0 0 0 0 0 0 0 0 0 0 0 0 0 0 0"/>
<parameter id="NorthernAfricatoAPAC" value="0 0 0 0 0 0 0 0 0 0 0 0 0 0 0 0 0 0 0 0 0 0 0 0 0 0 0 0 0 0 0 0 0 0 0 0 0 0 0 0 0 0 0 0 0 0 0 0 0 0 0 0 0 0 0 0 0 0 0 0 0 0 0 0 0 0 0 0 0 0 0 0 0 0 0 0 0 0 0 0 0 0 0 0 0 0 0 0 0 0 0 0 0 0 0 0 0 0 0 0 0 0 0 0 0 0 0 0 0 0 0 0 1 0 0 0 0 0 0 0 0 0 0 0 0 0 0 0 0 0 0 0 0 0 0 0 0 0 0 0 0 0 0 0 0 0 0 0 0 0 0 0 0 0 0 0 0 0 0 0 0 0 0 0 0 0 0 0 0 0 0 0 0 0 0 0 0 0 0 0 0 0 0 0 0 0 0 0 0 0 0 0 0 0 0 0"/>
<parameter id="NorthernAfricatoBenelux" value="0 0 0 0 0 0 0 0 0 0 0 0 0 0 0 0 0 0 0 0 0 0 0 0 0 0 0 0 0 0 0 0 0 0 0 0 0 0 0 0 0 0 0 0 0 0 0 0 0 0 0 0 0 0 0 0 0 0 0 0 0 0 0 0 0 0 0 0 0 0 0 0 0 0 0 0 0 0 0 0 0 0 0 0 0 0 0 0 0 0 0 0 0 0 0 0 0 0 0 0 0 0 0 0 0 0 0 0 0 0 0 0 0 1 0 0 0 0 0 0 0 0 0 0 0 0 0 0 0 0 0 0 0 0 0 0 0 0 0 0 0 0 0 0 0 0 0 0 0 0 0 0 0 0 0 0 0 0 0 0 0 0 0 0 0 0 0 0 0 0 0 0 0 0 0 0 0 0 0 0 0 0 0 0 0 0 0 0 0 0 0 0 0 0 0 0"/>
<parameter id="NorthernAfricatoEasternAfrica" value="0 0 0 0 0 0 0 0 0 0 0 0 0 0 0 0 0 0 0 0 0 0 0 0 0 0 0 0 0 0 0 0 0 0 0 0 0 0 0 0 0 0 0 0 0 0 0 0 0 0 0 0 0 0 0 0 0 0 0 0 0 0 0 0 0 0 0 0 0 0 0 0 0 0 0 0 0 0 0 0 0 0 0 0 0 0 0 0 0 0 0 0 0 0 0 0 0 0 0 0 0 0 0 0 0 0 0 0 0 0 0 0 0 0 1 0 0 0 0 0 0 0 0 0 0 0 0 0 0 0 0 0 0 0 0 0 0 0 0 0 0 0 0 0 0 0 0 0 0 0 0 0 0 0 0 0 0 0 0 0 0 0 0 0 0 0 0 0 0 0 0 0 0 0 0 0 0 0 0 0 0 0 0 0 0 0 0 0 0 0 0 0 0 0 0 0"/>
<parameter id="NorthernAfricatoEasternEurope" value="0 0 0 0 0 0 0 0 0 0 0 0 0 0 0 0 0 0 0 0 0 0 0 0 0 0 0 0 0 0 0 0 0 0 0 0 0 0 0 0 0 0 0 0 0 0 0 0 0 0 0 0 0 0 0 0 0 0 0 0 0 0 0 0 0 0 0 0 0 0 0 0 0 0 0 0 0 0 0 0 0 0 0 0 0 0 0 0 0 0 0 0 0 0 0 0 0 0 0 0 0 0 0 0 0 0 0 0 0 0 0 0 0 0 0 1 0 0 0 0 0 0 0 0 0 0 0 0 0 0 0 0 0 0 0 0 0 0 0 0 0 0 0 0 0 0 0 0 0 0 0 0 0 0 0 0 0 0 0 0 0 0 0 0 0 0 0 0 0 0 0 0 0 0 0 0 0 0 0 0 0 0 0 0 0 0 0 0 0 0 0 0 0 0 0 0"/>
<parameter id="NorthernAfricatoFrance" value="0 0 0 0 0 0 0 0 0 0 0 0 0 0 0 0 0 0 0 0 0 0 0 0 0 0 0 0 0 0 0 0 0 0 0 0 0 0 0 0 0 0 0 0 0 0 0 0 0 0 0 0 0 0 0 0 0 0 0 0 0 0 0 0 0 0 0 0 0 0 0 0 0 0 0 0 0 0 0 0 0 0 0 0 0 0 0 0 0 0 0 0 0 0 0 0 0 0 0 0 0 0 0 0 0 0 0 0 0 0 0 0 0 0 0 0 1 0 0 0 0 0 0 0 0 0 0 0 0 0 0 0 0 0 0 0 0 0 0 0 0 0 0 0 0 0 0 0 0 0 0 0 0 0 0 0 0 0 0 0 0 0 0 0 0 0 0 0 0 0 0 0 0 0 0 0 0 0 0 0 0 0 0 0 0 0 0 0 0 0 0 0 0 0 0 0"/>
<parameter id="NorthernAfricatoGermany" value="0 0 0 0 0 0 0 0 0 0 0 0 0 0 0 0 0 0 0 0 0 0 0 0 0 0 0 0 0 0 0 0 0 0 0 0 0 0 0 0 0 0 0 0 0 0 0 0 0 0 0 0 0 0 0 0 0 0 0 0 0 0 0 0 0 0 0 0 0 0 0 0 0 0 0 0 0 0 0 0 0 0 0 0 0 0 0 0 0 0 0 0 0 0 0 0 0 0 0 0 0 0 0 0 0 0 0 0 0 0 0 0 0 0 0 0 0 1 0 0 0 0 0 0 0 0 0 0 0 0 0 0 0 0 0 0 0 0 0 0 0 0 0 0 0 0 0 0 0 0 0 0 0 0 0 0 0 0 0 0 0 0 0 0 0 0 0 0 0 0 0 0 0 0 0 0 0 0 0 0 0 0 0 0 0 0 0 0 0 0 0 0 0 0 0 0"/>
<parameter id="NorthernAfricatoMiddleAfrica" value="0 0 0 0 0 0 0 0 0 0 0 0 0 0 0 0 0 0 0 0 0 0 0 0 0 0 0 0 0 0 0 0 0 0 0 0 0 0 0 0 0 0 0 0 0 0 0 0 0 0 0 0 0 0 0 0 0 0 0 0 0 0 0 0 0 0 0 0 0 0 0 0 0 0 0 0 0 0 0 0 0 0 0 0 0 0 0 0 0 0 0 0 0 0 0 0 0 0 0 0 0 0 0 0 0 0 0 0 0 0 0 0 0 0 0 0 0 0 1 0 0 0 0 0 0 0 0 0 0 0 0 0 0 0 0 0 0 0 0 0 0 0 0 0 0 0 0 0 0 0 0 0 0 0 0 0 0 0 0 0 0 0 0 0 0 0 0 0 0 0 0 0 0 0 0 0 0 0 0 0 0 0 0 0 0 0 0 0 0 0 0 0 0 0 0 0"/>
<parameter id="NorthernAfricatoNorthAmerica" value="0 0 0 0 0 0 0 0 0 0 0 0 0 0 0 0 0 0 0 0 0 0 0 0 0 0 0 0 0 0 0 0 0 0 0 0 0 0 0 0 0 0 0 0 0 0 0 0 0 0 0 0 0 0 0 0 0 0 0 0 0 0 0 0 0 0 0 0 0 0 0 0 0 0 0 0 0 0 0 0 0 0 0 0 0 0 0 0 0 0 0 0 0 0 0 0 0 0 0 0 0 0 0 0 0 0 0 0 0 0 0 0 0 0 0 0 0 0 0 1 0 0 0 0 0 0 0 0 0 0 0 0 0 0 0 0 0 0 0 0 0 0 0 0 0 0 0 0 0 0 0 0 0 0 0 0 0 0 0 0 0 0 0 0 0 0 0 0 0 0 0 0 0 0 0 0 0 0 0 0 0 0 0 0 0 0 0 0 0 0 0 0 0 0 0 0"/>
<parameter id="NorthernAfricatoNorthernEurope" value="0 0 0 0 0 0 0 0 0 0 0 0 0 0 0 0 0 0 0 0 0 0 0 0 0 0 0 0 0 0 0 0 0 0 0 0 0 0 0 0 0 0 0 0 0 0 0 0 0 0 0 0 0 0 0 0 0 0 0 0 0 0 0 0 0 0 0 0 0 0 0 0 0 0 0 0 0 0 0 0 0 0 0 0 0 0 0 0 0 0 0 0 0 0 0 0 0 0 0 0 0 0 0 0 0 0 0 0 0 0 0 0 0 0 0 0 0 0 0 0 0 1 0 0 0 0 0 0 0 0 0 0 0 0 0 0 0 0 0 0 0 0 0 0 0 0 0 0 0 0 0 0 0 0 0 0 0 0 0 0 0 0 0 0 0 0 0 0 0 0 0 0 0 0 0 0 0 0 0 0 0 0 0 0 0 0 0 0 0 0 0 0 0 0 0 0"/>
<parameter id="NorthernAfricatoSouthernAfrica" value="0 0 0 0 0 0 0 0 0 0 0 0 0 0 0 0 0 0 0 0 0 0 0 0 0 0 0 0 0 0 0 0 0 0 0 0 0 0 0 0 0 0 0 0 0 0 0 0 0 0 0 0 0 0 0 0 0 0 0 0 0 0 0 0 0 0 0 0 0 0 0 0 0 0 0 0 0 0 0 0 0 0 0 0 0 0 0 0 0 0 0 0 0 0 0 0 0 0 0 0 0 0 0 0 0 0 0 0 0 0 0 0 0 0 0 0 0 0 0 0 0 0 1 0 0 0 0 0 0 0 0 0 0 0 0 0 0 0 0 0 0 0 0 0 0 0 0 0 0 0 0 0 0 0 0 0 0 0 0 0 0 0 0 0 0 0 0 0 0 0 0 0 0 0 0 0 0 0 0 0 0 0 0 0 0 0 0 0 0 0 0 0 0 0 0 0"/>
<parameter id="NorthernAfricatoSouthernEurope" value="0 0 0 0 0 0 0 0 0 0 0 0 0 0 0 0 0 0 0 0 0 0 0 0 0 0 0 0 0 0 0 0 0 0 0 0 0 0 0 0 0 0 0 0 0 0 0 0 0 0 0 0 0 0 0 0 0 0 0 0 0 0 0 0 0 0 0 0 0 0 0 0 0 0 0 0 0 0 0 0 0 0 0 0 0 0 0 0 0 0 0 0 0 0 0 0 0 0 0 0 0 0 0 0 0 0 0 0 0 0 0 0 0 0 0 0 0 0 0 0 0 0 0 1 0 0 0 0 0 0 0 0 0 0 0 0 0 0 0 0 0 0 0 0 0 0 0 0 0 0 0 0 0 0 0 0 0 0 0 0 0 0 0 0 0 0 0 0 0 0 0 0 0 0 0 0 0 0 0 0 0 0 0 0 0 0 0 0 0 0 0 0 0 0 0 0"/>
<parameter id="NorthernAfricatoWesternAfrica" value="0 0 0 0 0 0 0 0 0 0 0 0 0 0 0 0 0 0 0 0 0 0 0 0 0 0 0 0 0 0 0 0 0 0 0 0 0 0 0 0 0 0 0 0 0 0 0 0 0 0 0 0 0 0 0 0 0 0 0 0 0 0 0 0 0 0 0 0 0 0 0 0 0 0 0 0 0 0 0 0 0 0 0 0 0 0 0 0 0 0 0 0 0 0 0 0 0 0 0 0 0 0 0 0 0 0 0 0 0 0 0 0 0 0 0 0 0 0 0 0 0 0 0 0 1 0 0 0 0 0 0 0 0 0 0 0 0 0 0 0 0 0 0 0 0 0 0 0 0 0 0 0 0 0 0 0 0 0 0 0 0 0 0 0 0 0 0 0 0 0 0 0 0 0 0 0 0 0 0 0 0 0 0 0 0 0 0 0 0 0 0 0 0 0 0 0"/>
<parameter id="NorthernAfricatoWesternEurope" value="0 0 0 0 0 0 0 0 0 0 0 0 0 0 0 0 0 0 0 0 0 0 0 0 0 0 0 0 0 0 0 0 0 0 0 0 0 0 0 0 0 0 0 0 0 0 0 0 0 0 0 0 0 0 0 0 0 0 0 0 0 0 0 0 0 0 0 0 0 0 0 0 0 0 0 0 0 0 0 0 0 0 0 0 0 0 0 0 0 0 0 0 0 0 0 0 0 0 0 0 0 0 0 0 0 0 0 0 0 0 0 0 0 0 0 0 0 0 0 0 0 0 0 0 0 1 0 0 0 0 0 0 0 0 0 0 0 0 0 0 0 0 0 0 0 0 0 0 0 0 0 0 0 0 0 0 0 0 0 0 0 0 0 0 0 0 0 0 0 0 0 0 0 0 0 0 0 0 0 0 0 0 0 0 0 0 0 0 0 0 0 0 0 0 0 0"/>
<parameter id="NorthernEuropetoAPAC" value="0 0 0 0 0 0 0 0 0 0 0 0 0 0 0 0 0 0 0 0 0 0 0 0 0 0 0 0 0 0 0 0 0 0 0 0 0 0 0 0 0 0 0 0 0 0 0 0 0 0 0 0 0 0 0 0 0 0 0 0 0 0 0 0 0 0 0 0 0 0 0 0 0 0 0 0 0 0 0 0 0 0 0 0 0 0 0 0 0 0 0 0 0 0 0 0 0 0 0 0 0 0 0 0 0 0 0 0 0 0 0 0 0 0 0 0 0 0 0 0 0 0 0 0 0 0 1 0 0 0 0 0 0 0 0 0 0 0 0 0 0 0 0 0 0 0 0 0 0 0 0 0 0 0 0 0 0 0 0 0 0 0 0 0 0 0 0 0 0 0 0 0 0 0 0 0 0 0 0 0 0 0 0 0 0 0 0 0 0 0 0 0 0 0 0 0"/>
<parameter id="NorthernEuropetoBenelux" value="0 0 0 0 0 0 0 0 0 0 0 0 0 0 0 0 0 0 0 0 0 0 0 0 0 0 0 0 0 0 0 0 0 0 0 0 0 0 0 0 0 0 0 0 0 0 0 0 0 0 0 0 0 0 0 0 0 0 0 0 0 0 0 0 0 0 0 0 0 0 0 0 0 0 0 0 0 0 0 0 0 0 0 0 0 0 0 0 0 0 0 0 0 0 0 0 0 0 0 0 0 0 0 0 0 0 0 0 0 0 0 0 0 0 0 0 0 0 0 0 0 0 0 0 0 0 0 1 0 0 0 0 0 0 0 0 0 0 0 0 0 0 0 0 0 0 0 0 0 0 0 0 0 0 0 0 0 0 0 0 0 0 0 0 0 0 0 0 0 0 0 0 0 0 0 0 0 0 0 0 0 0 0 0 0 0 0 0 0 0 0 0 0 0 0 0"/>
<parameter id="NorthernEuropetoEasternAfrica" value="0 0 0 0 0 0 0 0 0 0 0 0 0 0 0 0 0 0 0 0 0 0 0 0 0 0 0 0 0 0 0 0 0 0 0 0 0 0 0 0 0 0 0 0 0 0 0 0 0 0 0 0 0 0 0 0 0 0 0 0 0 0 0 0 0 0 0 0 0 0 0 0 0 0 0 0 0 0 0 0 0 0 0 0 0 0 0 0 0 0 0 0 0 0 0 0 0 0 0 0 0 0 0 0 0 0 0 0 0 0 0 0 0 0 0 0 0 0 0 0 0 0 0 0 0 0 0 0 1 0 0 0 0 0 0 0 0 0 0 0 0 0 0 0 0 0 0 0 0 0 0 0 0 0 0 0 0 0 0 0 0 0 0 0 0 0 0 0 0 0 0 0 0 0 0 0 0 0 0 0 0 0 0 0 0 0 0 0 0 0 0 0 0 0 0 0"/>
<parameter id="NorthernEuropetoEasternEurope" value="0 0 0 0 0 0 0 0 0 0 0 0 0 0 0 0 0 0 0 0 0 0 0 0 0 0 0 0 0 0 0 0 0 0 0 0 0 0 0 0 0 0 0 0 0 0 0 0 0 0 0 0 0 0 0 0 0 0 0 0 0 0 0 0 0 0 0 0 0 0 0 0 0 0 0 0 0 0 0 0 0 0 0 0 0 0 0 0 0 0 0 0 0 0 0 0 0 0 0 0 0 0 0 0 0 0 0 0 0 0 0 0 0 0 0 0 0 0 0 0 0 0 0 0 0 0 0 0 0 1 0 0 0 0 0 0 0 0 0 0 0 0 0 0 0 0 0 0 0 0 0 0 0 0 0 0 0 0 0 0 0 0 0 0 0 0 0 0 0 0 0 0 0 0 0 0 0 0 0 0 0 0 0 0 0 0 0 0 0 0 0 0 0 0 0 0"/>
<parameter id="NorthernEuropetoFrance" value="0 0 0 0 0 0 0 0 0 0 0 0 0 0 0 0 0 0 0 0 0 0 0 0 0 0 0 0 0 0 0 0 0 0 0 0 0 0 0 0 0 0 0 0 0 0 0 0 0 0 0 0 0 0 0 0 0 0 0 0 0 0 0 0 0 0 0 0 0 0 0 0 0 0 0 0 0 0 0 0 0 0 0 0 0 0 0 0 0 0 0 0 0 0 0 0 0 0 0 0 0 0 0 0 0 0 0 0 0 0 0 0 0 0 0 0 0 0 0 0 0 0 0 0 0 0 0 0 0 0 1 0 0 0 0 0 0 0 0 0 0 0 0 0 0 0 0 0 0 0 0 0 0 0 0 0 0 0 0 0 0 0 0 0 0 0 0 0 0 0 0 0 0 0 0 0 0 0 0 0 0 0 0 0 0 0 0 0 0 0 0 0 0 0 0 0"/>
<parameter id="NorthernEuropetoGermany" value="0 0 0 0 0 0 0 0 0 0 0 0 0 0 0 0 0 0 0 0 0 0 0 0 0 0 0 0 0 0 0 0 0 0 0 0 0 0 0 0 0 0 0 0 0 0 0 0 0 0 0 0 0 0 0 0 0 0 0 0 0 0 0 0 0 0 0 0 0 0 0 0 0 0 0 0 0 0 0 0 0 0 0 0 0 0 0 0 0 0 0 0 0 0 0 0 0 0 0 0 0 0 0 0 0 0 0 0 0 0 0 0 0 0 0 0 0 0 0 0 0 0 0 0 0 0 0 0 0 0 0 1 0 0 0 0 0 0 0 0 0 0 0 0 0 0 0 0 0 0 0 0 0 0 0 0 0 0 0 0 0 0 0 0 0 0 0 0 0 0 0 0 0 0 0 0 0 0 0 0 0 0 0 0 0 0 0 0 0 0 0 0 0 0 0 0"/>
<parameter id="NorthernEuropetoMiddleAfrica" value="0 0 0 0 0 0 0 0 0 0 0 0 0 0 0 0 0 0 0 0 0 0 0 0 0 0 0 0 0 0 0 0 0 0 0 0 0 0 0 0 0 0 0 0 0 0 0 0 0 0 0 0 0 0 0 0 0 0 0 0 0 0 0 0 0 0 0 0 0 0 0 0 0 0 0 0 0 0 0 0 0 0 0 0 0 0 0 0 0 0 0 0 0 0 0 0 0 0 0 0 0 0 0 0 0 0 0 0 0 0 0 0 0 0 0 0 0 0 0 0 0 0 0 0 0 0 0 0 0 0 0 0 1 0 0 0 0 0 0 0 0 0 0 0 0 0 0 0 0 0 0 0 0 0 0 0 0 0 0 0 0 0 0 0 0 0 0 0 0 0 0 0 0 0 0 0 0 0 0 0 0 0 0 0 0 0 0 0 0 0 0 0 0 0 0 0"/>
<parameter id="NorthernEuropetoNorthAmerica" value="0 0 0 0 0 0 0 0 0 0 0 0 0 0 0 0 0 0 0 0 0 0 0 0 0 0 0 0 0 0 0 0 0 0 0 0 0 0 0 0 0 0 0 0 0 0 0 0 0 0 0 0 0 0 0 0 0 0 0 0 0 0 0 0 0 0 0 0 0 0 0 0 0 0 0 0 0 0 0 0 0 0 0 0 0 0 0 0 0 0 0 0 0 0 0 0 0 0 0 0 0 0 0 0 0 0 0 0 0 0 0 0 0 0 0 0 0 0 0 0 0 0 0 0 0 0 0 0 0 0 0 0 0 1 0 0 0 0 0 0 0 0 0 0 0 0 0 0 0 0 0 0 0 0 0 0 0 0 0 0 0 0 0 0 0 0 0 0 0 0 0 0 0 0 0 0 0 0 0 0 0 0 0 0 0 0 0 0 0 0 0 0 0 0 0 0"/>
<parameter id="NorthernEuropetoNorthernAfrica" value="0 0 0 0 0 0 0 0 0 0 0 0 0 0 0 0 0 0 0 0 0 0 0 0 0 0 0 0 0 0 0 0 0 0 0 0 0 0 0 0 0 0 0 0 0 0 0 0 0 0 0 0 0 0 0 0 0 0 0 0 0 0 0 0 0 0 0 0 0 0 0 0 0 0 0 0 0 0 0 0 0 0 0 0 0 0 0 0 0 0 0 0 0 0 0 0 0 0 0 0 0 0 0 0 0 0 0 0 0 0 0 0 0 0 0 0 0 0 0 0 0 0 0 0 0 0 0 0 0 0 0 0 0 0 1 0 0 0 0 0 0 0 0 0 0 0 0 0 0 0 0 0 0 0 0 0 0 0 0 0 0 0 0 0 0 0 0 0 0 0 0 0 0 0 0 0 0 0 0 0 0 0 0 0 0 0 0 0 0 0 0 0 0 0 0 0"/>
<parameter id="NorthernEuropetoSouthernAfrica" value="0 0 0 0 0 0 0 0 0 0 0 0 0 0 0 0 0 0 0 0 0 0 0 0 0 0 0 0 0 0 0 0 0 0 0 0 0 0 0 0 0 0 0 0 0 0 0 0 0 0 0 0 0 0 0 0 0 0 0 0 0 0 0 0 0 0 0 0 0 0 0 0 0 0 0 0 0 0 0 0 0 0 0 0 0 0 0 0 0 0 0 0 0 0 0 0 0 0 0 0 0 0 0 0 0 0 0 0 0 0 0 0 0 0 0 0 0 0 0 0 0 0 0 0 0 0 0 0 0 0 0 0 0 0 0 0 1 0 0 0 0 0 0 0 0 0 0 0 0 0 0 0 0 0 0 0 0 0 0 0 0 0 0 0 0 0 0 0 0 0 0 0 0 0 0 0 0 0 0 0 0 0 0 0 0 0 0 0 0 0 0 0 0 0 0 0"/>
<parameter id="NorthernEuropetoSouthernEurope" value="0 0 0 0 0 0 0 0 0 0 0 0 0 0 0 0 0 0 0 0 0 0 0 0 0 0 0 0 0 0 0 0 0 0 0 0 0 0 0 0 0 0 0 0 0 0 0 0 0 0 0 0 0 0 0 0 0 0 0 0 0 0 0 0 0 0 0 0 0 0 0 0 0 0 0 0 0 0 0 0 0 0 0 0 0 0 0 0 0 0 0 0 0 0 0 0 0 0 0 0 0 0 0 0 0 0 0 0 0 0 0 0 0 0 0 0 0 0 0 0 0 0 0 0 0 0 0 0 0 0 0 0 0 0 0 0 0 1 0 0 0 0 0 0 0 0 0 0 0 0 0 0 0 0 0 0 0 0 0 0 0 0 0 0 0 0 0 0 0 0 0 0 0 0 0 0 0 0 0 0 0 0 0 0 0 0 0 0 0 0 0 0 0 0 0 0"/>
<parameter id="NorthernEuropetoWesternAfrica" value="0 0 0 0 0 0 0 0 0 0 0 0 0 0 0 0 0 0 0 0 0 0 0 0 0 0 0 0 0 0 0 0 0 0 0 0 0 0 0 0 0 0 0 0 0 0 0 0 0 0 0 0 0 0 0 0 0 0 0 0 0 0 0 0 0 0 0 0 0 0 0 0 0 0 0 0 0 0 0 0 0 0 0 0 0 0 0 0 0 0 0 0 0 0 0 0 0 0 0 0 0 0 0 0 0 0 0 0 0 0 0 0 0 0 0 0 0 0 0 0 0 0 0 0 0 0 0 0 0 0 0 0 0 0 0 0 0 0 1 0 0 0 0 0 0 0 0 0 0 0 0 0 0 0 0 0 0 0 0 0 0 0 0 0 0 0 0 0 0 0 0 0 0 0 0 0 0 0 0 0 0 0 0 0 0 0 0 0 0 0 0 0 0 0 0 0"/>
<parameter id="NorthernEuropetoWesternEurope" value="0 0 0 0 0 0 0 0 0 0 0 0 0 0 0 0 0 0 0 0 0 0 0 0 0 0 0 0 0 0 0 0 0 0 0 0 0 0 0 0 0 0 0 0 0 0 0 0 0 0 0 0 0 0 0 0 0 0 0 0 0 0 0 0 0 0 0 0 0 0 0 0 0 0 0 0 0 0 0 0 0 0 0 0 0 0 0 0 0 0 0 0 0 0 0 0 0 0 0 0 0 0 0 0 0 0 0 0 0 0 0 0 0 0 0 0 0 0 0 0 0 0 0 0 0 0 0 0 0 0 0 0 0 0 0 0 0 0 0 1 0 0 0 0 0 0 0 0 0 0 0 0 0 0 0 0 0 0 0 0 0 0 0 0 0 0 0 0 0 0 0 0 0 0 0 0 0 0 0 0 0 0 0 0 0 0 0 0 0 0 0 0 0 0 0 0"/>
<parameter id="SouthernAfricatoAPAC" value="0 0 0 0 0 0 0 0 0 0 0 0 0 0 0 0 0 0 0 0 0 0 0 0 0 0 0 0 0 0 0 0 0 0 0 0 0 0 0 0 0 0 0 0 0 0 0 0 0 0 0 0 0 0 0 0 0 0 0 0 0 0 0 0 0 0 0 0 0 0 0 0 0 0 0 0 0 0 0 0 0 0 0 0 0 0 0 0 0 0 0 0 0 0 0 0 0 0 0 0 0 0 0 0 0 0 0 0 0 0 0 0 0 0 0 0 0 0 0 0 0 0 0 0 0 0 0 0 0 0 0 0 0 0 0 0 0 0 0 0 1 0 0 0 0 0 0 0 0 0 0 0 0 0 0 0 0 0 0 0 0 0 0 0 0 0 0 0 0 0 0 0 0 0 0 0 0 0 0 0 0 0 0 0 0 0 0 0 0 0 0 0 0 0 0 0"/>
<parameter id="SouthernAfricatoBenelux" value="0 0 0 0 0 0 0 0 0 0 0 0 0 0 0 0 0 0 0 0 0 0 0 0 0 0 0 0 0 0 0 0 0 0 0 0 0 0 0 0 0 0 0 0 0 0 0 0 0 0 0 0 0 0 0 0 0 0 0 0 0 0 0 0 0 0 0 0 0 0 0 0 0 0 0 0 0 0 0 0 0 0 0 0 0 0 0 0 0 0 0 0 0 0 0 0 0 0 0 0 0 0 0 0 0 0 0 0 0 0 0 0 0 0 0 0 0 0 0 0 0 0 0 0 0 0 0 0 0 0 0 0 0 0 0 0 0 0 0 0 0 1 0 0 0 0 0 0 0 0 0 0 0 0 0 0 0 0 0 0 0 0 0 0 0 0 0 0 0 0 0 0 0 0 0 0 0 0 0 0 0 0 0 0 0 0 0 0 0 0 0 0 0 0 0 0"/>
<parameter id="SouthernAfricatoEasternAfrica" value="0 0 0 0 0 0 0 0 0 0 0 0 0 0 0 0 0 0 0 0 0 0 0 0 0 0 0 0 0 0 0 0 0 0 0 0 0 0 0 0 0 0 0 0 0 0 0 0 0 0 0 0 0 0 0 0 0 0 0 0 0 0 0 0 0 0 0 0 0 0 0 0 0 0 0 0 0 0 0 0 0 0 0 0 0 0 0 0 0 0 0 0 0 0 0 0 0 0 0 0 0 0 0 0 0 0 0 0 0 0 0 0 0 0 0 0 0 0 0 0 0 0 0 0 0 0 0 0 0 0 0 0 0 0 0 0 0 0 0 0 0 0 1 0 0 0 0 0 0 0 0 0 0 0 0 0 0 0 0 0 0 0 0 0 0 0 0 0 0 0 0 0 0 0 0 0 0 0 0 0 0 0 0 0 0 0 0 0 0 0 0 0 0 0 0 0"/>
<parameter id="SouthernAfricatoEasternEurope" value="0 0 0 0 0 0 0 0 0 0 0 0 0 0 0 0 0 0 0 0 0 0 0 0 0 0 0 0 0 0 0 0 0 0 0 0 0 0 0 0 0 0 0 0 0 0 0 0 0 0 0 0 0 0 0 0 0 0 0 0 0 0 0 0 0 0 0 0 0 0 0 0 0 0 0 0 0 0 0 0 0 0 0 0 0 0 0 0 0 0 0 0 0 0 0 0 0 0 0 0 0 0 0 0 0 0 0 0 0 0 0 0 0 0 0 0 0 0 0 0 0 0 0 0 0 0 0 0 0 0 0 0 0 0 0 0 0 0 0 0 0 0 0 1 0 0 0 0 0 0 0 0 0 0 0 0 0 0 0 0 0 0 0 0 0 0 0 0 0 0 0 0 0 0 0 0 0 0 0 0 0 0 0 0 0 0 0 0 0 0 0 0 0 0 0 0"/>
<parameter id="SouthernAfricatoFrance" value="0 0 0 0 0 0 0 0 0 0 0 0 0 0 0 0 0 0 0 0 0 0 0 0 0 0 0 0 0 0 0 0 0 0 0 0 0 0 0 0 0 0 0 0 0 0 0 0 0 0 0 0 0 0 0 0 0 0 0 0 0 0 0 0 0 0 0 0 0 0 0 0 0 0 0 0 0 0 0 0 0 0 0 0 0 0 0 0 0 0 0 0 0 0 0 0 0 0 0 0 0 0 0 0 0 0 0 0 0 0 0 0 0 0 0 0 0 0 0 0 0 0 0 0 0 0 0 0 0 0 0 0 0 0 0 0 0 0 0 0 0 0 0 0 1 0 0 0 0 0 0 0 0 0 0 0 0 0 0 0 0 0 0 0 0 0 0 0 0 0 0 0 0 0 0 0 0 0 0 0 0 0 0 0 0 0 0 0 0 0 0 0 0 0 0 0"/>
<parameter id="SouthernAfricatoGermany" value="0 0 0 0 0 0 0 0 0 0 0 0 0 0 0 0 0 0 0 0 0 0 0 0 0 0 0 0 0 0 0 0 0 0 0 0 0 0 0 0 0 0 0 0 0 0 0 0 0 0 0 0 0 0 0 0 0 0 0 0 0 0 0 0 0 0 0 0 0 0 0 0 0 0 0 0 0 0 0 0 0 0 0 0 0 0 0 0 0 0 0 0 0 0 0 0 0 0 0 0 0 0 0 0 0 0 0 0 0 0 0 0 0 0 0 0 0 0 0 0 0 0 0 0 0 0 0 0 0 0 0 0 0 0 0 0 0 0 0 0 0 0 0 0 0 1 0 0 0 0 0 0 0 0 0 0 0 0 0 0 0 0 0 0 0 0 0 0 0 0 0 0 0 0 0 0 0 0 0 0 0 0 0 0 0 0 0 0 0 0 0 0 0 0 0 0"/>
<parameter id="SouthernAfricatoMiddleAfrica" value="0 0 0 0 0 0 0 0 0 0 0 0 0 0 0 0 0 0 0 0 0 0 0 0 0 0 0 0 0 0 0 0 0 0 0 0 0 0 0 0 0 0 0 0 0 0 0 0 0 0 0 0 0 0 0 0 0 0 0 0 0 0 0 0 0 0 0 0 0 0 0 0 0 0 0 0 0 0 0 0 0 0 0 0 0 0 0 0 0 0 0 0 0 0 0 0 0 0 0 0 0 0 0 0 0 0 0 0 0 0 0 0 0 0 0 0 0 0 0 0 0 0 0 0 0 0 0 0 0 0 0 0 0 0 0 0 0 0 0 0 0 0 0 0 0 0 1 0 0 0 0 0 0 0 0 0 0 0 0 0 0 0 0 0 0 0 0 0 0 0 0 0 0 0 0 0 0 0 0 0 0 0 0 0 0 0 0 0 0 0 0 0 0 0 0 0"/>
<parameter id="SouthernAfricatoNorthAmerica" value="0 0 0 0 0 0 0 0 0 0 0 0 0 0 0 0 0 0 0 0 0 0 0 0 0 0 0 0 0 0 0 0 0 0 0 0 0 0 0 0 0 0 0 0 0 0 0 0 0 0 0 0 0 0 0 0 0 0 0 0 0 0 0 0 0 0 0 0 0 0 0 0 0 0 0 0 0 0 0 0 0 0 0 0 0 0 0 0 0 0 0 0 0 0 0 0 0 0 0 0 0 0 0 0 0 0 0 0 0 0 0 0 0 0 0 0 0 0 0 0 0 0 0 0 0 0 0 0 0 0 0 0 0 0 0 0 0 0 0 0 0 0 0 0 0 0 0 1 0 0 0 0 0 0 0 0 0 0 0 0 0 0 0 0 0 0 0 0 0 0 0 0 0 0 0 0 0 0 0 0 0 0 0 0 0 0 0 0 0 0 0 0 0 0 0 0"/>
<parameter id="SouthernAfricatoNorthernAfrica" value="0 0 0 0 0 0 0 0 0 0 0 0 0 0 0 0 0 0 0 0 0 0 0 0 0 0 0 0 0 0 0 0 0 0 0 0 0 0 0 0 0 0 0 0 0 0 0 0 0 0 0 0 0 0 0 0 0 0 0 0 0 0 0 0 0 0 0 0 0 0 0 0 0 0 0 0 0 0 0 0 0 0 0 0 0 0 0 0 0 0 0 0 0 0 0 0 0 0 0 0 0 0 0 0 0 0 0 0 0 0 0 0 0 0 0 0 0 0 0 0 0 0 0 0 0 0 0 0 0 0 0 0 0 0 0 0 0 0 0 0 0 0 0 0 0 0 0 0 1 0 0 0 0 0 0 0 0 0 0 0 0 0 0 0 0 0 0 0 0 0 0 0 0 0 0 0 0 0 0 0 0 0 0 0 0 0 0 0 0 0 0 0 0 0 0 0"/>
<parameter id="SouthernAfricatoNorthernEurope" value="0 0 0 0 0 0 0 0 0 0 0 0 0 0 0 0 0 0 0 0 0 0 0 0 0 0 0 0 0 0 0 0 0 0 0 0 0 0 0 0 0 0 0 0 0 0 0 0 0 0 0 0 0 0 0 0 0 0 0 0 0 0 0 0 0 0 0 0 0 0 0 0 0 0 0 0 0 0 0 0 0 0 0 0 0 0 0 0 0 0 0 0 0 0 0 0 0 0 0 0 0 0 0 0 0 0 0 0 0 0 0 0 0 0 0 0 0 0 0 0 0 0 0 0 0 0 0 0 0 0 0 0 0 0 0 0 0 0 0 0 0 0 0 0 0 0 0 0 0 1 0 0 0 0 0 0 0 0 0 0 0 0 0 0 0 0 0 0 0 0 0 0 0 0 0 0 0 0 0 0 0 0 0 0 0 0 0 0 0 0 0 0 0 0 0 0"/>
<parameter id="SouthernAfricatoSouthernEurope" value="0 0 0 0 0 0 0 0 0 0 0 0 0 0 0 0 0 0 0 0 0 0 0 0 0 0 0 0 0 0 0 0 0 0 0 0 0 0 0 0 0 0 0 0 0 0 0 0 0 0 0 0 0 0 0 0 0 0 0 0 0 0 0 0 0 0 0 0 0 0 0 0 0 0 0 0 0 0 0 0 0 0 0 0 0 0 0 0 0 0 0 0 0 0 0 0 0 0 0 0 0 0 0 0 0 0 0 0 0 0 0 0 0 0 0 0 0 0 0 0 0 0 0 0 0 0 0 0 0 0 0 0 0 0 0 0 0 0 0 0 0 0 0 0 0 0 0 0 0 0 0 1 0 0 0 0 0 0 0 0 0 0 0 0 0 0 0 0 0 0 0 0 0 0 0 0 0 0 0 0 0 0 0 0 0 0 0 0 0 0 0 0 0 0 0 0"/>
<parameter id="SouthernAfricatoWesternAfrica" value="0 0 0 0 0 0 0 0 0 0 0 0 0 0 0 0 0 0 0 0 0 0 0 0 0 0 0 0 0 0 0 0 0 0 0 0 0 0 0 0 0 0 0 0 0 0 0 0 0 0 0 0 0 0 0 0 0 0 0 0 0 0 0 0 0 0 0 0 0 0 0 0 0 0 0 0 0 0 0 0 0 0 0 0 0 0 0 0 0 0 0 0 0 0 0 0 0 0 0 0 0 0 0 0 0 0 0 0 0 0 0 0 0 0 0 0 0 0 0 0 0 0 0 0 0 0 0 0 0 0 0 0 0 0 0 0 0 0 0 0 0 0 0 0 0 0 0 0 0 0 0 0 1 0 0 0 0 0 0 0 0 0 0 0 0 0 0 0 0 0 0 0 0 0 0 0 0 0 0 0 0 0 0 0 0 0 0 0 0 0 0 0 0 0 0 0"/>
<parameter id="SouthernAfricatoWesternEurope" value="0 0 0 0 0 0 0 0 0 0 0 0 0 0 0 0 0 0 0 0 0 0 0 0 0 0 0 0 0 0 0 0 0 0 0 0 0 0 0 0 0 0 0 0 0 0 0 0 0 0 0 0 0 0 0 0 0 0 0 0 0 0 0 0 0 0 0 0 0 0 0 0 0 0 0 0 0 0 0 0 0 0 0 0 0 0 0 0 0 0 0 0 0 0 0 0 0 0 0 0 0 0 0 0 0 0 0 0 0 0 0 0 0 0 0 0 0 0 0 0 0 0 0 0 0 0 0 0 0 0 0 0 0 0 0 0 0 0 0 0 0 0 0 0 0 0 0 0 0 0 0 0 0 1 0 0 0 0 0 0 0 0 0 0 0 0 0 0 0 0 0 0 0 0 0 0 0 0 0 0 0 0 0 0 0 0 0 0 0 0 0 0 0 0 0 0"/>
<parameter id="SouthernEuropetoAPAC" value="0 0 0 0 0 0 0 0 0 0 0 0 0 0 0 0 0 0 0 0 0 0 0 0 0 0 0 0 0 0 0 0 0 0 0 0 0 0 0 0 0 0 0 0 0 0 0 0 0 0 0 0 0 0 0 0 0 0 0 0 0 0 0 0 0 0 0 0 0 0 0 0 0 0 0 0 0 0 0 0 0 0 0 0 0 0 0 0 0 0 0 0 0 0 0 0 0 0 0 0 0 0 0 0 0 0 0 0 0 0 0 0 0 0 0 0 0 0 0 0 0 0 0 0 0 0 0 0 0 0 0 0 0 0 0 0 0 0 0 0 0 0 0 0 0 0 0 0 0 0 0 0 0 0 1 0 0 0 0 0 0 0 0 0 0 0 0 0 0 0 0 0 0 0 0 0 0 0 0 0 0 0 0 0 0 0 0 0 0 0 0 0 0 0 0 0"/>
<parameter id="SouthernEuropetoBenelux" value="0 0 0 0 0 0 0 0 0 0 0 0 0 0 0 0 0 0 0 0 0 0 0 0 0 0 0 0 0 0 0 0 0 0 0 0 0 0 0 0 0 0 0 0 0 0 0 0 0 0 0 0 0 0 0 0 0 0 0 0 0 0 0 0 0 0 0 0 0 0 0 0 0 0 0 0 0 0 0 0 0 0 0 0 0 0 0 0 0 0 0 0 0 0 0 0 0 0 0 0 0 0 0 0 0 0 0 0 0 0 0 0 0 0 0 0 0 0 0 0 0 0 0 0 0 0 0 0 0 0 0 0 0 0 0 0 0 0 0 0 0 0 0 0 0 0 0 0 0 0 0 0 0 0 0 1 0 0 0 0 0 0 0 0 0 0 0 0 0 0 0 0 0 0 0 0 0 0 0 0 0 0 0 0 0 0 0 0 0 0 0 0 0 0 0 0"/>
<parameter id="SouthernEuropetoEasternAfrica" value="0 0 0 0 0 0 0 0 0 0 0 0 0 0 0 0 0 0 0 0 0 0 0 0 0 0 0 0 0 0 0 0 0 0 0 0 0 0 0 0 0 0 0 0 0 0 0 0 0 0 0 0 0 0 0 0 0 0 0 0 0 0 0 0 0 0 0 0 0 0 0 0 0 0 0 0 0 0 0 0 0 0 0 0 0 0 0 0 0 0 0 0 0 0 0 0 0 0 0 0 0 0 0 0 0 0 0 0 0 0 0 0 0 0 0 0 0 0 0 0 0 0 0 0 0 0 0 0 0 0 0 0 0 0 0 0 0 0 0 0 0 0 0 0 0 0 0 0 0 0 0 0 0 0 0 0 1 0 0 0 0 0 0 0 0 0 0 0 0 0 0 0 0 0 0 0 0 0 0 0 0 0 0 0 0 0 0 0 0 0 0 0 0 0 0 0"/>
<parameter id="SouthernEuropetoEasternEurope" value="0 0 0 0 0 0 0 0 0 0 0 0 0 0 0 0 0 0 0 0 0 0 0 0 0 0 0 0 0 0 0 0 0 0 0 0 0 0 0 0 0 0 0 0 0 0 0 0 0 0 0 0 0 0 0 0 0 0 0 0 0 0 0 0 0 0 0 0 0 0 0 0 0 0 0 0 0 0 0 0 0 0 0 0 0 0 0 0 0 0 0 0 0 0 0 0 0 0 0 0 0 0 0 0 0 0 0 0 0 0 0 0 0 0 0 0 0 0 0 0 0 0 0 0 0 0 0 0 0 0 0 0 0 0 0 0 0 0 0 0 0 0 0 0 0 0 0 0 0 0 0 0 0 0 0 0 0 1 0 0 0 0 0 0 0 0 0 0 0 0 0 0 0 0 0 0 0 0 0 0 0 0 0 0 0 0 0 0 0 0 0 0 0 0 0 0"/>
<parameter id="SouthernEuropetoFrance" value="0 0 0 0 0 0 0 0 0 0 0 0 0 0 0 0 0 0 0 0 0 0 0 0 0 0 0 0 0 0 0 0 0 0 0 0 0 0 0 0 0 0 0 0 0 0 0 0 0 0 0 0 0 0 0 0 0 0 0 0 0 0 0 0 0 0 0 0 0 0 0 0 0 0 0 0 0 0 0 0 0 0 0 0 0 0 0 0 0 0 0 0 0 0 0 0 0 0 0 0 0 0 0 0 0 0 0 0 0 0 0 0 0 0 0 0 0 0 0 0 0 0 0 0 0 0 0 0 0 0 0 0 0 0 0 0 0 0 0 0 0 0 0 0 0 0 0 0 0 0 0 0 0 0 0 0 0 0 1 0 0 0 0 0 0 0 0 0 0 0 0 0 0 0 0 0 0 0 0 0 0 0 0 0 0 0 0 0 0 0 0 0 0 0 0 0"/>
<parameter id="SouthernEuropetoGermany" value="0 0 0 0 0 0 0 0 0 0 0 0 0 0 0 0 0 0 0 0 0 0 0 0 0 0 0 0 0 0 0 0 0 0 0 0 0 0 0 0 0 0 0 0 0 0 0 0 0 0 0 0 0 0 0 0 0 0 0 0 0 0 0 0 0 0 0 0 0 0 0 0 0 0 0 0 0 0 0 0 0 0 0 0 0 0 0 0 0 0 0 0 0 0 0 0 0 0 0 0 0 0 0 0 0 0 0 0 0 0 0 0 0 0 0 0 0 0 0 0 0 0 0 0 0 0 0 0 0 0 0 0 0 0 0 0 0 0 0 0 0 0 0 0 0 0 0 0 0 0 0 0 0 0 0 0 0 0 0 1 0 0 0 0 0 0 0 0 0 0 0 0 0 0 0 0 0 0 0 0 0 0 0 0 0 0 0 0 0 0 0 0 0 0 0 0"/>
<parameter id="SouthernEuropetoMiddleAfrica" value="0 0 0 0 0 0 0 0 0 0 0 0 0 0 0 0 0 0 0 0 0 0 0 0 0 0 0 0 0 0 0 0 0 0 0 0 0 0 0 0 0 0 0 0 0 0 0 0 0 0 0 0 0 0 0 0 0 0 0 0 0 0 0 0 0 0 0 0 0 0 0 0 0 0 0 0 0 0 0 0 0 0 0 0 0 0 0 0 0 0 0 0 0 0 0 0 0 0 0 0 0 0 0 0 0 0 0 0 0 0 0 0 0 0 0 0 0 0 0 0 0 0 0 0 0 0 0 0 0 0 0 0 0 0 0 0 0 0 0 0 0 0 0 0 0 0 0 0 0 0 0 0 0 0 0 0 0 0 0 0 1 0 0 0 0 0 0 0 0 0 0 0 0 0 0 0 0 0 0 0 0 0 0 0 0 0 0 0 0 0 0 0 0 0 0 0"/>
<parameter id="SouthernEuropetoNorthAmerica" value="0 0 0 0 0 0 0 0 0 0 0 0 0 0 0 0 0 0 0 0 0 0 0 0 0 0 0 0 0 0 0 0 0 0 0 0 0 0 0 0 0 0 0 0 0 0 0 0 0 0 0 0 0 0 0 0 0 0 0 0 0 0 0 0 0 0 0 0 0 0 0 0 0 0 0 0 0 0 0 0 0 0 0 0 0 0 0 0 0 0 0 0 0 0 0 0 0 0 0 0 0 0 0 0 0 0 0 0 0 0 0 0 0 0 0 0 0 0 0 0 0 0 0 0 0 0 0 0 0 0 0 0 0 0 0 0 0 0 0 0 0 0 0 0 0 0 0 0 0 0 0 0 0 0 0 0 0 0 0 0 0 1 0 0 0 0 0 0 0 0 0 0 0 0 0 0 0 0 0 0 0 0 0 0 0 0 0 0 0 0 0 0 0 0 0 0"/>
<parameter id="SouthernEuropetoNorthernAfrica" value="0 0 0 0 0 0 0 0 0 0 0 0 0 0 0 0 0 0 0 0 0 0 0 0 0 0 0 0 0 0 0 0 0 0 0 0 0 0 0 0 0 0 0 0 0 0 0 0 0 0 0 0 0 0 0 0 0 0 0 0 0 0 0 0 0 0 0 0 0 0 0 0 0 0 0 0 0 0 0 0 0 0 0 0 0 0 0 0 0 0 0 0 0 0 0 0 0 0 0 0 0 0 0 0 0 0 0 0 0 0 0 0 0 0 0 0 0 0 0 0 0 0 0 0 0 0 0 0 0 0 0 0 0 0 0 0 0 0 0 0 0 0 0 0 0 0 0 0 0 0 0 0 0 0 0 0 0 0 0 0 0 0 1 0 0 0 0 0 0 0 0 0 0 0 0 0 0 0 0 0 0 0 0 0 0 0 0 0 0 0 0 0 0 0 0 0"/>
<parameter id="SouthernEuropetoNorthernEurope" value="0 0 0 0 0 0 0 0 0 0 0 0 0 0 0 0 0 0 0 0 0 0 0 0 0 0 0 0 0 0 0 0 0 0 0 0 0 0 0 0 0 0 0 0 0 0 0 0 0 0 0 0 0 0 0 0 0 0 0 0 0 0 0 0 0 0 0 0 0 0 0 0 0 0 0 0 0 0 0 0 0 0 0 0 0 0 0 0 0 0 0 0 0 0 0 0 0 0 0 0 0 0 0 0 0 0 0 0 0 0 0 0 0 0 0 0 0 0 0 0 0 0 0 0 0 0 0 0 0 0 0 0 0 0 0 0 0 0 0 0 0 0 0 0 0 0 0 0 0 0 0 0 0 0 0 0 0 0 0 0 0 0 0 1 0 0 0 0 0 0 0 0 0 0 0 0 0 0 0 0 0 0 0 0 0 0 0 0 0 0 0 0 0 0 0 0"/>
<parameter id="SouthernEuropetoSouthernAfrica" value="0 0 0 0 0 0 0 0 0 0 0 0 0 0 0 0 0 0 0 0 0 0 0 0 0 0 0 0 0 0 0 0 0 0 0 0 0 0 0 0 0 0 0 0 0 0 0 0 0 0 0 0 0 0 0 0 0 0 0 0 0 0 0 0 0 0 0 0 0 0 0 0 0 0 0 0 0 0 0 0 0 0 0 0 0 0 0 0 0 0 0 0 0 0 0 0 0 0 0 0 0 0 0 0 0 0 0 0 0 0 0 0 0 0 0 0 0 0 0 0 0 0 0 0 0 0 0 0 0 0 0 0 0 0 0 0 0 0 0 0 0 0 0 0 0 0 0 0 0 0 0 0 0 0 0 0 0 0 0 0 0 0 0 0 1 0 0 0 0 0 0 0 0 0 0 0 0 0 0 0 0 0 0 0 0 0 0 0 0 0 0 0 0 0 0 0"/>
<parameter id="SouthernEuropetoWesternAfrica" value="0 0 0 0 0 0 0 0 0 0 0 0 0 0 0 0 0 0 0 0 0 0 0 0 0 0 0 0 0 0 0 0 0 0 0 0 0 0 0 0 0 0 0 0 0 0 0 0 0 0 0 0 0 0 0 0 0 0 0 0 0 0 0 0 0 0 0 0 0 0 0 0 0 0 0 0 0 0 0 0 0 0 0 0 0 0 0 0 0 0 0 0 0 0 0 0 0 0 0 0 0 0 0 0 0 0 0 0 0 0 0 0 0 0 0 0 0 0 0 0 0 0 0 0 0 0 0 0 0 0 0 0 0 0 0 0 0 0 0 0 0 0 0 0 0 0 0 0 0 0 0 0 0 0 0 0 0 0 0 0 0 0 0 0 0 0 1 0 0 0 0 0 0 0 0 0 0 0 0 0 0 0 0 0 0 0 0 0 0 0 0 0 0 0 0 0"/>
<parameter id="SouthernEuropetoWesternEurope" value="0 0 0 0 0 0 0 0 0 0 0 0 0 0 0 0 0 0 0 0 0 0 0 0 0 0 0 0 0 0 0 0 0 0 0 0 0 0 0 0 0 0 0 0 0 0 0 0 0 0 0 0 0 0 0 0 0 0 0 0 0 0 0 0 0 0 0 0 0 0 0 0 0 0 0 0 0 0 0 0 0 0 0 0 0 0 0 0 0 0 0 0 0 0 0 0 0 0 0 0 0 0 0 0 0 0 0 0 0 0 0 0 0 0 0 0 0 0 0 0 0 0 0 0 0 0 0 0 0 0 0 0 0 0 0 0 0 0 0 0 0 0 0 0 0 0 0 0 0 0 0 0 0 0 0 0 0 0 0 0 0 0 0 0 0 0 0 1 0 0 0 0 0 0 0 0 0 0 0 0 0 0 0 0 0 0 0 0 0 0 0 0 0 0 0 0"/>
<parameter id="WesternAfricatoAPAC" value="0 0 0 0 0 0 0 0 0 0 0 0 0 0 0 0 0 0 0 0 0 0 0 0 0 0 0 0 0 0 0 0 0 0 0 0 0 0 0 0 0 0 0 0 0 0 0 0 0 0 0 0 0 0 0 0 0 0 0 0 0 0 0 0 0 0 0 0 0 0 0 0 0 0 0 0 0 0 0 0 0 0 0 0 0 0 0 0 0 0 0 0 0 0 0 0 0 0 0 0 0 0 0 0 0 0 0 0 0 0 0 0 0 0 0 0 0 0 0 0 0 0 0 0 0 0 0 0 0 0 0 0 0 0 0 0 0 0 0 0 0 0 0 0 0 0 0 0 0 0 0 0 0 0 0 0 0 0 0 0 0 0 0 0 0 0 0 0 1 0 0 0 0 0 0 0 0 0 0 0 0 0 0 0 0 0 0 0 0 0 0 0 0 0 0 0"/>
<parameter id="WesternAfricatoBenelux" value="0 0 0 0 0 0 0 0 0 0 0 0 0 0 0 0 0 0 0 0 0 0 0 0 0 0 0 0 0 0 0 0 0 0 0 0 0 0 0 0 0 0 0 0 0 0 0 0 0 0 0 0 0 0 0 0 0 0 0 0 0 0 0 0 0 0 0 0 0 0 0 0 0 0 0 0 0 0 0 0 0 0 0 0 0 0 0 0 0 0 0 0 0 0 0 0 0 0 0 0 0 0 0 0 0 0 0 0 0 0 0 0 0 0 0 0 0 0 0 0 0 0 0 0 0 0 0 0 0 0 0 0 0 0 0 0 0 0 0 0 0 0 0 0 0 0 0 0 0 0 0 0 0 0 0 0 0 0 0 0 0 0 0 0 0 0 0 0 0 1 0 0 0 0 0 0 0 0 0 0 0 0 0 0 0 0 0 0 0 0 0 0 0 0 0 0"/>
<parameter id="WesternAfricatoEasternAfrica" value="0 0 0 0 0 0 0 0 0 0 0 0 0 0 0 0 0 0 0 0 0 0 0 0 0 0 0 0 0 0 0 0 0 0 0 0 0 0 0 0 0 0 0 0 0 0 0 0 0 0 0 0 0 0 0 0 0 0 0 0 0 0 0 0 0 0 0 0 0 0 0 0 0 0 0 0 0 0 0 0 0 0 0 0 0 0 0 0 0 0 0 0 0 0 0 0 0 0 0 0 0 0 0 0 0 0 0 0 0 0 0 0 0 0 0 0 0 0 0 0 0 0 0 0 0 0 0 0 0 0 0 0 0 0 0 0 0 0 0 0 0 0 0 0 0 0 0 0 0 0 0 0 0 0 0 0 0 0 0 0 0 0 0 0 0 0 0 0 0 0 1 0 0 0 0 0 0 0 0 0 0 0 0 0 0 0 0 0 0 0 0 0 0 0 0 0"/>
<parameter id="WesternAfricatoEasternEurope" value="0 0 0 0 0 0 0 0 0 0 0 0 0 0 0 0 0 0 0 0 0 0 0 0 0 0 0 0 0 0 0 0 0 0 0 0 0 0 0 0 0 0 0 0 0 0 0 0 0 0 0 0 0 0 0 0 0 0 0 0 0 0 0 0 0 0 0 0 0 0 0 0 0 0 0 0 0 0 0 0 0 0 0 0 0 0 0 0 0 0 0 0 0 0 0 0 0 0 0 0 0 0 0 0 0 0 0 0 0 0 0 0 0 0 0 0 0 0 0 0 0 0 0 0 0 0 0 0 0 0 0 0 0 0 0 0 0 0 0 0 0 0 0 0 0 0 0 0 0 0 0 0 0 0 0 0 0 0 0 0 0 0 0 0 0 0 0 0 0 0 0 1 0 0 0 0 0 0 0 0 0 0 0 0 0 0 0 0 0 0 0 0 0 0 0 0"/>
<parameter id="WesternAfricatoFrance" value="0 0 0 0 0 0 0 0 0 0 0 0 0 0 0 0 0 0 0 0 0 0 0 0 0 0 0 0 0 0 0 0 0 0 0 0 0 0 0 0 0 0 0 0 0 0 0 0 0 0 0 0 0 0 0 0 0 0 0 0 0 0 0 0 0 0 0 0 0 0 0 0 0 0 0 0 0 0 0 0 0 0 0 0 0 0 0 0 0 0 0 0 0 0 0 0 0 0 0 0 0 0 0 0 0 0 0 0 0 0 0 0 0 0 0 0 0 0 0 0 0 0 0 0 0 0 0 0 0 0 0 0 0 0 0 0 0 0 0 0 0 0 0 0 0 0 0 0 0 0 0 0 0 0 0 0 0 0 0 0 0 0 0 0 0 0 0 0 0 0 0 0 1 0 0 0 0 0 0 0 0 0 0 0 0 0 0 0 0 0 0 0 0 0 0 0"/>
<parameter id="WesternAfricatoGermany" value="0 0 0 0 0 0 0 0 0 0 0 0 0 0 0 0 0 0 0 0 0 0 0 0 0 0 0 0 0 0 0 0 0 0 0 0 0 0 0 0 0 0 0 0 0 0 0 0 0 0 0 0 0 0 0 0 0 0 0 0 0 0 0 0 0 0 0 0 0 0 0 0 0 0 0 0 0 0 0 0 0 0 0 0 0 0 0 0 0 0 0 0 0 0 0 0 0 0 0 0 0 0 0 0 0 0 0 0 0 0 0 0 0 0 0 0 0 0 0 0 0 0 0 0 0 0 0 0 0 0 0 0 0 0 0 0 0 0 0 0 0 0 0 0 0 0 0 0 0 0 0 0 0 0 0 0 0 0 0 0 0 0 0 0 0 0 0 0 0 0 0 0 0 1 0 0 0 0 0 0 0 0 0 0 0 0 0 0 0 0 0 0 0 0 0 0"/>
<parameter id="WesternAfricatoMiddleAfrica" value="0 0 0 0 0 0 0 0 0 0 0 0 0 0 0 0 0 0 0 0 0 0 0 0 0 0 0 0 0 0 0 0 0 0 0 0 0 0 0 0 0 0 0 0 0 0 0 0 0 0 0 0 0 0 0 0 0 0 0 0 0 0 0 0 0 0 0 0 0 0 0 0 0 0 0 0 0 0 0 0 0 0 0 0 0 0 0 0 0 0 0 0 0 0 0 0 0 0 0 0 0 0 0 0 0 0 0 0 0 0 0 0 0 0 0 0 0 0 0 0 0 0 0 0 0 0 0 0 0 0 0 0 0 0 0 0 0 0 0 0 0 0 0 0 0 0 0 0 0 0 0 0 0 0 0 0 0 0 0 0 0 0 0 0 0 0 0 0 0 0 0 0 0 0 1 0 0 0 0 0 0 0 0 0 0 0 0 0 0 0 0 0 0 0 0 0"/>
<parameter id="WesternAfricatoNorthAmerica" value="0 0 0 0 0 0 0 0 0 0 0 0 0 0 0 0 0 0 0 0 0 0 0 0 0 0 0 0 0 0 0 0 0 0 0 0 0 0 0 0 0 0 0 0 0 0 0 0 0 0 0 0 0 0 0 0 0 0 0 0 0 0 0 0 0 0 0 0 0 0 0 0 0 0 0 0 0 0 0 0 0 0 0 0 0 0 0 0 0 0 0 0 0 0 0 0 0 0 0 0 0 0 0 0 0 0 0 0 0 0 0 0 0 0 0 0 0 0 0 0 0 0 0 0 0 0 0 0 0 0 0 0 0 0 0 0 0 0 0 0 0 0 0 0 0 0 0 0 0 0 0 0 0 0 0 0 0 0 0 0 0 0 0 0 0 0 0 0 0 0 0 0 0 0 0 1 0 0 0 0 0 0 0 0 0 0 0 0 0 0 0 0 0 0 0 0"/>
<parameter id="WesternAfricatoNorthernAfrica" value="0 0 0 0 0 0 0 0 0 0 0 0 0 0 0 0 0 0 0 0 0 0 0 0 0 0 0 0 0 0 0 0 0 0 0 0 0 0 0 0 0 0 0 0 0 0 0 0 0 0 0 0 0 0 0 0 0 0 0 0 0 0 0 0 0 0 0 0 0 0 0 0 0 0 0 0 0 0 0 0 0 0 0 0 0 0 0 0 0 0 0 0 0 0 0 0 0 0 0 0 0 0 0 0 0 0 0 0 0 0 0 0 0 0 0 0 0 0 0 0 0 0 0 0 0 0 0 0 0 0 0 0 0 0 0 0 0 0 0 0 0 0 0 0 0 0 0 0 0 0 0 0 0 0 0 0 0 0 0 0 0 0 0 0 0 0 0 0 0 0 0 0 0 0 0 0 1 0 0 0 0 0 0 0 0 0 0 0 0 0 0 0 0 0 0 0"/>
<parameter id="WesternAfricatoNorthernEurope" value="0 0 0 0 0 0 0 0 0 0 0 0 0 0 0 0 0 0 0 0 0 0 0 0 0 0 0 0 0 0 0 0 0 0 0 0 0 0 0 0 0 0 0 0 0 0 0 0 0 0 0 0 0 0 0 0 0 0 0 0 0 0 0 0 0 0 0 0 0 0 0 0 0 0 0 0 0 0 0 0 0 0 0 0 0 0 0 0 0 0 0 0 0 0 0 0 0 0 0 0 0 0 0 0 0 0 0 0 0 0 0 0 0 0 0 0 0 0 0 0 0 0 0 0 0 0 0 0 0 0 0 0 0 0 0 0 0 0 0 0 0 0 0 0 0 0 0 0 0 0 0 0 0 0 0 0 0 0 0 0 0 0 0 0 0 0 0 0 0 0 0 0 0 0 0 0 0 1 0 0 0 0 0 0 0 0 0 0 0 0 0 0 0 0 0 0"/>
<parameter id="WesternAfricatoSouthernAfrica" value="0 0 0 0 0 0 0 0 0 0 0 0 0 0 0 0 0 0 0 0 0 0 0 0 0 0 0 0 0 0 0 0 0 0 0 0 0 0 0 0 0 0 0 0 0 0 0 0 0 0 0 0 0 0 0 0 0 0 0 0 0 0 0 0 0 0 0 0 0 0 0 0 0 0 0 0 0 0 0 0 0 0 0 0 0 0 0 0 0 0 0 0 0 0 0 0 0 0 0 0 0 0 0 0 0 0 0 0 0 0 0 0 0 0 0 0 0 0 0 0 0 0 0 0 0 0 0 0 0 0 0 0 0 0 0 0 0 0 0 0 0 0 0 0 0 0 0 0 0 0 0 0 0 0 0 0 0 0 0 0 0 0 0 0 0 0 0 0 0 0 0 0 0 0 0 0 0 0 1 0 0 0 0 0 0 0 0 0 0 0 0 0 0 0 0 0"/>
<parameter id="WesternAfricatoSouthernEurope" value="0 0 0 0 0 0 0 0 0 0 0 0 0 0 0 0 0 0 0 0 0 0 0 0 0 0 0 0 0 0 0 0 0 0 0 0 0 0 0 0 0 0 0 0 0 0 0 0 0 0 0 0 0 0 0 0 0 0 0 0 0 0 0 0 0 0 0 0 0 0 0 0 0 0 0 0 0 0 0 0 0 0 0 0 0 0 0 0 0 0 0 0 0 0 0 0 0 0 0 0 0 0 0 0 0 0 0 0 0 0 0 0 0 0 0 0 0 0 0 0 0 0 0 0 0 0 0 0 0 0 0 0 0 0 0 0 0 0 0 0 0 0 0 0 0 0 0 0 0 0 0 0 0 0 0 0 0 0 0 0 0 0 0 0 0 0 0 0 0 0 0 0 0 0 0 0 0 0 0 1 0 0 0 0 0 0 0 0 0 0 0 0 0 0 0 0"/>
<parameter id="WesternAfricatoWesternEurope" value="0 0 0 0 0 0 0 0 0 0 0 0 0 0 0 0 0 0 0 0 0 0 0 0 0 0 0 0 0 0 0 0 0 0 0 0 0 0 0 0 0 0 0 0 0 0 0 0 0 0 0 0 0 0 0 0 0 0 0 0 0 0 0 0 0 0 0 0 0 0 0 0 0 0 0 0 0 0 0 0 0 0 0 0 0 0 0 0 0 0 0 0 0 0 0 0 0 0 0 0 0 0 0 0 0 0 0 0 0 0 0 0 0 0 0 0 0 0 0 0 0 0 0 0 0 0 0 0 0 0 0 0 0 0 0 0 0 0 0 0 0 0 0 0 0 0 0 0 0 0 0 0 0 0 0 0 0 0 0 0 0 0 0 0 0 0 0 0 0 0 0 0 0 0 0 0 0 0 0 0 0 1 0 0 0 0 0 0 0 0 0 0 0 0 0 0"/>
<parameter id="WesternEuropetoAPAC" value="0 0 0 0 0 0 0 0 0 0 0 0 0 0 0 0 0 0 0 0 0 0 0 0 0 0 0 0 0 0 0 0 0 0 0 0 0 0 0 0 0 0 0 0 0 0 0 0 0 0 0 0 0 0 0 0 0 0 0 0 0 0 0 0 0 0 0 0 0 0 0 0 0 0 0 0 0 0 0 0 0 0 0 0 0 0 0 0 0 0 0 0 0 0 0 0 0 0 0 0 0 0 0 0 0 0 0 0 0 0 0 0 0 0 0 0 0 0 0 0 0 0 0 0 0 0 0 0 0 0 0 0 0 0 0 0 0 0 0 0 0 0 0 0 0 0 0 0 0 0 0 0 0 0 0 0 0 0 0 0 0 0 0 0 0 0 0 0 0 0 0 0 0 0 0 0 0 0 0 0 0 0 1 0 0 0 0 0 0 0 0 0 0 0 0 0"/>
<parameter id="WesternEuropetoBenelux" value="0 0 0 0 0 0 0 0 0 0 0 0 0 0 0 0 0 0 0 0 0 0 0 0 0 0 0 0 0 0 0 0 0 0 0 0 0 0 0 0 0 0 0 0 0 0 0 0 0 0 0 0 0 0 0 0 0 0 0 0 0 0 0 0 0 0 0 0 0 0 0 0 0 0 0 0 0 0 0 0 0 0 0 0 0 0 0 0 0 0 0 0 0 0 0 0 0 0 0 0 0 0 0 0 0 0 0 0 0 0 0 0 0 0 0 0 0 0 0 0 0 0 0 0 0 0 0 0 0 0 0 0 0 0 0 0 0 0 0 0 0 0 0 0 0 0 0 0 0 0 0 0 0 0 0 0 0 0 0 0 0 0 0 0 0 0 0 0 0 0 0 0 0 0 0 0 0 0 0 0 0 0 0 1 0 0 0 0 0 0 0 0 0 0 0 0"/>
<parameter id="WesternEuropetoEasternAfrica" value="0 0 0 0 0 0 0 0 0 0 0 0 0 0 0 0 0 0 0 0 0 0 0 0 0 0 0 0 0 0 0 0 0 0 0 0 0 0 0 0 0 0 0 0 0 0 0 0 0 0 0 0 0 0 0 0 0 0 0 0 0 0 0 0 0 0 0 0 0 0 0 0 0 0 0 0 0 0 0 0 0 0 0 0 0 0 0 0 0 0 0 0 0 0 0 0 0 0 0 0 0 0 0 0 0 0 0 0 0 0 0 0 0 0 0 0 0 0 0 0 0 0 0 0 0 0 0 0 0 0 0 0 0 0 0 0 0 0 0 0 0 0 0 0 0 0 0 0 0 0 0 0 0 0 0 0 0 0 0 0 0 0 0 0 0 0 0 0 0 0 0 0 0 0 0 0 0 0 0 0 0 0 0 0 1 0 0 0 0 0 0 0 0 0 0 0"/>
<parameter id="WesternEuropetoEasternEurope" value="0 0 0 0 0 0 0 0 0 0 0 0 0 0 0 0 0 0 0 0 0 0 0 0 0 0 0 0 0 0 0 0 0 0 0 0 0 0 0 0 0 0 0 0 0 0 0 0 0 0 0 0 0 0 0 0 0 0 0 0 0 0 0 0 0 0 0 0 0 0 0 0 0 0 0 0 0 0 0 0 0 0 0 0 0 0 0 0 0 0 0 0 0 0 0 0 0 0 0 0 0 0 0 0 0 0 0 0 0 0 0 0 0 0 0 0 0 0 0 0 0 0 0 0 0 0 0 0 0 0 0 0 0 0 0 0 0 0 0 0 0 0 0 0 0 0 0 0 0 0 0 0 0 0 0 0 0 0 0 0 0 0 0 0 0 0 0 0 0 0 0 0 0 0 0 0 0 0 0 0 0 0 0 0 0 1 0 0 0 0 0 0 0 0 0 0"/>
<parameter id="WesternEuropetoFrance" value="0 0 0 0 0 0 0 0 0 0 0 0 0 0 0 0 0 0 0 0 0 0 0 0 0 0 0 0 0 0 0 0 0 0 0 0 0 0 0 0 0 0 0 0 0 0 0 0 0 0 0 0 0 0 0 0 0 0 0 0 0 0 0 0 0 0 0 0 0 0 0 0 0 0 0 0 0 0 0 0 0 0 0 0 0 0 0 0 0 0 0 0 0 0 0 0 0 0 0 0 0 0 0 0 0 0 0 0 0 0 0 0 0 0 0 0 0 0 0 0 0 0 0 0 0 0 0 0 0 0 0 0 0 0 0 0 0 0 0 0 0 0 0 0 0 0 0 0 0 0 0 0 0 0 0 0 0 0 0 0 0 0 0 0 0 0 0 0 0 0 0 0 0 0 0 0 0 0 0 0 0 0 0 0 0 0 1 0 0 0 0 0 0 0 0 0"/>
<parameter id="WesternEuropetoGermany" value="0 0 0 0 0 0 0 0 0 0 0 0 0 0 0 0 0 0 0 0 0 0 0 0 0 0 0 0 0 0 0 0 0 0 0 0 0 0 0 0 0 0 0 0 0 0 0 0 0 0 0 0 0 0 0 0 0 0 0 0 0 0 0 0 0 0 0 0 0 0 0 0 0 0 0 0 0 0 0 0 0 0 0 0 0 0 0 0 0 0 0 0 0 0 0 0 0 0 0 0 0 0 0 0 0 0 0 0 0 0 0 0 0 0 0 0 0 0 0 0 0 0 0 0 0 0 0 0 0 0 0 0 0 0 0 0 0 0 0 0 0 0 0 0 0 0 0 0 0 0 0 0 0 0 0 0 0 0 0 0 0 0 0 0 0 0 0 0 0 0 0 0 0 0 0 0 0 0 0 0 0 0 0 0 0 0 0 1 0 0 0 0 0 0 0 0"/>
<parameter id="WesternEuropetoMiddleAfrica" value="0 0 0 0 0 0 0 0 0 0 0 0 0 0 0 0 0 0 0 0 0 0 0 0 0 0 0 0 0 0 0 0 0 0 0 0 0 0 0 0 0 0 0 0 0 0 0 0 0 0 0 0 0 0 0 0 0 0 0 0 0 0 0 0 0 0 0 0 0 0 0 0 0 0 0 0 0 0 0 0 0 0 0 0 0 0 0 0 0 0 0 0 0 0 0 0 0 0 0 0 0 0 0 0 0 0 0 0 0 0 0 0 0 0 0 0 0 0 0 0 0 0 0 0 0 0 0 0 0 0 0 0 0 0 0 0 0 0 0 0 0 0 0 0 0 0 0 0 0 0 0 0 0 0 0 0 0 0 0 0 0 0 0 0 0 0 0 0 0 0 0 0 0 0 0 0 0 0 0 0 0 0 0 0 0 0 0 0 1 0 0 0 0 0 0 0"/>
<parameter id="WesternEuropetoNorthAmerica" value="0 0 0 0 0 0 0 0 0 0 0 0 0 0 0 0 0 0 0 0 0 0 0 0 0 0 0 0 0 0 0 0 0 0 0 0 0 0 0 0 0 0 0 0 0 0 0 0 0 0 0 0 0 0 0 0 0 0 0 0 0 0 0 0 0 0 0 0 0 0 0 0 0 0 0 0 0 0 0 0 0 0 0 0 0 0 0 0 0 0 0 0 0 0 0 0 0 0 0 0 0 0 0 0 0 0 0 0 0 0 0 0 0 0 0 0 0 0 0 0 0 0 0 0 0 0 0 0 0 0 0 0 0 0 0 0 0 0 0 0 0 0 0 0 0 0 0 0 0 0 0 0 0 0 0 0 0 0 0 0 0 0 0 0 0 0 0 0 0 0 0 0 0 0 0 0 0 0 0 0 0 0 0 0 0 0 0 0 0 1 0 0 0 0 0 0"/>
<parameter id="WesternEuropetoNorthernAfrica" value="0 0 0 0 0 0 0 0 0 0 0 0 0 0 0 0 0 0 0 0 0 0 0 0 0 0 0 0 0 0 0 0 0 0 0 0 0 0 0 0 0 0 0 0 0 0 0 0 0 0 0 0 0 0 0 0 0 0 0 0 0 0 0 0 0 0 0 0 0 0 0 0 0 0 0 0 0 0 0 0 0 0 0 0 0 0 0 0 0 0 0 0 0 0 0 0 0 0 0 0 0 0 0 0 0 0 0 0 0 0 0 0 0 0 0 0 0 0 0 0 0 0 0 0 0 0 0 0 0 0 0 0 0 0 0 0 0 0 0 0 0 0 0 0 0 0 0 0 0 0 0 0 0 0 0 0 0 0 0 0 0 0 0 0 0 0 0 0 0 0 0 0 0 0 0 0 0 0 0 0 0 0 0 0 0 0 0 0 0 0 1 0 0 0 0 0"/>
<parameter id="WesternEuropetoNorthernEurope" value="0 0 0 0 0 0 0 0 0 0 0 0 0 0 0 0 0 0 0 0 0 0 0 0 0 0 0 0 0 0 0 0 0 0 0 0 0 0 0 0 0 0 0 0 0 0 0 0 0 0 0 0 0 0 0 0 0 0 0 0 0 0 0 0 0 0 0 0 0 0 0 0 0 0 0 0 0 0 0 0 0 0 0 0 0 0 0 0 0 0 0 0 0 0 0 0 0 0 0 0 0 0 0 0 0 0 0 0 0 0 0 0 0 0 0 0 0 0 0 0 0 0 0 0 0 0 0 0 0 0 0 0 0 0 0 0 0 0 0 0 0 0 0 0 0 0 0 0 0 0 0 0 0 0 0 0 0 0 0 0 0 0 0 0 0 0 0 0 0 0 0 0 0 0 0 0 0 0 0 0 0 0 0 0 0 0 0 0 0 0 0 1 0 0 0 0"/>
<parameter id="WesternEuropetoSouthernAfrica" value="0 0 0 0 0 0 0 0 0 0 0 0 0 0 0 0 0 0 0 0 0 0 0 0 0 0 0 0 0 0 0 0 0 0 0 0 0 0 0 0 0 0 0 0 0 0 0 0 0 0 0 0 0 0 0 0 0 0 0 0 0 0 0 0 0 0 0 0 0 0 0 0 0 0 0 0 0 0 0 0 0 0 0 0 0 0 0 0 0 0 0 0 0 0 0 0 0 0 0 0 0 0 0 0 0 0 0 0 0 0 0 0 0 0 0 0 0 0 0 0 0 0 0 0 0 0 0 0 0 0 0 0 0 0 0 0 0 0 0 0 0 0 0 0 0 0 0 0 0 0 0 0 0 0 0 0 0 0 0 0 0 0 0 0 0 0 0 0 0 0 0 0 0 0 0 0 0 0 0 0 0 0 0 0 0 0 0 0 0 0 0 0 1 0 0 0"/>
<parameter id="WesternEuropetoSouthernEurope" value="0 0 0 0 0 0 0 0 0 0 0 0 0 0 0 0 0 0 0 0 0 0 0 0 0 0 0 0 0 0 0 0 0 0 0 0 0 0 0 0 0 0 0 0 0 0 0 0 0 0 0 0 0 0 0 0 0 0 0 0 0 0 0 0 0 0 0 0 0 0 0 0 0 0 0 0 0 0 0 0 0 0 0 0 0 0 0 0 0 0 0 0 0 0 0 0 0 0 0 0 0 0 0 0 0 0 0 0 0 0 0 0 0 0 0 0 0 0 0 0 0 0 0 0 0 0 0 0 0 0 0 0 0 0 0 0 0 0 0 0 0 0 0 0 0 0 0 0 0 0 0 0 0 0 0 0 0 0 0 0 0 0 0 0 0 0 0 0 0 0 0 0 0 0 0 0 0 0 0 0 0 0 0 0 0 0 0 0 0 0 0 0 0 1 0 0"/>
<parameter id="WesternEuropetoWesternAfrica" value="0 0 0 0 0 0 0 0 0 0 0 0 0 0 0 0 0 0 0 0 0 0 0 0 0 0 0 0 0 0 0 0 0 0 0 0 0 0 0 0 0 0 0 0 0 0 0 0 0 0 0 0 0 0 0 0 0 0 0 0 0 0 0 0 0 0 0 0 0 0 0 0 0 0 0 0 0 0 0 0 0 0 0 0 0 0 0 0 0 0 0 0 0 0 0 0 0 0 0 0 0 0 0 0 0 0 0 0 0 0 0 0 0 0 0 0 0 0 0 0 0 0 0 0 0 0 0 0 0 0 0 0 0 0 0 0 0 0 0 0 0 0 0 0 0 0 0 0 0 0 0 0 0 0 0 0 0 0 0 0 0 0 0 0 0 0 0 0 0 0 0 0 0 0 0 0 0 0 0 0 0 0 0 0 0 0 0 0 0 0 0 0 0 0 1 0"/>
    
<!-- END Ancestral state reconstruction                                      -->
  </markovJumpsTreeLikelihood>
  
<!-- END Discrete Traits Model                                               -->
  
<!-- Define operators                                                        -->
  <operators id="operators" optimizationSchedule="log">
    <deltaExchange delta="0.01" weight="1">
      <parameter idref="gtr.rates"/>
    </deltaExchange>
    <deltaExchange delta="0.01" weight="1">
      <parameter idref="frequencies"/>
    </deltaExchange>
    <scaleOperator scaleFactor="0.75" weight="1">
      <parameter idref="alpha"/>
    </scaleOperator>
    <scaleOperator scaleFactor="0.75" weight="3">
      <parameter idref="default.ucld.mean"/>
    </scaleOperator>
    <scaleOperator scaleFactor="0.75" weight="3">
      <parameter idref="default.ucld.stdev"/>
    </scaleOperator>
    <upDownOperator scaleFactor="0.75" weight="3">
      <up>
        <parameter idref="treeModel.allInternalNodeHeights"/>
      </up>
      <down>
        <parameter idref="default.ucld.mean"/>
      </down>
    </upDownOperator>
    <swapOperator size="1" weight="10" autoOptimize="false">
      <parameter idref="default.branchRates.categories"/>
    </swapOperator>
    <uniformIntegerOperator weight="10">
      <parameter idref="default.branchRates.categories"/>
    </uniformIntegerOperator>
    <scaleOperator scaleFactor="0.75" weight="3">
      <parameter idref="region.clock.rate"/>
    </scaleOperator>
    <upDownOperator scaleFactor="0.75" weight="3">
      <up>
        <parameter idref="treeModel.allInternalNodeHeights"/>
      </up>
      <down>
        <parameter idref="region.clock.rate"/>
      </down>
    </upDownOperator>
    <subtreeSlide size="1.0" gaussian="true" weight="30">
      <treeModel idref="treeModel"/>
    </subtreeSlide>
    <narrowExchange weight="30">
      <treeModel idref="treeModel"/>
    </narrowExchange>
    <wideExchange weight="3">
      <treeModel idref="treeModel"/>
    </wideExchange>
    <wilsonBalding weight="3">
      <treeModel idref="treeModel"/>
    </wilsonBalding>
    <scaleOperator scaleFactor="0.75" weight="3">
      <parameter idref="treeModel.rootHeight"/>
    </scaleOperator>
    <uniformOperator weight="30">
      <parameter idref="treeModel.internalNodeHeights"/>
    </uniformOperator>
    
<!--
		<gmrfGridBlockUpdateOperator scaleFactor="1.0" weight="2">
			<gmrfSkyrideLikelihood idref="skygrid"/>
		</gmrfGridBlockUpdateOperator>
		<scaleOperator scaleFactor="0.75" weight="1">
			<parameter idref="skygrid.precision"/>
		</scaleOperator>
-->
    <hamiltonianMonteCarloOperator weight="3" nSteps="50" stepSize="1E-2" mode="vanilla" autoOptimize="true" gradientCheckCount="0" gradientCheckTolerance="1E-1" preconditioning="none" preconditioningUpdateFrequency="100">
      <compoundGradient idref="full.skygrid.gradient"/>
      <compoundParameter idref="skygrid.parameters"/>
      <signTransform start="1" end="1">
        <compoundParameter idref="skygrid.parameters"/>
      </signTransform>
    </hamiltonianMonteCarloOperator>
    <scaleOperator scaleFactor="0.95" weight="15" scaleAllIndependently="true">
      <parameter idref="region.rates"/>
    </scaleOperator>
    <bitFlipOperator weight="7">
      <parameter idref="region.indicators"/>
    </bitFlipOperator>
    <deltaExchange delta="0.75" weight="1">
      <parameter idref="region.root.frequencies"/>
    </deltaExchange>
    <scaleOPerator scaleFactor="0.75" weight="0.05">
      <parameter idref="time1"/>
    </scaleOPerator>
    <scaleOPerator scaleFactor="0.75" weight="0.05">
      <parameter idref="time2"/>
    </scaleOPerator>
    <scaleOPerator scaleFactor="0.75" weight="0.05">
      <parameter idref="time3"/>
    </scaleOPerator>
    <scaleOPerator scaleFactor="0.75" weight="0.05">
      <parameter idref="time4"/>
    </scaleOPerator>
    <scaleOPerator scaleFactor="0.75" weight="0.05">
      <parameter idref="time5"/>
    </scaleOPerator>
    <scaleOPerator scaleFactor="0.75" weight="0.05">
      <parameter idref="time6"/>
    </scaleOPerator>
    <scaleOPerator scaleFactor="0.75" weight="0.05">
      <parameter idref="time7"/>
    </scaleOPerator>
    <scaleOPerator scaleFactor="0.75" weight="0.05">
      <parameter idref="time8"/>
    </scaleOPerator>
    <scaleOPerator scaleFactor="0.75" weight="0.05">
      <parameter idref="time9"/>
    </scaleOPerator>
    <scaleOPerator scaleFactor="0.75" weight="0.05">
      <parameter idref="time10"/>
    </scaleOPerator>
    <scaleOPerator scaleFactor="0.75" weight="0.05">
      <parameter idref="time11"/>
    </scaleOPerator>
    <scaleOPerator scaleFactor="0.75" weight="0.05">
      <parameter idref="time12"/>
    </scaleOPerator>
  </operators>
  
<!-- Define MCMC                                                             -->
  <mcmc id="mcmc" chainLength="40000000" autoOptimize="true" operatorAnalysis="A27_region_rep2.ops">
    <joint id="joint">
      <prior id="prior">
        <dirichletPrior alpha="1.0" sumsTo="6.0">
          <parameter idref="gtr.rates"/>
        </dirichletPrior>
        <dirichletPrior alpha="1.0" sumsTo="1.0">
          <parameter idref="frequencies"/>
        </dirichletPrior>
        <exponentialPrior mean="0.5" offset="0.0">
          <parameter idref="alpha"/>
        </exponentialPrior>
        <ctmcScalePrior>
          <ctmcScale>
            <parameter idref="default.ucld.mean"/>
          </ctmcScale>
          <treeModel idref="treeModel"/>
        </ctmcScalePrior>
        <exponentialPrior mean="0.3333333333333333" offset="0.0">
          <parameter idref="default.ucld.stdev"/>
        </exponentialPrior>
        <ctmcScalePrior>
          <ctmcScale>
            <parameter idref="region.clock.rate"/>
          </ctmcScale>
          <treeModel idref="treeModel"/>
        </ctmcScalePrior>
        <gammaPrior shape="0.001" scale="1000.0" offset="0.0">
          <parameter idref="skygrid.precision"/>
        </gammaPrior>
        <poissonPrior mean="13.0" offset="0.0">
          <statistic idref="region.nonZeroRates"/>
        </poissonPrior>
        <uniformPrior lower="0.0" upper="1.0">
          <parameter idref="region.frequencies"/>
        </uniformPrior>
        <cachedPrior>
          <gammaPrior shape="1.0" scale="1.0" offset="0.0">
            <parameter idref="region.rates"/>
          </gammaPrior>
          <parameter idref="region.rates"/>
        </cachedPrior>
        <uniformPrior lower="0.0" upper="1.0">
          <parameter idref="region.root.frequencies"/>
        </uniformPrior>
        <gmrfSkyGridLikelihood idref="skygrid"/>
        <discretizedBranchRates idref="default.branchRates"/>
        <strictClockBranchRates idref="region.branchRates"/>
        
<!-- START Discrete Traits Model                                             -->
        <generalSubstitutionModel idref="region.model"/>
        
<!-- END Discrete Traits Model                                               -->
        <normalPrior mean="0.0273972603" stdev="0.0082191781">
          <parameter idref="time1"/>
        </normalPrior>
        <normalPrior mean="0.0273972603" stdev="0.0082191781">
          <parameter idref="time2"/>
        </normalPrior>
        <normalPrior mean="0.0273972603" stdev="0.0082191781">
          <parameter idref="time3"/>
        </normalPrior>
        <normalPrior mean="0.0273972603" stdev="0.0082191781">
          <parameter idref="time4"/>
        </normalPrior>
        <normalPrior mean="0.0273972603" stdev="0.0082191781">
          <parameter idref="time5"/>
        </normalPrior>
        <normalPrior mean="0.0273972603" stdev="0.0082191781">
          <parameter idref="time6"/>
        </normalPrior>
        <normalPrior mean="0.0273972603" stdev="0.0082191781">
          <parameter idref="time7"/>
        </normalPrior>
        <normalPrior mean="0.0273972603" stdev="0.0082191781">
          <parameter idref="time8"/>
        </normalPrior>
        <normalPrior mean="0.0273972603" stdev="0.0082191781">
          <parameter idref="time9"/>
        </normalPrior>
        <normalPrior mean="0.0273972603" stdev="0.0082191781">
          <parameter idref="time10"/>
        </normalPrior>
        <normalPrior mean="0.0273972603" stdev="0.0082191781">
          <parameter idref="time11"/>
        </normalPrior>
        <normalPrior mean="0.0273972603" stdev="0.0082191781">
          <parameter idref="time12"/>
        </normalPrior>
      </prior>
      <likelihood id="likelihood">
        <treeDataLikelihood idref="default.treeLikelihood"/>
        
<!-- START Discrete Traits Model                                             -->
        <markovJumpsTreeLikelihood idref="region.treeLikelihood"/>
        
<!-- END Discrete Traits Model                                               -->
      </likelihood>
    </joint>
    <operators idref="operators"/>
    
<!-- write log to screen                                                     -->
    <log id="screenLog" logEvery="1000">
      <column label="Joint" dp="4" width="12">
        <joint idref="joint"/>
      </column>
      <column label="Prior" dp="4" width="12">
        <prior idref="prior"/>
      </column>
      <column label="Likelihood" dp="4" width="12">
        <likelihood idref="likelihood"/>
      </column>
      <column label="age(root)" sf="6" width="12">
        <tmrcaStatistic idref="age(root)"/>
      </column>
      <column label="default.ucld.mean" sf="6" width="12">
        <parameter idref="default.ucld.mean"/>
      </column>
      <column label="region.clock.rate" sf="6" width="12">
        <parameter idref="region.clock.rate"/>
      </column>
      
<!-- START Discrete Traits Model                                             -->
      <column label="region.nonZeroRates" dp="0" width="6">
        <sumStatistic idref="region.nonZeroRates"/>
      </column>
      
<!-- END Discrete Traits Model                                               -->
    </log>
    
<!-- write log to file                                                       -->
    <log id="fileLog" logEvery="50000" fileName="A27_region_rep2.log" overwrite="false">
      <joint idref="joint"/>
      <prior idref="prior"/>
      <likelihood idref="likelihood"/>
      <parameter idref="treeModel.rootHeight"/>
      <tmrcaStatistic idref="age(root)"/>
      <treeLengthStatistic idref="treeLength"/>
      <parameter idref="skygrid.precision"/>
      <parameter idref="skygrid.logPopSize"/>
      <parameter idref="skygrid.cutOff"/>
      <parameter idref="gtr.rates"/>
      <parameter idref="frequencies"/>
      <parameter idref="alpha"/>
      <parameter idref="default.ucld.mean"/>
      <parameter idref="default.ucld.stdev"/>
      <parameter idref="region.clock.rate"/>
      <rateStatistic idref="default.meanRate"/>
      <rateStatistic idref="default.coefficientOfVariation"/>
      <rateCovarianceStatistic idref="default.covariance"/>
      <rateStatistic idref="region.meanRate"/>
      
<!-- START Ancestral state reconstruction                                    -->
      
<!-- END Ancestral state reconstruction                                      -->
      
<!-- START Discrete Traits Model                                             -->
      <parameter idref="region.rates"/>
      <parameter idref="region.indicators"/>
      <sumStatistic idref="region.nonZeroRates"/>
      
<!-- END Discrete Traits Model                                               -->
      <treeDataLikelihood idref="default.treeLikelihood"/>
      <discretizedBranchRates idref="default.branchRates"/>
      <strictClockBranchRates idref="region.branchRates"/>
      
<!-- START Discrete Traits Model                                             -->
      <markovJumpsTreeLikelihood idref="region.treeLikelihood"/>
      
<!-- END Discrete Traits Model                                               -->
      <gmrfSkyGridLikelihood idref="skygrid"/>
      <parameter idref="time1"/>
      <parameter idref="time2"/>
      <parameter idref="time3"/>
      <parameter idref="time4"/>
      <parameter idref="time5"/>
      <parameter idref="time6"/>
      <parameter idref="time7"/>
      <parameter idref="time8"/>
      <parameter idref="time9"/>
      <parameter idref="time10"/>
      <parameter idref="time11"/>
      <parameter idref="time12"/>
    </log>
    
<!-- START Discrete Traits Model                                             -->
    <log id="A27_region_rep2.regionrateMatrixLog" logEvery="50000" fileName="A27_region_rep2.region.rates.log">
      <parameter idref="region.rates"/>
      <parameter idref="region.indicators"/>
      <sumStatistic idref="region.nonZeroRates"/>
    </log>
    
<!-- END Discrete Traits Model                                               -->
    
<!-- write tree log to file                                                  -->
    <logTree id="treeFileLog" logEvery="50000" nexusFormat="true" fileName="A27_region_rep2.trees" sortTranslationTable="true">
      <trait name="rate" tag="default.rate">
        <ancestralTraitBranchRates idref="anc.default.branchRates"/>
      </trait>
      <trait name="rate" tag="region.rate">
        <strictClockBranchRates idref="region.branchRates"/>
      </trait>
      <joint idref="joint"/>
      
<!-- START Ancestral state reconstruction                                    -->
      <trait name="region.states" tag="region">
        <markovJumpsTreeLikelihood idref="region.treeLikelihood"/>
      </trait>
      
<!-- END Ancestral state reconstruction                                      -->
      <ancestralTraitTreeModel idref="ancestralTraitTreeModel"/>
    </logTree>
    
<!-- START Ancestral state reconstruction                                    -->
    
<!-- write complete history tree log to file                                 -->
<!--
    <logTree logEvery="50000" nexusFormat="true" fileName="A27_region_rep2.region.history.trees" sortTranslationTable="true">
      <markovJumpsTreeLikelihood idref="region.treeLikelihood"/>
      <trait name="region.states" tag="region">
        <markovJumpsTreeLikelihood idref="region.treeLikelihood"/>
      </trait>
      <ancestralTraitTreeModel idref="ancestralTraitTreeModel"/>
    </logTree>
-->   
<!-- END Ancestral state reconstruction                                      -->
    
<!-- write non-augmented trees -->
    <logTree logEvery="50000" nexusFormat="true" fileName="noanc_A27_region_rep2.trees" sortTranslationTable="true">
      <treeModel idref="treeModel"/>
      <trait name="rate" tag="default.rate">
        <discretizedBranchRates idref="default.branchRates"/>
      </trait>
      <trait name="rate" tag="region.rate">
        <strictClockBranchRates idref="region.branchRates"/>
      </trait>
      <joint idref="joint"/>
    </logTree>
  </mcmc>
  <report>
    <property name="timer">
      <mcmc idref="mcmc"/>
    </property>
  </report>
</beast>
