# Supplementary material for: Antibody escape and global spread of SARS-CoV-2 lineage A.27
Source: Nat Commun. 2022 Mar 3;13:1152. doi: 10.1038/s41467-022-28766-y (PMC8894356; doi:10.1038/s41467-022-28766-y)
Supplement: Supplementary file 4 — Supplementary Data 1 [file 41467_2022_28766_MOESM4_ESM.zip › Extended files/A27_xmls/A27_rep3.xml]

<!-- Generated by BEAUTi v1.10.5 Prerelease #23570d1                         -->

<!--       by Alexei J. Drummond, Andrew Rambaut and Marc A. Suchard         -->

<!--       Department of Computer Science, University of Auckland and        -->

<!--       Institute of Evolutionary Biology, University of Edinburgh        -->

<!--       David Geffen School of Medicine, University of California, Los Angeles-->

<!--       http://beast.community/                                           -->
<beast version="1.10.5">
  
<!-- The list of taxa to be analysed (can also include dates/ages).          -->
  
<!-- ntax=565                                                                -->
  <taxa id="taxa">
    <taxon id="hCoV-19/England/CAMC-1263516/2021|EPI_ISL_1018852|2021-02-10|NorthernEurope">
      <date value="2021.109589041096" direction="forwards" units="years"/>
      <attr name="region">
				NorthernEurope
			</attr>
    </taxon>
    <taxon id="hCoV-19/Rwanda/NRLNAT1088/2020|EPI_ISL_1020288|2020-12-17|EasternAfrica">
      <date value="2020.9590163934427" direction="forwards" units="years"/>
      <attr name="region">
				EasternAfrica
			</attr>
    </taxon>
    <taxon id="hCoV-19/Slovenia/68981/2021|EPI_ISL_1063496|2021-02-07|EasternEurope">
      <date value="2021.1013698630136" direction="forwards" units="years"/>
      <attr name="region">
				EasternEurope
			</attr>
    </taxon>
    <taxon id="hCoV-19/Slovenia/65006/2021|EPI_ISL_1063521|2021-02-04|EasternEurope">
      <date value="2021.0931506849315" direction="forwards" units="years"/>
      <attr name="region">
				EasternEurope
			</attr>
    </taxon>
    <taxon id="hCoV-19/Slovenia/65882/2021|EPI_ISL_1063522|2021-02-05|EasternEurope">
      <date value="2021.0958904109589" direction="forwards" units="years"/>
      <attr name="region">
				EasternEurope
			</attr>
    </taxon>
    <taxon id="hCoV-19/Turkey/HSGM-D378/2021|EPI_ISL_1063988|2021-02-08|SouthernEurope">
      <date value="2021.1041095890412" direction="forwards" units="years"/>
      <attr name="region">
				SouthernEurope
			</attr>
    </taxon>
    <taxon id="hCoV-19/Turkey/HSGM-D379/2021|EPI_ISL_1063989|2021-02-08|SouthernEurope">
      <date value="2021.1041095890412" direction="forwards" units="years"/>
      <attr name="region">
				SouthernEurope
			</attr>
    </taxon>
    <taxon id="hCoV-19/Slovenia/61741/2021|EPI_ISL_1063996|2021-02-03|EasternEurope">
      <date value="2021.0904109589042" direction="forwards" units="years"/>
      <attr name="region">
				EasternEurope
			</attr>
    </taxon>
    <taxon id="hCoV-19/France/un-HMN-21022050274/2021|EPI_ISL_1085617|2021-02-05|France">
      <date value="2021.0958904109589" direction="forwards" units="years"/>
      <attr name="region">
				France
			</attr>
    </taxon>
    <taxon id="hCoV-19/France/un-21012220498/2021|EPI_ISL_1088552|2021-01-22|France">
      <date value="2021.0575342465754" direction="forwards" units="years"/>
      <attr name="region">
				France
			</attr>
    </taxon>
    <taxon id="hCoV-19/France/un-21012220289/2021|EPI_ISL_1088554|2021-01-22|France">
      <date value="2021.0575342465754" direction="forwards" units="years"/>
      <attr name="region">
				France
			</attr>
    </taxon>
    <taxon id="hCoV-19/France/un-21012250624/2021|EPI_ISL_1088565|2021-01-25|France">
      <date value="2021.0657534246575" direction="forwards" units="years"/>
      <attr name="region">
				France
			</attr>
    </taxon>
    <taxon id="hCoV-19/Belgium/rega-3206/2021|EPI_ISL_1094192|2021-01-30|Benelux">
      <date value="2021.0794520547945" direction="forwards" units="years"/>
      <attr name="region">
				Benelux
			</attr>
    </taxon>
    <taxon id="hCoV-19/France/PAC-IHUCOVID-3234/2021|EPI_ISL_1097023|2021-01-21|France">
      <date value="2021.054794520548" direction="forwards" units="years"/>
      <attr name="region">
				France
			</attr>
    </taxon>
    <taxon id="hCoV-19/France/PAC-IHUCOVID-3151/2021|EPI_ISL_1097024|2021-01-25|France">
      <date value="2021.0657534246575" direction="forwards" units="years"/>
      <attr name="region">
				France
			</attr>
    </taxon>
    <taxon id="hCoV-19/France/IDF-HMN-21022010332/2021|EPI_ISL_1110156|2021-02-01|France">
      <date value="2021.0849315068492" direction="forwards" units="years"/>
      <attr name="region">
				France
			</attr>
    </taxon>
    <taxon id="hCoV-19/France/IDF-HMN-21022120468/2021|EPI_ISL_1110173|2021-02-12|France">
      <date value="2021.1150684931506" direction="forwards" units="years"/>
      <attr name="region">
				France
			</attr>
    </taxon>
    <taxon id="hCoV-19/France/IDF-HMN-21022160243/2021|EPI_ISL_1110181|2021-02-10|France">
      <date value="2021.109589041096" direction="forwards" units="years"/>
      <attr name="region">
				France
			</attr>
    </taxon>
    <taxon id="hCoV-19/France/IDF-HMN-21022180542/2021|EPI_ISL_1110195|2021-02-10|France">
      <date value="2021.109589041096" direction="forwards" units="years"/>
      <attr name="region">
				France
			</attr>
    </taxon>
    <taxon id="hCoV-19/France/IDF-HMN-21022190457/2021|EPI_ISL_1110203|2021-02-19|France">
      <date value="2021.1342465753426" direction="forwards" units="years"/>
      <attr name="region">
				France
			</attr>
    </taxon>
    <taxon id="hCoV-19/France/IDF-HMN-21022230288/2021|EPI_ISL_1110210|2021-01-27|France">
      <date value="2021.0712328767124" direction="forwards" units="years"/>
      <attr name="region">
				France
			</attr>
    </taxon>
    <taxon id="hCoV-19/Slovenia/75526/2021|EPI_ISL_1118863|2021-02-11|EasternEurope">
      <date value="2021.1123287671232" direction="forwards" units="years"/>
      <attr name="region">
				EasternEurope
			</attr>
    </taxon>
    <taxon id="hCoV-19/Slovenia/73271/2021|EPI_ISL_1118864|2021-02-10|EasternEurope">
      <date value="2021.109589041096" direction="forwards" units="years"/>
      <attr name="region">
				EasternEurope
			</attr>
    </taxon>
    <taxon id="hCoV-19/Ireland/CN-NVRL-21IRL31745/2021|EPI_ISL_1118873|2021-02-04|NorthernEurope">
      <date value="2021.0931506849315" direction="forwards" units="years"/>
      <attr name="region">
				NorthernEurope
			</attr>
    </taxon>
    <taxon id="hCoV-19/France/IDF-IPP03792/2021|EPI_ISL_1118904|2021-02-04|France">
      <date value="2021.0931506849315" direction="forwards" units="years"/>
      <attr name="region">
				France
			</attr>
    </taxon>
    <taxon id="hCoV-19/France/IDF-IPP03794/2021|EPI_ISL_1118906|2021-02-06|France">
      <date value="2021.0986301369862" direction="forwards" units="years"/>
      <attr name="region">
				France
			</attr>
    </taxon>
    <taxon id="hCoV-19/Switzerland/SG-ETHZ-460721/2021|EPI_ISL_1130199|2021-01-15|WesternEurope">
      <date value="2021.0383561643835" direction="forwards" units="years"/>
      <attr name="region">
				WesternEurope
			</attr>
    </taxon>
    <taxon id="hCoV-19/Switzerland/SG-ETHZ-451540/2021|EPI_ISL_1130202|2021-01-12|WesternEurope">
      <date value="2021.0301369863014" direction="forwards" units="years"/>
      <attr name="region">
				WesternEurope
			</attr>
    </taxon>
    <taxon id="hCoV-19/Switzerland/SG-ETHZ-451760/2021|EPI_ISL_1130204|2021-01-14|WesternEurope">
      <date value="2021.035616438356" direction="forwards" units="years"/>
      <attr name="region">
				WesternEurope
			</attr>
    </taxon>
    <taxon id="hCoV-19/Turkey/HSGM-4506/2021|EPI_ISL_1170076|2021-02-16|SouthernEurope">
      <date value="2021.1260273972603" direction="forwards" units="years"/>
      <attr name="region">
				SouthernEurope
			</attr>
    </taxon>
    <taxon id="hCoV-19/Belgium/ULG-12787/2021|EPI_ISL_1171547|2021-02-24|Benelux">
      <date value="2021.1479452054793" direction="forwards" units="years"/>
      <attr name="region">
				Benelux
			</attr>
    </taxon>
    <taxon id="hCoV-19/Slovenia/99407/2021|EPI_ISL_1181840|2021-02-24|EasternEurope">
      <date value="2021.1479452054793" direction="forwards" units="years"/>
      <attr name="region">
				EasternEurope
			</attr>
    </taxon>
    <taxon id="hCoV-19/Slovenia/73053/2021|EPI_ISL_1181852|2021-02-10|EasternEurope">
      <date value="2021.109589041096" direction="forwards" units="years"/>
      <attr name="region">
				EasternEurope
			</attr>
    </taxon>
    <taxon id="hCoV-19/Slovenia/75819/2021|EPI_ISL_1181856|2021-02-11|EasternEurope">
      <date value="2021.1123287671232" direction="forwards" units="years"/>
      <attr name="region">
				EasternEurope
			</attr>
    </taxon>
    <taxon id="hCoV-19/Slovenia/76392/2021|EPI_ISL_1181859|2021-02-11|EasternEurope">
      <date value="2021.1123287671232" direction="forwards" units="years"/>
      <attr name="region">
				EasternEurope
			</attr>
    </taxon>
    <taxon id="hCoV-19/Slovenia/76019/2021|EPI_ISL_1181860|2021-02-11|EasternEurope">
      <date value="2021.1123287671232" direction="forwards" units="years"/>
      <attr name="region">
				EasternEurope
			</attr>
    </taxon>
    <taxon id="hCoV-19/Slovenia/76280/2021|EPI_ISL_1181861|2021-02-11|EasternEurope">
      <date value="2021.1123287671232" direction="forwards" units="years"/>
      <attr name="region">
				EasternEurope
			</attr>
    </taxon>
    <taxon id="hCoV-19/Slovenia/80233/2021|EPI_ISL_1181862|2021-02-14|EasternEurope">
      <date value="2021.1205479452055" direction="forwards" units="years"/>
      <attr name="region">
				EasternEurope
			</attr>
    </taxon>
    <taxon id="hCoV-19/Ireland/CN-NVRL-21IRL42562/2021|EPI_ISL_1181883|2021-02-13|NorthernEurope">
      <date value="2021.1178082191782" direction="forwards" units="years"/>
      <attr name="region">
				NorthernEurope
			</attr>
    </taxon>
    <taxon id="hCoV-19/Switzerland/VD-ETHZ-510441/2021|EPI_ISL_1195116|2021-02-22|WesternEurope">
      <date value="2021.1424657534246" direction="forwards" units="years"/>
      <attr name="region">
				WesternEurope
			</attr>
    </taxon>
    <taxon id="hCoV-19/Tunisia/Q6575/2021|EPI_ISL_1207287|2021-02-07|NorthernAfrica">
      <date value="2021.1013698630136" direction="forwards" units="years"/>
      <attr name="region">
				NorthernAfrica
			</attr>
    </taxon>
    <taxon id="hCoV-19/Tunisia/20216575/2021|EPI_ISL_1208160|2021-02-07|NorthernAfrica">
      <date value="2021.1013698630136" direction="forwards" units="years"/>
      <attr name="region">
				NorthernAfrica
			</attr>
    </taxon>
    <taxon id="hCoV-19/Tunisia/5509/2021|EPI_ISL_1208398|2021-02-02|NorthernAfrica">
      <date value="2021.0876712328768" direction="forwards" units="years"/>
      <attr name="region">
				NorthernAfrica
			</attr>
    </taxon>
    <taxon id="hCoV-19/Tunisia/14670/2021|EPI_ISL_1208403|2021-02-09|NorthernAfrica">
      <date value="2021.1068493150685" direction="forwards" units="years"/>
      <attr name="region">
				NorthernAfrica
			</attr>
    </taxon>
    <taxon id="hCoV-19/Netherlands/NH-RIVM-15758/2021|EPI_ISL_1232433|2021-02-18|Benelux">
      <date value="2021.131506849315" direction="forwards" units="years"/>
      <attr name="region">
				Benelux
			</attr>
    </taxon>
    <taxon id="hCoV-19/USA/CO-CDPHE-2100509191/2021|EPI_ISL_1234167|2021-02-14|NorthAmerica">
      <date value="2021.1205479452055" direction="forwards" units="years"/>
      <attr name="region">
				NorthAmerica
			</attr>
    </taxon>
    <taxon id="hCoV-19/France/ARA-HCL021027755001/2021|EPI_ISL_1239445|2021-02-03|France">
      <date value="2021.0904109589042" direction="forwards" units="years"/>
      <attr name="region">
				France
			</attr>
    </taxon>
    <taxon id="hCoV-19/France/NAQ-HCL021031659201/2021|EPI_ISL_1239447|2021-02-09|France">
      <date value="2021.1068493150685" direction="forwards" units="years"/>
      <attr name="region">
				France
			</attr>
    </taxon>
    <taxon id="hCoV-19/England/CAMC-132305C/2021|EPI_ISL_1246214|2021-02-22|NorthernEurope">
      <date value="2021.1424657534246" direction="forwards" units="years"/>
      <attr name="region">
				NorthernEurope
			</attr>
    </taxon>
    <taxon id="hCoV-19/Slovenia/81717/2021|EPI_ISL_1250645|2021-02-15|EasternEurope">
      <date value="2021.123287671233" direction="forwards" units="years"/>
      <attr name="region">
				EasternEurope
			</attr>
    </taxon>
    <taxon id="hCoV-19/Slovenia/87822/2021|EPI_ISL_1250657|2021-02-18|EasternEurope">
      <date value="2021.131506849315" direction="forwards" units="years"/>
      <attr name="region">
				EasternEurope
			</attr>
    </taxon>
    <taxon id="hCoV-19/Slovenia/89830/2021|EPI_ISL_1250658|2021-02-18|EasternEurope">
      <date value="2021.131506849315" direction="forwards" units="years"/>
      <attr name="region">
				EasternEurope
			</attr>
    </taxon>
    <taxon id="hCoV-19/Slovenia/89591/2021|EPI_ISL_1250661|2021-02-18|EasternEurope">
      <date value="2021.131506849315" direction="forwards" units="years"/>
      <attr name="region">
				EasternEurope
			</attr>
    </taxon>
    <taxon id="hCoV-19/Slovenia/91878/2021|EPI_ISL_1250667|2021-02-19|EasternEurope">
      <date value="2021.1342465753426" direction="forwards" units="years"/>
      <attr name="region">
				EasternEurope
			</attr>
    </taxon>
    <taxon id="hCoV-19/Slovenia/90174/2021|EPI_ISL_1250677|2021-02-19|EasternEurope">
      <date value="2021.1342465753426" direction="forwards" units="years"/>
      <attr name="region">
				EasternEurope
			</attr>
    </taxon>
    <taxon id="hCoV-19/Slovenia/90716/2021|EPI_ISL_1250678|2021-02-19|EasternEurope">
      <date value="2021.1342465753426" direction="forwards" units="years"/>
      <attr name="region">
				EasternEurope
			</attr>
    </taxon>
    <taxon id="hCoV-19/Slovenia/92278/2021|EPI_ISL_1250681|2021-02-20|EasternEurope">
      <date value="2021.13698630137" direction="forwards" units="years"/>
      <attr name="region">
				EasternEurope
			</attr>
    </taxon>
    <taxon id="hCoV-19/France/ARA-HCL021030048401/2021|EPI_ISL_1253541|2021-02-02|France">
      <date value="2021.0876712328768" direction="forwards" units="years"/>
      <attr name="region">
				France
			</attr>
    </taxon>
    <taxon id="hCoV-19/France/ARA-HCL021030056501/2021|EPI_ISL_1253544|2021-02-02|France">
      <date value="2021.0876712328768" direction="forwards" units="years"/>
      <attr name="region">
				France
			</attr>
    </taxon>
    <taxon id="hCoV-19/France/ARA-HCL021029940001/2021|EPI_ISL_1253549|2021-02-02|France">
      <date value="2021.0876712328768" direction="forwards" units="years"/>
      <attr name="region">
				France
			</attr>
    </taxon>
    <taxon id="hCoV-19/France/ARA-HCL021030053301/2021|EPI_ISL_1253551|2021-02-02|France">
      <date value="2021.0876712328768" direction="forwards" units="years"/>
      <attr name="region">
				France
			</attr>
    </taxon>
    <taxon id="hCoV-19/France/ARA-HCL021032818501/2021|EPI_ISL_1253553|2021-02-16|France">
      <date value="2021.1260273972603" direction="forwards" units="years"/>
      <attr name="region">
				France
			</attr>
    </taxon>
    <taxon id="hCoV-19/France/ARA-HCL021039976101/2021|EPI_ISL_1253568|2021-02-23|France">
      <date value="2021.145205479452" direction="forwards" units="years"/>
      <attr name="region">
				France
			</attr>
    </taxon>
    <taxon id="hCoV-19/France/ARA-HCL021039994301/2021|EPI_ISL_1253569|2021-02-23|France">
      <date value="2021.145205479452" direction="forwards" units="years"/>
      <attr name="region">
				France
			</attr>
    </taxon>
    <taxon id="hCoV-19/France/ARA-HCL021039996701/2021|EPI_ISL_1253570|2021-02-22|France">
      <date value="2021.1424657534246" direction="forwards" units="years"/>
      <attr name="region">
				France
			</attr>
    </taxon>
    <taxon id="hCoV-19/France/ARA-HCL021039998601/2021|EPI_ISL_1253571|2021-02-22|France">
      <date value="2021.1424657534246" direction="forwards" units="years"/>
      <attr name="region">
				France
			</attr>
    </taxon>
    <taxon id="hCoV-19/France/ARA-HCL021040000901/2021|EPI_ISL_1253572|2021-02-22|France">
      <date value="2021.1424657534246" direction="forwards" units="years"/>
      <attr name="region">
				France
			</attr>
    </taxon>
    <taxon id="hCoV-19/Mayotte/IPP02316/2021|EPI_ISL_1259284|2021-01-18|EasternAfrica">
      <date value="2021.0465753424658" direction="forwards" units="years"/>
      <attr name="region">
				EasternAfrica
			</attr>
    </taxon>
    <taxon id="hCoV-19/Mayotte/IPP03013/2021|EPI_ISL_1259293|2021-01-26|EasternAfrica">
      <date value="2021.0684931506848" direction="forwards" units="years"/>
      <attr name="region">
				EasternAfrica
			</attr>
    </taxon>
    <taxon id="hCoV-19/France/PDL-IPP04257/2021|EPI_ISL_1259299|2021-02-12|France">
      <date value="2021.1150684931506" direction="forwards" units="years"/>
      <attr name="region">
				France
			</attr>
    </taxon>
    <taxon id="hCoV-19/France/IDF-IPP04278/2021|EPI_ISL_1259301|2021-02-15|France">
      <date value="2021.123287671233" direction="forwards" units="years"/>
      <attr name="region">
				France
			</attr>
    </taxon>
    <taxon id="hCoV-19/France/BFC-IPP04280/2021|EPI_ISL_1259303|2021-02-19|France">
      <date value="2021.1342465753426" direction="forwards" units="years"/>
      <attr name="region">
				France
			</attr>
    </taxon>
    <taxon id="hCoV-19/Switzerland/SG-ETHZ-461186/2021|EPI_ISL_1259431|2021-01-20|WesternEurope">
      <date value="2021.0520547945205" direction="forwards" units="years"/>
      <attr name="region">
				WesternEurope
			</attr>
    </taxon>
    <taxon id="hCoV-19/Switzerland/SG-ETHZ-461200/2021|EPI_ISL_1259432|2021-01-20|WesternEurope">
      <date value="2021.0520547945205" direction="forwards" units="years"/>
      <attr name="region">
				WesternEurope
			</attr>
    </taxon>
    <taxon id="hCoV-19/Belgium/UGent-2572/2021|EPI_ISL_1273195|2021-02-26|Benelux">
      <date value="2021.1534246575343" direction="forwards" units="years"/>
      <attr name="region">
				Benelux
			</attr>
    </taxon>
    <taxon id="hCoV-19/Slovenia/83275/2021|EPI_ISL_1273386|2021-02-16|EasternEurope">
      <date value="2021.1260273972603" direction="forwards" units="years"/>
      <attr name="region">
				EasternEurope
			</attr>
    </taxon>
    <taxon id="hCoV-19/Slovenia/88655/2021|EPI_ISL_1273388|2021-02-18|EasternEurope">
      <date value="2021.131506849315" direction="forwards" units="years"/>
      <attr name="region">
				EasternEurope
			</attr>
    </taxon>
    <taxon id="hCoV-19/England/CAMC-139B22C/2021|EPI_ISL_1275591|2021-03-04|NorthernEurope">
      <date value="2021.1698630136987" direction="forwards" units="years"/>
      <attr name="region">
				NorthernEurope
			</attr>
    </taxon>
    <taxon id="hCoV-19/France/ARA-HCL021032332201/2021|EPI_ISL_1287742|2021-02-09|France">
      <date value="2021.1068493150685" direction="forwards" units="years"/>
      <attr name="region">
				France
			</attr>
    </taxon>
    <taxon id="hCoV-19/France/ARA-HCL021032336801/2021|EPI_ISL_1287745|2021-02-10|France">
      <date value="2021.109589041096" direction="forwards" units="years"/>
      <attr name="region">
				France
			</attr>
    </taxon>
    <taxon id="hCoV-19/France/ARA-HCL021032341001/2021|EPI_ISL_1287746|2021-02-08|France">
      <date value="2021.1041095890412" direction="forwards" units="years"/>
      <attr name="region">
				France
			</attr>
    </taxon>
    <taxon id="hCoV-19/France/ARA-HCL021032373001/2021|EPI_ISL_1287750|2021-02-15|France">
      <date value="2021.123287671233" direction="forwards" units="years"/>
      <attr name="region">
				France
			</attr>
    </taxon>
    <taxon id="hCoV-19/France/ARA-HCL990000268160/2021|EPI_ISL_1287759|2021-02-22|France">
      <date value="2021.1424657534246" direction="forwards" units="years"/>
      <attr name="region">
				France
			</attr>
    </taxon>
    <taxon id="hCoV-19/France/ARA-HCL021036241601/2021|EPI_ISL_1290838|2021-02-18|France">
      <date value="2021.131506849315" direction="forwards" units="years"/>
      <attr name="region">
				France
			</attr>
    </taxon>
    <taxon id="hCoV-19/France/NAQ-HCL021039534501/2021|EPI_ISL_1290840|2021-02-12|France">
      <date value="2021.1150684931506" direction="forwards" units="years"/>
      <attr name="region">
				France
			</attr>
    </taxon>
    <taxon id="hCoV-19/Sweden/21-51853/2021|EPI_ISL_1300334|2021-03-01|NorthernEurope">
      <date value="2021.1616438356164" direction="forwards" units="years"/>
      <attr name="region">
				NorthernEurope
			</attr>
    </taxon>
    <taxon id="hCoV-19/Australia/QLD1738/2021|EPI_ISL_1306135|2021-03-19|APAC">
      <date value="2021.2109589041097" direction="forwards" units="years"/>
      <attr name="region">
				APAC
			</attr>
    </taxon>
    <taxon id="hCoV-19/France/IDF-HCL021020599501/2021|EPI_ISL_1312372|2021-01-26|France">
      <date value="2021.0684931506848" direction="forwards" units="years"/>
      <attr name="region">
				France
			</attr>
    </taxon>
    <taxon id="hCoV-19/France/IDF-HCL021020617301/2021|EPI_ISL_1312373|2021-01-25|France">
      <date value="2021.0657534246575" direction="forwards" units="years"/>
      <attr name="region">
				France
			</attr>
    </taxon>
    <taxon id="hCoV-19/France/IDF-HCL021020618301/2021|EPI_ISL_1312374|2021-01-25|France">
      <date value="2021.0657534246575" direction="forwards" units="years"/>
      <attr name="region">
				France
			</attr>
    </taxon>
    <taxon id="hCoV-19/France/ARA-HCL021022323801/2021|EPI_ISL_1312377|2021-01-28|France">
      <date value="2021.0739726027398" direction="forwards" units="years"/>
      <attr name="region">
				France
			</attr>
    </taxon>
    <taxon id="hCoV-19/France/ARA-HCL021022329901/2021|EPI_ISL_1312378|2021-01-28|France">
      <date value="2021.0739726027398" direction="forwards" units="years"/>
      <attr name="region">
				France
			</attr>
    </taxon>
    <taxon id="hCoV-19/France/ARA-HCL021023116401/2021|EPI_ISL_1312379|2021-01-29|France">
      <date value="2021.0767123287671" direction="forwards" units="years"/>
      <attr name="region">
				France
			</attr>
    </taxon>
    <taxon id="hCoV-19/France/ARA-HCL021042175701/2021|EPI_ISL_1312895|2021-03-02|France">
      <date value="2021.164383561644" direction="forwards" units="years"/>
      <attr name="region">
				France
			</attr>
    </taxon>
    <taxon id="hCoV-19/France/ARA-HCL021042048301/2021|EPI_ISL_1313043|2021-01-04|France">
      <date value="2021.0082191780823" direction="forwards" units="years"/>
      <attr name="region">
				France
			</attr>
    </taxon>
    <taxon id="hCoV-19/Sweden/01_SE100_21CS500437/2021|EPI_ISL_1313387|2021-02-22|NorthernEurope">
      <date value="2021.1424657534246" direction="forwards" units="years"/>
      <attr name="region">
				NorthernEurope
			</attr>
    </taxon>
    <taxon id="hCoV-19/France/ARA-HCL021045685601/2021|EPI_ISL_1313667|2021-03-10|France">
      <date value="2021.186301369863" direction="forwards" units="years"/>
      <attr name="region">
				France
			</attr>
    </taxon>
    <taxon id="hCoV-19/France/ARA-HCL021043386001/2021|EPI_ISL_1313693|2021-03-07|France">
      <date value="2021.1780821917807" direction="forwards" units="years"/>
      <attr name="region">
				France
			</attr>
    </taxon>
    <taxon id="hCoV-19/France/ARA-HCL021046533001/2021|EPI_ISL_1313709|2021-02-14|France">
      <date value="2021.1205479452055" direction="forwards" units="years"/>
      <attr name="region">
				France
			</attr>
    </taxon>
    <taxon id="hCoV-19/France/ARA-HCL990000245604/2021|EPI_ISL_1314016|2021-03-13|France">
      <date value="2021.194520547945" direction="forwards" units="years"/>
      <attr name="region">
				France
			</attr>
    </taxon>
    <taxon id="hCoV-19/France/ARA-HCL021047323101/2021|EPI_ISL_1314035|2021-03-10|France">
      <date value="2021.186301369863" direction="forwards" units="years"/>
      <attr name="region">
				France
			</attr>
    </taxon>
    <taxon id="hCoV-19/France/ARA-HCL021047326201/2021|EPI_ISL_1314039|2021-03-09|France">
      <date value="2021.1835616438357" direction="forwards" units="years"/>
      <attr name="region">
				France
			</attr>
    </taxon>
    <taxon id="hCoV-19/Belgium/rega-3848/2021|EPI_ISL_1322650|2021-02-20|Benelux">
      <date value="2021.13698630137" direction="forwards" units="years"/>
      <attr name="region">
				Benelux
			</attr>
    </taxon>
    <taxon id="hCoV-19/England/QEUH-138F0B8/2021|EPI_ISL_1333084|2021-02-27|NorthernEurope">
      <date value="2021.1561643835616" direction="forwards" units="years"/>
      <attr name="region">
				NorthernEurope
			</attr>
    </taxon>
    <taxon id="hCoV-19/England/CAMC-1323C85/2021|EPI_ISL_1333887|2021-02-23|NorthernEurope">
      <date value="2021.145205479452" direction="forwards" units="years"/>
      <attr name="region">
				NorthernEurope
			</attr>
    </taxon>
    <taxon id="hCoV-19/France/IDF-IPP04654/2021|EPI_ISL_1336334|2021-03-02|France">
      <date value="2021.164383561644" direction="forwards" units="years"/>
      <attr name="region">
				France
			</attr>
    </taxon>
    <taxon id="hCoV-19/Spain/CT-HUGTiPM007CJ9F5/2021|EPI_ISL_1347071|2021-03-10|SouthernEurope">
      <date value="2021.186301369863" direction="forwards" units="years"/>
      <attr name="region">
				SouthernEurope
			</attr>
    </taxon>
    <taxon id="hCoV-19/USA/MD-IGS-012104403973A/2021|EPI_ISL_1363775|2021-02-13|NorthAmerica">
      <date value="2021.1178082191782" direction="forwards" units="years"/>
      <attr name="region">
				NorthAmerica
			</attr>
    </taxon>
    <taxon id="hCoV-19/Germany/RP-IMB16024/2021|EPI_ISL_1364962|2021-02-25|Germany">
      <date value="2021.150684931507" direction="forwards" units="years"/>
      <attr name="region">
				Germany
			</attr>
    </taxon>
    <taxon id="hCoV-19/Germany/HH-IMB16384/2021|EPI_ISL_1364993|2021-03-05|Germany">
      <date value="2021.172602739726" direction="forwards" units="years"/>
      <attr name="region">
				Germany
			</attr>
    </taxon>
    <taxon id="hCoV-19/Cote_d_Ivoire/BKE-2022-bc17/2021|EPI_ISL_1365023|2021-02-12|WesternAfrica">
      <date value="2021.1150684931506" direction="forwards" units="years"/>
      <attr name="region">
				WesternAfrica
			</attr>
    </taxon>
    <taxon id="hCoV-19/Cote_d_Ivoire/BKE-2024-bc41/2021|EPI_ISL_1365027|2021-02-12|WesternAfrica">
      <date value="2021.1150684931506" direction="forwards" units="years"/>
      <attr name="region">
				WesternAfrica
			</attr>
    </taxon>
    <taxon id="hCoV-19/Cote_d_Ivoire/BKE-2034-bc65/2021|EPI_ISL_1365030|2021-02-11|WesternAfrica">
      <date value="2021.1123287671232" direction="forwards" units="years"/>
      <attr name="region">
				WesternAfrica
			</attr>
    </taxon>
    <taxon id="hCoV-19/Switzerland/GEN3442/2021|EPI_ISL_1370388|2021-02-24|WesternEurope">
      <date value="2021.1479452054793" direction="forwards" units="years"/>
      <attr name="region">
				WesternEurope
			</attr>
    </taxon>
    <taxon id="hCoV-19/Switzerland/GEN3444/2021|EPI_ISL_1370392|2021-02-24|WesternEurope">
      <date value="2021.1479452054793" direction="forwards" units="years"/>
      <attr name="region">
				WesternEurope
			</attr>
    </taxon>
    <taxon id="hCoV-19/England/CAMC-13FBBE3/2021|EPI_ISL_1374137|2021-03-17|NorthernEurope">
      <date value="2021.2054794520548" direction="forwards" units="years"/>
      <attr name="region">
				NorthernEurope
			</attr>
    </taxon>
    <taxon id="hCoV-19/Nigeria/NCDC-FCT-11k/2021|EPI_ISL_1381815|2021-02-05|WesternAfrica">
      <date value="2021.0958904109589" direction="forwards" units="years"/>
      <attr name="region">
				WesternAfrica
			</attr>
    </taxon>
    <taxon id="hCoV-19/France/IDF-IPP05260/2021|EPI_ISL_1381819|2021-03-08|France">
      <date value="2021.1808219178083" direction="forwards" units="years"/>
      <attr name="region">
				France
			</attr>
    </taxon>
    <taxon id="hCoV-19/France/IDF-IPP05265/2021|EPI_ISL_1381820|2021-03-08|France">
      <date value="2021.1808219178083" direction="forwards" units="years"/>
      <attr name="region">
				France
			</attr>
    </taxon>
    <taxon id="hCoV-19/France/PDL-IPP05409/2021|EPI_ISL_1381826|2021-01-12|France">
      <date value="2021.0301369863014" direction="forwards" units="years"/>
      <attr name="region">
				France
			</attr>
    </taxon>
    <taxon id="hCoV-19/France/PDL-IPP05410/2021|EPI_ISL_1381827|2021-01-14|France">
      <date value="2021.035616438356" direction="forwards" units="years"/>
      <attr name="region">
				France
			</attr>
    </taxon>
    <taxon id="hCoV-19/Belgium/rega-5023/2021|EPI_ISL_1382686|2021-03-03|Benelux">
      <date value="2021.1671232876713" direction="forwards" units="years"/>
      <attr name="region">
				Benelux
			</attr>
    </taxon>
    <taxon id="hCoV-19/Luxembourg/LNS9039700/2021|EPI_ISL_1383629|2021-02-20|Benelux">
      <date value="2021.13698630137" direction="forwards" units="years"/>
      <attr name="region">
				Benelux
			</attr>
    </taxon>
    <taxon id="hCoV-19/Luxembourg/LNS9014046/2021|EPI_ISL_1383630|2021-02-20|Benelux">
      <date value="2021.13698630137" direction="forwards" units="years"/>
      <attr name="region">
				Benelux
			</attr>
    </taxon>
    <taxon id="hCoV-19/Luxembourg/LNS0021152/2021|EPI_ISL_1384133|2021-02-27|Benelux">
      <date value="2021.1561643835616" direction="forwards" units="years"/>
      <attr name="region">
				Benelux
			</attr>
    </taxon>
    <taxon id="hCoV-19/Luxembourg/LNS3445509/2021|EPI_ISL_1384141|2021-02-27|Benelux">
      <date value="2021.1561643835616" direction="forwards" units="years"/>
      <attr name="region">
				Benelux
			</attr>
    </taxon>
    <taxon id="hCoV-19/Spain/CT-HUGTiPR009AG4E11/2021|EPI_ISL_1386061|2021-03-11|SouthernEurope">
      <date value="2021.1890410958904" direction="forwards" units="years"/>
      <attr name="region">
				SouthernEurope
			</attr>
    </taxon>
    <taxon id="hCoV-19/Switzerland/BS-UHB-351261/2021|EPI_ISL_1388124|2021-01-25|WesternEurope">
      <date value="2021.0657534246575" direction="forwards" units="years"/>
      <attr name="region">
				WesternEurope
			</attr>
    </taxon>
    <taxon id="hCoV-19/Slovenia/104842/2021|EPI_ISL_1406287|2021-02-26|EasternEurope">
      <date value="2021.1534246575343" direction="forwards" units="years"/>
      <attr name="region">
				EasternEurope
			</attr>
    </taxon>
    <taxon id="hCoV-19/Slovenia/107726/2021|EPI_ISL_1406290|2021-03-01|EasternEurope">
      <date value="2021.1616438356164" direction="forwards" units="years"/>
      <attr name="region">
				EasternEurope
			</attr>
    </taxon>
    <taxon id="hCoV-19/England/CAMC-141BE10/2021|EPI_ISL_1410265|2021-03-19|NorthernEurope">
      <date value="2021.2109589041097" direction="forwards" units="years"/>
      <attr name="region">
				NorthernEurope
			</attr>
    </taxon>
    <taxon id="hCoV-19/France/CVL-IPP06156/2021|EPI_ISL_1443884|2021-03-16|France">
      <date value="2021.2027397260274" direction="forwards" units="years"/>
      <attr name="region">
				France
			</attr>
    </taxon>
    <taxon id="hCoV-19/France/OCC-274/2021|EPI_ISL_1448425|2021-02-28|France">
      <date value="2021.158904109589" direction="forwards" units="years"/>
      <attr name="region">
				France
			</attr>
    </taxon>
    <taxon id="hCoV-19/England/CAMC-144BD0B/2021|EPI_ISL_1451288|2021-03-22|NorthernEurope">
      <date value="2021.2191780821918" direction="forwards" units="years"/>
      <attr name="region">
				NorthernEurope
			</attr>
    </taxon>
    <taxon id="hCoV-19/England/CAMC-144BC3B/2021|EPI_ISL_1451346|2021-03-22|NorthernEurope">
      <date value="2021.2191780821918" direction="forwards" units="years"/>
      <attr name="region">
				NorthernEurope
			</attr>
    </taxon>
    <taxon id="hCoV-19/England/CAMC-144C317/2021|EPI_ISL_1473594|2021-03-22|NorthernEurope">
      <date value="2021.2191780821918" direction="forwards" units="years"/>
      <attr name="region">
				NorthernEurope
			</attr>
    </taxon>
    <taxon id="hCoV-19/England/CAMC-145B4D6/2021|EPI_ISL_1473658|2021-03-22|NorthernEurope">
      <date value="2021.2191780821918" direction="forwards" units="years"/>
      <attr name="region">
				NorthernEurope
			</attr>
    </taxon>
    <taxon id="hCoV-19/USA/un-CDC-MNRW-7077/2020|EPI_ISL_1483230|2020-12-30|NorthAmerica">
      <date value="2020.9945355191257" direction="forwards" units="years"/>
      <attr name="region">
				NorthAmerica
			</attr>
    </taxon>
    <taxon id="hCoV-19/France/ARA-700000204248/2021|EPI_ISL_1483776|2021-03-18|France">
      <date value="2021.2082191780821" direction="forwards" units="years"/>
      <attr name="region">
				France
			</attr>
    </taxon>
    <taxon id="hCoV-19/France/ARA-700000212710/2021|EPI_ISL_1483780|2021-03-26|France">
      <date value="2021.2301369863014" direction="forwards" units="years"/>
      <attr name="region">
				France
			</attr>
    </taxon>
    <taxon id="hCoV-19/Denmark/DCGC-22492/2020|EPI_ISL_757470|2020-12-14|NorthernEurope">
      <date value="2020.950819672131" direction="forwards" units="years"/>
      <attr name="region">
				NorthernEurope
			</attr>
    </taxon>
    <taxon id="hCoV-19/Denmark/DCGC-22263/2020|EPI_ISL_757974|2020-12-14|NorthernEurope">
      <date value="2020.950819672131" direction="forwards" units="years"/>
      <attr name="region">
				NorthernEurope
			</attr>
    </taxon>
    <taxon id="hCoV-19/England/205241493/2020|EPI_ISL_769875|2020-12-22|NorthernEurope">
      <date value="2020.9726775956285" direction="forwards" units="years"/>
      <attr name="region">
				NorthernEurope
			</attr>
    </taxon>
    <taxon id="hCoV-19/Netherlands/ZH-EMC-1312/2020|EPI_ISL_801441|2020-12-24|Benelux">
      <date value="2020.9781420765028" direction="forwards" units="years"/>
      <attr name="region">
				Benelux
			</attr>
    </taxon>
    <taxon id="hCoV-19/Netherlands/ZH-EMC-1313/2020|EPI_ISL_801442|2020-12-28|Benelux">
      <date value="2020.9890710382513" direction="forwards" units="years"/>
      <attr name="region">
				Benelux
			</attr>
    </taxon>
    <taxon id="hCoV-19/Switzerland/ZH-UZH-IMV147/2021|EPI_ISL_811127|2021-01-06|WesternEurope">
      <date value="2021.013698630137" direction="forwards" units="years"/>
      <attr name="region">
				WesternEurope
			</attr>
    </taxon>
    <taxon id="hCoV-19/Mayotte/IPP00638/2021|EPI_ISL_872226|2021-01-11|EasternAfrica">
      <date value="2021.027397260274" direction="forwards" units="years"/>
      <attr name="region">
				EasternAfrica
			</attr>
    </taxon>
    <taxon id="hCoV-19/Mayotte/IPP00884/2021|EPI_ISL_894220|2021-01-13|EasternAfrica">
      <date value="2021.0328767123287" direction="forwards" units="years"/>
      <attr name="region">
				EasternAfrica
			</attr>
    </taxon>
    <taxon id="hCoV-19/Mayotte/IPP00931/2021|EPI_ISL_894221|2021-01-12|EasternAfrica">
      <date value="2021.0301369863014" direction="forwards" units="years"/>
      <attr name="region">
				EasternAfrica
			</attr>
    </taxon>
    <taxon id="hCoV-19/Mayotte/IPP00973/2021|EPI_ISL_894222|2021-01-12|EasternAfrica">
      <date value="2021.0301369863014" direction="forwards" units="years"/>
      <attr name="region">
				EasternAfrica
			</attr>
    </taxon>
    <taxon id="hCoV-19/Mayotte/IPP00858/2021|EPI_ISL_894226|2021-01-11|EasternAfrica">
      <date value="2021.027397260274" direction="forwards" units="years"/>
      <attr name="region">
				EasternAfrica
			</attr>
    </taxon>
    <taxon id="hCoV-19/Mayotte/IPP00885/2021|EPI_ISL_894227|2021-01-13|EasternAfrica">
      <date value="2021.0328767123287" direction="forwards" units="years"/>
      <attr name="region">
				EasternAfrica
			</attr>
    </taxon>
    <taxon id="hCoV-19/Mayotte/IPP00891/2021|EPI_ISL_894228|2021-01-12|EasternAfrica">
      <date value="2021.0301369863014" direction="forwards" units="years"/>
      <attr name="region">
				EasternAfrica
			</attr>
    </taxon>
    <taxon id="hCoV-19/Mayotte/IPP00892/2021|EPI_ISL_894229|2021-01-12|EasternAfrica">
      <date value="2021.0301369863014" direction="forwards" units="years"/>
      <attr name="region">
				EasternAfrica
			</attr>
    </taxon>
    <taxon id="hCoV-19/Mayotte/IPP00936/2021|EPI_ISL_894230|2021-01-12|EasternAfrica">
      <date value="2021.0301369863014" direction="forwards" units="years"/>
      <attr name="region">
				EasternAfrica
			</attr>
    </taxon>
    <taxon id="hCoV-19/Turkey/HSGM-1549/2021|EPI_ISL_906049|2021-01-22|SouthernEurope">
      <date value="2021.0575342465754" direction="forwards" units="years"/>
      <attr name="region">
				SouthernEurope
			</attr>
    </taxon>
    <taxon id="hCoV-19/Mayotte/IPP01033/2021|EPI_ISL_912403|2021-01-15|EasternAfrica">
      <date value="2021.0383561643835" direction="forwards" units="years"/>
      <attr name="region">
				EasternAfrica
			</attr>
    </taxon>
    <taxon id="hCoV-19/France/NAQ-0008096/2021|EPI_ISL_934974|2021-01-15|France">
      <date value="2021.0383561643835" direction="forwards" units="years"/>
      <attr name="region">
				France
			</attr>
    </taxon>
    <taxon id="hCoV-19/Turkey/HSGM-1441/2021|EPI_ISL_940711|2021-01-20|SouthernEurope">
      <date value="2021.0520547945205" direction="forwards" units="years"/>
      <attr name="region">
				SouthernEurope
			</attr>
    </taxon>
    <taxon id="hCoV-19/Belgium/Jessa_55-2102-000125b/2021|EPI_ISL_949093|2021-01-11|Benelux">
      <date value="2021.027397260274" direction="forwards" units="years"/>
      <attr name="region">
				Benelux
			</attr>
    </taxon>
    <taxon id="hCoV-19/Nigeria/BCVL-18912/2021|EPI_ISL_985238|2021-01-05|WesternAfrica">
      <date value="2021.0109589041097" direction="forwards" units="years"/>
      <attr name="region">
				WesternAfrica
			</attr>
    </taxon>
    <taxon id="hCoV-19/England/MILK-11A56E9/2021|EPI_ISL_998080|2021-01-29|NorthernEurope">
      <date value="2021.0767123287671" direction="forwards" units="years"/>
      <attr name="region">
				NorthernEurope
			</attr>
    </taxon>
    <taxon id="hCoV-19/England/CAMC-149BB02/2021|EPI_ISL_1483822|2021-03-29|NorthernEurope">
      <date value="2021.2383561643835" direction="forwards" units="years"/>
      <attr name="region">
				NorthernEurope
			</attr>
    </taxon>
    <taxon id="hCoV-19/France/ARA-700000210773/2021|EPI_ISL_1490236|2021-03-11|France">
      <date value="2021.1890410958904" direction="forwards" units="years"/>
      <attr name="region">
				France
			</attr>
    </taxon>
    <taxon id="hCoV-19/Slovenia/144708/2021|EPI_ISL_1495066|2021-03-18|EasternEurope">
      <date value="2021.2082191780821" direction="forwards" units="years"/>
      <attr name="region">
				EasternEurope
			</attr>
    </taxon>
    <taxon id="hCoV-19/Austria/CeMM4751/2021|EPI_ISL_1495277|2021-02-25|WesternEurope">
      <date value="2021.150684931507" direction="forwards" units="years"/>
      <attr name="region">
				WesternEurope
			</attr>
    </taxon>
    <taxon id="hCoV-19/Austria/CeMM4752/2021|EPI_ISL_1495278|2021-02-25|WesternEurope">
      <date value="2021.150684931507" direction="forwards" units="years"/>
      <attr name="region">
				WesternEurope
			</attr>
    </taxon>
    <taxon id="hCoV-19/Austria/CeMM4754/2021|EPI_ISL_1495280|2021-02-25|WesternEurope">
      <date value="2021.150684931507" direction="forwards" units="years"/>
      <attr name="region">
				WesternEurope
			</attr>
    </taxon>
    <taxon id="hCoV-19/Austria/CeMM4757/2021|EPI_ISL_1495283|2021-02-26|WesternEurope">
      <date value="2021.1534246575343" direction="forwards" units="years"/>
      <attr name="region">
				WesternEurope
			</attr>
    </taxon>
    <taxon id="hCoV-19/Austria/CeMM5026/2021|EPI_ISL_1495356|2021-03-01|WesternEurope">
      <date value="2021.1616438356164" direction="forwards" units="years"/>
      <attr name="region">
				WesternEurope
			</attr>
    </taxon>
    <taxon id="hCoV-19/Austria/CeMM5978/2021|EPI_ISL_1495760|2021-03-03|WesternEurope">
      <date value="2021.1671232876713" direction="forwards" units="years"/>
      <attr name="region">
				WesternEurope
			</attr>
    </taxon>
    <taxon id="hCoV-19/Austria/CeMM5979/2021|EPI_ISL_1495761|2021-03-03|WesternEurope">
      <date value="2021.1671232876713" direction="forwards" units="years"/>
      <attr name="region">
				WesternEurope
			</attr>
    </taxon>
    <taxon id="hCoV-19/Spain/PV-HUD-98717083/2021|EPI_ISL_1495974|2021-01-28|SouthernEurope">
      <date value="2021.0739726027398" direction="forwards" units="years"/>
      <attr name="region">
				SouthernEurope
			</attr>
    </taxon>
    <taxon id="hCoV-19/Togo/C5903/2021|EPI_ISL_1508849|2021-01-25|WesternAfrica">
      <date value="2021.0657534246575" direction="forwards" units="years"/>
      <attr name="region">
				WesternAfrica
			</attr>
    </taxon>
    <taxon id="hCoV-19/Togo/C5930/2021|EPI_ISL_1508890|2021-01-25|WesternAfrica">
      <date value="2021.0657534246575" direction="forwards" units="years"/>
      <attr name="region">
				WesternAfrica
			</attr>
    </taxon>
    <taxon id="hCoV-19/Togo/C6329/2021|EPI_ISL_1508894|2021-02-04|WesternAfrica">
      <date value="2021.0931506849315" direction="forwards" units="years"/>
      <attr name="region">
				WesternAfrica
			</attr>
    </taxon>
    <taxon id="hCoV-19/Togo/C6370/2021|EPI_ISL_1508916|2021-02-04|WesternAfrica">
      <date value="2021.0931506849315" direction="forwards" units="years"/>
      <attr name="region">
				WesternAfrica
			</attr>
    </taxon>
    <taxon id="hCoV-19/Togo/C7079/2021|EPI_ISL_1508949|2021-02-17|WesternAfrica">
      <date value="2021.1287671232876" direction="forwards" units="years"/>
      <attr name="region">
				WesternAfrica
			</attr>
    </taxon>
    <taxon id="hCoV-19/Togo/C6588/2021|EPI_ISL_1508959|2021-02-05|WesternAfrica">
      <date value="2021.0958904109589" direction="forwards" units="years"/>
      <attr name="region">
				WesternAfrica
			</attr>
    </taxon>
    <taxon id="hCoV-19/Togo/C6636/2021|EPI_ISL_1508990|2021-02-08|WesternAfrica">
      <date value="2021.1041095890412" direction="forwards" units="years"/>
      <attr name="region">
				WesternAfrica
			</attr>
    </taxon>
    <taxon id="hCoV-19/Togo/C6783/2021|EPI_ISL_1509102|2021-02-11|WesternAfrica">
      <date value="2021.1123287671232" direction="forwards" units="years"/>
      <attr name="region">
				WesternAfrica
			</attr>
    </taxon>
    <taxon id="hCoV-19/Slovenia/65882_VERO/2021|EPI_ISL_1509922|2021-02-05|EasternEurope">
      <date value="2021.0958904109589" direction="forwards" units="years"/>
      <attr name="region">
				EasternEurope
			</attr>
    </taxon>
    <taxon id="hCoV-19/France/CVL-IPP07203/2021|EPI_ISL_1517032|2021-03-17|France">
      <date value="2021.2054794520548" direction="forwards" units="years"/>
      <attr name="region">
				France
			</attr>
    </taxon>
    <taxon id="hCoV-19/Togo/C6949/2021|EPI_ISL_1524717|2021-02-15|WesternAfrica">
      <date value="2021.123287671233" direction="forwards" units="years"/>
      <attr name="region">
				WesternAfrica
			</attr>
    </taxon>
    <taxon id="hCoV-19/Italy/SAR-Cagliari05/2021|EPI_ISL_1525249|2021-03-18|SouthernEurope">
      <date value="2021.2082191780821" direction="forwards" units="years"/>
      <attr name="region">
				SouthernEurope
			</attr>
    </taxon>
    <taxon id="hCoV-19/Belgium/Aalst-OLVZ-8028085/2021|EPI_ISL_1549134|2021-03-18|Benelux">
      <date value="2021.2082191780821" direction="forwards" units="years"/>
      <attr name="region">
				Benelux
			</attr>
    </taxon>
    <taxon id="hCoV-19/Belgium/Aalst-OLVZ-8028093/2021|EPI_ISL_1549135|2021-03-18|Benelux">
      <date value="2021.2082191780821" direction="forwards" units="years"/>
      <attr name="region">
				Benelux
			</attr>
    </taxon>
    <taxon id="hCoV-19/Belgium/Aalst-OLVZ-8029254/2021|EPI_ISL_1549136|2021-03-19|Benelux">
      <date value="2021.2109589041097" direction="forwards" units="years"/>
      <attr name="region">
				Benelux
			</attr>
    </taxon>
    <taxon id="hCoV-19/Belgium/Aalst-OLVZ-8030833/2021|EPI_ISL_1549137|2021-03-20|Benelux">
      <date value="2021.213698630137" direction="forwards" units="years"/>
      <attr name="region">
				Benelux
			</attr>
    </taxon>
    <taxon id="hCoV-19/Togo/C5221/2020|EPI_ISL_1575442|2020-12-21|WesternAfrica">
      <date value="2020.9699453551912" direction="forwards" units="years"/>
      <attr name="region">
				WesternAfrica
			</attr>
    </taxon>
    <taxon id="hCoV-19/Togo/C5622/2021|EPI_ISL_1575443|2021-01-18|WesternAfrica">
      <date value="2021.0465753424658" direction="forwards" units="years"/>
      <attr name="region">
				WesternAfrica
			</attr>
    </taxon>
    <taxon id="hCoV-19/Togo/C5627/2021|EPI_ISL_1575444|2021-01-18|WesternAfrica">
      <date value="2021.0465753424658" direction="forwards" units="years"/>
      <attr name="region">
				WesternAfrica
			</attr>
    </taxon>
    <taxon id="hCoV-19/Togo/C5947/2021|EPI_ISL_1575479|2021-01-25|WesternAfrica">
      <date value="2021.0657534246575" direction="forwards" units="years"/>
      <attr name="region">
				WesternAfrica
			</attr>
    </taxon>
    <taxon id="hCoV-19/France/CVL-IPP08082/2021|EPI_ISL_1582708|2021-03-27|France">
      <date value="2021.2328767123288" direction="forwards" units="years"/>
      <attr name="region">
				France
			</attr>
    </taxon>
    <taxon id="hCoV-19/France/BRE-IPP08196/2021|EPI_ISL_1583043|2021-03-29|France">
      <date value="2021.2383561643835" direction="forwards" units="years"/>
      <attr name="region">
				France
			</attr>
    </taxon>
    <taxon id="hCoV-19/Spain/CT-HUGTiPM010MZ7A11/2021|EPI_ISL_1583545|2021-03-25|SouthernEurope">
      <date value="2021.227397260274" direction="forwards" units="years"/>
      <attr name="region">
				SouthernEurope
			</attr>
    </taxon>
    <taxon id="hCoV-19/Togo/C5960/2021|EPI_ISL_1586897|2021-01-25|WesternAfrica">
      <date value="2021.0657534246575" direction="forwards" units="years"/>
      <attr name="region">
				WesternAfrica
			</attr>
    </taxon>
    <taxon id="hCoV-19/Togo/C5973/2021|EPI_ISL_1586899|2021-01-25|WesternAfrica">
      <date value="2021.0657534246575" direction="forwards" units="years"/>
      <attr name="region">
				WesternAfrica
			</attr>
    </taxon>
    <taxon id="hCoV-19/Togo/C6559/2021|EPI_ISL_1586900|2021-02-05|WesternAfrica">
      <date value="2021.0958904109589" direction="forwards" units="years"/>
      <attr name="region">
				WesternAfrica
			</attr>
    </taxon>
    <taxon id="hCoV-19/Togo/C6595/2021|EPI_ISL_1586901|2021-02-06|WesternAfrica">
      <date value="2021.0986301369862" direction="forwards" units="years"/>
      <attr name="region">
				WesternAfrica
			</attr>
    </taxon>
    <taxon id="hCoV-19/France/NAQ-HCL021056643901/2021|EPI_ISL_1587554|2021-03-22|France">
      <date value="2021.2191780821918" direction="forwards" units="years"/>
      <attr name="region">
				France
			</attr>
    </taxon>
    <taxon id="hCoV-19/France/NAQ-HCL021056643701/2021|EPI_ISL_1587569|2021-03-22|France">
      <date value="2021.2191780821918" direction="forwards" units="years"/>
      <attr name="region">
				France
			</attr>
    </taxon>
    <taxon id="hCoV-19/France/NAQ-HCL021056644401/2021|EPI_ISL_1587570|2021-03-22|France">
      <date value="2021.2191780821918" direction="forwards" units="years"/>
      <attr name="region">
				France
			</attr>
    </taxon>
    <taxon id="hCoV-19/BurkinaFaso/B06-1484/2021|EPI_ISL_1591100|2021-01-25|WesternAfrica">
      <date value="2021.0657534246575" direction="forwards" units="years"/>
      <attr name="region">
				WesternAfrica
			</attr>
    </taxon>
    <taxon id="hCoV-19/France/IDF-IPP08425/2021|EPI_ISL_1622958|2021-03-30|France">
      <date value="2021.2410958904109" direction="forwards" units="years"/>
      <attr name="region">
				France
			</attr>
    </taxon>
    <taxon id="hCoV-19/France/BRE-IPP08469/2021|EPI_ISL_1623013|2021-03-30|France">
      <date value="2021.2410958904109" direction="forwards" units="years"/>
      <attr name="region">
				France
			</attr>
    </taxon>
    <taxon id="hCoV-19/Senegal/SN-IR1-0013954/2020|EPI_ISL_1633465|2020-12-17|WesternAfrica">
      <date value="2020.9590163934427" direction="forwards" units="years"/>
      <attr name="region">
				WesternAfrica
			</attr>
    </taxon>
    <taxon id="hCoV-19/Senegal/SN-IR1-0014258/2020|EPI_ISL_1633466|2020-12-19|WesternAfrica">
      <date value="2020.964480874317" direction="forwards" units="years"/>
      <attr name="region">
				WesternAfrica
			</attr>
    </taxon>
    <taxon id="hCoV-19/Senegal/SN-IR1-0014313/2020|EPI_ISL_1633467|2020-12-19|WesternAfrica">
      <date value="2020.964480874317" direction="forwards" units="years"/>
      <attr name="region">
				WesternAfrica
			</attr>
    </taxon>
    <taxon id="hCoV-19/Italy/SAR-Cagliari07/2021|EPI_ISL_1647346|2021-03-18|SouthernEurope">
      <date value="2021.2082191780821" direction="forwards" units="years"/>
      <attr name="region">
				SouthernEurope
			</attr>
    </taxon>
    <taxon id="hCoV-19/Sweden/47165148/2021|EPI_ISL_1647382|2021-03-29|NorthernEurope">
      <date value="2021.2383561643835" direction="forwards" units="years"/>
      <attr name="region">
				NorthernEurope
			</attr>
    </taxon>
    <taxon id="hCoV-19/Italy/SAR-Cagliari08/2021|EPI_ISL_1654000|2021-04-18|SouthernEurope">
      <date value="2021.2931506849316" direction="forwards" units="years"/>
      <attr name="region">
				SouthernEurope
			</attr>
    </taxon>
    <taxon id="hCoV-19/Slovenia/162436/2021|EPI_ISL_1657058|2021-03-25|EasternEurope">
      <date value="2021.227397260274" direction="forwards" units="years"/>
      <attr name="region">
				EasternEurope
			</attr>
    </taxon>
    <taxon id="hCoV-19/Switzerland/TI-EOC-902_25795248/2021|EPI_ISL_1662550|2021-04-09|WesternEurope">
      <date value="2021.268493150685" direction="forwards" units="years"/>
      <attr name="region">
				WesternEurope
			</attr>
    </taxon>
    <taxon id="hCoV-19/Slovenia/vero-61741-3p/2021|EPI_ISL_1668564|2021-02-03|EasternEurope">
      <date value="2021.0904109589042" direction="forwards" units="years"/>
      <attr name="region">
				EasternEurope
			</attr>
    </taxon>
    <taxon id="hCoV-19/Slovenia/vero-65006-3p/2021|EPI_ISL_1668566|2021-02-04|EasternEurope">
      <date value="2021.0931506849315" direction="forwards" units="years"/>
      <attr name="region">
				EasternEurope
			</attr>
    </taxon>
    <taxon id="hCoV-19/Slovenia/vero-68981-3p/2021|EPI_ISL_1668567|2021-02-07|EasternEurope">
      <date value="2021.1013698630136" direction="forwards" units="years"/>
      <attr name="region">
				EasternEurope
			</attr>
    </taxon>
    <taxon id="hCoV-19/Slovenia/vero-65882-3p/2021|EPI_ISL_1668569|2021-02-05|EasternEurope">
      <date value="2021.0958904109589" direction="forwards" units="years"/>
      <attr name="region">
				EasternEurope
			</attr>
    </taxon>
    <taxon id="hCoV-19/Slovenia/vero-65882-1p/2021|EPI_ISL_1668571|2021-02-05|EasternEurope">
      <date value="2021.0958904109589" direction="forwards" units="years"/>
      <attr name="region">
				EasternEurope
			</attr>
    </taxon>
    <taxon id="hCoV-19/France/IDF-HMN-21032030228/2021|EPI_ISL_1672744|2021-03-02|France">
      <date value="2021.164383561644" direction="forwards" units="years"/>
      <attr name="region">
				France
			</attr>
    </taxon>
    <taxon id="hCoV-19/France/IDF-HMN-21032030238/2021|EPI_ISL_1672745|2021-03-02|France">
      <date value="2021.164383561644" direction="forwards" units="years"/>
      <attr name="region">
				France
			</attr>
    </taxon>
    <taxon id="hCoV-19/France/IDF-HMN-21032030246/2021|EPI_ISL_1672747|2021-03-02|France">
      <date value="2021.164383561644" direction="forwards" units="years"/>
      <attr name="region">
				France
			</attr>
    </taxon>
    <taxon id="hCoV-19/France/IDF-HMN-21032030250/2021|EPI_ISL_1672748|2021-03-02|France">
      <date value="2021.164383561644" direction="forwards" units="years"/>
      <attr name="region">
				France
			</attr>
    </taxon>
    <taxon id="hCoV-19/Scotland/QEUH-14F6358/2021|EPI_ISL_1673188|2021-04-11|NorthernEurope">
      <date value="2021.2739726027398" direction="forwards" units="years"/>
      <attr name="region">
				NorthernEurope
			</attr>
    </taxon>
    <taxon id="hCoV-19/Togo/C5737/2021|EPI_ISL_1675094|2021-01-22|WesternAfrica">
      <date value="2021.0575342465754" direction="forwards" units="years"/>
      <attr name="region">
				WesternAfrica
			</attr>
    </taxon>
    <taxon id="hCoV-19/Togo/C5989/2021|EPI_ISL_1675141|2021-01-28|WesternAfrica">
      <date value="2021.0739726027398" direction="forwards" units="years"/>
      <attr name="region">
				WesternAfrica
			</attr>
    </taxon>
    <taxon id="hCoV-19/Slovenia/141925/2021|EPI_ISL_1675247|2021-03-17|EasternEurope">
      <date value="2021.2054794520548" direction="forwards" units="years"/>
      <attr name="region">
				EasternEurope
			</attr>
    </taxon>
    <taxon id="hCoV-19/Slovenia/151939/2021|EPI_ISL_1675248|2021-03-22|EasternEurope">
      <date value="2021.2191780821918" direction="forwards" units="years"/>
      <attr name="region">
				EasternEurope
			</attr>
    </taxon>
    <taxon id="hCoV-19/Slovenia/153944/2021|EPI_ISL_1675250|2021-03-23|EasternEurope">
      <date value="2021.2219178082191" direction="forwards" units="years"/>
      <attr name="region">
				EasternEurope
			</attr>
    </taxon>
    <taxon id="hCoV-19/France/IDF-HMN-21032040149/2021|EPI_ISL_1695975|2021-03-01|France">
      <date value="2021.1616438356164" direction="forwards" units="years"/>
      <attr name="region">
				France
			</attr>
    </taxon>
    <taxon id="hCoV-19/France/IDF-HMN-21032050103/2021|EPI_ISL_1696013|2021-02-27|France">
      <date value="2021.1561643835616" direction="forwards" units="years"/>
      <attr name="region">
				France
			</attr>
    </taxon>
    <taxon id="hCoV-19/France/BFC-HMN-21032040511/2021|EPI_ISL_1696047|2021-03-02|France">
      <date value="2021.164383561644" direction="forwards" units="years"/>
      <attr name="region">
				France
			</attr>
    </taxon>
    <taxon id="hCoV-19/France/IDF-HMN-21032080478/2021|EPI_ISL_1696301|2021-03-02|France">
      <date value="2021.164383561644" direction="forwards" units="years"/>
      <attr name="region">
				France
			</attr>
    </taxon>
    <taxon id="hCoV-19/England/QEUH-14FFFC4/2021|EPI_ISL_1698571|2021-04-13|NorthernEurope">
      <date value="2021.2794520547945" direction="forwards" units="years"/>
      <attr name="region">
				NorthernEurope
			</attr>
    </taxon>
    <taxon id="hCoV-19/England/QEUH-150019C/2021|EPI_ISL_1698756|2021-04-13|NorthernEurope">
      <date value="2021.2794520547945" direction="forwards" units="years"/>
      <attr name="region">
				NorthernEurope
			</attr>
    </taxon>
    <taxon id="hCoV-19/Netherlands/OV-RIVM-26611/2021|EPI_ISL_1706084|2021-04-10|Benelux">
      <date value="2021.2712328767122" direction="forwards" units="years"/>
      <attr name="region">
				Benelux
			</attr>
    </taxon>
    <taxon id="hCoV-19/France/NOR-76053337/2021|EPI_ISL_1706459|2021-03-26|France">
      <date value="2021.2301369863014" direction="forwards" units="years"/>
      <attr name="region">
				France
			</attr>
    </taxon>
    <taxon id="hCoV-19/Italy/SAR-Cagliari21/2021|EPI_ISL_1706550|2021-03-19|SouthernEurope">
      <date value="2021.2109589041097" direction="forwards" units="years"/>
      <attr name="region">
				SouthernEurope
			</attr>
    </taxon>
    <taxon id="hCoV-19/France/IDF-HMN-21032180606/2021|EPI_ISL_1707275|2021-03-16|France">
      <date value="2021.2027397260274" direction="forwards" units="years"/>
      <attr name="region">
				France
			</attr>
    </taxon>
    <taxon id="hCoV-19/France/ARA-HCL021059536201/2021|EPI_ISL_1707485|2021-03-17|France">
      <date value="2021.2054794520548" direction="forwards" units="years"/>
      <attr name="region">
				France
			</attr>
    </taxon>
    <taxon id="hCoV-19/France/ARA-HCL021062470501/2021|EPI_ISL_1707511|2021-03-30|France">
      <date value="2021.2410958904109" direction="forwards" units="years"/>
      <attr name="region">
				France
			</attr>
    </taxon>
    <taxon id="hCoV-19/France/NAQ-HCL021062474101/2021|EPI_ISL_1707512|2021-03-30|France">
      <date value="2021.2410958904109" direction="forwards" units="years"/>
      <attr name="region">
				France
			</attr>
    </taxon>
    <taxon id="hCoV-19/France/NAQ-HCL021062499601/2021|EPI_ISL_1707514|2021-03-30|France">
      <date value="2021.2410958904109" direction="forwards" units="years"/>
      <attr name="region">
				France
			</attr>
    </taxon>
    <taxon id="hCoV-19/France/NAQ-HCL021062774101/2021|EPI_ISL_1707517|2021-03-30|France">
      <date value="2021.2410958904109" direction="forwards" units="years"/>
      <attr name="region">
				France
			</attr>
    </taxon>
    <taxon id="hCoV-19/France/ARA-HCL990000237196/2021|EPI_ISL_1707528|2021-03-29|France">
      <date value="2021.2383561643835" direction="forwards" units="years"/>
      <attr name="region">
				France
			</attr>
    </taxon>
    <taxon id="hCoV-19/France/ARA-HCL990000330103/2021|EPI_ISL_1707535|2021-03-29|France">
      <date value="2021.2383561643835" direction="forwards" units="years"/>
      <attr name="region">
				France
			</attr>
    </taxon>
    <taxon id="hCoV-19/Spain/CT-HUGTiPR013JG9A12/2021|EPI_ISL_1719751|2021-04-08|SouthernEurope">
      <date value="2021.2657534246575" direction="forwards" units="years"/>
      <attr name="region">
				SouthernEurope
			</attr>
    </taxon>
    <taxon id="hCoV-19/France/ARA-CFD700000127612/2021|EPI_ISL_1731504|2021-04-14|France">
      <date value="2021.282191780822" direction="forwards" units="years"/>
      <attr name="region">
				France
			</attr>
    </taxon>
    <taxon id="hCoV-19/Greece/162496/2021|EPI_ISL_1731827|2021-03-26|SouthernEurope">
      <date value="2021.2301369863014" direction="forwards" units="years"/>
      <attr name="region">
				SouthernEurope
			</attr>
    </taxon>
    <taxon id="hCoV-19/France/NOR-IPP08990/2021|EPI_ISL_1739316|2021-04-06|France">
      <date value="2021.2602739726028" direction="forwards" units="years"/>
      <attr name="region">
				France
			</attr>
    </taxon>
    <taxon id="hCoV-19/England/RAND-15207B2/2021|EPI_ISL_1740690|2021-04-19|NorthernEurope">
      <date value="2021.295890410959" direction="forwards" units="years"/>
      <attr name="region">
				NorthernEurope
			</attr>
    </taxon>
    <taxon id="hCoV-19/France/PAC-B115-08/2021|EPI_ISL_1749312|2021-02-26|France">
      <date value="2021.1534246575343" direction="forwards" units="years"/>
      <attr name="region">
				France
			</attr>
    </taxon>
    <taxon id="hCoV-19/France/IDF-B110-78/2021|EPI_ISL_1749368|2021-02-03|France">
      <date value="2021.0904109589042" direction="forwards" units="years"/>
      <attr name="region">
				France
			</attr>
    </taxon>
    <taxon id="hCoV-19/France/BFC-HMN-21032220189/2021|EPI_ISL_1754272|2021-03-16|France">
      <date value="2021.2027397260274" direction="forwards" units="years"/>
      <attr name="region">
				France
			</attr>
    </taxon>
    <taxon id="hCoV-19/France/IDF-HMN-21032230548/2021|EPI_ISL_1754503|2021-03-15|France">
      <date value="2021.2" direction="forwards" units="years"/>
      <attr name="region">
				France
			</attr>
    </taxon>
    <taxon id="hCoV-19/France/IDF-HMN-21032270173/2021|EPI_ISL_1755046|2021-03-27|France">
      <date value="2021.2328767123288" direction="forwards" units="years"/>
      <attr name="region">
				France
			</attr>
    </taxon>
    <taxon id="hCoV-19/Netherlands/NH-RIVM-27845/2021|EPI_ISL_1792896|2021-03-21|Benelux">
      <date value="2021.2164383561644" direction="forwards" units="years"/>
      <attr name="region">
				Benelux
			</attr>
    </taxon>
    <taxon id="hCoV-19/Togo/C6271/2021|EPI_ISL_1810924|2021-02-03|WesternAfrica">
      <date value="2021.0904109589042" direction="forwards" units="years"/>
      <attr name="region">
				WesternAfrica
			</attr>
    </taxon>
    <taxon id="hCoV-19/Togo/C6281/2021|EPI_ISL_1810927|2021-02-03|WesternAfrica">
      <date value="2021.0904109589042" direction="forwards" units="years"/>
      <attr name="region">
				WesternAfrica
			</attr>
    </taxon>
    <taxon id="hCoV-19/Italy/SAR-Cagliari57/2021|EPI_ISL_1821763|2021-04-13|SouthernEurope">
      <date value="2021.2794520547945" direction="forwards" units="years"/>
      <attr name="region">
				SouthernEurope
			</attr>
    </taxon>
    <taxon id="hCoV-19/England/CAMC-133C0C9/2021|EPI_ISL_1831400|2021-02-23|NorthernEurope">
      <date value="2021.145205479452" direction="forwards" units="years"/>
      <attr name="region">
				NorthernEurope
			</attr>
    </taxon>
    <taxon id="hCoV-19/England/CAMC-133C102/2021|EPI_ISL_1831515|2021-02-24|NorthernEurope">
      <date value="2021.1479452054793" direction="forwards" units="years"/>
      <attr name="region">
				NorthernEurope
			</attr>
    </taxon>
    <taxon id="hCoV-19/Spain/CT-HUGTiPR014JJ2F11/2021|EPI_ISL_1831644|2021-04-18|SouthernEurope">
      <date value="2021.2931506849316" direction="forwards" units="years"/>
      <attr name="region">
				SouthernEurope
			</attr>
    </taxon>
    <taxon id="hCoV-19/Germany/BE-ChVir-LB-210128-8338/2021|EPI_ISL_1840660|2021-01-24|Germany">
      <date value="2021.0630136986301" direction="forwards" units="years"/>
      <attr name="region">
				Germany
			</attr>
    </taxon>
    <taxon id="hCoV-19/Germany/BW-ChVir-LB-210423-5730/2021|EPI_ISL_1885882|2021-04-08|Germany">
      <date value="2021.2657534246575" direction="forwards" units="years"/>
      <attr name="region">
				Germany
			</attr>
    </taxon>
    <taxon id="hCoV-19/Germany/BW-ChVir-LB-210423-5718/2021|EPI_ISL_1885939|2021-04-14|Germany">
      <date value="2021.282191780822" direction="forwards" units="years"/>
      <attr name="region">
				Germany
			</attr>
    </taxon>
    <taxon id="hCoV-19/Germany/BW-ChVir-LB-210416-5823/2021|EPI_ISL_1905093|2021-03-29|Germany">
      <date value="2021.2383561643835" direction="forwards" units="years"/>
      <attr name="region">
				Germany
			</attr>
    </taxon>
    <taxon id="hCoV-19/France/HDF-P256-21125M1125/2021|EPI_ISL_1910917|2021-03-24|France">
      <date value="2021.2246575342465" direction="forwards" units="years"/>
      <attr name="region">
				France
			</attr>
    </taxon>
    <taxon id="hCoV-19/France/ARA-HCL021074965701/2021|EPI_ISL_1935386|2021-04-19|France">
      <date value="2021.295890410959" direction="forwards" units="years"/>
      <attr name="region">
				France
			</attr>
    </taxon>
    <taxon id="hCoV-19/Slovenia/174086/2021|EPI_ISL_1973575|2021-03-30|EasternEurope">
      <date value="2021.2410958904109" direction="forwards" units="years"/>
      <attr name="region">
				EasternEurope
			</attr>
    </taxon>
    <taxon id="hCoV-19/Spain/CT-HUGTiPR015HY5F9/2021|EPI_ISL_2000095|2021-04-28|SouthernEurope">
      <date value="2021.3205479452056" direction="forwards" units="years"/>
      <attr name="region">
				SouthernEurope
			</attr>
    </taxon>
    <taxon id="hCoV-19/Spain/CT-HUGTiPR015HY5G9/2021|EPI_ISL_2000110|2021-04-28|SouthernEurope">
      <date value="2021.3205479452056" direction="forwards" units="years"/>
      <attr name="region">
				SouthernEurope
			</attr>
    </taxon>
    <taxon id="hCoV-19/Tunisia/SP-0154/2021|EPI_ISL_2035941|2021-02-07|NorthernAfrica">
      <date value="2021.1013698630136" direction="forwards" units="years"/>
      <attr name="region">
				NorthernAfrica
			</attr>
    </taxon>
    <taxon id="hCoV-19/Tunisia/SP-0157/2021|EPI_ISL_2035942|2021-02-07|NorthernAfrica">
      <date value="2021.1013698630136" direction="forwards" units="years"/>
      <attr name="region">
				NorthernAfrica
			</attr>
    </taxon>
    <taxon id="hCoV-19/Tunisia/SP-0347/2021|EPI_ISL_2035946|2021-03-03|NorthernAfrica">
      <date value="2021.1671232876713" direction="forwards" units="years"/>
      <attr name="region">
				NorthernAfrica
			</attr>
    </taxon>
    <taxon id="hCoV-19/Netherlands/GE-RIVM-31281/2021|EPI_ISL_2094357|2021-04-27|Benelux">
      <date value="2021.317808219178" direction="forwards" units="years"/>
      <attr name="region">
				Benelux
			</attr>
    </taxon>
    <taxon id="hCoV-19/France/IDF-CERBAHC-20210408-S45/2021|EPI_ISL_2094433|2021-03-30|France">
      <date value="2021.2410958904109" direction="forwards" units="years"/>
      <attr name="region">
				France
			</attr>
    </taxon>
    <taxon id="hCoV-19/Italy/SAR-Cagliari111/2021|EPI_ISL_2107000|2021-04-26|SouthernEurope">
      <date value="2021.3150684931506" direction="forwards" units="years"/>
      <attr name="region">
				SouthernEurope
			</attr>
    </taxon>
    <taxon id="hCoV-19/Germany/un-RKI-I-145081/2021|EPI_ISL_2129363|2021-05-10|Germany">
      <date value="2021.3534246575343" direction="forwards" units="years"/>
      <attr name="region">
				Germany
			</attr>
    </taxon>
    <taxon id="hCoV-19/France/PAC-4700/2021|EPI_ISL_2131453|2021-01-25|France">
      <date value="2021.0657534246575" direction="forwards" units="years"/>
      <attr name="region">
				France
			</attr>
    </taxon>
    <taxon id="hCoV-19/India/WB-1930300627314/2021|EPI_ISL_2132720|2021-03-19|APAC">
      <date value="2021.2109589041097" direction="forwards" units="years"/>
      <attr name="region">
				APAC
			</attr>
    </taxon>
    <taxon id="hCoV-19/Netherlands/ZH-EMC-2280/2021|EPI_ISL_2154193|2021-03-01|Benelux">
      <date value="2021.1616438356164" direction="forwards" units="years"/>
      <attr name="region">
				Benelux
			</attr>
    </taxon>
    <taxon id="hCoV-19/France/BRE-IPP09639/2021|EPI_ISL_2178413|2021-04-09|France">
      <date value="2021.268493150685" direction="forwards" units="years"/>
      <attr name="region">
				France
			</attr>
    </taxon>
    <taxon id="hCoV-19/France/NOR-IPP04360/2021|EPI_ISL_2178452|2021-02-22|France">
      <date value="2021.1424657534246" direction="forwards" units="years"/>
      <attr name="region">
				France
			</attr>
    </taxon>
    <taxon id="hCoV-19/France/IDF-IPP04366/2021|EPI_ISL_2178456|2021-02-19|France">
      <date value="2021.1342465753426" direction="forwards" units="years"/>
      <attr name="region">
				France
			</attr>
    </taxon>
    <taxon id="hCoV-19/France/PDL-IPP04369/2021|EPI_ISL_2178459|2021-02-18|France">
      <date value="2021.131506849315" direction="forwards" units="years"/>
      <attr name="region">
				France
			</attr>
    </taxon>
    <taxon id="hCoV-19/France/IDF-IPP04370/2021|EPI_ISL_2178460|2021-02-17|France">
      <date value="2021.1287671232876" direction="forwards" units="years"/>
      <attr name="region">
				France
			</attr>
    </taxon>
    <taxon id="hCoV-19/France/PDL-IPP04372/2021|EPI_ISL_2178462|2021-02-18|France">
      <date value="2021.131506849315" direction="forwards" units="years"/>
      <attr name="region">
				France
			</attr>
    </taxon>
    <taxon id="hCoV-19/France/PDL-IPP11409/2021|EPI_ISL_2178501|2021-04-19|France">
      <date value="2021.295890410959" direction="forwards" units="years"/>
      <attr name="region">
				France
			</attr>
    </taxon>
    <taxon id="hCoV-19/France/IDF-IPP11214/2021|EPI_ISL_2178502|2021-04-26|France">
      <date value="2021.3150684931506" direction="forwards" units="years"/>
      <attr name="region">
				France
			</attr>
    </taxon>
    <taxon id="hCoV-19/France/IDF-HMN-21032190621/2021|EPI_ISL_2179373|2021-03-16|France">
      <date value="2021.2027397260274" direction="forwards" units="years"/>
      <attr name="region">
				France
			</attr>
    </taxon>
    <taxon id="hCoV-19/France/IDF-HMN-21032240706/2021|EPI_ISL_2179448|2021-03-24|France">
      <date value="2021.2246575342465" direction="forwards" units="years"/>
      <attr name="region">
				France
			</attr>
    </taxon>
    <taxon id="hCoV-19/France/IDF-HMN-21042060474/2021|EPI_ISL_2179568|2021-03-19|France">
      <date value="2021.2109589041097" direction="forwards" units="years"/>
      <attr name="region">
				France
			</attr>
    </taxon>
    <taxon id="hCoV-19/France/IDF-HMN-21042060477/2021|EPI_ISL_2179569|2021-03-19|France">
      <date value="2021.2109589041097" direction="forwards" units="years"/>
      <attr name="region">
				France
			</attr>
    </taxon>
    <taxon id="hCoV-19/France/IDF-HMN-21042060558/2021|EPI_ISL_2179576|2021-03-22|France">
      <date value="2021.2191780821918" direction="forwards" units="years"/>
      <attr name="region">
				France
			</attr>
    </taxon>
    <taxon id="hCoV-19/USA/MN-CDC-IBX288688628305/2021|EPI_ISL_2186300|2021-04-13|NorthAmerica">
      <date value="2021.2794520547945" direction="forwards" units="years"/>
      <attr name="region">
				NorthAmerica
			</attr>
    </taxon>
    <taxon id="hCoV-19/Burkina_Faso/130/2021|EPI_ISL_2227197|2021-01-21|WesternAfrica">
      <date value="2021.054794520548" direction="forwards" units="years"/>
      <attr name="region">
				WesternAfrica
			</attr>
    </taxon>
    <taxon id="hCoV-19/Burkina_Faso/151/2021|EPI_ISL_2227198|2021-02-03|WesternAfrica">
      <date value="2021.0904109589042" direction="forwards" units="years"/>
      <attr name="region">
				WesternAfrica
			</attr>
    </taxon>
    <taxon id="hCoV-19/Burkina_Faso/155/2021|EPI_ISL_2227199|2021-02-01|WesternAfrica">
      <date value="2021.0849315068492" direction="forwards" units="years"/>
      <attr name="region">
				WesternAfrica
			</attr>
    </taxon>
    <taxon id="hCoV-19/Burkina_Faso/157/2021|EPI_ISL_2227200|2021-02-01|WesternAfrica">
      <date value="2021.0849315068492" direction="forwards" units="years"/>
      <attr name="region">
				WesternAfrica
			</attr>
    </taxon>
    <taxon id="hCoV-19/Burkina_Faso/164/2021|EPI_ISL_2227201|2021-02-09|WesternAfrica">
      <date value="2021.1068493150685" direction="forwards" units="years"/>
      <attr name="region">
				WesternAfrica
			</attr>
    </taxon>
    <taxon id="hCoV-19/Burkina_Faso/165/2021|EPI_ISL_2227202|2021-02-09|WesternAfrica">
      <date value="2021.1068493150685" direction="forwards" units="years"/>
      <attr name="region">
				WesternAfrica
			</attr>
    </taxon>
    <taxon id="hCoV-19/Burkina_Faso/83/2021|EPI_ISL_2227203|2021-01-11|WesternAfrica">
      <date value="2021.027397260274" direction="forwards" units="years"/>
      <attr name="region">
				WesternAfrica
			</attr>
    </taxon>
    <taxon id="hCoV-19/Italy/SAR-ISS-7342/2021|EPI_ISL_2244910|2021-02-17|SouthernEurope">
      <date value="2021.1287671232876" direction="forwards" units="years"/>
      <attr name="region">
				SouthernEurope
			</attr>
    </taxon>
    <taxon id="hCoV-19/Italy/SAR-ISS-7343/2021|EPI_ISL_2244911|2021-02-17|SouthernEurope">
      <date value="2021.1287671232876" direction="forwards" units="years"/>
      <attr name="region">
				SouthernEurope
			</attr>
    </taxon>
    <taxon id="hCoV-19/Italy/SAR-ISS-7344/2021|EPI_ISL_2244912|2021-02-17|SouthernEurope">
      <date value="2021.1287671232876" direction="forwards" units="years"/>
      <attr name="region">
				SouthernEurope
			</attr>
    </taxon>
    <taxon id="hCoV-19/France/IDF-HMN-21042061127/2021|EPI_ISL_2259268|2021-04-06|France">
      <date value="2021.2602739726028" direction="forwards" units="years"/>
      <attr name="region">
				France
			</attr>
    </taxon>
    <taxon id="hCoV-19/France/IDF-HMN-21042160383/2021|EPI_ISL_2259323|2021-04-13|France">
      <date value="2021.2794520547945" direction="forwards" units="years"/>
      <attr name="region">
				France
			</attr>
    </taxon>
    <taxon id="hCoV-19/Spain/CT-HUGTiPM016OY0C8/2021|EPI_ISL_2281323|2021-05-14|SouthernEurope">
      <date value="2021.3643835616438" direction="forwards" units="years"/>
      <attr name="region">
				SouthernEurope
			</attr>
    </taxon>
    <taxon id="hCoV-19/USA/MN-CDC-IBX886464982066/2021|EPI_ISL_2283188|2021-04-12|NorthAmerica">
      <date value="2021.2767123287672" direction="forwards" units="years"/>
      <attr name="region">
				NorthAmerica
			</attr>
    </taxon>
    <taxon id="hCoV-19/Burkina_Faso/7688/2021|EPI_ISL_2289102|2021-01-23|WesternAfrica">
      <date value="2021.0602739726028" direction="forwards" units="years"/>
      <attr name="region">
				WesternAfrica
			</attr>
    </taxon>
    <taxon id="hCoV-19/Burkina_Faso/7728/2021|EPI_ISL_2289104|2021-01-26|WesternAfrica">
      <date value="2021.0684931506848" direction="forwards" units="years"/>
      <attr name="region">
				WesternAfrica
			</attr>
    </taxon>
    <taxon id="hCoV-19/Burkina_Faso/7934/2020|EPI_ISL_2289107|2020-12-22|WesternAfrica">
      <date value="2020.9726775956285" direction="forwards" units="years"/>
      <attr name="region">
				WesternAfrica
			</attr>
    </taxon>
    <taxon id="hCoV-19/Burkina_Faso/7795/2021|EPI_ISL_2289121|2021-01-28|WesternAfrica">
      <date value="2021.0739726027398" direction="forwards" units="years"/>
      <attr name="region">
				WesternAfrica
			</attr>
    </taxon>
    <taxon id="hCoV-19/Burkina_Faso/7938/2021|EPI_ISL_2289123|2021-02-03|WesternAfrica">
      <date value="2021.0904109589042" direction="forwards" units="years"/>
      <attr name="region">
				WesternAfrica
			</attr>
    </taxon>
    <taxon id="hCoV-19/USA/OR-TRACE-BENT-011821-695/2021|EPI_ISL_2301442|2021-01-18|NorthAmerica">
      <date value="2021.0465753424658" direction="forwards" units="years"/>
      <attr name="region">
				NorthAmerica
			</attr>
    </taxon>
    <taxon id="hCoV-19/Netherlands/FL-RIVM-34557/2021|EPI_ISL_2302173|2021-05-02|Benelux">
      <date value="2021.331506849315" direction="forwards" units="years"/>
      <attr name="region">
				Benelux
			</attr>
    </taxon>
    <taxon id="hCoV-19/France/IDF-IPP03664/2021|EPI_ISL_2363514|2021-01-21|France">
      <date value="2021.054794520548" direction="forwards" units="years"/>
      <attr name="region">
				France
			</attr>
    </taxon>
    <taxon id="hCoV-19/Belgium/12105150401/2021|EPI_ISL_2365910|2021-03-22|Benelux">
      <date value="2021.2191780821918" direction="forwards" units="years"/>
      <attr name="region">
				Benelux
			</attr>
    </taxon>
    <taxon id="hCoV-19/Indonesia/JK-NIHRD-WGS00051/2021|EPI_ISL_2382403|2021-01-03|APAC">
      <date value="2021.0054794520547" direction="forwards" units="years"/>
      <attr name="region">
				APAC
			</attr>
    </taxon>
    <taxon id="hCoV-19/Belgium/rega-5443/2021|EPI_ISL_2403956|2021-03-22|Benelux">
      <date value="2021.2191780821918" direction="forwards" units="years"/>
      <attr name="region">
				Benelux
			</attr>
    </taxon>
    <taxon id="hCoV-19/Belgium/rega-5484/2021|EPI_ISL_2403997|2021-03-05|Benelux">
      <date value="2021.172602739726" direction="forwards" units="years"/>
      <attr name="region">
				Benelux
			</attr>
    </taxon>
    <taxon id="hCoV-19/Belgium/rega-6126/2021|EPI_ISL_2404564|2021-03-30|Benelux">
      <date value="2021.2410958904109" direction="forwards" units="years"/>
      <attr name="region">
				Benelux
			</attr>
    </taxon>
    <taxon id="hCoV-19/Belgium/rega-6127/2021|EPI_ISL_2404565|2021-03-30|Benelux">
      <date value="2021.2410958904109" direction="forwards" units="years"/>
      <attr name="region">
				Benelux
			</attr>
    </taxon>
    <taxon id="hCoV-19/Belgium/rega-6128/2021|EPI_ISL_2404566|2021-03-30|Benelux">
      <date value="2021.2410958904109" direction="forwards" units="years"/>
      <attr name="region">
				Benelux
			</attr>
    </taxon>
    <taxon id="hCoV-19/Belgium/rega-6129/2021|EPI_ISL_2404567|2021-03-30|Benelux">
      <date value="2021.2410958904109" direction="forwards" units="years"/>
      <attr name="region">
				Benelux
			</attr>
    </taxon>
    <taxon id="hCoV-19/Belgium/rega-6130/2021|EPI_ISL_2404568|2021-03-30|Benelux">
      <date value="2021.2410958904109" direction="forwards" units="years"/>
      <attr name="region">
				Benelux
			</attr>
    </taxon>
    <taxon id="hCoV-19/Belgium/rega-6131/2021|EPI_ISL_2404569|2021-03-30|Benelux">
      <date value="2021.2410958904109" direction="forwards" units="years"/>
      <attr name="region">
				Benelux
			</attr>
    </taxon>
    <taxon id="hCoV-19/Belgium/rega-6132/2021|EPI_ISL_2404570|2021-03-30|Benelux">
      <date value="2021.2410958904109" direction="forwards" units="years"/>
      <attr name="region">
				Benelux
			</attr>
    </taxon>
    <taxon id="hCoV-19/Switzerland/SG-UHB-724906700/2021|EPI_ISL_2484343|2021-01-23|WesternEurope">
      <date value="2021.0602739726028" direction="forwards" units="years"/>
      <attr name="region">
				WesternEurope
			</attr>
    </taxon>
    <taxon id="hCoV-19/Switzerland/SG-UHB-4181240201/2021|EPI_ISL_2484440|2021-01-27|WesternEurope">
      <date value="2021.0712328767124" direction="forwards" units="years"/>
      <attr name="region">
				WesternEurope
			</attr>
    </taxon>
    <taxon id="hCoV-19/Switzerland/SG-UHB-725261100/2021|EPI_ISL_2484541|2021-01-25|WesternEurope">
      <date value="2021.0657534246575" direction="forwards" units="years"/>
      <attr name="region">
				WesternEurope
			</attr>
    </taxon>
    <taxon id="hCoV-19/Switzerland/SG-UHB-4180929701/2021|EPI_ISL_2484554|2021-01-26|WesternEurope">
      <date value="2021.0684931506848" direction="forwards" units="years"/>
      <attr name="region">
				WesternEurope
			</attr>
    </taxon>
    <taxon id="hCoV-19/Switzerland/SG-UHB-4180991001/2021|EPI_ISL_2484555|2021-01-26|WesternEurope">
      <date value="2021.0684931506848" direction="forwards" units="years"/>
      <attr name="region">
				WesternEurope
			</attr>
    </taxon>
    <taxon id="hCoV-19/Switzerland/SG-UHB-724905200/2021|EPI_ISL_2484579|2021-01-23|WesternEurope">
      <date value="2021.0602739726028" direction="forwards" units="years"/>
      <attr name="region">
				WesternEurope
			</attr>
    </taxon>
    <taxon id="hCoV-19/Switzerland/SG-UHB-724905700/2021|EPI_ISL_2484580|2021-01-23|WesternEurope">
      <date value="2021.0602739726028" direction="forwards" units="years"/>
      <attr name="region">
				WesternEurope
			</attr>
    </taxon>
    <taxon id="hCoV-19/Switzerland/AR-UHB-724906500/2021|EPI_ISL_2484581|2021-01-23|WesternEurope">
      <date value="2021.0602739726028" direction="forwards" units="years"/>
      <attr name="region">
				WesternEurope
			</attr>
    </taxon>
    <taxon id="hCoV-19/Switzerland/SG-UHB-724907300/2021|EPI_ISL_2484583|2021-01-23|WesternEurope">
      <date value="2021.0602739726028" direction="forwards" units="years"/>
      <attr name="region">
				WesternEurope
			</attr>
    </taxon>
    <taxon id="hCoV-19/Switzerland/SG-UHB-725714400/2021|EPI_ISL_2484607|2021-01-26|WesternEurope">
      <date value="2021.0684931506848" direction="forwards" units="years"/>
      <attr name="region">
				WesternEurope
			</attr>
    </taxon>
    <taxon id="hCoV-19/France/IDF-CERBAHC-AH3KVTBGXJ-S4/2021|EPI_ISL_2491373|2021-04-12|France">
      <date value="2021.2767123287672" direction="forwards" units="years"/>
      <attr name="region">
				France
			</attr>
    </taxon>
    <taxon id="hCoV-19/Cameroon/ICGEB-CIRCB_16120/2021|EPI_ISL_2504134|2021-01-21|MiddleAfrica">
      <date value="2021.054794520548" direction="forwards" units="years"/>
      <attr name="region">
				MiddleAfrica
			</attr>
    </taxon>
    <taxon id="hCoV-19/France/CVL-HCL021106120501/2021|EPI_ISL_2629297|2021-04-23|France">
      <date value="2021.3068493150686" direction="forwards" units="years"/>
      <attr name="region">
				France
			</attr>
    </taxon>
    <taxon id="hCoV-19/Belgium/rega-7965/2021|EPI_ISL_2832699|2021-04-01|Benelux">
      <date value="2021.2465753424658" direction="forwards" units="years"/>
      <attr name="region">
				Benelux
			</attr>
    </taxon>
    <taxon id="hCoV-19/Benin/249839/2021|EPI_ISL_2932537|2021-01-31|WesternAfrica">
      <date value="2021.0821917808219" direction="forwards" units="years"/>
      <attr name="region">
				WesternAfrica
			</attr>
    </taxon>
    <taxon id="hCoV-19/Benin/248651/2021|EPI_ISL_2958658|2021-01-30|WesternAfrica">
      <date value="2021.0794520547945" direction="forwards" units="years"/>
      <attr name="region">
				WesternAfrica
			</attr>
    </taxon>
    <taxon id="hCoV-19/Benin/250471/2021|EPI_ISL_2958659|2021-01-31|WesternAfrica">
      <date value="2021.0821917808219" direction="forwards" units="years"/>
      <attr name="region">
				WesternAfrica
			</attr>
    </taxon>
    <taxon id="hCoV-19/Benin/250498/2021|EPI_ISL_2958660|2021-01-31|WesternAfrica">
      <date value="2021.0821917808219" direction="forwards" units="years"/>
      <attr name="region">
				WesternAfrica
			</attr>
    </taxon>
    <taxon id="hCoV-19/Benin/250699/2021|EPI_ISL_2958661|2021-02-01|WesternAfrica">
      <date value="2021.0849315068492" direction="forwards" units="years"/>
      <attr name="region">
				WesternAfrica
			</attr>
    </taxon>
    <taxon id="hCoV-19/Benin/251296/2021|EPI_ISL_2958663|2021-02-01|WesternAfrica">
      <date value="2021.0849315068492" direction="forwards" units="years"/>
      <attr name="region">
				WesternAfrica
			</attr>
    </taxon>
    <taxon id="hCoV-19/Benin/251455/2021|EPI_ISL_2958665|2021-02-01|WesternAfrica">
      <date value="2021.0849315068492" direction="forwards" units="years"/>
      <attr name="region">
				WesternAfrica
			</attr>
    </taxon>
    <taxon id="hCoV-19/Benin/252348/2021|EPI_ISL_2958666|2021-02-02|WesternAfrica">
      <date value="2021.0876712328768" direction="forwards" units="years"/>
      <attr name="region">
				WesternAfrica
			</attr>
    </taxon>
    <taxon id="hCoV-19/Benin/253312/2021|EPI_ISL_2958667|2021-02-02|WesternAfrica">
      <date value="2021.0876712328768" direction="forwards" units="years"/>
      <attr name="region">
				WesternAfrica
			</attr>
    </taxon>
    <taxon id="hCoV-19/Benin/254323/2021|EPI_ISL_2958668|2021-02-03|WesternAfrica">
      <date value="2021.0904109589042" direction="forwards" units="years"/>
      <attr name="region">
				WesternAfrica
			</attr>
    </taxon>
    <taxon id="hCoV-19/Benin/255062/2021|EPI_ISL_2958669|2021-02-03|WesternAfrica">
      <date value="2021.0904109589042" direction="forwards" units="years"/>
      <attr name="region">
				WesternAfrica
			</attr>
    </taxon>
    <taxon id="hCoV-19/Benin/255170/2021|EPI_ISL_2958670|2021-02-03|WesternAfrica">
      <date value="2021.0904109589042" direction="forwards" units="years"/>
      <attr name="region">
				WesternAfrica
			</attr>
    </taxon>
    <taxon id="hCoV-19/Benin/312239/2021|EPI_ISL_2958671|2021-03-01|WesternAfrica">
      <date value="2021.1616438356164" direction="forwards" units="years"/>
      <attr name="region">
				WesternAfrica
			</attr>
    </taxon>
    <taxon id="hCoV-19/India/PY-COV2-13520_S57_R1_001/2021|EPI_ISL_3275790|2021-03-05|APAC">
      <date value="2021.172602739726" direction="forwards" units="years"/>
      <attr name="region">
				APAC
			</attr>
    </taxon>
    <taxon id="hCoV-19/Gabon/LPDG655/2021|EPI_ISL_3461132|2021-03-08|MiddleAfrica">
      <date value="2021.1808219178083" direction="forwards" units="years"/>
      <attr name="region">
				MiddleAfrica
			</attr>
    </taxon>
    <taxon id="hCoV-19/Cote_d_Ivoire/BKE2287-bc1/2021|EPI_ISL_3545627|2021-02-25|WesternAfrica">
      <date value="2021.150684931507" direction="forwards" units="years"/>
      <attr name="region">
				WesternAfrica
			</attr>
    </taxon>
    <taxon id="hCoV-19/Cote_d_Ivoire/BKE2307-bc2/2021|EPI_ISL_3545628|2021-02-26|WesternAfrica">
      <date value="2021.1534246575343" direction="forwards" units="years"/>
      <attr name="region">
				WesternAfrica
			</attr>
    </taxon>
    <taxon id="hCoV-19/Cote_d_Ivoire/BKE2197-bc3/2021|EPI_ISL_3545629|2021-02-20|WesternAfrica">
      <date value="2021.13698630137" direction="forwards" units="years"/>
      <attr name="region">
				WesternAfrica
			</attr>
    </taxon>
    <taxon id="hCoV-19/Cote_d_Ivoire/BKE2269-bc15/2021|EPI_ISL_3545630|2021-02-25|WesternAfrica">
      <date value="2021.150684931507" direction="forwards" units="years"/>
      <attr name="region">
				WesternAfrica
			</attr>
    </taxon>
    <taxon id="hCoV-19/Cote_d_Ivoire/BKE2312-bc49/2021|EPI_ISL_3545631|2021-02-26|WesternAfrica">
      <date value="2021.1534246575343" direction="forwards" units="years"/>
      <attr name="region">
				WesternAfrica
			</attr>
    </taxon>
    <taxon id="hCoV-19/Cote_d_Ivoire/BKE2196-bc50/2021|EPI_ISL_3545632|2021-02-22|WesternAfrica">
      <date value="2021.1424657534246" direction="forwards" units="years"/>
      <attr name="region">
				WesternAfrica
			</attr>
    </taxon>
    <taxon id="hCoV-19/Cote_d_Ivoire/BKE2191-bc74/2021|EPI_ISL_3545633|2021-02-22|WesternAfrica">
      <date value="2021.1424657534246" direction="forwards" units="years"/>
      <attr name="region">
				WesternAfrica
			</attr>
    </taxon>
    <taxon id="hCoV-19/Cote_d_Ivoire/BKE2305-bc85/2021|EPI_ISL_3545634|2021-02-26|WesternAfrica">
      <date value="2021.1534246575343" direction="forwards" units="years"/>
      <attr name="region">
				WesternAfrica
			</attr>
    </taxon>
    <taxon id="hCoV-19/Cote_d_Ivoire/BKE1929-bc53/2021|EPI_ISL_3545635|2021-02-05|WesternAfrica">
      <date value="2021.0958904109589" direction="forwards" units="years"/>
      <attr name="region">
				WesternAfrica
			</attr>
    </taxon>
    <taxon id="hCoV-19/Cote_d_Ivoire/BKE2088-bc54/2021|EPI_ISL_3545636|2021-02-16|WesternAfrica">
      <date value="2021.1260273972603" direction="forwards" units="years"/>
      <attr name="region">
				WesternAfrica
			</attr>
    </taxon>
    <taxon id="hCoV-19/Cote_d_Ivoire/BKE2119-bc78/2021|EPI_ISL_3545637|2021-02-17|WesternAfrica">
      <date value="2021.1287671232876" direction="forwards" units="years"/>
      <attr name="region">
				WesternAfrica
			</attr>
    </taxon>
    <taxon id="hCoV-19/Cote_d_Ivoire/BKE2243-bc10/2021|EPI_ISL_3545643|2021-02-24|WesternAfrica">
      <date value="2021.1479452054793" direction="forwards" units="years"/>
      <attr name="region">
				WesternAfrica
			</attr>
    </taxon>
    <taxon id="hCoV-19/Cote_d_Ivoire/BKE2247-bc46/2021|EPI_ISL_3545644|2021-02-24|WesternAfrica">
      <date value="2021.1479452054793" direction="forwards" units="years"/>
      <attr name="region">
				WesternAfrica
			</attr>
    </taxon>
    <taxon id="hCoV-19/Cote_d_Ivoire/BKE1661-bc58/2021|EPI_ISL_3545645|2021-01-19|WesternAfrica">
      <date value="2021.0493150684931" direction="forwards" units="years"/>
      <attr name="region">
				WesternAfrica
			</attr>
    </taxon>
    <taxon id="hCoV-19/Cote_d_Ivoire/BKE2230-bc81/2021|EPI_ISL_3545646|2021-02-22|WesternAfrica">
      <date value="2021.1424657534246" direction="forwards" units="years"/>
      <attr name="region">
				WesternAfrica
			</attr>
    </taxon>
    <taxon id="hCoV-19/Cote_d_Ivoire/BKE2232-bc93/2021|EPI_ISL_3545647|2021-02-22|WesternAfrica">
      <date value="2021.1424657534246" direction="forwards" units="years"/>
      <attr name="region">
				WesternAfrica
			</attr>
    </taxon>
    <taxon id="hCoV-19/Cote_d_Ivoire/BKE2842-bc14/2021|EPI_ISL_3631586|2021-03-22|WesternAfrica">
      <date value="2021.2191780821918" direction="forwards" units="years"/>
      <attr name="region">
				WesternAfrica
			</attr>
    </taxon>
    <taxon id="hCoV-19/Cote_d_Ivoire/BKE3553-bc74/2021|EPI_ISL_3631588|2021-04-20|WesternAfrica">
      <date value="2021.2986301369863" direction="forwards" units="years"/>
      <attr name="region">
				WesternAfrica
			</attr>
    </taxon>
    <taxon id="hCoV-19/Togo/NMIMR-21-TGS-070/2021|EPI_ISL_3914909|2021-03-04|WesternAfrica">
      <date value="2021.1698630136987" direction="forwards" units="years"/>
      <attr name="region">
				WesternAfrica
			</attr>
    </taxon>
    <taxon id="hCoV-19/Togo/NMIMR-21-TGS-110/2021|EPI_ISL_3914952|2021-03-09|WesternAfrica">
      <date value="2021.1835616438357" direction="forwards" units="years"/>
      <attr name="region">
				WesternAfrica
			</attr>
    </taxon>
    <taxon id="IMS-10025-CVDP-00310||2021-01-25|Germany">
      <date value="2021.0657534246575" direction="forwards" units="years"/>
      <attr name="region">
				Germany
			</attr>
    </taxon>
    <taxon id="IMS-10033-CVDP-00016||2021-01-24|Germany">
      <date value="2021.0630136986301" direction="forwards" units="years"/>
      <attr name="region">
				Germany
			</attr>
    </taxon>
    <taxon id="IMS-10122-CVDP-00729||2021-01-29|Germany">
      <date value="2021.0767123287671" direction="forwards" units="years"/>
      <attr name="region">
				Germany
			</attr>
    </taxon>
    <taxon id="IMS-10173-CVDP-341FE4AE-F7B9-4772-81F9-22A364862724||2021-01-16|Germany">
      <date value="2021.041095890411" direction="forwards" units="years"/>
      <attr name="region">
				Germany
			</attr>
    </taxon>
    <taxon id="IMS-10020-CVDP-134B7148-7B01-480B-BF4D-2AF63DD0E135||2021-02-11|Germany">
      <date value="2021.1123287671232" direction="forwards" units="years"/>
      <attr name="region">
				Germany
			</attr>
    </taxon>
    <taxon id="IMS-10122-CVDP-EA29479F-BDCB-425C-9414-0382470EAA0E||2021-02-18|Germany">
      <date value="2021.131506849315" direction="forwards" units="years"/>
      <attr name="region">
				Germany
			</attr>
    </taxon>
    <taxon id="IMS-10020-CVDP-3884189E-333D-4F12-AF2A-002F71AC6E17||2021-02-12|Germany">
      <date value="2021.1150684931506" direction="forwards" units="years"/>
      <attr name="region">
				Germany
			</attr>
    </taxon>
    <taxon id="IMS-10122-CVDP-6EA788F9-EDC7-448A-9418-649F5F681F0F||2021-02-19|Germany">
      <date value="2021.1342465753426" direction="forwards" units="years"/>
      <attr name="region">
				Germany
			</attr>
    </taxon>
    <taxon id="IMSSC2-71-2021-00046_21-02446_masked_consensus_v3.0.1-4-gcc47ba2f||2021-02-07|Germany">
      <date value="2021.1013698630136" direction="forwards" units="years"/>
      <attr name="region">
				Germany
			</attr>
    </taxon>
    <taxon id="IMS-10020-CVDP-A25EF954-1B1D-4F42-9834-A4A640B03E31||2021-02-18|Germany">
      <date value="2021.131506849315" direction="forwards" units="years"/>
      <attr name="region">
				Germany
			</attr>
    </taxon>
    <taxon id="IMS-10020-CVDP-34FCA668-424B-4465-9C52-3E8359376825||2021-02-24|Germany">
      <date value="2021.1479452054793" direction="forwards" units="years"/>
      <attr name="region">
				Germany
			</attr>
    </taxon>
    <taxon id="IMS-10013-CVDP-05E17D5F-50EA-4A97-94E4-C5F18229BB7D||2021-02-25|Germany">
      <date value="2021.150684931507" direction="forwards" units="years"/>
      <attr name="region">
				Germany
			</attr>
    </taxon>
    <taxon id="IMS-10116-CVDP-A7932944-2FEC-4E8F-AB64-EA0FEBD0C368||2021-02-25|Germany">
      <date value="2021.150684931507" direction="forwards" units="years"/>
      <attr name="region">
				Germany
			</attr>
    </taxon>
    <taxon id="IMS-10115-CVDP-813B0769-52E5-4473-AF5E-59F04681F6EA||2021-03-01|Germany">
      <date value="2021.1616438356164" direction="forwards" units="years"/>
      <attr name="region">
				Germany
			</attr>
    </taxon>
    <taxon id="IMS-10122-CVDP-FD981221-E5F2-4AC8-BAA3-0822BB22D6C4||2021-03-03|Germany">
      <date value="2021.1671232876713" direction="forwards" units="years"/>
      <attr name="region">
				Germany
			</attr>
    </taxon>
    <taxon id="IMS-10116-CVDP-282C428F-1785-4D8E-915D-AC4005169281||2021-03-08|Germany">
      <date value="2021.1808219178083" direction="forwards" units="years"/>
      <attr name="region">
				Germany
			</attr>
    </taxon>
    <taxon id="IMS-10375-CVDP-A8D50211-B0EF-4D49-9699-3EF7C609DB80||2021-01-14|Germany">
      <date value="2021.035616438356" direction="forwards" units="years"/>
      <attr name="region">
				Germany
			</attr>
    </taxon>
    <taxon id="IMS-10375-CVDP-C3511CBB-3546-4384-A6DA-C00317155399||2021-01-20|Germany">
      <date value="2021.0520547945205" direction="forwards" units="years"/>
      <attr name="region">
				Germany
			</attr>
    </taxon>
    <taxon id="IMS-10375-CVDP-037A0420-3F19-4B20-871F-5D5E5BA422EC||2021-01-06|Germany">
      <date value="2021.013698630137" direction="forwards" units="years"/>
      <attr name="region">
				Germany
			</attr>
    </taxon>
    <taxon id="IMS-10375-CVDP-1295C7D1-A5D7-4B1C-B5E1-90340E5F03C1||2021-01-06|Germany">
      <date value="2021.013698630137" direction="forwards" units="years"/>
      <attr name="region">
				Germany
			</attr>
    </taxon>
    <taxon id="IMS-10375-CVDP-E9741D82-0B19-447D-901D-B3670CAE6A5A||2021-01-06|Germany">
      <date value="2021.013698630137" direction="forwards" units="years"/>
      <attr name="region">
				Germany
			</attr>
    </taxon>
    <taxon id="IMS-10375-CVDP-6551F1EB-3654-41E1-A361-D7CC31AD498D||2021-01-22|Germany">
      <date value="2021.0575342465754" direction="forwards" units="years"/>
      <attr name="region">
				Germany
			</attr>
    </taxon>
    <taxon id="IMS-10375-CVDP-7102E95C-FDC4-4FD0-BA85-2A9FA8177F4A||2021-01-23|Germany">
      <date value="2021.0602739726028" direction="forwards" units="years"/>
      <attr name="region">
				Germany
			</attr>
    </taxon>
    <taxon id="IMS-10375-CVDP-C6C9EE94-AC5F-4D8B-B4C6-6DA5C481AE90||2021-01-22|Germany">
      <date value="2021.0575342465754" direction="forwards" units="years"/>
      <attr name="region">
				Germany
			</attr>
    </taxon>
    <taxon id="IMS-10375-CVDP-13541D55-70D3-43F2-9726-EB3DF2A91C2A||2021-01-24|Germany">
      <date value="2021.0630136986301" direction="forwards" units="years"/>
      <attr name="region">
				Germany
			</attr>
    </taxon>
    <taxon id="IMS-10375-CVDP-FA8FDA8A-D00F-4A18-B583-8B825266A475||2021-01-26|Germany">
      <date value="2021.0684931506848" direction="forwards" units="years"/>
      <attr name="region">
				Germany
			</attr>
    </taxon>
    <taxon id="IMS-10375-CVDP-48A5BDD1-846A-4EDC-890D-DDA85E4101C7||2021-01-25|Germany">
      <date value="2021.0657534246575" direction="forwards" units="years"/>
      <attr name="region">
				Germany
			</attr>
    </taxon>
    <taxon id="IMS-10375-CVDP-440214A4-D695-416A-BBD6-05A6DBBDE21F||2021-01-28|Germany">
      <date value="2021.0739726027398" direction="forwards" units="years"/>
      <attr name="region">
				Germany
			</attr>
    </taxon>
    <taxon id="IMS-10375-CVDP-73097E3B-3FA0-4D84-B776-79D0246A8549||2021-01-27|Germany">
      <date value="2021.0712328767124" direction="forwards" units="years"/>
      <attr name="region">
				Germany
			</attr>
    </taxon>
    <taxon id="IMS-10375-CVDP-E4D4A506-6FE6-43E6-8064-AB66047706EC||2021-01-28|Germany">
      <date value="2021.0739726027398" direction="forwards" units="years"/>
      <attr name="region">
				Germany
			</attr>
    </taxon>
    <taxon id="IMS-10375-CVDP-4D473033-0383-4CA7-93E0-2E6ED38484F4||2021-01-29|Germany">
      <date value="2021.0767123287671" direction="forwards" units="years"/>
      <attr name="region">
				Germany
			</attr>
    </taxon>
    <taxon id="IMS-10375-CVDP-19BE4B03-7AA0-4FCF-AF0A-170EDFC3BEB9||2021-01-29|Germany">
      <date value="2021.0767123287671" direction="forwards" units="years"/>
      <attr name="region">
				Germany
			</attr>
    </taxon>
    <taxon id="IMS-10375-CVDP-B2BEFB1D-3110-41DA-9927-92E6C6DD7898||2021-01-31|Germany">
      <date value="2021.0821917808219" direction="forwards" units="years"/>
      <attr name="region">
				Germany
			</attr>
    </taxon>
    <taxon id="IMS-10375-CVDP-19B5D4B7-0F79-443F-ABB1-F85DB924137B||2021-02-01|Germany">
      <date value="2021.0849315068492" direction="forwards" units="years"/>
      <attr name="region">
				Germany
			</attr>
    </taxon>
    <taxon id="IMS-10375-CVDP-5A1B5773-08C3-49F7-804C-F53276CD9FF5||2021-02-02|Germany">
      <date value="2021.0876712328768" direction="forwards" units="years"/>
      <attr name="region">
				Germany
			</attr>
    </taxon>
    <taxon id="IMS-10375-CVDP-0B9DA82A-C97F-4A8F-8194-6DC95D909EBD||2021-02-02|Germany">
      <date value="2021.0876712328768" direction="forwards" units="years"/>
      <attr name="region">
				Germany
			</attr>
    </taxon>
    <taxon id="IMS-10375-CVDP-D7A8C77A-BAD5-4CCF-A611-4B3CE5F30F74||2021-02-01|Germany">
      <date value="2021.0849315068492" direction="forwards" units="years"/>
      <attr name="region">
				Germany
			</attr>
    </taxon>
    <taxon id="IMS-10375-CVDP-A2FD6AB2-6FA1-4503-9653-B28F2D643FF7||2021-02-05|Germany">
      <date value="2021.0958904109589" direction="forwards" units="years"/>
      <attr name="region">
				Germany
			</attr>
    </taxon>
    <taxon id="IMS-10375-CVDP-86DA3ED0-6A9C-447D-BE70-3D0BDC83152F||2021-02-03|Germany">
      <date value="2021.0904109589042" direction="forwards" units="years"/>
      <attr name="region">
				Germany
			</attr>
    </taxon>
    <taxon id="IMS-10375-CVDP-7808CFF5-8334-47B8-8C97-6BF36DA63522||2021-02-04|Germany">
      <date value="2021.0931506849315" direction="forwards" units="years"/>
      <attr name="region">
				Germany
			</attr>
    </taxon>
    <taxon id="IMS-10375-CVDP-7B14062B-0CD0-4FBE-AE48-E50AD118D125||2021-02-05|Germany">
      <date value="2021.0958904109589" direction="forwards" units="years"/>
      <attr name="region">
				Germany
			</attr>
    </taxon>
    <taxon id="IMS-10375-CVDP-BF5C9EDD-F486-4445-979B-009E6C8692FD||2021-02-09|Germany">
      <date value="2021.1068493150685" direction="forwards" units="years"/>
      <attr name="region">
				Germany
			</attr>
    </taxon>
    <taxon id="IMS-10375-CVDP-04010F62-F9CB-4F99-A03B-593C7DE36032||2021-02-08|Germany">
      <date value="2021.1041095890412" direction="forwards" units="years"/>
      <attr name="region">
				Germany
			</attr>
    </taxon>
    <taxon id="IMS-10375-CVDP-5F17BDA0-13DF-48E9-B490-693CFD53AEFE||2021-02-08|Germany">
      <date value="2021.1041095890412" direction="forwards" units="years"/>
      <attr name="region">
				Germany
			</attr>
    </taxon>
    <taxon id="IMS-10375-CVDP-B4EDF83E-2AB0-41B9-A24B-891D7FF702EE||2021-02-09|Germany">
      <date value="2021.1068493150685" direction="forwards" units="years"/>
      <attr name="region">
				Germany
			</attr>
    </taxon>
    <taxon id="IMS-10375-CVDP-D25D6F12-831D-4B8B-9B6B-920F3510C012||2021-02-05|Germany">
      <date value="2021.0958904109589" direction="forwards" units="years"/>
      <attr name="region">
				Germany
			</attr>
    </taxon>
    <taxon id="IMS-10375-CVDP-2BA6DDFB-3CCA-41B8-A768-9A2DF820B76D||2021-02-09|Germany">
      <date value="2021.1068493150685" direction="forwards" units="years"/>
      <attr name="region">
				Germany
			</attr>
    </taxon>
    <taxon id="IMS-10375-CVDP-9D110157-BDBE-4803-8422-FD383FC0644B||2021-02-10|Germany">
      <date value="2021.109589041096" direction="forwards" units="years"/>
      <attr name="region">
				Germany
			</attr>
    </taxon>
    <taxon id="IMS-10375-CVDP-44AE4CD2-5EA3-48B7-A189-187471AE3A4D||2021-02-10|Germany">
      <date value="2021.109589041096" direction="forwards" units="years"/>
      <attr name="region">
				Germany
			</attr>
    </taxon>
    <taxon id="IMS-10272-CVDP-796CF6F5-C1AB-4B34-BE47-88E58356FB22||2021-02-18|Germany">
      <date value="2021.131506849315" direction="forwards" units="years"/>
      <attr name="region">
				Germany
			</attr>
    </taxon>
    <taxon id="IMS-10293-CVDP-7D5873CB-61A4-44FF-AB2A-0E7169C938A0||2021-02-19|Germany">
      <date value="2021.1342465753426" direction="forwards" units="years"/>
      <attr name="region">
				Germany
			</attr>
    </taxon>
    <taxon id="IMS-10293-CVDP-1D6161F8-E2C6-4B1D-B7C4-868DE969A812||2021-02-15|Germany">
      <date value="2021.123287671233" direction="forwards" units="years"/>
      <attr name="region">
				Germany
			</attr>
    </taxon>
    <taxon id="IMS-10122-CVDP-7283995A-A414-4332-A14A-23199EE97F5C||2021-03-15|Germany">
      <date value="2021.2" direction="forwards" units="years"/>
      <attr name="region">
				Germany
			</attr>
    </taxon>
    <taxon id="IMS-10122-CVDP-DB035B72-C164-4280-A900-F66137487DF0||2021-03-12|Germany">
      <date value="2021.1917808219177" direction="forwards" units="years"/>
      <attr name="region">
				Germany
			</attr>
    </taxon>
    <taxon id="IMS-10375-CVDP-4B6E6EA3-8CC8-4198-B190-A4C7486146A1||2021-02-17|Germany">
      <date value="2021.1287671232876" direction="forwards" units="years"/>
      <attr name="region">
				Germany
			</attr>
    </taxon>
    <taxon id="IMS-10375-CVDP-BE46774C-0827-4589-811D-060C872143D9||2021-02-17|Germany">
      <date value="2021.1287671232876" direction="forwards" units="years"/>
      <attr name="region">
				Germany
			</attr>
    </taxon>
    <taxon id="IMS-10375-CVDP-B314A4AF-6053-4019-A914-2D8811807D50||2021-02-18|Germany">
      <date value="2021.131506849315" direction="forwards" units="years"/>
      <attr name="region">
				Germany
			</attr>
    </taxon>
    <taxon id="IMS-10375-CVDP-1BE885D0-69DA-47BE-B81E-A56247C34C1E||2021-02-12|Germany">
      <date value="2021.1150684931506" direction="forwards" units="years"/>
      <attr name="region">
				Germany
			</attr>
    </taxon>
    <taxon id="IMS-10013-CVDP-6E7A5718-9906-4DAA-A58B-3688FDECE097||2021-03-04|Germany">
      <date value="2021.1698630136987" direction="forwards" units="years"/>
      <attr name="region">
				Germany
			</attr>
    </taxon>
    <taxon id="IMS-10033-CVDP-39C4EB50-1AFC-4C1B-90C1-F70EE976BDB6||2021-03-13|Germany">
      <date value="2021.194520547945" direction="forwards" units="years"/>
      <attr name="region">
				Germany
			</attr>
    </taxon>
    <taxon id="IMS-10122-CVDP-055FAC47-67B2-4397-B10F-09E2EE95AA1A||2021-02-21|Germany">
      <date value="2021.1397260273973" direction="forwards" units="years"/>
      <attr name="region">
				Germany
			</attr>
    </taxon>
    <taxon id="IMS-10375-CVDP-8D423EE9-8DD5-452C-98CD-1B047C269AC5||2021-02-26|Germany">
      <date value="2021.1534246575343" direction="forwards" units="years"/>
      <attr name="region">
				Germany
			</attr>
    </taxon>
    <taxon id="IMS-10375-CVDP-D5DC7FCE-5E8E-419B-A310-9932A93E11BF||2021-02-25|Germany">
      <date value="2021.150684931507" direction="forwards" units="years"/>
      <attr name="region">
				Germany
			</attr>
    </taxon>
    <taxon id="IMS-10375-CVDP-9C0B4483-46B3-476C-8B07-095D07A7B566||2021-02-26|Germany">
      <date value="2021.1534246575343" direction="forwards" units="years"/>
      <attr name="region">
				Germany
			</attr>
    </taxon>
    <taxon id="IMS-10375-CVDP-8041B179-E868-403D-9094-017F6099373B||2021-02-23|Germany">
      <date value="2021.145205479452" direction="forwards" units="years"/>
      <attr name="region">
				Germany
			</attr>
    </taxon>
    <taxon id="IMS-10375-CVDP-BB74D415-42BD-4D7E-98B8-052C0A4864C4||2021-02-23|Germany">
      <date value="2021.145205479452" direction="forwards" units="years"/>
      <attr name="region">
				Germany
			</attr>
    </taxon>
    <taxon id="IMS-10375-CVDP-B501D917-22FB-4380-8D56-761EB3F8480C||2021-03-11|Germany">
      <date value="2021.1890410958904" direction="forwards" units="years"/>
      <attr name="region">
				Germany
			</attr>
    </taxon>
    <taxon id="IMS-10375-CVDP-556CA251-0732-42C3-B4FF-64D5049CBED6||2021-02-22|Germany">
      <date value="2021.1424657534246" direction="forwards" units="years"/>
      <attr name="region">
				Germany
			</attr>
    </taxon>
    <taxon id="IMS-10020-CVDP-C57FE297-DA80-4DE1-9DB4-E05B64154289||2021-03-11|Germany">
      <date value="2021.1890410958904" direction="forwards" units="years"/>
      <attr name="region">
				Germany
			</attr>
    </taxon>
    <taxon id="IMS-10122-CVDP-076C5554-39D9-4409-947E-34F45071D3D7||2021-03-16|Germany">
      <date value="2021.2027397260274" direction="forwards" units="years"/>
      <attr name="region">
				Germany
			</attr>
    </taxon>
    <taxon id="IMS-10122-CVDP-C24E2025-3F0A-4EC0-9804-B1B2A0EAE02F||2021-03-17|Germany">
      <date value="2021.2054794520548" direction="forwards" units="years"/>
      <attr name="region">
				Germany
			</attr>
    </taxon>
    <taxon id="IMS-10122-CVDP-D8CDD5EA-9BB2-4EBC-A397-D1C076A62BC0||2021-03-16|Germany">
      <date value="2021.2027397260274" direction="forwards" units="years"/>
      <attr name="region">
				Germany
			</attr>
    </taxon>
    <taxon id="IMS-10122-CVDP-E2A59D9F-1ADA-4D0D-81BE-0EB158FAFDC6||2021-03-17|Germany">
      <date value="2021.2054794520548" direction="forwards" units="years"/>
      <attr name="region">
				Germany
			</attr>
    </taxon>
    <taxon id="IMS-10122-CVDP-D4F5BCF1-2AD9-4D55-AFDA-C2F50FAA0B02||2021-03-18|Germany">
      <date value="2021.2082191780821" direction="forwards" units="years"/>
      <attr name="region">
				Germany
			</attr>
    </taxon>
    <taxon id="IMS-10122-CVDP-602AB31C-F84A-40E5-B4DD-64D7A1E46BA9||2021-03-22|Germany">
      <date value="2021.2191780821918" direction="forwards" units="years"/>
      <attr name="region">
				Germany
			</attr>
    </taxon>
    <taxon id="IMS-10013-CVDP-71780C10-3F03-41B6-93EB-EFFC7B81E572||2021-03-19|Germany">
      <date value="2021.2109589041097" direction="forwards" units="years"/>
      <attr name="region">
				Germany
			</attr>
    </taxon>
    <taxon id="IMS-10117-CVDP-7A281E46-768E-4F5A-A547-1511B447BE20||2021-03-10|Germany">
      <date value="2021.186301369863" direction="forwards" units="years"/>
      <attr name="region">
				Germany
			</attr>
    </taxon>
    <taxon id="IMS-10117-CVDP-7A900FFD-3C62-4B69-81B6-B5D67C90E286||2021-03-03|Germany">
      <date value="2021.1671232876713" direction="forwards" units="years"/>
      <attr name="region">
				Germany
			</attr>
    </taxon>
    <taxon id="IMS-10116-CVDP-022D10BA-3AFB-4313-BD19-6835D722CBA2||2021-03-24|Germany">
      <date value="2021.2246575342465" direction="forwards" units="years"/>
      <attr name="region">
				Germany
			</attr>
    </taxon>
    <taxon id="IMS-10004-CVDP-782C15BB-CC4D-4ADF-B983-851604B3CCDF||2021-03-11|Germany">
      <date value="2021.1890410958904" direction="forwards" units="years"/>
      <attr name="region">
				Germany
			</attr>
    </taxon>
    <taxon id="IMS-10004-CVDP-4C5BAA8D-4850-4937-94FF-3EF8B067D3C4||2021-03-12|Germany">
      <date value="2021.1917808219177" direction="forwards" units="years"/>
      <attr name="region">
				Germany
			</attr>
    </taxon>
    <taxon id="IMS-10004-CVDP-C2FD4282-FE1C-4572-A1C6-652E4A5B3DB2||2021-03-12|Germany">
      <date value="2021.1917808219177" direction="forwards" units="years"/>
      <attr name="region">
				Germany
			</attr>
    </taxon>
    <taxon id="IMS-10117-CVDP-ACE93FE7-5187-49AD-A76D-E8ED35D9FD24||2021-03-18|Germany">
      <date value="2021.2082191780821" direction="forwards" units="years"/>
      <attr name="region">
				Germany
			</attr>
    </taxon>
    <taxon id="IMS-10117-CVDP-604F1081-9CA6-4C47-B6D5-B61484CEBCE9||2021-03-18|Germany">
      <date value="2021.2082191780821" direction="forwards" units="years"/>
      <attr name="region">
				Germany
			</attr>
    </taxon>
    <taxon id="IMS-10020-CVDP-6F144E17-80DD-4BF2-B5AD-FA9A463695FB||2021-03-27|Germany">
      <date value="2021.2328767123288" direction="forwards" units="years"/>
      <attr name="region">
				Germany
			</attr>
    </taxon>
    <taxon id="IMS-10020-CVDP-66AABA7A-1969-407C-96B9-FC585FC60F89||2021-03-28|Germany">
      <date value="2021.2356164383561" direction="forwards" units="years"/>
      <attr name="region">
				Germany
			</attr>
    </taxon>
    <taxon id="IMS-10209-CVDP-6F72DDD1-2651-4BE5-A421-CB0378DF3550||2021-03-14|Germany">
      <date value="2021.1972602739727" direction="forwards" units="years"/>
      <attr name="region">
				Germany
			</attr>
    </taxon>
    <taxon id="IMS-10225-CVDP-E9AB812E-FDC8-4C69-991B-C76F55F12548||2021-03-04|Germany">
      <date value="2021.1698630136987" direction="forwards" units="years"/>
      <attr name="region">
				Germany
			</attr>
    </taxon>
    <taxon id="IMS-10225-CVDP-8120D6F8-A315-493A-B703-929269373CCA||2021-03-04|Germany">
      <date value="2021.1698630136987" direction="forwards" units="years"/>
      <attr name="region">
				Germany
			</attr>
    </taxon>
    <taxon id="IMS-10225-CVDP-02C9E603-9303-4424-83D8-D5692346B284||2021-03-04|Germany">
      <date value="2021.1698630136987" direction="forwards" units="years"/>
      <attr name="region">
				Germany
			</attr>
    </taxon>
    <taxon id="IMS-10116-CVDP-8FFFDC66-BE4E-41A4-828D-BC4AA021AF6F||2021-03-29|Germany">
      <date value="2021.2383561643835" direction="forwards" units="years"/>
      <attr name="region">
				Germany
			</attr>
    </taxon>
    <taxon id="IMS-10116-CVDP-917D10B3-FAAF-4F68-9DA8-77D496D7CCD4||2021-03-24|Germany">
      <date value="2021.2246575342465" direction="forwards" units="years"/>
      <attr name="region">
				Germany
			</attr>
    </taxon>
    <taxon id="IMS-10338-CVDP-8129BB8F-52C3-4B4F-B360-65B4C20D7221||2021-03-06|Germany">
      <date value="2021.1753424657534" direction="forwards" units="years"/>
      <attr name="region">
				Germany
			</attr>
    </taxon>
    <taxon id="IMS-10122-CVDP-1B9C68B4-4D5F-4B63-B88B-21F9CFBC3BD3||2021-03-23|Germany">
      <date value="2021.2219178082191" direction="forwards" units="years"/>
      <attr name="region">
				Germany
			</attr>
    </taxon>
    <taxon id="IMS-10116-CVDP-00038F87-8D71-453C-B560-8A06804EC17B||2021-03-18|Germany">
      <date value="2021.2082191780821" direction="forwards" units="years"/>
      <attr name="region">
				Germany
			</attr>
    </taxon>
    <taxon id="IMS-10116-CVDP-32FA8E7D-7A5D-4C86-AFC3-00675B3F4559||2021-03-30|Germany">
      <date value="2021.2410958904109" direction="forwards" units="years"/>
      <attr name="region">
				Germany
			</attr>
    </taxon>
    <taxon id="IMS-10116-CVDP-5DAC9750-C670-4AB6-A258-C71CF72FAE28||2021-04-01|Germany">
      <date value="2021.2465753424658" direction="forwards" units="years"/>
      <attr name="region">
				Germany
			</attr>
    </taxon>
    <taxon id="IMS-10013-CVDP-243D9E8E-ED5D-485E-B156-7BC49F48F480||2021-03-24|Germany">
      <date value="2021.2246575342465" direction="forwards" units="years"/>
      <attr name="region">
				Germany
			</attr>
    </taxon>
    <taxon id="IMS-10020-CVDP-0515F512-6675-417F-895C-96B7CD560EAF||2021-04-03|Germany">
      <date value="2021.2520547945205" direction="forwards" units="years"/>
      <attr name="region">
				Germany
			</attr>
    </taxon>
    <taxon id="IMS-10122-CVDP-27AB6A69-981A-49F3-B18B-816E8F6384C8||2021-03-31|Germany">
      <date value="2021.2438356164384" direction="forwards" units="years"/>
      <attr name="region">
				Germany
			</attr>
    </taxon>
    <taxon id="IMS-10122-CVDP-D2785968-0299-4EB6-9992-70BD7C532C80||2021-03-31|Germany">
      <date value="2021.2438356164384" direction="forwards" units="years"/>
      <attr name="region">
				Germany
			</attr>
    </taxon>
    <taxon id="IMS-10020-CVDP-349D4D13-753A-419F-A945-C07909E4ACDE||2021-04-08|Germany">
      <date value="2021.2657534246575" direction="forwards" units="years"/>
      <attr name="region">
				Germany
			</attr>
    </taxon>
    <taxon id="IMS-10020-CVDP-3ED08BED-DC58-4A51-9294-5917BADAF8AA||2021-04-07|Germany">
      <date value="2021.2630136986302" direction="forwards" units="years"/>
      <attr name="region">
				Germany
			</attr>
    </taxon>
    <taxon id="IMS-10020-CVDP-CFCB3D8C-5BA9-4C99-BA5F-8D528B3CB228||2021-04-08|Germany">
      <date value="2021.2657534246575" direction="forwards" units="years"/>
      <attr name="region">
				Germany
			</attr>
    </taxon>
    <taxon id="IMS-10020-CVDP-7F557C4A-407A-49A2-9407-B80A968E65E8||2021-04-10|Germany">
      <date value="2021.2712328767122" direction="forwards" units="years"/>
      <attr name="region">
				Germany
			</attr>
    </taxon>
    <taxon id="IMS-10013-CVDP-CA1424B1-CAFB-4BC7-B76D-7BAEAF4E204A||2021-03-27|Germany">
      <date value="2021.2328767123288" direction="forwards" units="years"/>
      <attr name="region">
				Germany
			</attr>
    </taxon>
    <taxon id="IMS-10033-CVDP-D2D17FF4-63D8-468A-B4E4-05C831BE49DE||2021-03-30|Germany">
      <date value="2021.2410958904109" direction="forwards" units="years"/>
      <attr name="region">
				Germany
			</attr>
    </taxon>
    <taxon id="IMS-10033-CVDP-DF3D3223-34E1-4B3B-ADCC-AFCEC6101207||2021-04-06|Germany">
      <date value="2021.2602739726028" direction="forwards" units="years"/>
      <attr name="region">
				Germany
			</attr>
    </taxon>
    <taxon id="IMS-10178-CVDP-A2EED1B1-E7D6-467D-B839-A8AB47E78C8E||2021-03-26|Germany">
      <date value="2021.2301369863014" direction="forwards" units="years"/>
      <attr name="region">
				Germany
			</attr>
    </taxon>
    <taxon id="IMS-10183-CVDP-AB25B829-98F6-43D4-A054-B0DAB3B49B03||2021-04-13|Germany">
      <date value="2021.2794520547945" direction="forwards" units="years"/>
      <attr name="region">
				Germany
			</attr>
    </taxon>
    <taxon id="IMS-10183-CVDP-665E5951-73C2-4F89-B0CE-28318170B1ED||2021-04-13|Germany">
      <date value="2021.2794520547945" direction="forwards" units="years"/>
      <attr name="region">
				Germany
			</attr>
    </taxon>
    <taxon id="IMS-10272-CVDP-C2B12CFB-E086-4A87-9FF0-FBA9A2F17CEE||2021-03-24|Germany">
      <date value="2021.2246575342465" direction="forwards" units="years"/>
      <attr name="region">
				Germany
			</attr>
    </taxon>
    <taxon id="IMS-10117-CVDP-78FDFC7F-275A-4B0D-ADB8-54909B4AE44B||2021-04-02|Germany">
      <date value="2021.2493150684932" direction="forwards" units="years"/>
      <attr name="region">
				Germany
			</attr>
    </taxon>
    <taxon id="IMS-10122-CVDP-C9EA1C29-4E2E-432E-8091-7FE942F664A3||2021-04-13|Germany">
      <date value="2021.2794520547945" direction="forwards" units="years"/>
      <attr name="region">
				Germany
			</attr>
    </taxon>
    <taxon id="IMS-10116-CVDP-8F990E8D-2E29-4347-BB12-EC54850023C9||2021-04-12|Germany">
      <date value="2021.2767123287672" direction="forwards" units="years"/>
      <attr name="region">
				Germany
			</attr>
    </taxon>
    <taxon id="IMS-10122-CVDP-C26B15BF-3DAA-463D-86E1-E99A31A7A89C||2021-04-16|Germany">
      <date value="2021.2876712328766" direction="forwards" units="years"/>
      <attr name="region">
				Germany
			</attr>
    </taxon>
    <taxon id="IMS-10013-CVDP-0730F8FA-DE0C-4179-B692-2F15E75A1586||2021-04-08|Germany">
      <date value="2021.2657534246575" direction="forwards" units="years"/>
      <attr name="region">
				Germany
			</attr>
    </taxon>
    <taxon id="IMS-10013-CVDP-FD8A051A-6293-4F06-9BA2-9CABC3AFCE9F||2021-04-10|Germany">
      <date value="2021.2712328767122" direction="forwards" units="years"/>
      <attr name="region">
				Germany
			</attr>
    </taxon>
    <taxon id="IMS-10004-CVDP-2197B050-3842-4AF0-A91B-BAEBF5ECC8A7||2021-04-14|Germany">
      <date value="2021.282191780822" direction="forwards" units="years"/>
      <attr name="region">
				Germany
			</attr>
    </taxon>
    <taxon id="IMS-10150-CVDP-838C4682-F538-4DD9-B465-BB4D674D2D5F||2021-04-23|Germany">
      <date value="2021.3068493150686" direction="forwards" units="years"/>
      <attr name="region">
				Germany
			</attr>
    </taxon>
    <taxon id="IMS-10116-CVDP-9441EE6D-BBAD-4333-AF43-EFA877D1D8B7||2021-04-27|Germany">
      <date value="2021.317808219178" direction="forwards" units="years"/>
      <attr name="region">
				Germany
			</attr>
    </taxon>
    <taxon id="IMS-10116-CVDP-209548DD-2F00-41A7-8ED5-C60887C1FB41||2021-04-27|Germany">
      <date value="2021.317808219178" direction="forwards" units="years"/>
      <attr name="region">
				Germany
			</attr>
    </taxon>
    <taxon id="IMS-10116-CVDP-26BFECBE-94B2-4298-B500-E3A326786243||2021-04-27|Germany">
      <date value="2021.317808219178" direction="forwards" units="years"/>
      <attr name="region">
				Germany
			</attr>
    </taxon>
    <taxon id="IMS-10117-CVDP-89655432-3835-4371-9B7E-12C57BE424A5||2021-03-30|Germany">
      <date value="2021.2410958904109" direction="forwards" units="years"/>
      <attr name="region">
				Germany
			</attr>
    </taxon>
    <taxon id="IMS-10122-CVDP-CF2B19BA-C364-4F3C-8D43-F04DBB904EEE||2021-04-19|Germany">
      <date value="2021.295890410959" direction="forwards" units="years"/>
      <attr name="region">
				Germany
			</attr>
    </taxon>
    <taxon id="IMS-10036-CVDP-F6F2E231-8947-4C6D-BA53-AC621F0A6615||2021-04-21|Germany">
      <date value="2021.3013698630136" direction="forwards" units="years"/>
      <attr name="region">
				Germany
			</attr>
    </taxon>
    <taxon id="IMS-10188-CVDP-6080CC2B-7529-4642-AFB3-0A2D9CB6DEAB||2021-04-21|Germany">
      <date value="2021.3013698630136" direction="forwards" units="years"/>
      <attr name="region">
				Germany
			</attr>
    </taxon>
    <taxon id="IMS-10375-CVDP-25F6E0F8-F76D-4C41-A0E4-ABC1B3684A80||2021-04-15|Germany">
      <date value="2021.2849315068493" direction="forwards" units="years"/>
      <attr name="region">
				Germany
			</attr>
    </taxon>
    <taxon id="IMS-10375-CVDP-3697A376-A62A-49B9-8305-A9CEF8CB6496||2021-04-14|Germany">
      <date value="2021.282191780822" direction="forwards" units="years"/>
      <attr name="region">
				Germany
			</attr>
    </taxon>
    <taxon id="IMS-10150-CVDP-FA316BC4-7D96-4BB0-8032-C4242A763535||2021-05-05|Germany">
      <date value="2021.3397260273973" direction="forwards" units="years"/>
      <attr name="region">
				Germany
			</attr>
    </taxon>
    <taxon id="IMS-10117-CVDP-3F808CBA-833A-4F1E-AB26-BF0A357A40DB||2021-04-07|Germany">
      <date value="2021.2630136986302" direction="forwards" units="years"/>
      <attr name="region">
				Germany
			</attr>
    </taxon>
    <taxon id="IMS-10188-CVDP-64C0A08D-7361-43E7-A6CA-D17EEE1C06A2||2021-04-30|Germany">
      <date value="2021.3260273972603" direction="forwards" units="years"/>
      <attr name="region">
				Germany
			</attr>
    </taxon>
    <taxon id="IMS-10375-CVDP-74100237-F00E-4580-8B4A-932E7BB37915||2021-04-23|Germany">
      <date value="2021.3068493150686" direction="forwards" units="years"/>
      <attr name="region">
				Germany
			</attr>
    </taxon>
    <taxon id="IMS-10375-CVDP-F043B082-ACE6-47C7-8964-DC38C9BE3E1B||2021-04-25|Germany">
      <date value="2021.3123287671233" direction="forwards" units="years"/>
      <attr name="region">
				Germany
			</attr>
    </taxon>
    <taxon id="IMS-10375-CVDP-C5C15568-6A74-4B3F-82FF-50D1A109A844||2021-04-27|Germany">
      <date value="2021.317808219178" direction="forwards" units="years"/>
      <attr name="region">
				Germany
			</attr>
    </taxon>
    <taxon id="IMS-10375-CVDP-C2D09195-8350-4FE2-8C72-A88C5E6DCB55||2021-04-26|Germany">
      <date value="2021.3150684931506" direction="forwards" units="years"/>
      <attr name="region">
				Germany
			</attr>
    </taxon>
    <taxon id="IMS-10375-CVDP-FC3A0873-8379-4BC1-936C-F18BB6F2B55C||2021-04-28|Germany">
      <date value="2021.3205479452056" direction="forwards" units="years"/>
      <attr name="region">
				Germany
			</attr>
    </taxon>
    <taxon id="IMS-10375-CVDP-46ED5A1D-01D0-4E53-953A-DDA357A39A49||2021-04-28|Germany">
      <date value="2021.3205479452056" direction="forwards" units="years"/>
      <attr name="region">
				Germany
			</attr>
    </taxon>
    <taxon id="IMS-10587-CVDP-665D6CFE-03FF-4DC8-B1D2-2500FC766331||2021-04-22|Germany">
      <date value="2021.304109589041" direction="forwards" units="years"/>
      <attr name="region">
				Germany
			</attr>
    </taxon>
    <taxon id="IMS-10122-CVDP-FA3DAEDB-217C-44E5-946D-9C2E3AA03AEA||2021-04-28|Germany">
      <date value="2021.3205479452056" direction="forwards" units="years"/>
      <attr name="region">
				Germany
			</attr>
    </taxon>
    <taxon id="IMS-10188-CVDP-B119DC38-BA6C-4A8F-953F-1A2D5B8D7B3F||2021-05-03|Germany">
      <date value="2021.3342465753424" direction="forwards" units="years"/>
      <attr name="region">
				Germany
			</attr>
    </taxon>
    <taxon id="IMS-10225-CVDP-EBB4E2AC-89A1-4571-85A2-52275FA9B8B2||2021-04-15|Germany">
      <date value="2021.2849315068493" direction="forwards" units="years"/>
      <attr name="region">
				Germany
			</attr>
    </taxon>
    <taxon id="IMS-10225-CVDP-68F49A39-1F11-4D77-AAFA-E065BB076C9C||2021-04-22|Germany">
      <date value="2021.304109589041" direction="forwards" units="years"/>
      <attr name="region">
				Germany
			</attr>
    </taxon>
    <taxon id="IMS-10013-CVDP-F80B6A36-7604-4FD1-9D48-1A0AAA29C378||2021-05-04|Germany">
      <date value="2021.33698630137" direction="forwards" units="years"/>
      <attr name="region">
				Germany
			</attr>
    </taxon>
    <taxon id="IMS-10013-CVDP-EA330524-B175-4598-B1D5-1B176CF26BD9||2021-05-08|Germany">
      <date value="2021.3479452054794" direction="forwards" units="years"/>
      <attr name="region">
				Germany
			</attr>
    </taxon>
    <taxon id="IMS-10117-CVDP-6B41DE63-C920-4DD5-AEA0-1BE45BB87D26||2021-05-12|Germany">
      <date value="2021.358904109589" direction="forwards" units="years"/>
      <attr name="region">
				Germany
			</attr>
    </taxon>
    <taxon id="IMS-10117-CVDP-3676BF86-8D24-4CBD-B10D-F6CF9D09D42C||2021-05-07|Germany">
      <date value="2021.345205479452" direction="forwards" units="years"/>
      <attr name="region">
				Germany
			</attr>
    </taxon>
    <taxon id="IMS-10013-CVDP-7483CE0E-B097-4637-8F92-FE400DB691D8||2021-05-11|Germany">
      <date value="2021.3561643835617" direction="forwards" units="years"/>
      <attr name="region">
				Germany
			</attr>
    </taxon>
    <taxon id="IMS-10013-CVDP-4DEE9B99-D608-41DB-BCA7-4B7CBC66EC8F||2021-05-10|Germany">
      <date value="2021.3534246575343" direction="forwards" units="years"/>
      <attr name="region">
				Germany
			</attr>
    </taxon>
    <taxon id="IMS-10209-CVDP-34690FC2-A8A6-4F09-A0A0-559E616D9D9E||2021-05-05|Germany">
      <date value="2021.3397260273973" direction="forwards" units="years"/>
      <attr name="region">
				Germany
			</attr>
    </taxon>
    <taxon id="IMS-10116-CVDP-424699E2-B8C1-4A1C-9E47-99CCCB81DBCA||2021-05-19|Germany">
      <date value="2021.3780821917808" direction="forwards" units="years"/>
      <attr name="region">
				Germany
			</attr>
    </taxon>
    <taxon id="IMS-10375-CVDP-776C8453-F8CE-474F-9C83-24E6E089C358||2021-04-22|Germany">
      <date value="2021.304109589041" direction="forwards" units="years"/>
      <attr name="region">
				Germany
			</attr>
    </taxon>
    <taxon id="IMS-10375-CVDP-111E9D19-4C3A-4303-8E5E-0A5C819B1764||2021-04-25|Germany">
      <date value="2021.3123287671233" direction="forwards" units="years"/>
      <attr name="region">
				Germany
			</attr>
    </taxon>
    <taxon id="IMS-10150-CVDP-E451CCF6-E5C2-4D30-BC9B-9CAAD9331D65||2021-05-27|Germany">
      <date value="2021.4" direction="forwards" units="years"/>
      <attr name="region">
				Germany
			</attr>
    </taxon>
    <taxon id="IMS-10036-CVDP-7335CB1C-5E6C-4449-A8C7-57B9F9C95EB7||2021-05-17|Germany">
      <date value="2021.372602739726" direction="forwards" units="years"/>
      <attr name="region">
				Germany
			</attr>
    </taxon>
    <taxon id="IMS-10122-CVDP-59854035-78AD-467C-B71B-C796976B3375||2021-05-26|Germany">
      <date value="2021.3972602739725" direction="forwards" units="years"/>
      <attr name="region">
				Germany
			</attr>
    </taxon>
    <taxon id="IMS-10375-CVDP-705AC004-78AD-4BF9-8E1E-F4B81C619958||2021-05-01|Germany">
      <date value="2021.3287671232877" direction="forwards" units="years"/>
      <attr name="region">
				Germany
			</attr>
    </taxon>
    <taxon id="IMS-10375-CVDP-E3C496DB-3251-4620-8E69-D7295F911B07||2021-05-05|Germany">
      <date value="2021.3397260273973" direction="forwards" units="years"/>
      <attr name="region">
				Germany
			</attr>
    </taxon>
    <taxon id="IMS-10375-CVDP-04325008-3A05-4378-9849-59FCFC2D09E2||2021-05-07|Germany">
      <date value="2021.345205479452" direction="forwards" units="years"/>
      <attr name="region">
				Germany
			</attr>
    </taxon>
    <taxon id="IMS-10375-CVDP-29D3A292-0024-4C82-825E-E43B56713FC8||2021-05-07|Germany">
      <date value="2021.345205479452" direction="forwards" units="years"/>
      <attr name="region">
				Germany
			</attr>
    </taxon>
    <taxon id="IMS-10375-CVDP-F7E9AD28-CCEF-4421-8BC8-D56038C65B4E||2021-05-07|Germany">
      <date value="2021.345205479452" direction="forwards" units="years"/>
      <attr name="region">
				Germany
			</attr>
    </taxon>
    <taxon id="IMS-10013-CVDP-33E1C1B7-DD67-4D17-BD70-7521744506FF||2021-05-27|Germany">
      <date value="2021.4" direction="forwards" units="years"/>
      <attr name="region">
				Germany
			</attr>
    </taxon>
    <taxon id="IMS-10375-CVDP-52CF0B53-FE0A-4328-AE85-C4CC7A7C7F56||2021-05-12|Germany">
      <date value="2021.358904109589" direction="forwards" units="years"/>
      <attr name="region">
				Germany
			</attr>
    </taxon>
    <taxon id="IMS-10375-CVDP-EF8CD70C-BCA4-4893-A747-77E0FF590182||2021-05-18|Germany">
      <date value="2021.3753424657534" direction="forwards" units="years"/>
      <attr name="region">
				Germany
			</attr>
    </taxon>
    <taxon id="IMS-10122-CVDP-D415D408-FEE2-4BBC-BC49-7ABAA6B1AC0D||2021-05-14|Germany">
      <date value="2021.3643835616438" direction="forwards" units="years"/>
      <attr name="region">
				Germany
			</attr>
    </taxon>
    <taxon id="IMS-10209-CVDP-E6941185-206F-46D7-99D5-5C5F00D61027||2021-05-16|Germany">
      <date value="2021.3698630136987" direction="forwards" units="years"/>
      <attr name="region">
				Germany
			</attr>
    </taxon>
    <taxon id="IMS-10209-CVDP-67E919CC-558E-4846-8697-883E9B2BE907||2021-05-16|Germany">
      <date value="2021.3698630136987" direction="forwards" units="years"/>
      <attr name="region">
				Germany
			</attr>
    </taxon>
    <taxon id="IMS-10214-CVDP-8402B496-F4DC-4432-B0F9-BB9746A5E7C6||2021-04-07|Germany">
      <date value="2021.2630136986302" direction="forwards" units="years"/>
      <attr name="region">
				Germany
			</attr>
    </taxon>
    <taxon id="IMS-10327-CVDP-0480014A-4DC7-42B5-84F7-C85A000E6D4D||2021-05-19|Germany">
      <date value="2021.3780821917808" direction="forwards" units="years"/>
      <attr name="region">
				Germany
			</attr>
    </taxon>
    <taxon id="IMS-10122-CVDP-B5159E4F-8BC5-4CAD-ACAA-5618181A731A||2021-06-01|Germany">
      <date value="2021.4136986301369" direction="forwards" units="years"/>
      <attr name="region">
				Germany
			</attr>
    </taxon>
    <taxon id="IMS-10122-CVDP-32E26401-80D7-41FC-93B8-38366AAF347F||2021-06-01|Germany">
      <date value="2021.4136986301369" direction="forwards" units="years"/>
      <attr name="region">
				Germany
			</attr>
    </taxon>
    <taxon id="IMS-10375-CVDP-9244EBD8-1961-40A1-9A7F-96754E5AE94E||2021-05-13|Germany">
      <date value="2021.3616438356164" direction="forwards" units="years"/>
      <attr name="region">
				Germany
			</attr>
    </taxon>
    <taxon id="IMS-10375-CVDP-D4639E37-5D67-4145-9363-15FB46719037||2021-05-16|Germany">
      <date value="2021.3698630136987" direction="forwards" units="years"/>
      <attr name="region">
				Germany
			</attr>
    </taxon>
    <taxon id="IMS-10375-CVDP-DCA41C7A-1EF2-4C6D-B1F9-EC24D65C33D8||2021-05-17|Germany">
      <date value="2021.372602739726" direction="forwards" units="years"/>
      <attr name="region">
				Germany
			</attr>
    </taxon>
    <taxon id="IMS-10375-CVDP-61D59A66-09B9-43E4-8CD6-B9371EBF5239||2021-05-17|Germany">
      <date value="2021.372602739726" direction="forwards" units="years"/>
      <attr name="region">
				Germany
			</attr>
    </taxon>
    <taxon id="IMS-10375-CVDP-9C4E0B25-AE5D-4170-A17E-3D427D6EBC08||2021-05-17|Germany">
      <date value="2021.372602739726" direction="forwards" units="years"/>
      <attr name="region">
				Germany
			</attr>
    </taxon>
    <taxon id="IMS-10375-CVDP-9B3B025C-96EF-4244-B46A-01963B1AED56||2021-05-25|Germany">
      <date value="2021.3945205479451" direction="forwards" units="years"/>
      <attr name="region">
				Germany
			</attr>
    </taxon>
    <taxon id="IMS-10375-CVDP-4FB30E69-1E8C-4ED0-AB25-BA315B0765D5||2021-05-17|Germany">
      <date value="2021.372602739726" direction="forwards" units="years"/>
      <attr name="region">
				Germany
			</attr>
    </taxon>
    <taxon id="IMS-10375-CVDP-F396F50B-4607-4190-B96F-D7A1F17DCABE||2021-05-25|Germany">
      <date value="2021.3945205479451" direction="forwards" units="years"/>
      <attr name="region">
				Germany
			</attr>
    </taxon>
    <taxon id="IMS-10375-CVDP-DFACC9FA-DC6D-45CB-9BC4-A056E99C73CD||2021-05-25|Germany">
      <date value="2021.3945205479451" direction="forwards" units="years"/>
      <attr name="region">
				Germany
			</attr>
    </taxon>
    <taxon id="IMS-10375-CVDP-48E898CB-F42B-4895-904E-17FD969387DA||2021-05-22|Germany">
      <date value="2021.386301369863" direction="forwards" units="years"/>
      <attr name="region">
				Germany
			</attr>
    </taxon>
    <taxon id="IMS-10209-CVDP-5E89498D-CFB3-4CF4-BCB0-32CEA6BAE213||2021-05-24|Germany">
      <date value="2021.3917808219178" direction="forwards" units="years"/>
      <attr name="region">
				Germany
			</attr>
    </taxon>
    <taxon id="IMS-10023-CVDP-FA683F9A-3B88-4410-805A-1C36AE9064C4||2021-05-28|Germany">
      <date value="2021.4027397260274" direction="forwards" units="years"/>
      <attr name="region">
				Germany
			</attr>
    </taxon>
    <taxon id="IMS-10023-CVDP-28319D59-92FF-4117-B278-D0E515D0843E||2021-06-01|Germany">
      <date value="2021.4136986301369" direction="forwards" units="years"/>
      <attr name="region">
				Germany
			</attr>
    </taxon>
    <taxon id="IMS-10327-CVDP-DB5601CB-0B99-4FA9-B99B-2210398E7A28||2021-05-28|Germany">
      <date value="2021.4027397260274" direction="forwards" units="years"/>
      <attr name="region">
				Germany
			</attr>
    </taxon>
    <taxon id="IMS-10375-CVDP-8ED061E1-C0FD-48A5-85B1-6B9D4618A4A7||2021-05-19|Germany">
      <date value="2021.3780821917808" direction="forwards" units="years"/>
      <attr name="region">
				Germany
			</attr>
    </taxon>
    <taxon id="IMS-10216-CVDP-1FD0B611-F19B-4ACB-AF7A-8EA07F9198A0||2021-03-01|Germany">
      <date value="2021.1616438356164" direction="forwards" units="years"/>
      <attr name="region">
				Germany
			</attr>
    </taxon>
  </taxa>
  <taxa id="ancestralTaxa">
    <taxon id="hCoV-19/Belgium/rega-6126/2021|EPI_ISL_2404564|2021-03-30|Benelux_ancestor_taxon">
      <attr name="region">WesternAfrica</attr>
    </taxon>
    <taxon id="hCoV-19/Belgium/rega-6127/2021|EPI_ISL_2404565|2021-03-30|Benelux_ancestor_taxon">
      <attr name="region">WesternAfrica</attr>
    </taxon>
    <taxon id="hCoV-19/Belgium/rega-6128/2021|EPI_ISL_2404566|2021-03-30|Benelux_ancestor_taxon">
      <attr name="region">WesternAfrica</attr>
    </taxon>
    <taxon id="hCoV-19/Belgium/rega-6129/2021|EPI_ISL_2404567|2021-03-30|Benelux_ancestor_taxon">
      <attr name="region">WesternAfrica</attr>
    </taxon>
    <taxon id="hCoV-19/Belgium/rega-6130/2021|EPI_ISL_2404568|2021-03-30|Benelux_ancestor_taxon">
      <attr name="region">WesternAfrica</attr>
    </taxon>
    <taxon id="hCoV-19/Belgium/rega-6131/2021|EPI_ISL_2404569|2021-03-30|Benelux_ancestor_taxon">
      <attr name="region">WesternAfrica</attr>
    </taxon>
    <taxon id="hCoV-19/Belgium/rega-6132/2021|EPI_ISL_2404570|2021-03-30|Benelux_ancestor_taxon">
      <attr name="region">WesternAfrica</attr>
    </taxon>
    <taxon id="hCoV-19/Belgium/rega-5023/2021|EPI_ISL_1382686|2021-03-03|Benelux_ancestor_taxon">
      <attr name="region">WesternAfrica</attr>
    </taxon>
    <taxon id="hCoV-19/Belgium/rega-5443/2021|EPI_ISL_2403956|2021-03-22|Benelux_ancestor_taxon">
      <attr name="region">WesternAfrica</attr>
    </taxon>
    <taxon id="hCoV-19/Belgium/rega-5484/2021|EPI_ISL_2403997|2021-03-05|Benelux_ancestor_taxon">
      <attr name="region">WesternAfrica</attr>
    </taxon>
    <taxon id="hCoV-19/Netherlands/ZH-EMC-1312/2020|EPI_ISL_801441|2020-12-24|Benelux_ancestor_taxon">
      <attr name="region">SouthernAfrica</attr>
    </taxon>
    <taxon id="hCoV-19/Netherlands/ZH-EMC-1313/2020|EPI_ISL_801442|2020-12-28|Benelux_ancestor_taxon">
      <attr name="region">SouthernAfrica</attr>
    </taxon>
  </taxa>
  <taxa id="allTaxa">
    <taxa idref="taxa"/>
    <taxa idref="ancestralTaxa"/>
  </taxa>
  
<!-- The sequence alignment (each sequence refers to a taxon above).         -->
  
<!-- ntax=565 nchar=29903                                                    -->
  <alignment id="alignment" dataType="nucleotide">
    <sequence>
			<taxon idref="hCoV-19/England/CAMC-1263516/2021|EPI_ISL_1018852|2021-02-10|NorthernEurope"/>
			<!-- sequence here -->
		</sequence>
    <sequence>
			<taxon idref="hCoV-19/Rwanda/NRLNAT1088/2020|EPI_ISL_1020288|2020-12-17|EasternAfrica"/>
			<!-- sequence here -->
		</sequence>
    <sequence>
			<taxon idref="hCoV-19/Slovenia/68981/2021|EPI_ISL_1063496|2021-02-07|EasternEurope"/>
			<!-- sequence here -->
		</sequence>
    <sequence>
			<taxon idref="hCoV-19/Slovenia/65006/2021|EPI_ISL_1063521|2021-02-04|EasternEurope"/>
			<!-- sequence here -->
		</sequence>
    <sequence>
			<taxon idref="hCoV-19/Slovenia/65882/2021|EPI_ISL_1063522|2021-02-05|EasternEurope"/>
			<!-- sequence here -->
		</sequence>
    <sequence>
			<taxon idref="hCoV-19/Turkey/HSGM-D378/2021|EPI_ISL_1063988|2021-02-08|SouthernEurope"/>
			<!-- sequence here -->
		</sequence>
    <sequence>
			<taxon idref="hCoV-19/Turkey/HSGM-D379/2021|EPI_ISL_1063989|2021-02-08|SouthernEurope"/>
			<!-- sequence here -->
		</sequence>
    <sequence>
			<taxon idref="hCoV-19/Slovenia/61741/2021|EPI_ISL_1063996|2021-02-03|EasternEurope"/>
			<!-- sequence here -->
		</sequence>
    <sequence>
			<taxon idref="hCoV-19/France/un-HMN-21022050274/2021|EPI_ISL_1085617|2021-02-05|France"/>
			<!-- sequence here -->
		</sequence>
    <sequence>
			<taxon idref="hCoV-19/France/un-21012220498/2021|EPI_ISL_1088552|2021-01-22|France"/>
			<!-- sequence here -->
		</sequence>
    <sequence>
			<taxon idref="hCoV-19/France/un-21012220289/2021|EPI_ISL_1088554|2021-01-22|France"/>
			<!-- sequence here -->
		</sequence>
    <sequence>
			<taxon idref="hCoV-19/France/un-21012250624/2021|EPI_ISL_1088565|2021-01-25|France"/>
			<!-- sequence here -->
		</sequence>
    <sequence>
			<taxon idref="hCoV-19/Belgium/rega-3206/2021|EPI_ISL_1094192|2021-01-30|Benelux"/>
			<!-- sequence here -->
		</sequence>
    <sequence>
			<taxon idref="hCoV-19/France/PAC-IHUCOVID-3234/2021|EPI_ISL_1097023|2021-01-21|France"/>
			<!-- sequence here -->
		</sequence>
    <sequence>
			<taxon idref="hCoV-19/France/PAC-IHUCOVID-3151/2021|EPI_ISL_1097024|2021-01-25|France"/>
			<!-- sequence here -->
		</sequence>
    <sequence>
			<taxon idref="hCoV-19/France/IDF-HMN-21022010332/2021|EPI_ISL_1110156|2021-02-01|France"/>
			<!-- sequence here -->
		</sequence>
    <sequence>
			<taxon idref="hCoV-19/France/IDF-HMN-21022120468/2021|EPI_ISL_1110173|2021-02-12|France"/>
			<!-- sequence here -->
		</sequence>
    <sequence>
			<taxon idref="hCoV-19/France/IDF-HMN-21022160243/2021|EPI_ISL_1110181|2021-02-10|France"/>
			<!-- sequence here -->
		</sequence>
    <sequence>
			<taxon idref="hCoV-19/France/IDF-HMN-21022180542/2021|EPI_ISL_1110195|2021-02-10|France"/>
			<!-- sequence here -->
		</sequence>
    <sequence>
			<taxon idref="hCoV-19/France/IDF-HMN-21022190457/2021|EPI_ISL_1110203|2021-02-19|France"/>
			<!-- sequence here -->
		</sequence>
    <sequence>
			<taxon idref="hCoV-19/France/IDF-HMN-21022230288/2021|EPI_ISL_1110210|2021-01-27|France"/>
			<!-- sequence here -->
		</sequence>
    <sequence>
			<taxon idref="hCoV-19/Slovenia/75526/2021|EPI_ISL_1118863|2021-02-11|EasternEurope"/>
			<!-- sequence here -->
		</sequence>
    <sequence>
			<taxon idref="hCoV-19/Slovenia/73271/2021|EPI_ISL_1118864|2021-02-10|EasternEurope"/>
			<!-- sequence here -->
		</sequence>
    <sequence>
			<taxon idref="hCoV-19/Ireland/CN-NVRL-21IRL31745/2021|EPI_ISL_1118873|2021-02-04|NorthernEurope"/>
			<!-- sequence here -->
		</sequence>
    <sequence>
			<taxon idref="hCoV-19/France/IDF-IPP03792/2021|EPI_ISL_1118904|2021-02-04|France"/>
			<!-- sequence here -->
		</sequence>
    <sequence>
			<taxon idref="hCoV-19/France/IDF-IPP03794/2021|EPI_ISL_1118906|2021-02-06|France"/>
			<!-- sequence here -->
		</sequence>
    <sequence>
			<taxon idref="hCoV-19/Switzerland/SG-ETHZ-460721/2021|EPI_ISL_1130199|2021-01-15|WesternEurope"/>
			<!-- sequence here -->
		</sequence>
    <sequence>
			<taxon idref="hCoV-19/Switzerland/SG-ETHZ-451540/2021|EPI_ISL_1130202|2021-01-12|WesternEurope"/>
			<!-- sequence here -->
		</sequence>
    <sequence>
			<taxon idref="hCoV-19/Switzerland/SG-ETHZ-451760/2021|EPI_ISL_1130204|2021-01-14|WesternEurope"/>
			<!-- sequence here -->
		</sequence>
    <sequence>
			<taxon idref="hCoV-19/Turkey/HSGM-4506/2021|EPI_ISL_1170076|2021-02-16|SouthernEurope"/>
			<!-- sequence here -->
		</sequence>
    <sequence>
			<taxon idref="hCoV-19/Belgium/ULG-12787/2021|EPI_ISL_1171547|2021-02-24|Benelux"/>
			<!-- sequence here -->
		</sequence>
    <sequence>
			<taxon idref="hCoV-19/Slovenia/99407/2021|EPI_ISL_1181840|2021-02-24|EasternEurope"/>
			<!-- sequence here -->
		</sequence>
    <sequence>
			<taxon idref="hCoV-19/Slovenia/73053/2021|EPI_ISL_1181852|2021-02-10|EasternEurope"/>
			<!-- sequence here -->
		</sequence>
    <sequence>
			<taxon idref="hCoV-19/Slovenia/75819/2021|EPI_ISL_1181856|2021-02-11|EasternEurope"/>
			<!-- sequence here -->
		</sequence>
    <sequence>
			<taxon idref="hCoV-19/Slovenia/76392/2021|EPI_ISL_1181859|2021-02-11|EasternEurope"/>
			<!-- sequence here -->
		</sequence>
    <sequence>
			<taxon idref="hCoV-19/Slovenia/76019/2021|EPI_ISL_1181860|2021-02-11|EasternEurope"/>
			<!-- sequence here -->
		</sequence>
    <sequence>
			<taxon idref="hCoV-19/Slovenia/76280/2021|EPI_ISL_1181861|2021-02-11|EasternEurope"/>
			<!-- sequence here -->
		</sequence>
    <sequence>
			<taxon idref="hCoV-19/Slovenia/80233/2021|EPI_ISL_1181862|2021-02-14|EasternEurope"/>
			<!-- sequence here -->
		</sequence>
    <sequence>
			<taxon idref="hCoV-19/Ireland/CN-NVRL-21IRL42562/2021|EPI_ISL_1181883|2021-02-13|NorthernEurope"/>
			<!-- sequence here -->
		</sequence>
    <sequence>
			<taxon idref="hCoV-19/Switzerland/VD-ETHZ-510441/2021|EPI_ISL_1195116|2021-02-22|WesternEurope"/>
			<!-- sequence here -->
		</sequence>
    <sequence>
			<taxon idref="hCoV-19/Tunisia/Q6575/2021|EPI_ISL_1207287|2021-02-07|NorthernAfrica"/>
			<!-- sequence here -->
		</sequence>
    <sequence>
			<taxon idref="hCoV-19/Tunisia/20216575/2021|EPI_ISL_1208160|2021-02-07|NorthernAfrica"/>
			<!-- sequence here -->
		</sequence>
    <sequence>
			<taxon idref="hCoV-19/Tunisia/5509/2021|EPI_ISL_1208398|2021-02-02|NorthernAfrica"/>
			<!-- sequence here -->
		</sequence>
    <sequence>
			<taxon idref="hCoV-19/Tunisia/14670/2021|EPI_ISL_1208403|2021-02-09|NorthernAfrica"/>
			<!-- sequence here -->
		</sequence>
    <sequence>
			<taxon idref="hCoV-19/Netherlands/NH-RIVM-15758/2021|EPI_ISL_1232433|2021-02-18|Benelux"/>
			<!-- sequence here -->
		</sequence>
    <sequence>
			<taxon idref="hCoV-19/USA/CO-CDPHE-2100509191/2021|EPI_ISL_1234167|2021-02-14|NorthAmerica"/>
			<!-- sequence here -->
		</sequence>
    <sequence>
			<taxon idref="hCoV-19/France/ARA-HCL021027755001/2021|EPI_ISL_1239445|2021-02-03|France"/>
			<!-- sequence here -->
		</sequence>
    <sequence>
			<taxon idref="hCoV-19/France/NAQ-HCL021031659201/2021|EPI_ISL_1239447|2021-02-09|France"/>
			<!-- sequence here -->
		</sequence>
    <sequence>
			<taxon idref="hCoV-19/England/CAMC-132305C/2021|EPI_ISL_1246214|2021-02-22|NorthernEurope"/>
			<!-- sequence here -->
		</sequence>
    <sequence>
			<taxon idref="hCoV-19/Slovenia/81717/2021|EPI_ISL_1250645|2021-02-15|EasternEurope"/>
			<!-- sequence here -->
		</sequence>
    <sequence>
			<taxon idref="hCoV-19/Slovenia/87822/2021|EPI_ISL_1250657|2021-02-18|EasternEurope"/>
			<!-- sequence here -->
		</sequence>
    <sequence>
			<taxon idref="hCoV-19/Slovenia/89830/2021|EPI_ISL_1250658|2021-02-18|EasternEurope"/>
			<!-- sequence here -->
		</sequence>
    <sequence>
			<taxon idref="hCoV-19/Slovenia/89591/2021|EPI_ISL_1250661|2021-02-18|EasternEurope"/>
			<!-- sequence here -->
		</sequence>
    <sequence>
			<taxon idref="hCoV-19/Slovenia/91878/2021|EPI_ISL_1250667|2021-02-19|EasternEurope"/>
			<!-- sequence here -->
		</sequence>
    <sequence>
			<taxon idref="hCoV-19/Slovenia/90174/2021|EPI_ISL_1250677|2021-02-19|EasternEurope"/>
			<!-- sequence here -->
		</sequence>
    <sequence>
			<taxon idref="hCoV-19/Slovenia/90716/2021|EPI_ISL_1250678|2021-02-19|EasternEurope"/>
			<!-- sequence here -->
		</sequence>
    <sequence>
			<taxon idref="hCoV-19/Slovenia/92278/2021|EPI_ISL_1250681|2021-02-20|EasternEurope"/>
			<!-- sequence here -->
		</sequence>
    <sequence>
			<taxon idref="hCoV-19/France/ARA-HCL021030048401/2021|EPI_ISL_1253541|2021-02-02|France"/>
			<!-- sequence here -->
		</sequence>
    <sequence>
			<taxon idref="hCoV-19/France/ARA-HCL021030056501/2021|EPI_ISL_1253544|2021-02-02|France"/>
			<!-- sequence here -->
		</sequence>
    <sequence>
			<taxon idref="hCoV-19/France/ARA-HCL021029940001/2021|EPI_ISL_1253549|2021-02-02|France"/>
			<!-- sequence here -->
		</sequence>
    <sequence>
			<taxon idref="hCoV-19/France/ARA-HCL021030053301/2021|EPI_ISL_1253551|2021-02-02|France"/>
			<!-- sequence here -->
		</sequence>
    <sequence>
			<taxon idref="hCoV-19/France/ARA-HCL021032818501/2021|EPI_ISL_1253553|2021-02-16|France"/>
			<!-- sequence here -->
		</sequence>
    <sequence>
			<taxon idref="hCoV-19/France/ARA-HCL021039976101/2021|EPI_ISL_1253568|2021-02-23|France"/>
			<!-- sequence here -->
		</sequence>
    <sequence>
			<taxon idref="hCoV-19/France/ARA-HCL021039994301/2021|EPI_ISL_1253569|2021-02-23|France"/>
			<!-- sequence here -->
		</sequence>
    <sequence>
			<taxon idref="hCoV-19/France/ARA-HCL021039996701/2021|EPI_ISL_1253570|2021-02-22|France"/>
			<!-- sequence here -->
		</sequence>
    <sequence>
			<taxon idref="hCoV-19/France/ARA-HCL021039998601/2021|EPI_ISL_1253571|2021-02-22|France"/>
			<!-- sequence here -->
		</sequence>
    <sequence>
			<taxon idref="hCoV-19/France/ARA-HCL021040000901/2021|EPI_ISL_1253572|2021-02-22|France"/>
			<!-- sequence here -->
		</sequence>
    <sequence>
			<taxon idref="hCoV-19/Mayotte/IPP02316/2021|EPI_ISL_1259284|2021-01-18|EasternAfrica"/>
			<!-- sequence here -->
		</sequence>
    <sequence>
			<taxon idref="hCoV-19/Mayotte/IPP03013/2021|EPI_ISL_1259293|2021-01-26|EasternAfrica"/>
			<!-- sequence here -->
		</sequence>
    <sequence>
			<taxon idref="hCoV-19/France/PDL-IPP04257/2021|EPI_ISL_1259299|2021-02-12|France"/>
			<!-- sequence here -->
		</sequence>
    <sequence>
			<taxon idref="hCoV-19/France/IDF-IPP04278/2021|EPI_ISL_1259301|2021-02-15|France"/>
			<!-- sequence here -->
		</sequence>
    <sequence>
			<taxon idref="hCoV-19/France/BFC-IPP04280/2021|EPI_ISL_1259303|2021-02-19|France"/>
			<!-- sequence here -->
		</sequence>
    <sequence>
			<taxon idref="hCoV-19/Switzerland/SG-ETHZ-461186/2021|EPI_ISL_1259431|2021-01-20|WesternEurope"/>
			<!-- sequence here -->
		</sequence>
    <sequence>
			<taxon idref="hCoV-19/Switzerland/SG-ETHZ-461200/2021|EPI_ISL_1259432|2021-01-20|WesternEurope"/>
			<!-- sequence here -->
		</sequence>
    <sequence>
			<taxon idref="hCoV-19/Belgium/UGent-2572/2021|EPI_ISL_1273195|2021-02-26|Benelux"/>
			<!-- sequence here -->
		</sequence>
    <sequence>
			<taxon idref="hCoV-19/Slovenia/83275/2021|EPI_ISL_1273386|2021-02-16|EasternEurope"/>
			<!-- sequence here -->
		</sequence>
    <sequence>
			<taxon idref="hCoV-19/Slovenia/88655/2021|EPI_ISL_1273388|2021-02-18|EasternEurope"/>
			<!-- sequence here -->
		</sequence>
    <sequence>
			<taxon idref="hCoV-19/England/CAMC-139B22C/2021|EPI_ISL_1275591|2021-03-04|NorthernEurope"/>
			<!-- sequence here -->
		</sequence>
    <sequence>
			<taxon idref="hCoV-19/France/ARA-HCL021032332201/2021|EPI_ISL_1287742|2021-02-09|France"/>
			<!-- sequence here -->
		</sequence>
    <sequence>
			<taxon idref="hCoV-19/France/ARA-HCL021032336801/2021|EPI_ISL_1287745|2021-02-10|France"/>
			<!-- sequence here -->
		</sequence>
    <sequence>
			<taxon idref="hCoV-19/France/ARA-HCL021032341001/2021|EPI_ISL_1287746|2021-02-08|France"/>
			<!-- sequence here -->
		</sequence>
    <sequence>
			<taxon idref="hCoV-19/France/ARA-HCL021032373001/2021|EPI_ISL_1287750|2021-02-15|France"/>
			<!-- sequence here -->
		</sequence>
    <sequence>
			<taxon idref="hCoV-19/France/ARA-HCL990000268160/2021|EPI_ISL_1287759|2021-02-22|France"/>
			<!-- sequence here -->
		</sequence>
    <sequence>
			<taxon idref="hCoV-19/France/ARA-HCL021036241601/2021|EPI_ISL_1290838|2021-02-18|France"/>
			<!-- sequence here -->
		</sequence>
    <sequence>
			<taxon idref="hCoV-19/France/NAQ-HCL021039534501/2021|EPI_ISL_1290840|2021-02-12|France"/>
			<!-- sequence here -->
		</sequence>
    <sequence>
			<taxon idref="hCoV-19/Sweden/21-51853/2021|EPI_ISL_1300334|2021-03-01|NorthernEurope"/>
			<!-- sequence here -->
		</sequence>
    <sequence>
			<taxon idref="hCoV-19/Australia/QLD1738/2021|EPI_ISL_1306135|2021-03-19|APAC"/>
			<!-- sequence here -->
		</sequence>
    <sequence>
			<taxon idref="hCoV-19/France/IDF-HCL021020599501/2021|EPI_ISL_1312372|2021-01-26|France"/>
			<!-- sequence here -->
		</sequence>
    <sequence>
			<taxon idref="hCoV-19/France/IDF-HCL021020617301/2021|EPI_ISL_1312373|2021-01-25|France"/>
			<!-- sequence here -->
		</sequence>
    <sequence>
			<taxon idref="hCoV-19/France/IDF-HCL021020618301/2021|EPI_ISL_1312374|2021-01-25|France"/>
			<!-- sequence here -->
		</sequence>
    <sequence>
			<taxon idref="hCoV-19/France/ARA-HCL021022323801/2021|EPI_ISL_1312377|2021-01-28|France"/>
			<!-- sequence here -->
		</sequence>
    <sequence>
			<taxon idref="hCoV-19/France/ARA-HCL021022329901/2021|EPI_ISL_1312378|2021-01-28|France"/>
			<!-- sequence here -->
		</sequence>
    <sequence>
			<taxon idref="hCoV-19/France/ARA-HCL021023116401/2021|EPI_ISL_1312379|2021-01-29|France"/>
			<!-- sequence here -->
		</sequence>
    <sequence>
			<taxon idref="hCoV-19/France/ARA-HCL021042175701/2021|EPI_ISL_1312895|2021-03-02|France"/>
			<!-- sequence here -->
		</sequence>
    <sequence>
			<taxon idref="hCoV-19/France/ARA-HCL021042048301/2021|EPI_ISL_1313043|2021-01-04|France"/>
			<!-- sequence here -->
		</sequence>
    <sequence>
			<taxon idref="hCoV-19/Sweden/01_SE100_21CS500437/2021|EPI_ISL_1313387|2021-02-22|NorthernEurope"/>
			<!-- sequence here -->
		</sequence>
    <sequence>
			<taxon idref="hCoV-19/France/ARA-HCL021045685601/2021|EPI_ISL_1313667|2021-03-10|France"/>
			<!-- sequence here -->
		</sequence>
    <sequence>
			<taxon idref="hCoV-19/France/ARA-HCL021043386001/2021|EPI_ISL_1313693|2021-03-07|France"/>
			<!-- sequence here -->
		</sequence>
    <sequence>
			<taxon idref="hCoV-19/France/ARA-HCL021046533001/2021|EPI_ISL_1313709|2021-02-14|France"/>
			<!-- sequence here -->
		</sequence>
    <sequence>
			<taxon idref="hCoV-19/France/ARA-HCL990000245604/2021|EPI_ISL_1314016|2021-03-13|France"/>
			<!-- sequence here -->
		</sequence>
    <sequence>
			<taxon idref="hCoV-19/France/ARA-HCL021047323101/2021|EPI_ISL_1314035|2021-03-10|France"/>
			<!-- sequence here -->
		</sequence>
    <sequence>
			<taxon idref="hCoV-19/France/ARA-HCL021047326201/2021|EPI_ISL_1314039|2021-03-09|France"/>
			<!-- sequence here -->
		</sequence>
    <sequence>
			<taxon idref="hCoV-19/Belgium/rega-3848/2021|EPI_ISL_1322650|2021-02-20|Benelux"/>
			<!-- sequence here -->
		</sequence>
    <sequence>
			<taxon idref="hCoV-19/England/QEUH-138F0B8/2021|EPI_ISL_1333084|2021-02-27|NorthernEurope"/>
			<!-- sequence here -->
		</sequence>
    <sequence>
			<taxon idref="hCoV-19/England/CAMC-1323C85/2021|EPI_ISL_1333887|2021-02-23|NorthernEurope"/>
			<!-- sequence here -->
		</sequence>
    <sequence>
			<taxon idref="hCoV-19/France/IDF-IPP04654/2021|EPI_ISL_1336334|2021-03-02|France"/>
			<!-- sequence here -->
		</sequence>
    <sequence>
			<taxon idref="hCoV-19/Spain/CT-HUGTiPM007CJ9F5/2021|EPI_ISL_1347071|2021-03-10|SouthernEurope"/>
			<!-- sequence here -->
		</sequence>
    <sequence>
			<taxon idref="hCoV-19/USA/MD-IGS-012104403973A/2021|EPI_ISL_1363775|2021-02-13|NorthAmerica"/>
			<!-- sequence here -->
		</sequence>
    <sequence>
			<taxon idref="hCoV-19/Germany/RP-IMB16024/2021|EPI_ISL_1364962|2021-02-25|Germany"/>
			<!-- sequence here -->
		</sequence>
    <sequence>
			<taxon idref="hCoV-19/Germany/HH-IMB16384/2021|EPI_ISL_1364993|2021-03-05|Germany"/>
			<!-- sequence here -->
		</sequence>
    <sequence>
			<taxon idref="hCoV-19/Cote_d_Ivoire/BKE-2022-bc17/2021|EPI_ISL_1365023|2021-02-12|WesternAfrica"/>
			<!-- sequence here -->
		</sequence>
    <sequence>
			<taxon idref="hCoV-19/Cote_d_Ivoire/BKE-2024-bc41/2021|EPI_ISL_1365027|2021-02-12|WesternAfrica"/>
			<!-- sequence here -->
		</sequence>
    <sequence>
			<taxon idref="hCoV-19/Cote_d_Ivoire/BKE-2034-bc65/2021|EPI_ISL_1365030|2021-02-11|WesternAfrica"/>
			<!-- sequence here -->
		</sequence>
    <sequence>
			<taxon idref="hCoV-19/Switzerland/GEN3442/2021|EPI_ISL_1370388|2021-02-24|WesternEurope"/>
			<!-- sequence here -->
		</sequence>
    <sequence>
			<taxon idref="hCoV-19/Switzerland/GEN3444/2021|EPI_ISL_1370392|2021-02-24|WesternEurope"/>
			<!-- sequence here -->
		</sequence>
    <sequence>
			<taxon idref="hCoV-19/England/CAMC-13FBBE3/2021|EPI_ISL_1374137|2021-03-17|NorthernEurope"/>
			<!-- sequence here -->
		</sequence>
    <sequence>
			<taxon idref="hCoV-19/Nigeria/NCDC-FCT-11k/2021|EPI_ISL_1381815|2021-02-05|WesternAfrica"/>
			<!-- sequence here -->
		</sequence>
    <sequence>
			<taxon idref="hCoV-19/France/IDF-IPP05260/2021|EPI_ISL_1381819|2021-03-08|France"/>
			<!-- sequence here -->
		</sequence>
    <sequence>
			<taxon idref="hCoV-19/France/IDF-IPP05265/2021|EPI_ISL_1381820|2021-03-08|France"/>
			<!-- sequence here -->
		</sequence>
    <sequence>
			<taxon idref="hCoV-19/France/PDL-IPP05409/2021|EPI_ISL_1381826|2021-01-12|France"/>
			<!-- sequence here -->
		</sequence>
    <sequence>
			<taxon idref="hCoV-19/France/PDL-IPP05410/2021|EPI_ISL_1381827|2021-01-14|France"/>
			<!-- sequence here -->
		</sequence>
    <sequence>
			<taxon idref="hCoV-19/Belgium/rega-5023/2021|EPI_ISL_1382686|2021-03-03|Benelux"/>
			<!-- sequence here -->
		</sequence>
    <sequence>
			<taxon idref="hCoV-19/Luxembourg/LNS9039700/2021|EPI_ISL_1383629|2021-02-20|Benelux"/>
			<!-- sequence here -->
		</sequence>
    <sequence>
			<taxon idref="hCoV-19/Luxembourg/LNS9014046/2021|EPI_ISL_1383630|2021-02-20|Benelux"/>
			<!-- sequence here -->
		</sequence>
    <sequence>
			<taxon idref="hCoV-19/Luxembourg/LNS0021152/2021|EPI_ISL_1384133|2021-02-27|Benelux"/>
			<!-- sequence here -->
		</sequence>
    <sequence>
			<taxon idref="hCoV-19/Luxembourg/LNS3445509/2021|EPI_ISL_1384141|2021-02-27|Benelux"/>
			<!-- sequence here -->
		</sequence>
    <sequence>
			<taxon idref="hCoV-19/Spain/CT-HUGTiPR009AG4E11/2021|EPI_ISL_1386061|2021-03-11|SouthernEurope"/>
			<!-- sequence here -->
		</sequence>
    <sequence>
			<taxon idref="hCoV-19/Switzerland/BS-UHB-351261/2021|EPI_ISL_1388124|2021-01-25|WesternEurope"/>
			<!-- sequence here -->
		</sequence>
    <sequence>
			<taxon idref="hCoV-19/Slovenia/104842/2021|EPI_ISL_1406287|2021-02-26|EasternEurope"/>
			<!-- sequence here -->
		</sequence>
    <sequence>
			<taxon idref="hCoV-19/Slovenia/107726/2021|EPI_ISL_1406290|2021-03-01|EasternEurope"/>
			<!-- sequence here -->
		</sequence>
    <sequence>
			<taxon idref="hCoV-19/England/CAMC-141BE10/2021|EPI_ISL_1410265|2021-03-19|NorthernEurope"/>
			<!-- sequence here -->
		</sequence>
    <sequence>
			<taxon idref="hCoV-19/France/CVL-IPP06156/2021|EPI_ISL_1443884|2021-03-16|France"/>
			<!-- sequence here -->
		</sequence>
    <sequence>
			<taxon idref="hCoV-19/France/OCC-274/2021|EPI_ISL_1448425|2021-02-28|France"/>
			<!-- sequence here -->
		</sequence>
    <sequence>
			<taxon idref="hCoV-19/England/CAMC-144BD0B/2021|EPI_ISL_1451288|2021-03-22|NorthernEurope"/>
			<!-- sequence here -->
		</sequence>
    <sequence>
			<taxon idref="hCoV-19/England/CAMC-144BC3B/2021|EPI_ISL_1451346|2021-03-22|NorthernEurope"/>
			<!-- sequence here -->
		</sequence>
    <sequence>
			<taxon idref="hCoV-19/England/CAMC-144C317/2021|EPI_ISL_1473594|2021-03-22|NorthernEurope"/>
			<!-- sequence here -->
		</sequence>
    <sequence>
			<taxon idref="hCoV-19/England/CAMC-145B4D6/2021|EPI_ISL_1473658|2021-03-22|NorthernEurope"/>
			<!-- sequence here -->
		</sequence>
    <sequence>
			<taxon idref="hCoV-19/USA/un-CDC-MNRW-7077/2020|EPI_ISL_1483230|2020-12-30|NorthAmerica"/>
			<!-- sequence here -->
		</sequence>
    <sequence>
			<taxon idref="hCoV-19/France/ARA-700000204248/2021|EPI_ISL_1483776|2021-03-18|France"/>
			<!-- sequence here -->
		</sequence>
    <sequence>
			<taxon idref="hCoV-19/France/ARA-700000212710/2021|EPI_ISL_1483780|2021-03-26|France"/>
			<!-- sequence here -->
		</sequence>
    <sequence>
			<taxon idref="hCoV-19/Denmark/DCGC-22492/2020|EPI_ISL_757470|2020-12-14|NorthernEurope"/>
			<!-- sequence here -->
		</sequence>
    <sequence>
			<taxon idref="hCoV-19/Denmark/DCGC-22263/2020|EPI_ISL_757974|2020-12-14|NorthernEurope"/>
			<!-- sequence here -->
		</sequence>
    <sequence>
			<taxon idref="hCoV-19/England/205241493/2020|EPI_ISL_769875|2020-12-22|NorthernEurope"/>
			<!-- sequence here -->
		</sequence>
    <sequence>
			<taxon idref="hCoV-19/Netherlands/ZH-EMC-1312/2020|EPI_ISL_801441|2020-12-24|Benelux"/>
			<!-- sequence here -->
		</sequence>
    <sequence>
			<taxon idref="hCoV-19/Netherlands/ZH-EMC-1313/2020|EPI_ISL_801442|2020-12-28|Benelux"/>
			<!-- sequence here -->
		</sequence>
    <sequence>
			<taxon idref="hCoV-19/Switzerland/ZH-UZH-IMV147/2021|EPI_ISL_811127|2021-01-06|WesternEurope"/>
			<!-- sequence here -->
		</sequence>
    <sequence>
			<taxon idref="hCoV-19/Mayotte/IPP00638/2021|EPI_ISL_872226|2021-01-11|EasternAfrica"/>
			<!-- sequence here -->
		</sequence>
    <sequence>
			<taxon idref="hCoV-19/Mayotte/IPP00884/2021|EPI_ISL_894220|2021-01-13|EasternAfrica"/>
			<!-- sequence here -->
		</sequence>
    <sequence>
			<taxon idref="hCoV-19/Mayotte/IPP00931/2021|EPI_ISL_894221|2021-01-12|EasternAfrica"/>
			<!-- sequence here -->
		</sequence>
    <sequence>
			<taxon idref="hCoV-19/Mayotte/IPP00973/2021|EPI_ISL_894222|2021-01-12|EasternAfrica"/>
			<!-- sequence here -->
		</sequence>
    <sequence>
			<taxon idref="hCoV-19/Mayotte/IPP00858/2021|EPI_ISL_894226|2021-01-11|EasternAfrica"/>
			<!-- sequence here -->
		</sequence>
    <sequence>
			<taxon idref="hCoV-19/Mayotte/IPP00885/2021|EPI_ISL_894227|2021-01-13|EasternAfrica"/>
			<!-- sequence here -->
		</sequence>
    <sequence>
			<taxon idref="hCoV-19/Mayotte/IPP00891/2021|EPI_ISL_894228|2021-01-12|EasternAfrica"/>
			<!-- sequence here -->
		</sequence>
    <sequence>
			<taxon idref="hCoV-19/Mayotte/IPP00892/2021|EPI_ISL_894229|2021-01-12|EasternAfrica"/>
			<!-- sequence here -->
		</sequence>
    <sequence>
			<taxon idref="hCoV-19/Mayotte/IPP00936/2021|EPI_ISL_894230|2021-01-12|EasternAfrica"/>
			<!-- sequence here -->
		</sequence>
    <sequence>
			<taxon idref="hCoV-19/Turkey/HSGM-1549/2021|EPI_ISL_906049|2021-01-22|SouthernEurope"/>
			<!-- sequence here -->
		</sequence>
    <sequence>
			<taxon idref="hCoV-19/Mayotte/IPP01033/2021|EPI_ISL_912403|2021-01-15|EasternAfrica"/>
			<!-- sequence here -->
		</sequence>
    <sequence>
			<taxon idref="hCoV-19/France/NAQ-0008096/2021|EPI_ISL_934974|2021-01-15|France"/>
			<!-- sequence here -->
		</sequence>
    <sequence>
			<taxon idref="hCoV-19/Turkey/HSGM-1441/2021|EPI_ISL_940711|2021-01-20|SouthernEurope"/>
			<!-- sequence here -->
		</sequence>
    <sequence>
			<taxon idref="hCoV-19/Belgium/Jessa_55-2102-000125b/2021|EPI_ISL_949093|2021-01-11|Benelux"/>
			<!-- sequence here -->
		</sequence>
    <sequence>
			<taxon idref="hCoV-19/Nigeria/BCVL-18912/2021|EPI_ISL_985238|2021-01-05|WesternAfrica"/>
			<!-- sequence here -->
		</sequence>
    <sequence>
			<taxon idref="hCoV-19/England/MILK-11A56E9/2021|EPI_ISL_998080|2021-01-29|NorthernEurope"/>
			<!-- sequence here -->
		</sequence>
    <sequence>
			<taxon idref="hCoV-19/England/CAMC-149BB02/2021|EPI_ISL_1483822|2021-03-29|NorthernEurope"/>
			<!-- sequence here -->
		</sequence>
    <sequence>
			<taxon idref="hCoV-19/France/ARA-700000210773/2021|EPI_ISL_1490236|2021-03-11|France"/>
			<!-- sequence here -->
		</sequence>
    <sequence>
			<taxon idref="hCoV-19/Slovenia/144708/2021|EPI_ISL_1495066|2021-03-18|EasternEurope"/>
			<!-- sequence here -->
		</sequence>
    <sequence>
			<taxon idref="hCoV-19/Austria/CeMM4751/2021|EPI_ISL_1495277|2021-02-25|WesternEurope"/>
			<!-- sequence here -->
		</sequence>
    <sequence>
			<taxon idref="hCoV-19/Austria/CeMM4752/2021|EPI_ISL_1495278|2021-02-25|WesternEurope"/>
			<!-- sequence here -->
		</sequence>
    <sequence>
			<taxon idref="hCoV-19/Austria/CeMM4754/2021|EPI_ISL_1495280|2021-02-25|WesternEurope"/>
			<!-- sequence here -->
		</sequence>
    <sequence>
			<taxon idref="hCoV-19/Austria/CeMM4757/2021|EPI_ISL_1495283|2021-02-26|WesternEurope"/>
			<!-- sequence here -->
		</sequence>
    <sequence>
			<taxon idref="hCoV-19/Austria/CeMM5026/2021|EPI_ISL_1495356|2021-03-01|WesternEurope"/>
			<!-- sequence here -->
		</sequence>
    <sequence>
			<taxon idref="hCoV-19/Austria/CeMM5978/2021|EPI_ISL_1495760|2021-03-03|WesternEurope"/>
			<!-- sequence here -->
		</sequence>
    <sequence>
			<taxon idref="hCoV-19/Austria/CeMM5979/2021|EPI_ISL_1495761|2021-03-03|WesternEurope"/>
			<!-- sequence here -->
		</sequence>
    <sequence>
			<taxon idref="hCoV-19/Spain/PV-HUD-98717083/2021|EPI_ISL_1495974|2021-01-28|SouthernEurope"/>
			<!-- sequence here -->
		</sequence>
    <sequence>
			<taxon idref="hCoV-19/Togo/C5903/2021|EPI_ISL_1508849|2021-01-25|WesternAfrica"/>
			<!-- sequence here -->
		</sequence>
    <sequence>
			<taxon idref="hCoV-19/Togo/C5930/2021|EPI_ISL_1508890|2021-01-25|WesternAfrica"/>
			<!-- sequence here -->
		</sequence>
    <sequence>
			<taxon idref="hCoV-19/Togo/C6329/2021|EPI_ISL_1508894|2021-02-04|WesternAfrica"/>
			<!-- sequence here -->
		</sequence>
    <sequence>
			<taxon idref="hCoV-19/Togo/C6370/2021|EPI_ISL_1508916|2021-02-04|WesternAfrica"/>
			<!-- sequence here -->
		</sequence>
    <sequence>
			<taxon idref="hCoV-19/Togo/C7079/2021|EPI_ISL_1508949|2021-02-17|WesternAfrica"/>
			<!-- sequence here -->
		</sequence>
    <sequence>
			<taxon idref="hCoV-19/Togo/C6588/2021|EPI_ISL_1508959|2021-02-05|WesternAfrica"/>
			<!-- sequence here -->
		</sequence>
    <sequence>
			<taxon idref="hCoV-19/Togo/C6636/2021|EPI_ISL_1508990|2021-02-08|WesternAfrica"/>
			<!-- sequence here -->
		</sequence>
    <sequence>
			<taxon idref="hCoV-19/Togo/C6783/2021|EPI_ISL_1509102|2021-02-11|WesternAfrica"/>
			<!-- sequence here -->
		</sequence>
    <sequence>
			<taxon idref="hCoV-19/Slovenia/65882_VERO/2021|EPI_ISL_1509922|2021-02-05|EasternEurope"/>
			<!-- sequence here -->
		</sequence>
    <sequence>
			<taxon idref="hCoV-19/France/CVL-IPP07203/2021|EPI_ISL_1517032|2021-03-17|France"/>
			<!-- sequence here -->
		</sequence>
    <sequence>
			<taxon idref="hCoV-19/Togo/C6949/2021|EPI_ISL_1524717|2021-02-15|WesternAfrica"/>
			<!-- sequence here -->
		</sequence>
    <sequence>
			<taxon idref="hCoV-19/Italy/SAR-Cagliari05/2021|EPI_ISL_1525249|2021-03-18|SouthernEurope"/>
			<!-- sequence here -->
		</sequence>
    <sequence>
			<taxon idref="hCoV-19/Belgium/Aalst-OLVZ-8028085/2021|EPI_ISL_1549134|2021-03-18|Benelux"/>
			<!-- sequence here -->
		</sequence>
    <sequence>
			<taxon idref="hCoV-19/Belgium/Aalst-OLVZ-8028093/2021|EPI_ISL_1549135|2021-03-18|Benelux"/>
			<!-- sequence here -->
		</sequence>
    <sequence>
			<taxon idref="hCoV-19/Belgium/Aalst-OLVZ-8029254/2021|EPI_ISL_1549136|2021-03-19|Benelux"/>
			<!-- sequence here -->
		</sequence>
    <sequence>
			<taxon idref="hCoV-19/Belgium/Aalst-OLVZ-8030833/2021|EPI_ISL_1549137|2021-03-20|Benelux"/>
			<!-- sequence here -->
		</sequence>
    <sequence>
			<taxon idref="hCoV-19/Togo/C5221/2020|EPI_ISL_1575442|2020-12-21|WesternAfrica"/>
			<!-- sequence here -->
		</sequence>
    <sequence>
			<taxon idref="hCoV-19/Togo/C5622/2021|EPI_ISL_1575443|2021-01-18|WesternAfrica"/>
			<!-- sequence here -->
		</sequence>
    <sequence>
			<taxon idref="hCoV-19/Togo/C5627/2021|EPI_ISL_1575444|2021-01-18|WesternAfrica"/>
			<!-- sequence here -->
		</sequence>
    <sequence>
			<taxon idref="hCoV-19/Togo/C5947/2021|EPI_ISL_1575479|2021-01-25|WesternAfrica"/>
			<!-- sequence here -->
		</sequence>
    <sequence>
			<taxon idref="hCoV-19/France/CVL-IPP08082/2021|EPI_ISL_1582708|2021-03-27|France"/>
			<!-- sequence here -->
		</sequence>
    <sequence>
			<taxon idref="hCoV-19/France/BRE-IPP08196/2021|EPI_ISL_1583043|2021-03-29|France"/>
			<!-- sequence here -->
		</sequence>
    <sequence>
			<taxon idref="hCoV-19/Spain/CT-HUGTiPM010MZ7A11/2021|EPI_ISL_1583545|2021-03-25|SouthernEurope"/>
			<!-- sequence here -->
		</sequence>
    <sequence>
			<taxon idref="hCoV-19/Togo/C5960/2021|EPI_ISL_1586897|2021-01-25|WesternAfrica"/>
			<!-- sequence here -->
		</sequence>
    <sequence>
			<taxon idref="hCoV-19/Togo/C5973/2021|EPI_ISL_1586899|2021-01-25|WesternAfrica"/>
			<!-- sequence here -->
		</sequence>
    <sequence>
			<taxon idref="hCoV-19/Togo/C6559/2021|EPI_ISL_1586900|2021-02-05|WesternAfrica"/>
			<!-- sequence here -->
		</sequence>
    <sequence>
			<taxon idref="hCoV-19/Togo/C6595/2021|EPI_ISL_1586901|2021-02-06|WesternAfrica"/>
			<!-- sequence here -->
		</sequence>
    <sequence>
			<taxon idref="hCoV-19/France/NAQ-HCL021056643901/2021|EPI_ISL_1587554|2021-03-22|France"/>
			<!-- sequence here -->
		</sequence>
    <sequence>
			<taxon idref="hCoV-19/France/NAQ-HCL021056643701/2021|EPI_ISL_1587569|2021-03-22|France"/>
			<!-- sequence here -->
		</sequence>
    <sequence>
			<taxon idref="hCoV-19/France/NAQ-HCL021056644401/2021|EPI_ISL_1587570|2021-03-22|France"/>
			<!-- sequence here -->
		</sequence>
    <sequence>
			<taxon idref="hCoV-19/BurkinaFaso/B06-1484/2021|EPI_ISL_1591100|2021-01-25|WesternAfrica"/>
			<!-- sequence here -->
		</sequence>
    <sequence>
			<taxon idref="hCoV-19/France/IDF-IPP08425/2021|EPI_ISL_1622958|2021-03-30|France"/>
			<!-- sequence here -->
		</sequence>
    <sequence>
			<taxon idref="hCoV-19/France/BRE-IPP08469/2021|EPI_ISL_1623013|2021-03-30|France"/>
			<!-- sequence here -->
		</sequence>
    <sequence>
			<taxon idref="hCoV-19/Senegal/SN-IR1-0013954/2020|EPI_ISL_1633465|2020-12-17|WesternAfrica"/>
			<!-- sequence here -->
		</sequence>
    <sequence>
			<taxon idref="hCoV-19/Senegal/SN-IR1-0014258/2020|EPI_ISL_1633466|2020-12-19|WesternAfrica"/>
			<!-- sequence here -->
		</sequence>
    <sequence>
			<taxon idref="hCoV-19/Senegal/SN-IR1-0014313/2020|EPI_ISL_1633467|2020-12-19|WesternAfrica"/>
			<!-- sequence here -->
		</sequence>
    <sequence>
			<taxon idref="hCoV-19/Italy/SAR-Cagliari07/2021|EPI_ISL_1647346|2021-03-18|SouthernEurope"/>
			<!-- sequence here -->
		</sequence>
    <sequence>
			<taxon idref="hCoV-19/Sweden/47165148/2021|EPI_ISL_1647382|2021-03-29|NorthernEurope"/>
			<!-- sequence here -->
		</sequence>
    <sequence>
			<taxon idref="hCoV-19/Italy/SAR-Cagliari08/2021|EPI_ISL_1654000|2021-04-18|SouthernEurope"/>
			<!-- sequence here -->
		</sequence>
    <sequence>
			<taxon idref="hCoV-19/Slovenia/162436/2021|EPI_ISL_1657058|2021-03-25|EasternEurope"/>
			<!-- sequence here -->
		</sequence>
    <sequence>
			<taxon idref="hCoV-19/Switzerland/TI-EOC-902_25795248/2021|EPI_ISL_1662550|2021-04-09|WesternEurope"/>
			<!-- sequence here -->
		</sequence>
    <sequence>
			<taxon idref="hCoV-19/Slovenia/vero-61741-3p/2021|EPI_ISL_1668564|2021-02-03|EasternEurope"/>
			<!-- sequence here -->
		</sequence>
    <sequence>
			<taxon idref="hCoV-19/Slovenia/vero-65006-3p/2021|EPI_ISL_1668566|2021-02-04|EasternEurope"/>
			<!-- sequence here -->
		</sequence>
    <sequence>
			<taxon idref="hCoV-19/Slovenia/vero-68981-3p/2021|EPI_ISL_1668567|2021-02-07|EasternEurope"/>
			<!-- sequence here -->
		</sequence>
    <sequence>
			<taxon idref="hCoV-19/Slovenia/vero-65882-3p/2021|EPI_ISL_1668569|2021-02-05|EasternEurope"/>
			<!-- sequence here -->
		</sequence>
    <sequence>
			<taxon idref="hCoV-19/Slovenia/vero-65882-1p/2021|EPI_ISL_1668571|2021-02-05|EasternEurope"/>
			<!-- sequence here -->
		</sequence>
    <sequence>
			<taxon idref="hCoV-19/France/IDF-HMN-21032030228/2021|EPI_ISL_1672744|2021-03-02|France"/>
			<!-- sequence here -->
		</sequence>
    <sequence>
			<taxon idref="hCoV-19/France/IDF-HMN-21032030238/2021|EPI_ISL_1672745|2021-03-02|France"/>
			<!-- sequence here -->
		</sequence>
    <sequence>
			<taxon idref="hCoV-19/France/IDF-HMN-21032030246/2021|EPI_ISL_1672747|2021-03-02|France"/>
			<!-- sequence here -->
		</sequence>
    <sequence>
			<taxon idref="hCoV-19/France/IDF-HMN-21032030250/2021|EPI_ISL_1672748|2021-03-02|France"/>
			<!-- sequence here -->
		</sequence>
    <sequence>
			<taxon idref="hCoV-19/Scotland/QEUH-14F6358/2021|EPI_ISL_1673188|2021-04-11|NorthernEurope"/>
			<!-- sequence here -->
		</sequence>
    <sequence>
			<taxon idref="hCoV-19/Togo/C5737/2021|EPI_ISL_1675094|2021-01-22|WesternAfrica"/>
			<!-- sequence here -->
		</sequence>
    <sequence>
			<taxon idref="hCoV-19/Togo/C5989/2021|EPI_ISL_1675141|2021-01-28|WesternAfrica"/>
			<!-- sequence here -->
		</sequence>
    <sequence>
			<taxon idref="hCoV-19/Slovenia/141925/2021|EPI_ISL_1675247|2021-03-17|EasternEurope"/>
			<!-- sequence here -->
		</sequence>
    <sequence>
			<taxon idref="hCoV-19/Slovenia/151939/2021|EPI_ISL_1675248|2021-03-22|EasternEurope"/>
			<!-- sequence here -->
		</sequence>
    <sequence>
			<taxon idref="hCoV-19/Slovenia/153944/2021|EPI_ISL_1675250|2021-03-23|EasternEurope"/>
			<!-- sequence here -->
		</sequence>
    <sequence>
			<taxon idref="hCoV-19/France/IDF-HMN-21032040149/2021|EPI_ISL_1695975|2021-03-01|France"/>
			<!-- sequence here -->
		</sequence>
    <sequence>
			<taxon idref="hCoV-19/France/IDF-HMN-21032050103/2021|EPI_ISL_1696013|2021-02-27|France"/>
			<!-- sequence here -->
		</sequence>
    <sequence>
			<taxon idref="hCoV-19/France/BFC-HMN-21032040511/2021|EPI_ISL_1696047|2021-03-02|France"/>
			<!-- sequence here -->
		</sequence>
    <sequence>
			<taxon idref="hCoV-19/France/IDF-HMN-21032080478/2021|EPI_ISL_1696301|2021-03-02|France"/>
			<!-- sequence here -->
		</sequence>
    <sequence>
			<taxon idref="hCoV-19/England/QEUH-14FFFC4/2021|EPI_ISL_1698571|2021-04-13|NorthernEurope"/>
			<!-- sequence here -->
		</sequence>
    <sequence>
			<taxon idref="hCoV-19/England/QEUH-150019C/2021|EPI_ISL_1698756|2021-04-13|NorthernEurope"/>
			<!-- sequence here -->
		</sequence>
    <sequence>
			<taxon idref="hCoV-19/Netherlands/OV-RIVM-26611/2021|EPI_ISL_1706084|2021-04-10|Benelux"/>
			<!-- sequence here -->
		</sequence>
    <sequence>
			<taxon idref="hCoV-19/France/NOR-76053337/2021|EPI_ISL_1706459|2021-03-26|France"/>
			<!-- sequence here -->
		</sequence>
    <sequence>
			<taxon idref="hCoV-19/Italy/SAR-Cagliari21/2021|EPI_ISL_1706550|2021-03-19|SouthernEurope"/>
			<!-- sequence here -->
		</sequence>
    <sequence>
			<taxon idref="hCoV-19/France/IDF-HMN-21032180606/2021|EPI_ISL_1707275|2021-03-16|France"/>
			<!-- sequence here -->
		</sequence>
    <sequence>
			<taxon idref="hCoV-19/France/ARA-HCL021059536201/2021|EPI_ISL_1707485|2021-03-17|France"/>
			<!-- sequence here -->
		</sequence>
    <sequence>
			<taxon idref="hCoV-19/France/ARA-HCL021062470501/2021|EPI_ISL_1707511|2021-03-30|France"/>
			<!-- sequence here -->
		</sequence>
    <sequence>
			<taxon idref="hCoV-19/France/NAQ-HCL021062474101/2021|EPI_ISL_1707512|2021-03-30|France"/>
			<!-- sequence here -->
		</sequence>
    <sequence>
			<taxon idref="hCoV-19/France/NAQ-HCL021062499601/2021|EPI_ISL_1707514|2021-03-30|France"/>
			<!-- sequence here -->
		</sequence>
    <sequence>
			<taxon idref="hCoV-19/France/NAQ-HCL021062774101/2021|EPI_ISL_1707517|2021-03-30|France"/>
			<!-- sequence here -->
		</sequence>
    <sequence>
			<taxon idref="hCoV-19/France/ARA-HCL990000237196/2021|EPI_ISL_1707528|2021-03-29|France"/>
			<!-- sequence here -->
		</sequence>
    <sequence>
			<taxon idref="hCoV-19/France/ARA-HCL990000330103/2021|EPI_ISL_1707535|2021-03-29|France"/>
			<!-- sequence here -->
		</sequence>
    <sequence>
			<taxon idref="hCoV-19/Spain/CT-HUGTiPR013JG9A12/2021|EPI_ISL_1719751|2021-04-08|SouthernEurope"/>
			<!-- sequence here -->
		</sequence>
    <sequence>
			<taxon idref="hCoV-19/France/ARA-CFD700000127612/2021|EPI_ISL_1731504|2021-04-14|France"/>
			<!-- sequence here -->
		</sequence>
    <sequence>
			<taxon idref="hCoV-19/Greece/162496/2021|EPI_ISL_1731827|2021-03-26|SouthernEurope"/>
			<!-- sequence here -->
		</sequence>
    <sequence>
			<taxon idref="hCoV-19/France/NOR-IPP08990/2021|EPI_ISL_1739316|2021-04-06|France"/>
			<!-- sequence here -->
		</sequence>
    <sequence>
			<taxon idref="hCoV-19/England/RAND-15207B2/2021|EPI_ISL_1740690|2021-04-19|NorthernEurope"/>
			<!-- sequence here -->
		</sequence>
    <sequence>
			<taxon idref="hCoV-19/France/PAC-B115-08/2021|EPI_ISL_1749312|2021-02-26|France"/>
			<!-- sequence here -->
		</sequence>
    <sequence>
			<taxon idref="hCoV-19/France/IDF-B110-78/2021|EPI_ISL_1749368|2021-02-03|France"/>
			<!-- sequence here -->
		</sequence>
    <sequence>
			<taxon idref="hCoV-19/France/BFC-HMN-21032220189/2021|EPI_ISL_1754272|2021-03-16|France"/>
			<!-- sequence here -->
		</sequence>
    <sequence>
			<taxon idref="hCoV-19/France/IDF-HMN-21032230548/2021|EPI_ISL_1754503|2021-03-15|France"/>
			<!-- sequence here -->
		</sequence>
    <sequence>
			<taxon idref="hCoV-19/France/IDF-HMN-21032270173/2021|EPI_ISL_1755046|2021-03-27|France"/>
			<!-- sequence here -->
		</sequence>
    <sequence>
			<taxon idref="hCoV-19/Netherlands/NH-RIVM-27845/2021|EPI_ISL_1792896|2021-03-21|Benelux"/>
			<!-- sequence here -->
		</sequence>
    <sequence>
			<taxon idref="hCoV-19/Togo/C6271/2021|EPI_ISL_1810924|2021-02-03|WesternAfrica"/>
			<!-- sequence here -->
		</sequence>
    <sequence>
			<taxon idref="hCoV-19/Togo/C6281/2021|EPI_ISL_1810927|2021-02-03|WesternAfrica"/>
			<!-- sequence here -->
		</sequence>
    <sequence>
			<taxon idref="hCoV-19/Italy/SAR-Cagliari57/2021|EPI_ISL_1821763|2021-04-13|SouthernEurope"/>
			<!-- sequence here -->
		</sequence>
    <sequence>
			<taxon idref="hCoV-19/England/CAMC-133C0C9/2021|EPI_ISL_1831400|2021-02-23|NorthernEurope"/>
			<!-- sequence here -->
		</sequence>
    <sequence>
			<taxon idref="hCoV-19/England/CAMC-133C102/2021|EPI_ISL_1831515|2021-02-24|NorthernEurope"/>
			<!-- sequence here -->
		</sequence>
    <sequence>
			<taxon idref="hCoV-19/Spain/CT-HUGTiPR014JJ2F11/2021|EPI_ISL_1831644|2021-04-18|SouthernEurope"/>
			<!-- sequence here -->
		</sequence>
    <sequence>
			<taxon idref="hCoV-19/Germany/BE-ChVir-LB-210128-8338/2021|EPI_ISL_1840660|2021-01-24|Germany"/>
			<!-- sequence here -->
		</sequence>
    <sequence>
			<taxon idref="hCoV-19/Germany/BW-ChVir-LB-210423-5730/2021|EPI_ISL_1885882|2021-04-08|Germany"/>
			<!-- sequence here -->
		</sequence>
    <sequence>
			<taxon idref="hCoV-19/Germany/BW-ChVir-LB-210423-5718/2021|EPI_ISL_1885939|2021-04-14|Germany"/>
			<!-- sequence here -->
		</sequence>
    <sequence>
			<taxon idref="hCoV-19/Germany/BW-ChVir-LB-210416-5823/2021|EPI_ISL_1905093|2021-03-29|Germany"/>
			<!-- sequence here -->
		</sequence>
    <sequence>
			<taxon idref="hCoV-19/France/HDF-P256-21125M1125/2021|EPI_ISL_1910917|2021-03-24|France"/>
			<!-- sequence here -->
		</sequence>
    <sequence>
			<taxon idref="hCoV-19/France/ARA-HCL021074965701/2021|EPI_ISL_1935386|2021-04-19|France"/>
			<!-- sequence here -->
		</sequence>
    <sequence>
			<taxon idref="hCoV-19/Slovenia/174086/2021|EPI_ISL_1973575|2021-03-30|EasternEurope"/>
			<!-- sequence here -->
		</sequence>
    <sequence>
			<taxon idref="hCoV-19/Spain/CT-HUGTiPR015HY5F9/2021|EPI_ISL_2000095|2021-04-28|SouthernEurope"/>
			<!-- sequence here -->
		</sequence>
    <sequence>
			<taxon idref="hCoV-19/Spain/CT-HUGTiPR015HY5G9/2021|EPI_ISL_2000110|2021-04-28|SouthernEurope"/>
			<!-- sequence here -->
		</sequence>
    <sequence>
			<taxon idref="hCoV-19/Tunisia/SP-0154/2021|EPI_ISL_2035941|2021-02-07|NorthernAfrica"/>
			<!-- sequence here -->
		</sequence>
    <sequence>
			<taxon idref="hCoV-19/Tunisia/SP-0157/2021|EPI_ISL_2035942|2021-02-07|NorthernAfrica"/>
			<!-- sequence here -->
		</sequence>
    <sequence>
			<taxon idref="hCoV-19/Tunisia/SP-0347/2021|EPI_ISL_2035946|2021-03-03|NorthernAfrica"/>
			<!-- sequence here -->
		</sequence>
    <sequence>
			<taxon idref="hCoV-19/Netherlands/GE-RIVM-31281/2021|EPI_ISL_2094357|2021-04-27|Benelux"/>
			<!-- sequence here -->
		</sequence>
    <sequence>
			<taxon idref="hCoV-19/France/IDF-CERBAHC-20210408-S45/2021|EPI_ISL_2094433|2021-03-30|France"/>
			<!-- sequence here -->
		</sequence>
    <sequence>
			<taxon idref="hCoV-19/Italy/SAR-Cagliari111/2021|EPI_ISL_2107000|2021-04-26|SouthernEurope"/>
			<!-- sequence here -->
		</sequence>
    <sequence>
			<taxon idref="hCoV-19/Germany/un-RKI-I-145081/2021|EPI_ISL_2129363|2021-05-10|Germany"/>
			<!-- sequence here -->
		</sequence>
    <sequence>
			<taxon idref="hCoV-19/France/PAC-4700/2021|EPI_ISL_2131453|2021-01-25|France"/>
			<!-- sequence here -->
		</sequence>
    <sequence>
			<taxon idref="hCoV-19/India/WB-1930300627314/2021|EPI_ISL_2132720|2021-03-19|APAC"/>
			<!-- sequence here -->
		</sequence>
    <sequence>
			<taxon idref="hCoV-19/Netherlands/ZH-EMC-2280/2021|EPI_ISL_2154193|2021-03-01|Benelux"/>
			<!-- sequence here -->
		</sequence>
    <sequence>
			<taxon idref="hCoV-19/France/BRE-IPP09639/2021|EPI_ISL_2178413|2021-04-09|France"/>
			<!-- sequence here -->
		</sequence>
    <sequence>
			<taxon idref="hCoV-19/France/NOR-IPP04360/2021|EPI_ISL_2178452|2021-02-22|France"/>
			<!-- sequence here -->
		</sequence>
    <sequence>
			<taxon idref="hCoV-19/France/IDF-IPP04366/2021|EPI_ISL_2178456|2021-02-19|France"/>
			<!-- sequence here -->
		</sequence>
    <sequence>
			<taxon idref="hCoV-19/France/PDL-IPP04369/2021|EPI_ISL_2178459|2021-02-18|France"/>
			<!-- sequence here -->
		</sequence>
    <sequence>
			<taxon idref="hCoV-19/France/IDF-IPP04370/2021|EPI_ISL_2178460|2021-02-17|France"/>
			<!-- sequence here -->
		</sequence>
    <sequence>
			<taxon idref="hCoV-19/France/PDL-IPP04372/2021|EPI_ISL_2178462|2021-02-18|France"/>
			<!-- sequence here -->
		</sequence>
    <sequence>
			<taxon idref="hCoV-19/France/PDL-IPP11409/2021|EPI_ISL_2178501|2021-04-19|France"/>
			<!-- sequence here -->
		</sequence>
    <sequence>
			<taxon idref="hCoV-19/France/IDF-IPP11214/2021|EPI_ISL_2178502|2021-04-26|France"/>
			<!-- sequence here -->
		</sequence>
    <sequence>
			<taxon idref="hCoV-19/France/IDF-HMN-21032190621/2021|EPI_ISL_2179373|2021-03-16|France"/>
			<!-- sequence here -->
		</sequence>
    <sequence>
			<taxon idref="hCoV-19/France/IDF-HMN-21032240706/2021|EPI_ISL_2179448|2021-03-24|France"/>
			<!-- sequence here -->
		</sequence>
    <sequence>
			<taxon idref="hCoV-19/France/IDF-HMN-21042060474/2021|EPI_ISL_2179568|2021-03-19|France"/>
			<!-- sequence here -->
		</sequence>
    <sequence>
			<taxon idref="hCoV-19/France/IDF-HMN-21042060477/2021|EPI_ISL_2179569|2021-03-19|France"/>
			<!-- sequence here -->
		</sequence>
    <sequence>
			<taxon idref="hCoV-19/France/IDF-HMN-21042060558/2021|EPI_ISL_2179576|2021-03-22|France"/>
			<!-- sequence here -->
		</sequence>
    <sequence>
			<taxon idref="hCoV-19/USA/MN-CDC-IBX288688628305/2021|EPI_ISL_2186300|2021-04-13|NorthAmerica"/>
			<!-- sequence here -->
		</sequence>
    <sequence>
			<taxon idref="hCoV-19/Burkina_Faso/130/2021|EPI_ISL_2227197|2021-01-21|WesternAfrica"/>
			<!-- sequence here -->
		</sequence>
    <sequence>
			<taxon idref="hCoV-19/Burkina_Faso/151/2021|EPI_ISL_2227198|2021-02-03|WesternAfrica"/>
			<!-- sequence here -->
		</sequence>
    <sequence>
			<taxon idref="hCoV-19/Burkina_Faso/155/2021|EPI_ISL_2227199|2021-02-01|WesternAfrica"/>
			<!-- sequence here -->
		</sequence>
    <sequence>
			<taxon idref="hCoV-19/Burkina_Faso/157/2021|EPI_ISL_2227200|2021-02-01|WesternAfrica"/>
			<!-- sequence here -->
		</sequence>
    <sequence>
			<taxon idref="hCoV-19/Burkina_Faso/164/2021|EPI_ISL_2227201|2021-02-09|WesternAfrica"/>
			<!-- sequence here -->
		</sequence>
    <sequence>
			<taxon idref="hCoV-19/Burkina_Faso/165/2021|EPI_ISL_2227202|2021-02-09|WesternAfrica"/>
			<!-- sequence here -->
		</sequence>
    <sequence>
			<taxon idref="hCoV-19/Burkina_Faso/83/2021|EPI_ISL_2227203|2021-01-11|WesternAfrica"/>
			<!-- sequence here -->
		</sequence>
    <sequence>
			<taxon idref="hCoV-19/Italy/SAR-ISS-7342/2021|EPI_ISL_2244910|2021-02-17|SouthernEurope"/>
			<!-- sequence here -->
		</sequence>
    <sequence>
			<taxon idref="hCoV-19/Italy/SAR-ISS-7343/2021|EPI_ISL_2244911|2021-02-17|SouthernEurope"/>
			<!-- sequence here -->
		</sequence>
    <sequence>
			<taxon idref="hCoV-19/Italy/SAR-ISS-7344/2021|EPI_ISL_2244912|2021-02-17|SouthernEurope"/>
			<!-- sequence here -->
		</sequence>
    <sequence>
			<taxon idref="hCoV-19/France/IDF-HMN-21042061127/2021|EPI_ISL_2259268|2021-04-06|France"/>
			<!-- sequence here -->
		</sequence>
    <sequence>
			<taxon idref="hCoV-19/France/IDF-HMN-21042160383/2021|EPI_ISL_2259323|2021-04-13|France"/>
			<!-- sequence here -->
		</sequence>
    <sequence>
			<taxon idref="hCoV-19/Spain/CT-HUGTiPM016OY0C8/2021|EPI_ISL_2281323|2021-05-14|SouthernEurope"/>
			<!-- sequence here -->
		</sequence>
    <sequence>
			<taxon idref="hCoV-19/USA/MN-CDC-IBX886464982066/2021|EPI_ISL_2283188|2021-04-12|NorthAmerica"/>
			<!-- sequence here -->
		</sequence>
    <sequence>
			<taxon idref="hCoV-19/Burkina_Faso/7688/2021|EPI_ISL_2289102|2021-01-23|WesternAfrica"/>
			<!-- sequence here -->
		</sequence>
    <sequence>
			<taxon idref="hCoV-19/Burkina_Faso/7728/2021|EPI_ISL_2289104|2021-01-26|WesternAfrica"/>
			<!-- sequence here -->
		</sequence>
    <sequence>
			<taxon idref="hCoV-19/Burkina_Faso/7934/2020|EPI_ISL_2289107|2020-12-22|WesternAfrica"/>
			<!-- sequence here -->
		</sequence>
    <sequence>
			<taxon idref="hCoV-19/Burkina_Faso/7795/2021|EPI_ISL_2289121|2021-01-28|WesternAfrica"/>
			<!-- sequence here -->
		</sequence>
    <sequence>
			<taxon idref="hCoV-19/Burkina_Faso/7938/2021|EPI_ISL_2289123|2021-02-03|WesternAfrica"/>
			<!-- sequence here -->
		</sequence>
    <sequence>
			<taxon idref="hCoV-19/USA/OR-TRACE-BENT-011821-695/2021|EPI_ISL_2301442|2021-01-18|NorthAmerica"/>
			<!-- sequence here -->
		</sequence>
    <sequence>
			<taxon idref="hCoV-19/Netherlands/FL-RIVM-34557/2021|EPI_ISL_2302173|2021-05-02|Benelux"/>
			<!-- sequence here -->
		</sequence>
    <sequence>
			<taxon idref="hCoV-19/France/IDF-IPP03664/2021|EPI_ISL_2363514|2021-01-21|France"/>
			<!-- sequence here -->
		</sequence>
    <sequence>
			<taxon idref="hCoV-19/Belgium/12105150401/2021|EPI_ISL_2365910|2021-03-22|Benelux"/>
			<!-- sequence here -->
		</sequence>
    <sequence>
			<taxon idref="hCoV-19/Indonesia/JK-NIHRD-WGS00051/2021|EPI_ISL_2382403|2021-01-03|APAC"/>
			<!-- sequence here -->
		</sequence>
    <sequence>
			<taxon idref="hCoV-19/Belgium/rega-5443/2021|EPI_ISL_2403956|2021-03-22|Benelux"/>
			<!-- sequence here -->
		</sequence>
    <sequence>
			<taxon idref="hCoV-19/Belgium/rega-5484/2021|EPI_ISL_2403997|2021-03-05|Benelux"/>
			<!-- sequence here -->
		</sequence>
    <sequence>
			<taxon idref="hCoV-19/Belgium/rega-6126/2021|EPI_ISL_2404564|2021-03-30|Benelux"/>
			<!-- sequence here -->
		</sequence>
    <sequence>
			<taxon idref="hCoV-19/Belgium/rega-6127/2021|EPI_ISL_2404565|2021-03-30|Benelux"/>
			<!-- sequence here -->
		</sequence>
    <sequence>
			<taxon idref="hCoV-19/Belgium/rega-6128/2021|EPI_ISL_2404566|2021-03-30|Benelux"/>
			<!-- sequence here -->
		</sequence>
    <sequence>
			<taxon idref="hCoV-19/Belgium/rega-6129/2021|EPI_ISL_2404567|2021-03-30|Benelux"/>
			<!-- sequence here -->
		</sequence>
    <sequence>
			<taxon idref="hCoV-19/Belgium/rega-6130/2021|EPI_ISL_2404568|2021-03-30|Benelux"/>
			<!-- sequence here -->
		</sequence>
    <sequence>
			<taxon idref="hCoV-19/Belgium/rega-6131/2021|EPI_ISL_2404569|2021-03-30|Benelux"/>
			<!-- sequence here -->
		</sequence>
    <sequence>
			<taxon idref="hCoV-19/Belgium/rega-6132/2021|EPI_ISL_2404570|2021-03-30|Benelux"/>
			<!-- sequence here -->
		</sequence>
    <sequence>
			<taxon idref="hCoV-19/Switzerland/SG-UHB-724906700/2021|EPI_ISL_2484343|2021-01-23|WesternEurope"/>
			<!-- sequence here -->
		</sequence>
    <sequence>
			<taxon idref="hCoV-19/Switzerland/SG-UHB-4181240201/2021|EPI_ISL_2484440|2021-01-27|WesternEurope"/>
			<!-- sequence here -->
		</sequence>
    <sequence>
			<taxon idref="hCoV-19/Switzerland/SG-UHB-725261100/2021|EPI_ISL_2484541|2021-01-25|WesternEurope"/>
			<!-- sequence here -->
		</sequence>
    <sequence>
			<taxon idref="hCoV-19/Switzerland/SG-UHB-4180929701/2021|EPI_ISL_2484554|2021-01-26|WesternEurope"/>
			<!-- sequence here -->
		</sequence>
    <sequence>
			<taxon idref="hCoV-19/Switzerland/SG-UHB-4180991001/2021|EPI_ISL_2484555|2021-01-26|WesternEurope"/>
			<!-- sequence here -->
		</sequence>
    <sequence>
			<taxon idref="hCoV-19/Switzerland/SG-UHB-724905200/2021|EPI_ISL_2484579|2021-01-23|WesternEurope"/>
			<!-- sequence here -->
		</sequence>
    <sequence>
			<taxon idref="hCoV-19/Switzerland/SG-UHB-724905700/2021|EPI_ISL_2484580|2021-01-23|WesternEurope"/>
			<!-- sequence here -->
		</sequence>
    <sequence>
			<taxon idref="hCoV-19/Switzerland/AR-UHB-724906500/2021|EPI_ISL_2484581|2021-01-23|WesternEurope"/>
			<!-- sequence here -->
		</sequence>
    <sequence>
			<taxon idref="hCoV-19/Switzerland/SG-UHB-724907300/2021|EPI_ISL_2484583|2021-01-23|WesternEurope"/>
			<!-- sequence here -->
		</sequence>
    <sequence>
			<taxon idref="hCoV-19/Switzerland/SG-UHB-725714400/2021|EPI_ISL_2484607|2021-01-26|WesternEurope"/>
			<!-- sequence here -->
		</sequence>
    <sequence>
			<taxon idref="hCoV-19/France/IDF-CERBAHC-AH3KVTBGXJ-S4/2021|EPI_ISL_2491373|2021-04-12|France"/>
			<!-- sequence here -->
		</sequence>
    <sequence>
			<taxon idref="hCoV-19/Cameroon/ICGEB-CIRCB_16120/2021|EPI_ISL_2504134|2021-01-21|MiddleAfrica"/>
			<!-- sequence here -->
		</sequence>
    <sequence>
			<taxon idref="hCoV-19/France/CVL-HCL021106120501/2021|EPI_ISL_2629297|2021-04-23|France"/>
			<!-- sequence here -->
		</sequence>
    <sequence>
			<taxon idref="hCoV-19/Belgium/rega-7965/2021|EPI_ISL_2832699|2021-04-01|Benelux"/>
			<!-- sequence here -->
		</sequence>
    <sequence>
			<taxon idref="hCoV-19/Benin/249839/2021|EPI_ISL_2932537|2021-01-31|WesternAfrica"/>
			<!-- sequence here -->
		</sequence>
    <sequence>
			<taxon idref="hCoV-19/Benin/248651/2021|EPI_ISL_2958658|2021-01-30|WesternAfrica"/>
			<!-- sequence here -->
		</sequence>
    <sequence>
			<taxon idref="hCoV-19/Benin/250471/2021|EPI_ISL_2958659|2021-01-31|WesternAfrica"/>
			<!-- sequence here -->
		</sequence>
    <sequence>
			<taxon idref="hCoV-19/Benin/250498/2021|EPI_ISL_2958660|2021-01-31|WesternAfrica"/>
			<!-- sequence here -->
		</sequence>
    <sequence>
			<taxon idref="hCoV-19/Benin/250699/2021|EPI_ISL_2958661|2021-02-01|WesternAfrica"/>
			<!-- sequence here -->
		</sequence>
    <sequence>
			<taxon idref="hCoV-19/Benin/251296/2021|EPI_ISL_2958663|2021-02-01|WesternAfrica"/>
			<!-- sequence here -->
		</sequence>
    <sequence>
			<taxon idref="hCoV-19/Benin/251455/2021|EPI_ISL_2958665|2021-02-01|WesternAfrica"/>
			<!-- sequence here -->
		</sequence>
    <sequence>
			<taxon idref="hCoV-19/Benin/252348/2021|EPI_ISL_2958666|2021-02-02|WesternAfrica"/>
			<!-- sequence here -->
		</sequence>
    <sequence>
			<taxon idref="hCoV-19/Benin/253312/2021|EPI_ISL_2958667|2021-02-02|WesternAfrica"/>
			<!-- sequence here -->
		</sequence>
    <sequence>
			<taxon idref="hCoV-19/Benin/254323/2021|EPI_ISL_2958668|2021-02-03|WesternAfrica"/>
			<!-- sequence here -->
		</sequence>
    <sequence>
			<taxon idref="hCoV-19/Benin/255062/2021|EPI_ISL_2958669|2021-02-03|WesternAfrica"/>
			<!-- sequence here -->
		</sequence>
    <sequence>
			<taxon idref="hCoV-19/Benin/255170/2021|EPI_ISL_2958670|2021-02-03|WesternAfrica"/>
			<!-- sequence here -->
		</sequence>
    <sequence>
			<taxon idref="hCoV-19/Benin/312239/2021|EPI_ISL_2958671|2021-03-01|WesternAfrica"/>
			<!-- sequence here -->
		</sequence>
    <sequence>
			<taxon idref="hCoV-19/India/PY-COV2-13520_S57_R1_001/2021|EPI_ISL_3275790|2021-03-05|APAC"/>
			<!-- sequence here -->
		</sequence>
    <sequence>
			<taxon idref="hCoV-19/Gabon/LPDG655/2021|EPI_ISL_3461132|2021-03-08|MiddleAfrica"/>
			<!-- sequence here -->
		</sequence>
    <sequence>
			<taxon idref="hCoV-19/Cote_d_Ivoire/BKE2287-bc1/2021|EPI_ISL_3545627|2021-02-25|WesternAfrica"/>
			<!-- sequence here -->
		</sequence>
    <sequence>
			<taxon idref="hCoV-19/Cote_d_Ivoire/BKE2307-bc2/2021|EPI_ISL_3545628|2021-02-26|WesternAfrica"/>
			<!-- sequence here -->
		</sequence>
    <sequence>
			<taxon idref="hCoV-19/Cote_d_Ivoire/BKE2197-bc3/2021|EPI_ISL_3545629|2021-02-20|WesternAfrica"/>
			<!-- sequence here -->
		</sequence>
    <sequence>
			<taxon idref="hCoV-19/Cote_d_Ivoire/BKE2269-bc15/2021|EPI_ISL_3545630|2021-02-25|WesternAfrica"/>
			<!-- sequence here -->
		</sequence>
    <sequence>
			<taxon idref="hCoV-19/Cote_d_Ivoire/BKE2312-bc49/2021|EPI_ISL_3545631|2021-02-26|WesternAfrica"/>
			<!-- sequence here -->
		</sequence>
    <sequence>
			<taxon idref="hCoV-19/Cote_d_Ivoire/BKE2196-bc50/2021|EPI_ISL_3545632|2021-02-22|WesternAfrica"/>
			<!-- sequence here -->
		</sequence>
    <sequence>
			<taxon idref="hCoV-19/Cote_d_Ivoire/BKE2191-bc74/2021|EPI_ISL_3545633|2021-02-22|WesternAfrica"/>
			<!-- sequence here -->
		</sequence>
    <sequence>
			<taxon idref="hCoV-19/Cote_d_Ivoire/BKE2305-bc85/2021|EPI_ISL_3545634|2021-02-26|WesternAfrica"/>
			<!-- sequence here -->
		</sequence>
    <sequence>
			<taxon idref="hCoV-19/Cote_d_Ivoire/BKE1929-bc53/2021|EPI_ISL_3545635|2021-02-05|WesternAfrica"/>
			<!-- sequence here -->
		</sequence>
    <sequence>
			<taxon idref="hCoV-19/Cote_d_Ivoire/BKE2088-bc54/2021|EPI_ISL_3545636|2021-02-16|WesternAfrica"/>
			<!-- sequence here -->
		</sequence>
    <sequence>
			<taxon idref="hCoV-19/Cote_d_Ivoire/BKE2119-bc78/2021|EPI_ISL_3545637|2021-02-17|WesternAfrica"/>
			<!-- sequence here -->
		</sequence>
    <sequence>
			<taxon idref="hCoV-19/Cote_d_Ivoire/BKE2243-bc10/2021|EPI_ISL_3545643|2021-02-24|WesternAfrica"/>
			<!-- sequence here -->
		</sequence>
    <sequence>
			<taxon idref="hCoV-19/Cote_d_Ivoire/BKE2247-bc46/2021|EPI_ISL_3545644|2021-02-24|WesternAfrica"/>
			<!-- sequence here -->
		</sequence>
    <sequence>
			<taxon idref="hCoV-19/Cote_d_Ivoire/BKE1661-bc58/2021|EPI_ISL_3545645|2021-01-19|WesternAfrica"/>
			<!-- sequence here -->
		</sequence>
    <sequence>
			<taxon idref="hCoV-19/Cote_d_Ivoire/BKE2230-bc81/2021|EPI_ISL_3545646|2021-02-22|WesternAfrica"/>
			<!-- sequence here -->
		</sequence>
    <sequence>
			<taxon idref="hCoV-19/Cote_d_Ivoire/BKE2232-bc93/2021|EPI_ISL_3545647|2021-02-22|WesternAfrica"/>
			<!-- sequence here -->
		</sequence>
    <sequence>
			<taxon idref="hCoV-19/Cote_d_Ivoire/BKE2842-bc14/2021|EPI_ISL_3631586|2021-03-22|WesternAfrica"/>
			<!-- sequence here -->
		</sequence>
    <sequence>
			<taxon idref="hCoV-19/Cote_d_Ivoire/BKE3553-bc74/2021|EPI_ISL_3631588|2021-04-20|WesternAfrica"/>
			<!-- sequence here -->
		</sequence>
    <sequence>
			<taxon idref="hCoV-19/Togo/NMIMR-21-TGS-070/2021|EPI_ISL_3914909|2021-03-04|WesternAfrica"/>
			<!-- sequence here -->
		</sequence>
    <sequence>
			<taxon idref="hCoV-19/Togo/NMIMR-21-TGS-110/2021|EPI_ISL_3914952|2021-03-09|WesternAfrica"/>
			<!-- sequence here -->
		</sequence>
    <sequence>
			<taxon idref="IMS-10025-CVDP-00310||2021-01-25|Germany"/>
			<!-- sequence here -->
		</sequence>
    <sequence>
			<taxon idref="IMS-10033-CVDP-00016||2021-01-24|Germany"/>
			<!-- sequence here -->
		</sequence>
    <sequence>
			<taxon idref="IMS-10122-CVDP-00729||2021-01-29|Germany"/>
			<!-- sequence here -->
		</sequence>
    <sequence>
			<taxon idref="IMS-10173-CVDP-341FE4AE-F7B9-4772-81F9-22A364862724||2021-01-16|Germany"/>
			<!-- sequence here -->
		</sequence>
    <sequence>
			<taxon idref="IMS-10020-CVDP-134B7148-7B01-480B-BF4D-2AF63DD0E135||2021-02-11|Germany"/>
			<!-- sequence here -->
		</sequence>
    <sequence>
			<taxon idref="IMS-10122-CVDP-EA29479F-BDCB-425C-9414-0382470EAA0E||2021-02-18|Germany"/>
			<!-- sequence here -->
		</sequence>
    <sequence>
			<taxon idref="IMS-10020-CVDP-3884189E-333D-4F12-AF2A-002F71AC6E17||2021-02-12|Germany"/>
			<!-- sequence here -->
		</sequence>
    <sequence>
			<taxon idref="IMS-10122-CVDP-6EA788F9-EDC7-448A-9418-649F5F681F0F||2021-02-19|Germany"/>
			<!-- sequence here -->
		</sequence>
    <sequence>
			<taxon idref="IMSSC2-71-2021-00046_21-02446_masked_consensus_v3.0.1-4-gcc47ba2f||2021-02-07|Germany"/>
			<!-- sequence here -->
		</sequence>
    <sequence>
			<taxon idref="IMS-10020-CVDP-A25EF954-1B1D-4F42-9834-A4A640B03E31||2021-02-18|Germany"/>
			<!-- sequence here -->
		</sequence>
    <sequence>
			<taxon idref="IMS-10020-CVDP-34FCA668-424B-4465-9C52-3E8359376825||2021-02-24|Germany"/>
			<!-- sequence here -->
		</sequence>
    <sequence>
			<taxon idref="IMS-10013-CVDP-05E17D5F-50EA-4A97-94E4-C5F18229BB7D||2021-02-25|Germany"/>
			<!-- sequence here -->
		</sequence>
    <sequence>
			<taxon idref="IMS-10116-CVDP-A7932944-2FEC-4E8F-AB64-EA0FEBD0C368||2021-02-25|Germany"/>
			<!-- sequence here -->
		</sequence>
    <sequence>
			<taxon idref="IMS-10115-CVDP-813B0769-52E5-4473-AF5E-59F04681F6EA||2021-03-01|Germany"/>
			<!-- sequence here -->
		</sequence>
    <sequence>
			<taxon idref="IMS-10122-CVDP-FD981221-E5F2-4AC8-BAA3-0822BB22D6C4||2021-03-03|Germany"/>
			<!-- sequence here -->
		</sequence>
    <sequence>
			<taxon idref="IMS-10116-CVDP-282C428F-1785-4D8E-915D-AC4005169281||2021-03-08|Germany"/>
			<!-- sequence here -->
		</sequence>
    <sequence>
			<taxon idref="IMS-10375-CVDP-A8D50211-B0EF-4D49-9699-3EF7C609DB80||2021-01-14|Germany"/>
			<!-- sequence here -->
		</sequence>
    <sequence>
			<taxon idref="IMS-10375-CVDP-C3511CBB-3546-4384-A6DA-C00317155399||2021-01-20|Germany"/>
			<!-- sequence here -->
		</sequence>
    <sequence>
			<taxon idref="IMS-10375-CVDP-037A0420-3F19-4B20-871F-5D5E5BA422EC||2021-01-06|Germany"/>
			<!-- sequence here -->
		</sequence>
    <sequence>
			<taxon idref="IMS-10375-CVDP-1295C7D1-A5D7-4B1C-B5E1-90340E5F03C1||2021-01-06|Germany"/>
			<!-- sequence here -->
		</sequence>
    <sequence>
			<taxon idref="IMS-10375-CVDP-E9741D82-0B19-447D-901D-B3670CAE6A5A||2021-01-06|Germany"/>
			<!-- sequence here -->
		</sequence>
    <sequence>
			<taxon idref="IMS-10375-CVDP-6551F1EB-3654-41E1-A361-D7CC31AD498D||2021-01-22|Germany"/>
			<!-- sequence here -->
		</sequence>
    <sequence>
			<taxon idref="IMS-10375-CVDP-7102E95C-FDC4-4FD0-BA85-2A9FA8177F4A||2021-01-23|Germany"/>
			<!-- sequence here -->
		</sequence>
    <sequence>
			<taxon idref="IMS-10375-CVDP-C6C9EE94-AC5F-4D8B-B4C6-6DA5C481AE90||2021-01-22|Germany"/>
			<!-- sequence here -->
		</sequence>
    <sequence>
			<taxon idref="IMS-10375-CVDP-13541D55-70D3-43F2-9726-EB3DF2A91C2A||2021-01-24|Germany"/>
			<!-- sequence here -->
		</sequence>
    <sequence>
			<taxon idref="IMS-10375-CVDP-FA8FDA8A-D00F-4A18-B583-8B825266A475||2021-01-26|Germany"/>
			<!-- sequence here -->
		</sequence>
    <sequence>
			<taxon idref="IMS-10375-CVDP-48A5BDD1-846A-4EDC-890D-DDA85E4101C7||2021-01-25|Germany"/>
			<!-- sequence here -->
		</sequence>
    <sequence>
			<taxon idref="IMS-10375-CVDP-440214A4-D695-416A-BBD6-05A6DBBDE21F||2021-01-28|Germany"/>
			<!-- sequence here -->
		</sequence>
    <sequence>
			<taxon idref="IMS-10375-CVDP-73097E3B-3FA0-4D84-B776-79D0246A8549||2021-01-27|Germany"/>
			<!-- sequence here -->
		</sequence>
    <sequence>
			<taxon idref="IMS-10375-CVDP-E4D4A506-6FE6-43E6-8064-AB66047706EC||2021-01-28|Germany"/>
			<!-- sequence here -->
		</sequence>
    <sequence>
			<taxon idref="IMS-10375-CVDP-4D473033-0383-4CA7-93E0-2E6ED38484F4||2021-01-29|Germany"/>
			<!-- sequence here -->
		</sequence>
    <sequence>
			<taxon idref="IMS-10375-CVDP-19BE4B03-7AA0-4FCF-AF0A-170EDFC3BEB9||2021-01-29|Germany"/>
			<!-- sequence here -->
		</sequence>
    <sequence>
			<taxon idref="IMS-10375-CVDP-B2BEFB1D-3110-41DA-9927-92E6C6DD7898||2021-01-31|Germany"/>
			<!-- sequence here -->
		</sequence>
    <sequence>
			<taxon idref="IMS-10375-CVDP-19B5D4B7-0F79-443F-ABB1-F85DB924137B||2021-02-01|Germany"/>
			<!-- sequence here -->
		</sequence>
    <sequence>
			<taxon idref="IMS-10375-CVDP-5A1B5773-08C3-49F7-804C-F53276CD9FF5||2021-02-02|Germany"/>
			<!-- sequence here -->
		</sequence>
    <sequence>
			<taxon idref="IMS-10375-CVDP-0B9DA82A-C97F-4A8F-8194-6DC95D909EBD||2021-02-02|Germany"/>
			<!-- sequence here -->
		</sequence>
    <sequence>
			<taxon idref="IMS-10375-CVDP-D7A8C77A-BAD5-4CCF-A611-4B3CE5F30F74||2021-02-01|Germany"/>
			<!-- sequence here -->
		</sequence>
    <sequence>
			<taxon idref="IMS-10375-CVDP-A2FD6AB2-6FA1-4503-9653-B28F2D643FF7||2021-02-05|Germany"/>
			<!-- sequence here -->
		</sequence>
    <sequence>
			<taxon idref="IMS-10375-CVDP-86DA3ED0-6A9C-447D-BE70-3D0BDC83152F||2021-02-03|Germany"/>
			<!-- sequence here -->
		</sequence>
    <sequence>
			<taxon idref="IMS-10375-CVDP-7808CFF5-8334-47B8-8C97-6BF36DA63522||2021-02-04|Germany"/>
			<!-- sequence here -->
		</sequence>
    <sequence>
			<taxon idref="IMS-10375-CVDP-7B14062B-0CD0-4FBE-AE48-E50AD118D125||2021-02-05|Germany"/>
			<!-- sequence here -->
		</sequence>
    <sequence>
			<taxon idref="IMS-10375-CVDP-BF5C9EDD-F486-4445-979B-009E6C8692FD||2021-02-09|Germany"/>
			<!-- sequence here -->
		</sequence>
    <sequence>
			<taxon idref="IMS-10375-CVDP-04010F62-F9CB-4F99-A03B-593C7DE36032||2021-02-08|Germany"/>
			<!-- sequence here -->
		</sequence>
    <sequence>
			<taxon idref="IMS-10375-CVDP-5F17BDA0-13DF-48E9-B490-693CFD53AEFE||2021-02-08|Germany"/>
			<!-- sequence here -->
		</sequence>
    <sequence>
			<taxon idref="IMS-10375-CVDP-B4EDF83E-2AB0-41B9-A24B-891D7FF702EE||2021-02-09|Germany"/>
			<!-- sequence here -->
		</sequence>
    <sequence>
			<taxon idref="IMS-10375-CVDP-D25D6F12-831D-4B8B-9B6B-920F3510C012||2021-02-05|Germany"/>
			<!-- sequence here -->
		</sequence>
    <sequence>
			<taxon idref="IMS-10375-CVDP-2BA6DDFB-3CCA-41B8-A768-9A2DF820B76D||2021-02-09|Germany"/>
			<!-- sequence here -->
		</sequence>
    <sequence>
			<taxon idref="IMS-10375-CVDP-9D110157-BDBE-4803-8422-FD383FC0644B||2021-02-10|Germany"/>
			<!-- sequence here -->
		</sequence>
    <sequence>
			<taxon idref="IMS-10375-CVDP-44AE4CD2-5EA3-48B7-A189-187471AE3A4D||2021-02-10|Germany"/>
			<!-- sequence here -->
		</sequence>
    <sequence>
			<taxon idref="IMS-10272-CVDP-796CF6F5-C1AB-4B34-BE47-88E58356FB22||2021-02-18|Germany"/>
			<!-- sequence here -->
		</sequence>
    <sequence>
			<taxon idref="IMS-10293-CVDP-7D5873CB-61A4-44FF-AB2A-0E7169C938A0||2021-02-19|Germany"/>
			<!-- sequence here -->
		</sequence>
    <sequence>
			<taxon idref="IMS-10293-CVDP-1D6161F8-E2C6-4B1D-B7C4-868DE969A812||2021-02-15|Germany"/>
			<!-- sequence here -->
		</sequence>
    <sequence>
			<taxon idref="IMS-10122-CVDP-7283995A-A414-4332-A14A-23199EE97F5C||2021-03-15|Germany"/>
			<!-- sequence here -->
		</sequence>
    <sequence>
			<taxon idref="IMS-10122-CVDP-DB035B72-C164-4280-A900-F66137487DF0||2021-03-12|Germany"/>
			<!-- sequence here -->
		</sequence>
    <sequence>
			<taxon idref="IMS-10375-CVDP-4B6E6EA3-8CC8-4198-B190-A4C7486146A1||2021-02-17|Germany"/>
			<!-- sequence here -->
		</sequence>
    <sequence>
			<taxon idref="IMS-10375-CVDP-BE46774C-0827-4589-811D-060C872143D9||2021-02-17|Germany"/>
			<!-- sequence here -->
		</sequence>
    <sequence>
			<taxon idref="IMS-10375-CVDP-B314A4AF-6053-4019-A914-2D8811807D50||2021-02-18|Germany"/>
			<!-- sequence here -->
		</sequence>
    <sequence>
			<taxon idref="IMS-10375-CVDP-1BE885D0-69DA-47BE-B81E-A56247C34C1E||2021-02-12|Germany"/>
			<!-- sequence here -->
		</sequence>
    <sequence>
			<taxon idref="IMS-10013-CVDP-6E7A5718-9906-4DAA-A58B-3688FDECE097||2021-03-04|Germany"/>
			<!-- sequence here -->
		</sequence>
    <sequence>
			<taxon idref="IMS-10033-CVDP-39C4EB50-1AFC-4C1B-90C1-F70EE976BDB6||2021-03-13|Germany"/>
			<!-- sequence here -->
		</sequence>
    <sequence>
			<taxon idref="IMS-10122-CVDP-055FAC47-67B2-4397-B10F-09E2EE95AA1A||2021-02-21|Germany"/>
			<!-- sequence here -->
		</sequence>
    <sequence>
			<taxon idref="IMS-10375-CVDP-8D423EE9-8DD5-452C-98CD-1B047C269AC5||2021-02-26|Germany"/>
			<!-- sequence here -->
		</sequence>
    <sequence>
			<taxon idref="IMS-10375-CVDP-D5DC7FCE-5E8E-419B-A310-9932A93E11BF||2021-02-25|Germany"/>
			<!-- sequence here -->
		</sequence>
    <sequence>
			<taxon idref="IMS-10375-CVDP-9C0B4483-46B3-476C-8B07-095D07A7B566||2021-02-26|Germany"/>
			<!-- sequence here -->
		</sequence>
    <sequence>
			<taxon idref="IMS-10375-CVDP-8041B179-E868-403D-9094-017F6099373B||2021-02-23|Germany"/>
			<!-- sequence here -->
		</sequence>
    <sequence>
			<taxon idref="IMS-10375-CVDP-BB74D415-42BD-4D7E-98B8-052C0A4864C4||2021-02-23|Germany"/>
			<!-- sequence here -->
		</sequence>
    <sequence>
			<taxon idref="IMS-10375-CVDP-B501D917-22FB-4380-8D56-761EB3F8480C||2021-03-11|Germany"/>
			<!-- sequence here -->
		</sequence>
    <sequence>
			<taxon idref="IMS-10375-CVDP-556CA251-0732-42C3-B4FF-64D5049CBED6||2021-02-22|Germany"/>
			<!-- sequence here -->
		</sequence>
    <sequence>
			<taxon idref="IMS-10020-CVDP-C57FE297-DA80-4DE1-9DB4-E05B64154289||2021-03-11|Germany"/>
			<!-- sequence here -->
		</sequence>
    <sequence>
			<taxon idref="IMS-10122-CVDP-076C5554-39D9-4409-947E-34F45071D3D7||2021-03-16|Germany"/>
			<!-- sequence here -->
		</sequence>
    <sequence>
			<taxon idref="IMS-10122-CVDP-C24E2025-3F0A-4EC0-9804-B1B2A0EAE02F||2021-03-17|Germany"/>
			<!-- sequence here -->
		</sequence>
    <sequence>
			<taxon idref="IMS-10122-CVDP-D8CDD5EA-9BB2-4EBC-A397-D1C076A62BC0||2021-03-16|Germany"/>
			<!-- sequence here -->
		</sequence>
    <sequence>
			<taxon idref="IMS-10122-CVDP-E2A59D9F-1ADA-4D0D-81BE-0EB158FAFDC6||2021-03-17|Germany"/>
			<!-- sequence here -->
		</sequence>
    <sequence>
			<taxon idref="IMS-10122-CVDP-D4F5BCF1-2AD9-4D55-AFDA-C2F50FAA0B02||2021-03-18|Germany"/>
			<!-- sequence here -->
		</sequence>
    <sequence>
			<taxon idref="IMS-10122-CVDP-602AB31C-F84A-40E5-B4DD-64D7A1E46BA9||2021-03-22|Germany"/>
			<!-- sequence here -->
		</sequence>
    <sequence>
			<taxon idref="IMS-10013-CVDP-71780C10-3F03-41B6-93EB-EFFC7B81E572||2021-03-19|Germany"/>
			<!-- sequence here -->
		</sequence>
    <sequence>
			<taxon idref="IMS-10117-CVDP-7A281E46-768E-4F5A-A547-1511B447BE20||2021-03-10|Germany"/>
			<!-- sequence here -->
		</sequence>
    <sequence>
			<taxon idref="IMS-10117-CVDP-7A900FFD-3C62-4B69-81B6-B5D67C90E286||2021-03-03|Germany"/>
			<!-- sequence here -->
		</sequence>
    <sequence>
			<taxon idref="IMS-10116-CVDP-022D10BA-3AFB-4313-BD19-6835D722CBA2||2021-03-24|Germany"/>
			<!-- sequence here -->
		</sequence>
    <sequence>
			<taxon idref="IMS-10004-CVDP-782C15BB-CC4D-4ADF-B983-851604B3CCDF||2021-03-11|Germany"/>
			<!-- sequence here -->
		</sequence>
    <sequence>
			<taxon idref="IMS-10004-CVDP-4C5BAA8D-4850-4937-94FF-3EF8B067D3C4||2021-03-12|Germany"/>
			<!-- sequence here -->
		</sequence>
    <sequence>
			<taxon idref="IMS-10004-CVDP-C2FD4282-FE1C-4572-A1C6-652E4A5B3DB2||2021-03-12|Germany"/>
			<!-- sequence here -->
		</sequence>
    <sequence>
			<taxon idref="IMS-10117-CVDP-ACE93FE7-5187-49AD-A76D-E8ED35D9FD24||2021-03-18|Germany"/>
			<!-- sequence here -->
		</sequence>
    <sequence>
			<taxon idref="IMS-10117-CVDP-604F1081-9CA6-4C47-B6D5-B61484CEBCE9||2021-03-18|Germany"/>
			<!-- sequence here -->
		</sequence>
    <sequence>
			<taxon idref="IMS-10020-CVDP-6F144E17-80DD-4BF2-B5AD-FA9A463695FB||2021-03-27|Germany"/>
			<!-- sequence here -->
		</sequence>
    <sequence>
			<taxon idref="IMS-10020-CVDP-66AABA7A-1969-407C-96B9-FC585FC60F89||2021-03-28|Germany"/>
			<!-- sequence here -->
		</sequence>
    <sequence>
			<taxon idref="IMS-10209-CVDP-6F72DDD1-2651-4BE5-A421-CB0378DF3550||2021-03-14|Germany"/>
			<!-- sequence here -->
		</sequence>
    <sequence>
			<taxon idref="IMS-10225-CVDP-E9AB812E-FDC8-4C69-991B-C76F55F12548||2021-03-04|Germany"/>
			<!-- sequence here -->
		</sequence>
    <sequence>
			<taxon idref="IMS-10225-CVDP-8120D6F8-A315-493A-B703-929269373CCA||2021-03-04|Germany"/>
			<!-- sequence here -->
		</sequence>
    <sequence>
			<taxon idref="IMS-10225-CVDP-02C9E603-9303-4424-83D8-D5692346B284||2021-03-04|Germany"/>
			<!-- sequence here -->
		</sequence>
    <sequence>
			<taxon idref="IMS-10116-CVDP-8FFFDC66-BE4E-41A4-828D-BC4AA021AF6F||2021-03-29|Germany"/>
			<!-- sequence here -->
		</sequence>
    <sequence>
			<taxon idref="IMS-10116-CVDP-917D10B3-FAAF-4F68-9DA8-77D496D7CCD4||2021-03-24|Germany"/>
			<!-- sequence here -->
		</sequence>
    <sequence>
			<taxon idref="IMS-10338-CVDP-8129BB8F-52C3-4B4F-B360-65B4C20D7221||2021-03-06|Germany"/>
			<!-- sequence here -->
		</sequence>
    <sequence>
			<taxon idref="IMS-10122-CVDP-1B9C68B4-4D5F-4B63-B88B-21F9CFBC3BD3||2021-03-23|Germany"/>
			<!-- sequence here -->
		</sequence>
    <sequence>
			<taxon idref="IMS-10116-CVDP-00038F87-8D71-453C-B560-8A06804EC17B||2021-03-18|Germany"/>
			<!-- sequence here -->
		</sequence>
    <sequence>
			<taxon idref="IMS-10116-CVDP-32FA8E7D-7A5D-4C86-AFC3-00675B3F4559||2021-03-30|Germany"/>
			<!-- sequence here -->
		</sequence>
    <sequence>
			<taxon idref="IMS-10116-CVDP-5DAC9750-C670-4AB6-A258-C71CF72FAE28||2021-04-01|Germany"/>
			<!-- sequence here -->
		</sequence>
    <sequence>
			<taxon idref="IMS-10013-CVDP-243D9E8E-ED5D-485E-B156-7BC49F48F480||2021-03-24|Germany"/>
			<!-- sequence here -->
		</sequence>
    <sequence>
			<taxon idref="IMS-10020-CVDP-0515F512-6675-417F-895C-96B7CD560EAF||2021-04-03|Germany"/>
			<!-- sequence here -->
		</sequence>
    <sequence>
			<taxon idref="IMS-10122-CVDP-27AB6A69-981A-49F3-B18B-816E8F6384C8||2021-03-31|Germany"/>
			<!-- sequence here -->
		</sequence>
    <sequence>
			<taxon idref="IMS-10122-CVDP-D2785968-0299-4EB6-9992-70BD7C532C80||2021-03-31|Germany"/>
			<!-- sequence here -->
		</sequence>
    <sequence>
			<taxon idref="IMS-10020-CVDP-349D4D13-753A-419F-A945-C07909E4ACDE||2021-04-08|Germany"/>
			<!-- sequence here -->
		</sequence>
    <sequence>
			<taxon idref="IMS-10020-CVDP-3ED08BED-DC58-4A51-9294-5917BADAF8AA||2021-04-07|Germany"/>
			<!-- sequence here -->
		</sequence>
    <sequence>
			<taxon idref="IMS-10020-CVDP-CFCB3D8C-5BA9-4C99-BA5F-8D528B3CB228||2021-04-08|Germany"/>
			<!-- sequence here -->
		</sequence>
    <sequence>
			<taxon idref="IMS-10020-CVDP-7F557C4A-407A-49A2-9407-B80A968E65E8||2021-04-10|Germany"/>
			<!-- sequence here -->
		</sequence>
    <sequence>
			<taxon idref="IMS-10013-CVDP-CA1424B1-CAFB-4BC7-B76D-7BAEAF4E204A||2021-03-27|Germany"/>
			<!-- sequence here -->
		</sequence>
    <sequence>
			<taxon idref="IMS-10033-CVDP-D2D17FF4-63D8-468A-B4E4-05C831BE49DE||2021-03-30|Germany"/>
			<!-- sequence here -->
		</sequence>
    <sequence>
			<taxon idref="IMS-10033-CVDP-DF3D3223-34E1-4B3B-ADCC-AFCEC6101207||2021-04-06|Germany"/>
			<!-- sequence here -->
		</sequence>
    <sequence>
			<taxon idref="IMS-10178-CVDP-A2EED1B1-E7D6-467D-B839-A8AB47E78C8E||2021-03-26|Germany"/>
			<!-- sequence here -->
		</sequence>
    <sequence>
			<taxon idref="IMS-10183-CVDP-AB25B829-98F6-43D4-A054-B0DAB3B49B03||2021-04-13|Germany"/>
			<!-- sequence here -->
		</sequence>
    <sequence>
			<taxon idref="IMS-10183-CVDP-665E5951-73C2-4F89-B0CE-28318170B1ED||2021-04-13|Germany"/>
			<!-- sequence here -->
		</sequence>
    <sequence>
			<taxon idref="IMS-10272-CVDP-C2B12CFB-E086-4A87-9FF0-FBA9A2F17CEE||2021-03-24|Germany"/>
			<!-- sequence here -->
		</sequence>
    <sequence>
			<taxon idref="IMS-10117-CVDP-78FDFC7F-275A-4B0D-ADB8-54909B4AE44B||2021-04-02|Germany"/>
			<!-- sequence here -->
		</sequence>
    <sequence>
			<taxon idref="IMS-10122-CVDP-C9EA1C29-4E2E-432E-8091-7FE942F664A3||2021-04-13|Germany"/>
			<!-- sequence here -->
		</sequence>
    <sequence>
			<taxon idref="IMS-10116-CVDP-8F990E8D-2E29-4347-BB12-EC54850023C9||2021-04-12|Germany"/>
			<!-- sequence here -->
		</sequence>
    <sequence>
			<taxon idref="IMS-10122-CVDP-C26B15BF-3DAA-463D-86E1-E99A31A7A89C||2021-04-16|Germany"/>
			<!-- sequence here -->
		</sequence>
    <sequence>
			<taxon idref="IMS-10013-CVDP-0730F8FA-DE0C-4179-B692-2F15E75A1586||2021-04-08|Germany"/>
			<!-- sequence here -->
		</sequence>
    <sequence>
			<taxon idref="IMS-10013-CVDP-FD8A051A-6293-4F06-9BA2-9CABC3AFCE9F||2021-04-10|Germany"/>
			<!-- sequence here -->
		</sequence>
    <sequence>
			<taxon idref="IMS-10004-CVDP-2197B050-3842-4AF0-A91B-BAEBF5ECC8A7||2021-04-14|Germany"/>
			<!-- sequence here -->
		</sequence>
    <sequence>
			<taxon idref="IMS-10150-CVDP-838C4682-F538-4DD9-B465-BB4D674D2D5F||2021-04-23|Germany"/>
			<!-- sequence here -->
		</sequence>
    <sequence>
			<taxon idref="IMS-10116-CVDP-9441EE6D-BBAD-4333-AF43-EFA877D1D8B7||2021-04-27|Germany"/>
			<!-- sequence here -->
		</sequence>
    <sequence>
			<taxon idref="IMS-10116-CVDP-209548DD-2F00-41A7-8ED5-C60887C1FB41||2021-04-27|Germany"/>
			<!-- sequence here -->
		</sequence>
    <sequence>
			<taxon idref="IMS-10116-CVDP-26BFECBE-94B2-4298-B500-E3A326786243||2021-04-27|Germany"/>
			<!-- sequence here -->
		</sequence>
    <sequence>
			<taxon idref="IMS-10117-CVDP-89655432-3835-4371-9B7E-12C57BE424A5||2021-03-30|Germany"/>
			<!-- sequence here -->
		</sequence>
    <sequence>
			<taxon idref="IMS-10122-CVDP-CF2B19BA-C364-4F3C-8D43-F04DBB904EEE||2021-04-19|Germany"/>
			<!-- sequence here -->
		</sequence>
    <sequence>
			<taxon idref="IMS-10036-CVDP-F6F2E231-8947-4C6D-BA53-AC621F0A6615||2021-04-21|Germany"/>
			<!-- sequence here -->
		</sequence>
    <sequence>
			<taxon idref="IMS-10188-CVDP-6080CC2B-7529-4642-AFB3-0A2D9CB6DEAB||2021-04-21|Germany"/>
			<!-- sequence here -->
		</sequence>
    <sequence>
			<taxon idref="IMS-10375-CVDP-25F6E0F8-F76D-4C41-A0E4-ABC1B3684A80||2021-04-15|Germany"/>
			<!-- sequence here -->
		</sequence>
    <sequence>
			<taxon idref="IMS-10375-CVDP-3697A376-A62A-49B9-8305-A9CEF8CB6496||2021-04-14|Germany"/>
			<!-- sequence here -->
		</sequence>
    <sequence>
			<taxon idref="IMS-10150-CVDP-FA316BC4-7D96-4BB0-8032-C4242A763535||2021-05-05|Germany"/>
			<!-- sequence here -->
		</sequence>
    <sequence>
			<taxon idref="IMS-10117-CVDP-3F808CBA-833A-4F1E-AB26-BF0A357A40DB||2021-04-07|Germany"/>
			<!-- sequence here -->
		</sequence>
    <sequence>
			<taxon idref="IMS-10188-CVDP-64C0A08D-7361-43E7-A6CA-D17EEE1C06A2||2021-04-30|Germany"/>
			<!-- sequence here -->
		</sequence>
    <sequence>
			<taxon idref="IMS-10375-CVDP-74100237-F00E-4580-8B4A-932E7BB37915||2021-04-23|Germany"/>
			<!-- sequence here -->
		</sequence>
    <sequence>
			<taxon idref="IMS-10375-CVDP-F043B082-ACE6-47C7-8964-DC38C9BE3E1B||2021-04-25|Germany"/>
			<!-- sequence here -->
		</sequence>
    <sequence>
			<taxon idref="IMS-10375-CVDP-C5C15568-6A74-4B3F-82FF-50D1A109A844||2021-04-27|Germany"/>
			<!-- sequence here -->
		</sequence>
    <sequence>
			<taxon idref="IMS-10375-CVDP-C2D09195-8350-4FE2-8C72-A88C5E6DCB55||2021-04-26|Germany"/>
			<!-- sequence here -->
		</sequence>
    <sequence>
			<taxon idref="IMS-10375-CVDP-FC3A0873-8379-4BC1-936C-F18BB6F2B55C||2021-04-28|Germany"/>
			<!-- sequence here -->
		</sequence>
    <sequence>
			<taxon idref="IMS-10375-CVDP-46ED5A1D-01D0-4E53-953A-DDA357A39A49||2021-04-28|Germany"/>
			<!-- sequence here -->
		</sequence>
    <sequence>
			<taxon idref="IMS-10587-CVDP-665D6CFE-03FF-4DC8-B1D2-2500FC766331||2021-04-22|Germany"/>
			<!-- sequence here -->
		</sequence>
    <sequence>
			<taxon idref="IMS-10122-CVDP-FA3DAEDB-217C-44E5-946D-9C2E3AA03AEA||2021-04-28|Germany"/>
			<!-- sequence here -->
		</sequence>
    <sequence>
			<taxon idref="IMS-10188-CVDP-B119DC38-BA6C-4A8F-953F-1A2D5B8D7B3F||2021-05-03|Germany"/>
			<!-- sequence here -->
		</sequence>
    <sequence>
			<taxon idref="IMS-10225-CVDP-EBB4E2AC-89A1-4571-85A2-52275FA9B8B2||2021-04-15|Germany"/>
			<!-- sequence here -->
		</sequence>
    <sequence>
			<taxon idref="IMS-10225-CVDP-68F49A39-1F11-4D77-AAFA-E065BB076C9C||2021-04-22|Germany"/>
			<!-- sequence here -->
		</sequence>
    <sequence>
			<taxon idref="IMS-10013-CVDP-F80B6A36-7604-4FD1-9D48-1A0AAA29C378||2021-05-04|Germany"/>
			<!-- sequence here -->
		</sequence>
    <sequence>
			<taxon idref="IMS-10013-CVDP-EA330524-B175-4598-B1D5-1B176CF26BD9||2021-05-08|Germany"/>
			<!-- sequence here -->
		</sequence>
    <sequence>
			<taxon idref="IMS-10117-CVDP-6B41DE63-C920-4DD5-AEA0-1BE45BB87D26||2021-05-12|Germany"/>
			<!-- sequence here -->
		</sequence>
    <sequence>
			<taxon idref="IMS-10117-CVDP-3676BF86-8D24-4CBD-B10D-F6CF9D09D42C||2021-05-07|Germany"/>
			<!-- sequence here -->
		</sequence>
    <sequence>
			<taxon idref="IMS-10013-CVDP-7483CE0E-B097-4637-8F92-FE400DB691D8||2021-05-11|Germany"/>
			<!-- sequence here -->
		</sequence>
    <sequence>
			<taxon idref="IMS-10013-CVDP-4DEE9B99-D608-41DB-BCA7-4B7CBC66EC8F||2021-05-10|Germany"/>
			<!-- sequence here -->
		</sequence>
    <sequence>
			<taxon idref="IMS-10209-CVDP-34690FC2-A8A6-4F09-A0A0-559E616D9D9E||2021-05-05|Germany"/>
			<!-- sequence here -->
		</sequence>
    <sequence>
			<taxon idref="IMS-10116-CVDP-424699E2-B8C1-4A1C-9E47-99CCCB81DBCA||2021-05-19|Germany"/>
			<!-- sequence here -->
		</sequence>
    <sequence>
			<taxon idref="IMS-10375-CVDP-776C8453-F8CE-474F-9C83-24E6E089C358||2021-04-22|Germany"/>
			<!-- sequence here -->
		</sequence>
    <sequence>
			<taxon idref="IMS-10375-CVDP-111E9D19-4C3A-4303-8E5E-0A5C819B1764||2021-04-25|Germany"/>
			<!-- sequence here -->
		</sequence>
    <sequence>
			<taxon idref="IMS-10150-CVDP-E451CCF6-E5C2-4D30-BC9B-9CAAD9331D65||2021-05-27|Germany"/>
			<!-- sequence here -->
		</sequence>
    <sequence>
			<taxon idref="IMS-10036-CVDP-7335CB1C-5E6C-4449-A8C7-57B9F9C95EB7||2021-05-17|Germany"/>
			<!-- sequence here -->
		</sequence>
    <sequence>
			<taxon idref="IMS-10122-CVDP-59854035-78AD-467C-B71B-C796976B3375||2021-05-26|Germany"/>
			<!-- sequence here -->
		</sequence>
    <sequence>
			<taxon idref="IMS-10375-CVDP-705AC004-78AD-4BF9-8E1E-F4B81C619958||2021-05-01|Germany"/>
			<!-- sequence here -->
		</sequence>
    <sequence>
			<taxon idref="IMS-10375-CVDP-E3C496DB-3251-4620-8E69-D7295F911B07||2021-05-05|Germany"/>
			<!-- sequence here -->
		</sequence>
    <sequence>
			<taxon idref="IMS-10375-CVDP-04325008-3A05-4378-9849-59FCFC2D09E2||2021-05-07|Germany"/>
			<!-- sequence here -->
		</sequence>
    <sequence>
			<taxon idref="IMS-10375-CVDP-29D3A292-0024-4C82-825E-E43B56713FC8||2021-05-07|Germany"/>
			<!-- sequence here -->
		</sequence>
    <sequence>
			<taxon idref="IMS-10375-CVDP-F7E9AD28-CCEF-4421-8BC8-D56038C65B4E||2021-05-07|Germany"/>
			<!-- sequence here -->
		</sequence>
    <sequence>
			<taxon idref="IMS-10013-CVDP-33E1C1B7-DD67-4D17-BD70-7521744506FF||2021-05-27|Germany"/>
			<!-- sequence here -->
		</sequence>
    <sequence>
			<taxon idref="IMS-10375-CVDP-52CF0B53-FE0A-4328-AE85-C4CC7A7C7F56||2021-05-12|Germany"/>
			<!-- sequence here -->
		</sequence>
    <sequence>
			<taxon idref="IMS-10375-CVDP-EF8CD70C-BCA4-4893-A747-77E0FF590182||2021-05-18|Germany"/>
			<!-- sequence here -->
		</sequence>
    <sequence>
			<taxon idref="IMS-10122-CVDP-D415D408-FEE2-4BBC-BC49-7ABAA6B1AC0D||2021-05-14|Germany"/>
			<!-- sequence here -->
		</sequence>
    <sequence>
			<taxon idref="IMS-10209-CVDP-E6941185-206F-46D7-99D5-5C5F00D61027||2021-05-16|Germany"/>
			<!-- sequence here -->
		</sequence>
    <sequence>
			<taxon idref="IMS-10209-CVDP-67E919CC-558E-4846-8697-883E9B2BE907||2021-05-16|Germany"/>
			<!-- sequence here -->
		</sequence>
    <sequence>
			<taxon idref="IMS-10214-CVDP-8402B496-F4DC-4432-B0F9-BB9746A5E7C6||2021-04-07|Germany"/>
			<!-- sequence here -->
		</sequence>
    <sequence>
			<taxon idref="IMS-10327-CVDP-0480014A-4DC7-42B5-84F7-C85A000E6D4D||2021-05-19|Germany"/>
			<!-- sequence here -->
		</sequence>
    <sequence>
			<taxon idref="IMS-10122-CVDP-B5159E4F-8BC5-4CAD-ACAA-5618181A731A||2021-06-01|Germany"/>
			<!-- sequence here -->
		</sequence>
    <sequence>
			<taxon idref="IMS-10122-CVDP-32E26401-80D7-41FC-93B8-38366AAF347F||2021-06-01|Germany"/>
			<!-- sequence here -->
		</sequence>
    <sequence>
			<taxon idref="IMS-10375-CVDP-9244EBD8-1961-40A1-9A7F-96754E5AE94E||2021-05-13|Germany"/>
			<!-- sequence here -->
		</sequence>
    <sequence>
			<taxon idref="IMS-10375-CVDP-D4639E37-5D67-4145-9363-15FB46719037||2021-05-16|Germany"/>
			<!-- sequence here -->
		</sequence>
    <sequence>
			<taxon idref="IMS-10375-CVDP-DCA41C7A-1EF2-4C6D-B1F9-EC24D65C33D8||2021-05-17|Germany"/>
			<!-- sequence here -->
		</sequence>
    <sequence>
			<taxon idref="IMS-10375-CVDP-61D59A66-09B9-43E4-8CD6-B9371EBF5239||2021-05-17|Germany"/>
			<!-- sequence here -->
		</sequence>
    <sequence>
			<taxon idref="IMS-10375-CVDP-9C4E0B25-AE5D-4170-A17E-3D427D6EBC08||2021-05-17|Germany"/>
			<!-- sequence here -->
		</sequence>
    <sequence>
			<taxon idref="IMS-10375-CVDP-9B3B025C-96EF-4244-B46A-01963B1AED56||2021-05-25|Germany"/>
			<!-- sequence here -->
		</sequence>
    <sequence>
			<taxon idref="IMS-10375-CVDP-4FB30E69-1E8C-4ED0-AB25-BA315B0765D5||2021-05-17|Germany"/>
			<!-- sequence here -->
		</sequence>
    <sequence>
			<taxon idref="IMS-10375-CVDP-F396F50B-4607-4190-B96F-D7A1F17DCABE||2021-05-25|Germany"/>
			<!-- sequence here -->
		</sequence>
    <sequence>
			<taxon idref="IMS-10375-CVDP-DFACC9FA-DC6D-45CB-9BC4-A056E99C73CD||2021-05-25|Germany"/>
			<!-- sequence here -->
		</sequence>
    <sequence>
			<taxon idref="IMS-10375-CVDP-48E898CB-F42B-4895-904E-17FD969387DA||2021-05-22|Germany"/>
			<!-- sequence here -->
		</sequence>
    <sequence>
			<taxon idref="IMS-10209-CVDP-5E89498D-CFB3-4CF4-BCB0-32CEA6BAE213||2021-05-24|Germany"/>
			<!-- sequence here -->
		</sequence>
    <sequence>
			<taxon idref="IMS-10023-CVDP-FA683F9A-3B88-4410-805A-1C36AE9064C4||2021-05-28|Germany"/>
			<!-- sequence here -->
		</sequence>
    <sequence>
			<taxon idref="IMS-10023-CVDP-28319D59-92FF-4117-B278-D0E515D0843E||2021-06-01|Germany"/>
			<!-- sequence here -->
		</sequence>
    <sequence>
			<taxon idref="IMS-10327-CVDP-DB5601CB-0B99-4FA9-B99B-2210398E7A28||2021-05-28|Germany"/>
			<!-- sequence here -->
		</sequence>
    <sequence>
			<taxon idref="IMS-10375-CVDP-8ED061E1-C0FD-48A5-85B1-6B9D4618A4A7||2021-05-19|Germany"/>
			<!-- sequence here -->
		</sequence>
    <sequence>
			<taxon idref="IMS-10216-CVDP-1FD0B611-F19B-4ACB-AF7A-8EA07F9198A0||2021-03-01|Germany"/>
			<!-- sequence here -->
		</sequence>
  </alignment>
  
<!-- The unique patterns from 1 to end                                       -->
  
<!-- npatterns=5270                                                          -->
  <patterns id="patterns" from="1" strip="false">
    <alignment idref="alignment"/>
  </patterns>
  
<!-- START Discrete Traits Model                                             -->
  
<!-- general data type for discrete trait model, 'region'                    -->
  <generalDataType id="region.dataType">
    
<!-- Number Of States = 13                                                   -->
    <state code="APAC"/>
    <state code="Benelux"/>
    <state code="EasternAfrica"/>
    <state code="EasternEurope"/>
    <state code="France"/>
    <state code="Germany"/>
    <state code="MiddleAfrica"/>
    <state code="NorthAmerica"/>
    <state code="NorthernAfrica"/>
    <state code="NorthernEurope"/>
    <state code="SouthernAfrica"/>
    <state code="SouthernEurope"/>
    <state code="WesternAfrica"/>
    <state code="WesternEurope"/>
  </generalDataType>
  
<!-- Data pattern for discrete trait, 'region'                               -->
  <attributePatterns id="region.pattern" attribute="region">
    <taxa idref="allTaxa"/>
    <generalDataType idref="region.dataType"/>
  </attributePatterns>
  
<!-- END Discrete Traits Model                                               -->
  
<!-- Generate a random starting tree under the coalescent process            -->
  <newick id="startingTree">
((hCoV-19/Italy/SAR-Cagliari111/2021|EPI_ISL_2107000|2021-04-26|SouthernEurope:0.20949,(hCoV-19/Italy/SAR-Cagliari57/2021|EPI_ISL_1821763|2021-04-13|SouthernEurope:0.15237,((hCoV-19/Italy/SAR-ISS-7343/2021|EPI_ISL_2244911|2021-02-17|SouthernEurope:-0,(hCoV-19/Italy/SAR-Cagliari08/2021|EPI_ISL_1654000|2021-04-18|SouthernEurope:0.08699,(hCoV-19/Italy/SAR-Cagliari07/2021|EPI_ISL_1647346|2021-03-18|SouthernEurope:0.00206,hCoV-19/Italy/SAR-Cagliari05/2021|EPI_ISL_1525249|2021-03-18|SouthernEurope:0.00206):0):0.0774):0,(hCoV-19/Italy/SAR-ISS-7344/2021|EPI_ISL_2244912|2021-02-17|SouthernEurope:-0,(hCoV-19/Italy/SAR-ISS-7342/2021|EPI_ISL_2244910|2021-02-17|SouthernEurope:-0,hCoV-19/Italy/SAR-Cagliari21/2021|EPI_ISL_1706550|2021-03-19|SouthernEurope:0.08219):0):0):0.00169):0.0215):0.17503,(((hCoV-19/France/PAC-IHUCOVID-3234/2021|EPI_ISL_1097023|2021-01-21|France:0.03797,(hCoV-19/France/PAC-IHUCOVID-3151/2021|EPI_ISL_1097024|2021-01-25|France:0.01011,hCoV-19/France/PAC-4700/2021|EPI_ISL_2131453|2021-01-25|France:0.01011):0.03882):0,((hCoV-19/France/ARA-HCL021039994301/2021|EPI_ISL_1253569|2021-02-23|France:0.01418,hCoV-19/France/ARA-HCL021042175701/2021|EPI_ISL_1312895|2021-03-02|France:0.03336):0.06644,(hCoV-19/France/IDF-IPP04278/2021|EPI_ISL_1259301|2021-02-15|France:0.05792,hCoV-19/France/ARA-HCL021030053301/2021|EPI_ISL_1253551|2021-02-02|France:0.0223):0.00078):0.04776):0.08273,(((hCoV-19/Benin/250699/2021|EPI_ISL_2958661|2021-02-01|WesternAfrica:0.14725,hCoV-19/Belgium/rega-3206/2021|EPI_ISL_1094192|2021-01-30|Benelux:0.14177):0,((hCoV-19/France/BFC-IPP04280/2021|EPI_ISL_1259303|2021-02-19|France:0.19656,(((hCoV-19/Burkina_Faso/157/2021|EPI_ISL_2227200|2021-02-01|WesternAfrica:0.05486,((hCoV-19/Benin/251296/2021|EPI_ISL_2958663|2021-02-01|WesternAfrica:0.02078,hCoV-19/Benin/312239/2021|EPI_ISL_2958671|2021-03-01|WesternAfrica:0.09749):0,(IMS-10272-CVDP-796CF6F5-C1AB-4B34-BE47-88E58356FB22||2021-02-18|Germany:0.06736,(hCoV-19/USA/MN-CDC-IBX288688628305/2021|EPI_ISL_2186300|2021-04-13|NorthAmerica:0.07185,hCoV-19/USA/MN-CDC-IBX886464982066/2021|EPI_ISL_2283188|2021-04-12|NorthAmerica:0.06911):0.14345):0):0.03407):0.0836,((hCoV-19/Denmark/DCGC-22263/2020|EPI_ISL_757974|2020-12-14|NorthernEurope:-0,(hCoV-19/Cote_d_Ivoire/BKE-2022-bc17/2021|EPI_ISL_1365023|2021-02-12|WesternAfrica:0.16425,hCoV-19/Cote_d_Ivoire/BKE2842-bc14/2021|EPI_ISL_3631586|2021-03-22|WesternAfrica:0.26836):0):0,(hCoV-19/Denmark/DCGC-22492/2020|EPI_ISL_757470|2020-12-14|NorthernEurope:-0,(((hCoV-19/England/CAMC-1263516/2021|EPI_ISL_1018852|2021-02-10|NorthernEurope:0.04446,hCoV-19/Nigeria/NCDC-FCT-11k/2021|EPI_ISL_1381815|2021-02-05|WesternAfrica:0.03076):0.03746,((((hCoV-19/Cote_d_Ivoire/BKE2287-bc1/2021|EPI_ISL_3545627|2021-02-25|WesternAfrica:0.00822,hCoV-19/Cote_d_Ivoire/BKE2232-bc93/2021|EPI_ISL_3545647|2021-02-22|WesternAfrica:-0):0.09989,(hCoV-19/France/ARA-HCL021030048401/2021|EPI_ISL_1253541|2021-02-02|France:0.02204,((hCoV-19/France/ARA-HCL021032818501/2021|EPI_ISL_1253553|2021-02-16|France:0.03655,((hCoV-19/France/ARA-HCL990000237196/2021|EPI_ISL_1707528|2021-03-29|France:0.03347,hCoV-19/France/ARA-HCL990000330103/2021|EPI_ISL_1707535|2021-03-29|France:0.03347):0.11525,(hCoV-19/France/NOR-IPP08990/2021|EPI_ISL_1739316|2021-04-06|France:0.11705,(hCoV-19/France/IDF-HMN-21032180606/2021|EPI_ISL_1707275|2021-03-16|France:0.02192,hCoV-19/France/IDF-IPP05265/2021|EPI_ISL_1381820|2021-03-08|France:-0):0.0376):0.05358):0.00017):0.02384,(((hCoV-19/France/ARA-HCL021036241601/2021|EPI_ISL_1290838|2021-02-18|France:0.04384,(hCoV-19/France/ARA-HCL021039996701/2021|EPI_ISL_1253570|2021-02-22|France:0.01157,hCoV-19/France/ARA-HCL021039998601/2021|EPI_ISL_1253571|2021-02-22|France:0.01157):0.04323):0,hCoV-19/France/ARA-HCL021029940001/2021|EPI_ISL_1253549|2021-02-02|France:-0):0.02204,(hCoV-19/France/ARA-HCL021040000901/2021|EPI_ISL_1253572|2021-02-22|France:0.07684,hCoV-19/France/ARA-HCL021032332201/2021|EPI_ISL_1287742|2021-02-09|France:0.04122):0):0):0):0.02306):0,hCoV-19/Cote_d_Ivoire/BKE1929-bc53/2021|EPI_ISL_3545635|2021-02-05|WesternAfrica:0.05332):0.01274,(((hCoV-19/Sweden/01_SE100_21CS500437/2021|EPI_ISL_1313387|2021-02-22|NorthernEurope:0.07574,hCoV-19/Sweden/21-51853/2021|EPI_ISL_1300334|2021-03-01|NorthernEurope:0.09492):0.0013,((hCoV-19/Cote_d_Ivoire/BKE2197-bc3/2021|EPI_ISL_3545629|2021-02-20|WesternAfrica:0.01096,hCoV-19/Cote_d_Ivoire/BKE2088-bc54/2021|EPI_ISL_3545636|2021-02-16|WesternAfrica:-0):0.01212,((hCoV-19/Cote_d_Ivoire/BKE2307-bc2/2021|EPI_ISL_3545628|2021-02-26|WesternAfrica:0.01096,hCoV-19/Cote_d_Ivoire/BKE2191-bc74/2021|EPI_ISL_3545633|2021-02-22|WesternAfrica:-0):0.00202,(hCoV-19/Cote_d_Ivoire/BKE2196-bc50/2021|EPI_ISL_3545632|2021-02-22|WesternAfrica:-0,(hCoV-19/Cote_d_Ivoire/BKE2247-bc46/2021|EPI_ISL_3545644|2021-02-24|WesternAfrica:0.00344,hCoV-19/Cote_d_Ivoire/BKE2312-bc49/2021|EPI_ISL_3545631|2021-02-26|WesternAfrica:0.00892):0.00204):0.00202):0.02654):0.04848):0.03559,(((hCoV-19/Togo/C5989/2021|EPI_ISL_1675141|2021-01-28|WesternAfrica:0.04369,hCoV-19/Switzerland/TI-EOC-902_25795248/2021|EPI_ISL_1662550|2021-04-09|WesternEurope:0.23821):0.00045,(((hCoV-19/England/CAMC-144C317/2021|EPI_ISL_1473594|2021-03-22|NorthernEurope:0.00063,hCoV-19/England/CAMC-149BB02/2021|EPI_ISL_1483822|2021-03-29|NorthernEurope:0.01981):0.01593,hCoV-19/England/CAMC-145B4D6/2021|EPI_ISL_1473658|2021-03-22|NorthernEurope:0.01656):0,hCoV-19/Sweden/47165148/2021|EPI_ISL_1647382|2021-03-29|NorthernEurope:0.03574):0.17278):0,((((IMS-10122-CVDP-602AB31C-F84A-40E5-B4DD-64D7A1E46BA9||2021-03-22|Germany:0.00063,IMS-10122-CVDP-1B9C68B4-4D5F-4B63-B88B-21F9CFBC3BD3||2021-03-23|Germany:0.00337):0.07389,(IMS-10004-CVDP-4C5BAA8D-4850-4937-94FF-3EF8B067D3C4||2021-03-12|Germany:0.04609,IMS-10122-CVDP-D8CDD5EA-9BB2-4EBC-A397-D1C076A62BC0||2021-03-16|Germany:0.05705):0.00104):0.03026,(IMS-10004-CVDP-782C15BB-CC4D-4ADF-B983-851604B3CCDF||2021-03-11|Germany:0.04387,(IMS-10013-CVDP-71780C10-3F03-41B6-93EB-EFFC7B81E572||2021-03-19|Germany:0.06578,(hCoV-19/Germany/BW-ChVir-LB-210416-5823/2021|EPI_ISL_1905093|2021-03-29|Germany:0.03039,(IMS-10033-CVDP-DF3D3223-34E1-4B3B-ADCC-AFCEC6101207||2021-04-06|Germany:0.02255,IMS-10033-CVDP-D2D17FF4-63D8-468A-B4E4-05C831BE49DE||2021-03-30|Germany:0.00337):0.02976):0.06279):0):0.03078):0,(((IMS-10116-CVDP-5DAC9750-C670-4AB6-A258-C71CF72FAE28||2021-04-01|Germany:0.10316,IMS-10116-CVDP-282C428F-1785-4D8E-915D-AC4005169281||2021-03-08|Germany:0.03741):0,(IMS-10020-CVDP-66AABA7A-1969-407C-96B9-FC585FC60F89||2021-03-28|Germany:0.01812,IMS-10116-CVDP-32FA8E7D-7A5D-4C86-AFC3-00675B3F4559||2021-03-30|Germany:0.0236):0.07409):0.01059,(IMS-10116-CVDP-00038F87-8D71-453C-B560-8A06804EC17B||2021-03-18|Germany:0.06534,((IMS-10020-CVDP-3ED08BED-DC58-4A51-9294-5917BADAF8AA||2021-04-07|Germany:0.05757,(IMS-10020-CVDP-CFCB3D8C-5BA9-4C99-BA5F-8D528B3CB228||2021-04-08|Germany:0.04784,IMS-10013-CVDP-243D9E8E-ED5D-485E-B156-7BC49F48F480||2021-03-24|Germany:0.00674):0.01247):0.06103,((((hCoV-19/Greece/162496/2021|EPI_ISL_1731827|2021-03-26|SouthernEurope:-0,IMS-10020-CVDP-6F144E17-80DD-4BF2-B5AD-FA9A463695FB||2021-03-27|Germany:0.00274):0.01138,(IMS-10178-CVDP-A2EED1B1-E7D6-467D-B839-A8AB47E78C8E||2021-03-26|Germany:-0,IMS-10020-CVDP-7F557C4A-407A-49A2-9407-B80A968E65E8||2021-04-10|Germany:0.0411):0.01138):0.01351,IMS-10122-CVDP-C26B15BF-3DAA-463D-86E1-E99A31A7A89C||2021-04-16|Germany:0.08242):0,IMS-10020-CVDP-0515F512-6675-417F-895C-96B7CD560EAF||2021-04-03|Germany:0.0468):0.06084):0.00153):0.01007):0.01842):0.08457):0):0):0.00216):0.07685,hCoV-19/Burkina_Faso/164/2021|EPI_ISL_2227201|2021-02-09|WesternAfrica:0.15603):0):0):0.00434):0.00879,(hCoV-19/Togo/C5627/2021|EPI_ISL_1575444|2021-01-18|WesternAfrica:0.03037,hCoV-19/Togo/C6281/2021|EPI_ISL_1810927|2021-02-03|WesternAfrica:0.0742):0.07852):0):0,((hCoV-19/Turkey/HSGM-4506/2021|EPI_ISL_1170076|2021-02-16|SouthernEurope:0.09386,(IMS-10020-CVDP-349D4D13-753A-419F-A945-C07909E4ACDE||2021-04-08|Germany:0.1219,(IMS-10013-CVDP-4DEE9B99-D608-41DB-BCA7-4B7CBC66EC8F||2021-05-10|Germany:0.09408,((IMS-10117-CVDP-6B41DE63-C920-4DD5-AEA0-1BE45BB87D26||2021-05-12|Germany:0.02225,IMS-10117-CVDP-3676BF86-8D24-4CBD-B10D-F6CF9D09D42C||2021-05-07|Germany:0.00855):0.04064,(((IMS-10375-CVDP-EF8CD70C-BCA4-4893-A747-77E0FF590182||2021-05-18|Germany:0.004,IMS-10375-CVDP-8ED061E1-C0FD-48A5-85B1-6B9D4618A4A7||2021-05-19|Germany:0.00674):0.06963,(IMS-10375-CVDP-776C8453-F8CE-474F-9C83-24E6E089C358||2021-04-22|Germany:-0,(IMS-10375-CVDP-111E9D19-4C3A-4303-8E5E-0A5C819B1764||2021-04-25|Germany:-0,(IMS-10375-CVDP-52CF0B53-FE0A-4328-AE85-C4CC7A7C7F56||2021-05-12|Germany:0.02192,IMS-10013-CVDP-F80B6A36-7604-4FD1-9D48-1A0AAA29C378||2021-05-04|Germany:-0):0.02466):0.00822):0.0024):0.00276,((IMS-10375-CVDP-D4639E37-5D67-4145-9363-15FB46719037||2021-05-16|Germany:0.03178,IMS-10375-CVDP-DFACC9FA-DC6D-45CB-9BC4-A056E99C73CD||2021-05-25|Germany:0.05644):0,(((IMS-10375-CVDP-F396F50B-4607-4190-B96F-D7A1F17DCABE||2021-05-25|Germany:0.02529,(IMS-10375-CVDP-4FB30E69-1E8C-4ED0-AB25-BA315B0765D5||2021-05-17|Germany:0.00337,(IMS-10375-CVDP-DCA41C7A-1EF2-4C6D-B1F9-EC24D65C33D8||2021-05-17|Germany:0.0029,IMS-10150-CVDP-E451CCF6-E5C2-4D30-BC9B-9CAAD9331D65||2021-05-27|Germany:0.03029):0.00048):0):0.03115,IMS-10375-CVDP-9B3B025C-96EF-4244-B46A-01963B1AED56||2021-05-25|Germany:0.05644):0,(IMS-10375-CVDP-9244EBD8-1961-40A1-9A7F-96754E5AE94E||2021-05-13|Germany:0.02356,((IMS-10375-CVDP-61D59A66-09B9-43E4-8CD6-B9371EBF5239||2021-05-17|Germany:0.00337,IMS-10375-CVDP-9C4E0B25-AE5D-4170-A17E-3D427D6EBC08||2021-05-17|Germany:0.00337):0.03115,(IMS-10116-CVDP-424699E2-B8C1-4A1C-9E47-99CCCB81DBCA||2021-05-19|Germany:0.02204,IMS-10375-CVDP-48E898CB-F42B-4895-904E-17FD969387DA||2021-05-22|Germany:0.03026):0.01796):0):0):0):0.03913):0.00293):0.03667):0.1155):0.11168):0.09449,(hCoV-19/Indonesia/JK-NIHRD-WGS00051/2021|EPI_ISL_2382403|2021-01-03|APAC:0.0678,(hCoV-19/Togo/C5622/2021|EPI_ISL_1575443|2021-01-18|WesternAfrica:0.09211,(((hCoV-19/France/IDF-HMN-21032040149/2021|EPI_ISL_1695975|2021-03-01|France:0.09661,((hCoV-19/France/IDF-HMN-21042060474/2021|EPI_ISL_2179568|2021-03-19|France:0.1065,(hCoV-19/France/IDF-HMN-21032030238/2021|EPI_ISL_1672745|2021-03-02|France:-0,(hCoV-19/France/IDF-HMN-21032240706/2021|EPI_ISL_2179448|2021-03-24|France:0.01905,hCoV-19/France/HDF-P256-21125M1125/2021|EPI_ISL_1910917|2021-03-24|France:0.01905):0.04123):0.05993):0,(hCoV-19/France/IDF-HMN-21042060558/2021|EPI_ISL_2179576|2021-03-22|France:0.11472,((hCoV-19/France/IDF-HMN-21032230548/2021|EPI_ISL_1754503|2021-03-15|France:0.06855,hCoV-19/France/IDF-IPP11214/2021|EPI_ISL_2178502|2021-04-26|France:0.18362):0.02699,(hCoV-19/France/IDF-HMN-21032190621/2021|EPI_ISL_2179373|2021-03-16|France:0.0603,(hCoV-19/France/IDF-HMN-21032030228/2021|EPI_ISL_1672744|2021-03-02|France:0.02023,hCoV-19/France/IDF-HMN-21032030246/2021|EPI_ISL_1672747|2021-03-02|France:0.02023):0.00171):0.03799):0):0):0.03943):0.04731,hCoV-19/Togo/C6370/2021|EPI_ISL_1508916|2021-02-04|WesternAfrica:0.07543):0,(hCoV-19/France/IDF-HMN-21032030250/2021|EPI_ISL_1672748|2021-03-02|France:0.14667,(hCoV-19/Togo/C6271/2021|EPI_ISL_1810924|2021-02-03|WesternAfrica:0.07269,(hCoV-19/Togo/C5947/2021|EPI_ISL_1575479|2021-01-25|WesternAfrica:0.03768,(hCoV-19/Togo/C5960/2021|EPI_ISL_1586897|2021-01-25|WesternAfrica:0.01131,(hCoV-19/Togo/C5930/2021|EPI_ISL_1508890|2021-01-25|WesternAfrica:-0,hCoV-19/Togo/C5903/2021|EPI_ISL_1508849|2021-01-25|WesternAfrica:-0):0.01131):0.02637):0.01035):0):0):0.06325):0.01678):0):0):0):0,((((hCoV-19/Belgium/Jessa_55-2102-000125b/2021|EPI_ISL_949093|2021-01-11|Benelux:0.08474,(((((hCoV-19/France/PDL-IPP05410/2021|EPI_ISL_1381827|2021-01-14|France:-0,(hCoV-19/France/PDL-IPP11409/2021|EPI_ISL_2178501|2021-04-19|France:0.21437,(hCoV-19/France/BRE-IPP08196/2021|EPI_ISL_1583043|2021-03-29|France:0.03078,hCoV-19/France/BRE-IPP09639/2021|EPI_ISL_2178413|2021-04-09|France:0.06091):0.12606):0.0459):0.016,(hCoV-19/France/ARA-HCL990000268160/2021|EPI_ISL_1287759|2021-02-22|France:0.07788,((hCoV-19/France/IDF-HMN-21042160383/2021|EPI_ISL_2259323|2021-04-13|France:-0,hCoV-19/France/CVL-HCL021106120501/2021|EPI_ISL_2629297|2021-04-23|France:0.0274):0.21486,(hCoV-19/Belgium/rega-3848/2021|EPI_ISL_1322650|2021-02-20|Benelux:0.03034,(hCoV-19/Belgium/UGent-2572/2021|EPI_ISL_1273195|2021-02-26|Benelux:0.00358,hCoV-19/Belgium/12105150401/2021|EPI_ISL_2365910|2021-03-22|Benelux:0.06933):0.0432):0.04206):0):0.04497):0.06528,hCoV-19/Burkina_Faso/7934/2020|EPI_ISL_2289107|2020-12-22|WesternAfrica:0.01833):0,hCoV-19/Senegal/SN-IR1-0013954/2020|EPI_ISL_1633465|2020-12-17|WesternAfrica:0.00467):0.00831,((((((hCoV-19/France/ARA-HCL021046533001/2021|EPI_ISL_1313709|2021-02-14|France:0.05695,(hCoV-19/France/IDF-HCL021020618301/2021|EPI_ISL_1312374|2021-01-25|France:0.00024,(hCoV-19/France/ARA-HCL021039976101/2021|EPI_ISL_1253568|2021-02-23|France:0.05549,(hCoV-19/France/ARA-HCL021032373001/2021|EPI_ISL_1287750|2021-02-15|France:-0,hCoV-19/France/ARA-HCL021059536201/2021|EPI_ISL_1707485|2021-03-17|France:0.08219):0.03358):0.0242):0.00192):0.03321,(hCoV-19/France/IDF-IPP03794/2021|EPI_ISL_1118906|2021-02-06|France:0.01502,((hCoV-19/France/NAQ-HCL021056643901/2021|EPI_ISL_1587554|2021-03-22|France:0.00337,hCoV-19/France/NAQ-HCL021056644401/2021|EPI_ISL_1587570|2021-03-22|France:0.00337):0.12727,(hCoV-19/France/IDF-IPP03792/2021|EPI_ISL_1118904|2021-02-04|France:-0,(hCoV-19/France/NAQ-HCL021062774101/2021|EPI_ISL_1707517|2021-03-30|France:0.09816,(hCoV-19/France/NAQ-HCL021062499601/2021|EPI_ISL_1707514|2021-03-30|France:0.03587,(hCoV-19/France/NAQ-HCL021056643701/2021|EPI_ISL_1587569|2021-03-22|France:0.00012,hCoV-19/France/NAQ-HCL021062474101/2021|EPI_ISL_1707512|2021-03-30|France:0.02204):0.01383):0.06229):0.04979):0.00461):0.00493):0.05323):0.07553,((hCoV-19/France/ARA-HCL021042048301/2021|EPI_ISL_1313043|2021-01-04|France:-0,(hCoV-19/France/ARA-700000210773/2021|EPI_ISL_1490236|2021-03-11|France:-0,(hCoV-19/France/ARA-CFD700000127612/2021|EPI_ISL_1731504|2021-04-14|France:0.07674,(hCoV-19/France/ARA-700000204248/2021|EPI_ISL_1483776|2021-03-18|France:-0,hCoV-19/France/ARA-700000212710/2021|EPI_ISL_1483780|2021-03-26|France:0.02192):0.00277):0.01641):0.18082):0.05175,(hCoV-19/Germany/RP-IMB16024/2021|EPI_ISL_1364962|2021-02-25|Germany:0.12207,(hCoV-19/France/NAQ-0008096/2021|EPI_ISL_934974|2021-01-15|France:0.00974,(hCoV-19/Belgium/rega-6129/2021|EPI_ISL_2404567|2021-03-30|Benelux:0.03299,((hCoV-19/Belgium/rega-6128/2021|EPI_ISL_2404566|2021-03-30|Benelux:0.00312,hCoV-19/Belgium/rega-6132/2021|EPI_ISL_2404570|2021-03-30|Benelux:0.00312):0.0027,((hCoV-19/Belgium/rega-6131/2021|EPI_ISL_2404569|2021-03-30|Benelux:0.00333,hCoV-19/Belgium/rega-6127/2021|EPI_ISL_2404565|2021-03-30|Benelux:0.00333):0.00041,(hCoV-19/Belgium/rega-6130/2021|EPI_ISL_2404568|2021-03-30|Benelux:0.00333,hCoV-19/Belgium/rega-6126/2021|EPI_ISL_2404564|2021-03-30|Benelux:0.00333):0.00041):0.00208):0.02717):0.17949):0):0.07215):0.00162):0,hCoV-19/USA/un-CDC-MNRW-7077/2020|EPI_ISL_1483230|2020-12-30|NorthAmerica:0.03968):0.00882,(((hCoV-19/Cote_d_Ivoire/BKE2269-bc15/2021|EPI_ISL_3545630|2021-02-25|WesternAfrica:0.08699,(hCoV-19/BurkinaFaso/B06-1484/2021|EPI_ISL_1591100|2021-01-25|WesternAfrica:-0,hCoV-19/Spain/CT-HUGTiPM007CJ9F5/2021|EPI_ISL_1347071|2021-03-10|SouthernEurope:0.12055):0.00206):0.00207,(hCoV-19/India/WB-1930300627314/2021|EPI_ISL_2132720|2021-03-19|APAC:0.12055,(hCoV-19/India/PY-COV2-13520_S57_R1_001/2021|EPI_ISL_3275790|2021-03-05|APAC:0.0822,(hCoV-19/Belgium/ULG-12787/2021|EPI_ISL_1171547|2021-02-24|Benelux:0.00167,(hCoV-19/Belgium/Aalst-OLVZ-8028093/2021|EPI_ISL_1549135|2021-03-18|Benelux:0.01159,(hCoV-19/Belgium/Aalst-OLVZ-8028085/2021|EPI_ISL_1549134|2021-03-18|Benelux:0.00137,(hCoV-19/Belgium/Aalst-OLVZ-8030833/2021|EPI_ISL_1549137|2021-03-20|Benelux:0.00594,hCoV-19/Belgium/Aalst-OLVZ-8029254/2021|EPI_ISL_1549136|2021-03-19|Benelux:0.0032):0.00091):0.01021):0.05036):0.05587):0):0.02878):0.10698,(((hCoV-19/Switzerland/SG-ETHZ-461186/2021|EPI_ISL_1259431|2021-01-20|WesternEurope:-0,hCoV-19/Switzerland/SG-ETHZ-461200/2021|EPI_ISL_1259432|2021-01-20|WesternEurope:-0):0.03587,hCoV-19/Switzerland/SG-ETHZ-451760/2021|EPI_ISL_1130204|2021-01-14|WesternEurope:0.01943):0,((hCoV-19/Switzerland/SG-UHB-725261100/2021|EPI_ISL_2484541|2021-01-25|WesternEurope:0.03617,hCoV-19/Switzerland/AR-UHB-724906500/2021|EPI_ISL_2484581|2021-01-23|WesternEurope:0.0307):0.0111,(hCoV-19/Switzerland/SG-UHB-724907300/2021|EPI_ISL_2484583|2021-01-23|WesternEurope:0.03995,(hCoV-19/Switzerland/SG-UHB-725714400/2021|EPI_ISL_2484607|2021-01-26|WesternEurope:0.04622,(hCoV-19/Switzerland/SG-UHB-4181240201/2021|EPI_ISL_2484440|2021-01-27|WesternEurope:0.04298,(hCoV-19/Switzerland/SG-ETHZ-451540/2021|EPI_ISL_1130202|2021-01-12|WesternEurope:-0,(hCoV-19/Switzerland/SG-ETHZ-460721/2021|EPI_ISL_1130199|2021-01-15|WesternEurope:-0,(((hCoV-19/Switzerland/GEN3442/2021|EPI_ISL_1370388|2021-02-24|WesternEurope:0.00337,hCoV-19/Switzerland/GEN3444/2021|EPI_ISL_1370392|2021-02-24|WesternEurope:0.00337):0.07814,(hCoV-19/Switzerland/SG-UHB-4180991001/2021|EPI_ISL_2484555|2021-01-26|WesternEurope:-0,hCoV-19/Switzerland/SG-UHB-4180929701/2021|EPI_ISL_2484554|2021-01-26|WesternEurope:-0):0.00206):0.00988,((hCoV-19/Switzerland/SG-UHB-724905200/2021|EPI_ISL_2484579|2021-01-23|WesternEurope:-0,hCoV-19/Switzerland/SG-UHB-724906700/2021|EPI_ISL_2484343|2021-01-23|WesternEurope:-0):0.00189,(hCoV-19/Switzerland/BS-UHB-351261/2021|EPI_ISL_1388124|2021-01-25|WesternEurope:0.00548,hCoV-19/Switzerland/SG-UHB-724905700/2021|EPI_ISL_2484580|2021-01-23|WesternEurope:-0):0.00189):0.00183):0.0182):0.00822):0.00189):0.00598):0.00195):0.00184):0.00229):0.06153):0.00862):0,(hCoV-19/England/CAMC-141BE10/2021|EPI_ISL_1410265|2021-03-19|NorthernEurope:0.26492,(hCoV-19/England/205241493/2020|EPI_ISL_769875|2020-12-22|NorthernEurope:0.02664,(((hCoV-19/Rwanda/NRLNAT1088/2020|EPI_ISL_1020288|2020-12-17|EasternAfrica:0.00276,hCoV-19/Benin/251455/2021|EPI_ISL_2958665|2021-02-01|WesternAfrica:0.12867):0,(hCoV-19/France/ARA-HCL021030056501/2021|EPI_ISL_1253544|2021-02-02|France:0.13141,hCoV-19/France/PDL-IPP05409/2021|EPI_ISL_1381826|2021-01-12|France:0.07388):0):0.01022,hCoV-19/Cote_d_Ivoire/BKE2119-bc78/2021|EPI_ISL_3545637|2021-02-17|WesternAfrica:0.18273):0):0):0):0):0.00338):0.00497,((hCoV-19/Togo/C5737/2021|EPI_ISL_1675094|2021-01-22|WesternAfrica:0.10179,hCoV-19/Nigeria/BCVL-18912/2021|EPI_ISL_985238|2021-01-05|WesternAfrica:0.05521):0,((hCoV-19/Benin/250471/2021|EPI_ISL_2958659|2021-01-31|WesternAfrica:0.01667,hCoV-19/Benin/250498/2021|EPI_ISL_2958660|2021-01-31|WesternAfrica:0.01667):0.09252,((hCoV-19/England/CAMC-1323C85/2021|EPI_ISL_1333887|2021-02-23|NorthernEurope:0.09589,hCoV-19/Cote_d_Ivoire/BKE1661-bc58/2021|EPI_ISL_3545645|2021-01-19|WesternAfrica:-0):0,hCoV-19/Cote_d_Ivoire/BKE-2034-bc65/2021|EPI_ISL_1365030|2021-02-11|WesternAfrica:0.06301):0.07631):0.01726):0.01806):0,((hCoV-19/USA/CO-CDPHE-2100509191/2021|EPI_ISL_1234167|2021-02-14|NorthAmerica:0.10303,((((IMS-10033-CVDP-39C4EB50-1AFC-4C1B-90C1-F70EE976BDB6||2021-03-13|Germany:-0,(IMS-10116-CVDP-022D10BA-3AFB-4313-BD19-6835D722CBA2||2021-03-24|Germany:-0,IMS-10116-CVDP-917D10B3-FAAF-4F68-9DA8-77D496D7CCD4||2021-03-24|Germany:-0):0.03014):0.12849,(hCoV-19/Ireland/CN-NVRL-21IRL42562/2021|EPI_ISL_1181883|2021-02-13|NorthernEurope:0.05121,(hCoV-19/England/CAMC-139B22C/2021|EPI_ISL_1275591|2021-03-04|NorthernEurope:0.07946,(hCoV-19/Ireland/CN-NVRL-21IRL31745/2021|EPI_ISL_1118873|2021-02-04|NorthernEurope:0.0024,(IMS-10272-CVDP-C2B12CFB-E086-4A87-9FF0-FBA9A2F17CEE||2021-03-24|Germany:0.00674,IMS-10214-CVDP-8402B496-F4DC-4432-B0F9-BB9746A5E7C6||2021-04-07|Germany:0.0451):0.12717):0.00035):0.02381):0.00056):0.03213,hCoV-19/England/QEUH-138F0B8/2021|EPI_ISL_1333084|2021-02-27|NorthernEurope:0.12226):0,(hCoV-19/Germany/BE-ChVir-LB-210128-8338/2021|EPI_ISL_1840660|2021-01-24|Germany:-0,IMS-10033-CVDP-00016||2021-01-24|Germany:-0):0.02911):0.01639):0.07983,((hCoV-19/Switzerland/ZH-UZH-IMV147/2021|EPI_ISL_811127|2021-01-06|WesternEurope:0.0571,(hCoV-19/Netherlands/ZH-EMC-1312/2020|EPI_ISL_801441|2020-12-24|Benelux:-0,hCoV-19/Netherlands/ZH-EMC-1313/2020|EPI_ISL_801442|2020-12-28|Benelux:0.01093):0.02154):0.01891,(hCoV-19/Cote_d_Ivoire/BKE2230-bc81/2021|EPI_ISL_3545646|2021-02-22|WesternAfrica:0.07726,(hCoV-19/Cote_d_Ivoire/BKE2305-bc85/2021|EPI_ISL_3545634|2021-02-26|WesternAfrica:0.08821,hCoV-19/Cote_d_Ivoire/BKE3553-bc74/2021|EPI_ISL_3631588|2021-04-20|WesternAfrica:0.23342):0):0.12753):0):0):0,((((((hCoV-19/Benin/254323/2021|EPI_ISL_2958668|2021-02-03|WesternAfrica:0.13492,hCoV-19/England/CAMC-133C0C9/2021|EPI_ISL_1831400|2021-02-23|NorthernEurope:0.18971):0,(hCoV-19/Benin/249839/2021|EPI_ISL_2932537|2021-01-31|WesternAfrica:0.1267,(((hCoV-19/France/IDF-HMN-21022180542/2021|EPI_ISL_1110195|2021-02-10|France:0.04387,hCoV-19/France/IDF-HCL021020617301/2021|EPI_ISL_1312373|2021-01-25|France:3e-05):0.0251,(hCoV-19/France/IDF-HMN-21032050103/2021|EPI_ISL_1696013|2021-02-27|France:-0,(hCoV-19/France/ARA-HCL021062470501/2021|EPI_ISL_1707511|2021-03-30|France:0.07763,hCoV-19/France/IDF-IPP04654/2021|EPI_ISL_1336334|2021-03-02|France:0.00092):0.0073):0.11554):0,hCoV-19/France/IDF-IPP03664/2021|EPI_ISL_2363514|2021-01-21|France:0.01417):0.08513):0):0.00089,((hCoV-19/Togo/C5221/2020|EPI_ISL_1575442|2020-12-21|WesternAfrica:0.01502,(hCoV-19/Cote_d_Ivoire/BKE-2024-bc41/2021|EPI_ISL_1365027|2021-02-12|WesternAfrica:0.08555,hCoV-19/Cote_d_Ivoire/BKE2243-bc10/2021|EPI_ISL_3545643|2021-02-24|WesternAfrica:0.11843):0.07459):0.00032,((hCoV-19/Burkina_Faso/165/2021|EPI_ISL_2227202|2021-02-09|WesternAfrica:0.15038,(hCoV-19/Burkina_Faso/7688/2021|EPI_ISL_2289102|2021-01-23|WesternAfrica:-0,hCoV-19/Burkina_Faso/7795/2021|EPI_ISL_2289121|2021-01-28|WesternAfrica:0.0137):0.10381):0,((((IMS-10375-CVDP-037A0420-3F19-4B20-871F-5D5E5BA422EC||2021-01-06|Germany:0.0032,IMS-10375-CVDP-E9741D82-0B19-447D-901D-B3670CAE6A5A||2021-01-06|Germany:0.0032):0.00091,((hCoV-19/Burkina_Faso/151/2021|EPI_ISL_2227198|2021-02-03|WesternAfrica:0.06015,hCoV-19/Togo/NMIMR-21-TGS-070/2021|EPI_ISL_3914909|2021-03-04|WesternAfrica:0.1396):0,(hCoV-19/England/CAMC-133C102/2021|EPI_ISL_1831515|2021-02-24|NorthernEurope:0.11768,(hCoV-19/Burkina_Faso/7728/2021|EPI_ISL_2289104|2021-01-26|WesternAfrica:-0,hCoV-19/Burkina_Faso/7938/2021|EPI_ISL_2289123|2021-02-03|WesternAfrica:0.02192):0.03823):0):0.02068):0.00183,(((hCoV-19/Togo/C7079/2021|EPI_ISL_1508949|2021-02-17|WesternAfrica:0.09908,(IMS-10375-CVDP-6551F1EB-3654-41E1-A361-D7CC31AD498D||2021-01-22|Germany:-0,IMS-10375-CVDP-C6C9EE94-AC5F-4D8B-B4C6-6DA5C481AE90||2021-01-22|Germany:-0):0.02784):0.00434,(hCoV-19/Burkina_Faso/83/2021|EPI_ISL_2227203|2021-01-11|WesternAfrica:-0,(hCoV-19/France/IDF-B110-78/2021|EPI_ISL_1749368|2021-02-03|France:-0,(hCoV-19/Belgium/rega-7965/2021|EPI_ISL_2832699|2021-04-01|Benelux:0.10235,hCoV-19/France/PAC-B115-08/2021|EPI_ISL_1749312|2021-02-26|France:0.0092):0.05381):0.06301):0.00205):0.002,(((hCoV-19/Netherlands/OV-RIVM-26611/2021|EPI_ISL_1706084|2021-04-10|Benelux:0.06335,(hCoV-19/Netherlands/GE-RIVM-31281/2021|EPI_ISL_2094357|2021-04-27|Benelux:0.07931,hCoV-19/Netherlands/FL-RIVM-34557/2021|EPI_ISL_2302173|2021-05-02|Benelux:0.093):0.03062):0.14744,(hCoV-19/France/CVL-IPP07203/2021|EPI_ISL_1517032|2021-03-17|France:0.06261,(hCoV-19/France/CVL-IPP08082/2021|EPI_ISL_1582708|2021-03-27|France:0.02742,(hCoV-19/France/IDF-CERBAHC-20210408-S45/2021|EPI_ISL_2094433|2021-03-30|France:0.01158,hCoV-19/France/IDF-CERBAHC-AH3KVTBGXJ-S4/2021|EPI_ISL_2491373|2021-04-12|France:0.0472):0.02406):0.06258):0.08243):0,((hCoV-19/Togo/C6329/2021|EPI_ISL_1508894|2021-02-04|WesternAfrica:0.03271,(hCoV-19/England/CAMC-13FBBE3/2021|EPI_ISL_1374137|2021-03-17|NorthernEurope:-0,hCoV-19/England/RAND-15207B2/2021|EPI_ISL_1740690|2021-04-19|NorthernEurope:0.09041):0.14504):0,((hCoV-19/Benin/253312/2021|EPI_ISL_2958667|2021-02-02|WesternAfrica:0.02318,(hCoV-19/England/CAMC-144BD0B/2021|EPI_ISL_1451288|2021-03-22|NorthernEurope:0.00337,hCoV-19/England/CAMC-144BC3B/2021|EPI_ISL_1451346|2021-03-22|NorthernEurope:0.00337):0.15132):0,((IMS-10375-CVDP-FA8FDA8A-D00F-4A18-B583-8B825266A475||2021-01-26|Germany:-0,hCoV-19/England/MILK-11A56E9/2021|EPI_ISL_998080|2021-01-29|NorthernEurope:0.00822):0.00206,((hCoV-19/Benin/248651/2021|EPI_ISL_2958658|2021-01-30|WesternAfrica:0.00548,IMS-10375-CVDP-440214A4-D695-416A-BBD6-05A6DBBDE21F||2021-01-28|Germany:-0):0.00641,(IMS-10004-CVDP-2197B050-3842-4AF0-A91B-BAEBF5ECC8A7||2021-04-14|Germany:0.21456,hCoV-19/Togo/C6636/2021|EPI_ISL_1508990|2021-02-08|WesternAfrica:0.03648):7e-05):0.00112):0.00195):0.00405):0):0.0371):0.01559):0.05129,((((hCoV-19/Slovenia/89830/2021|EPI_ISL_1250658|2021-02-18|EasternEurope:0.02239,(hCoV-19/Austria/CeMM4754/2021|EPI_ISL_1495280|2021-02-25|WesternEurope:0.004,(hCoV-19/Austria/CeMM5978/2021|EPI_ISL_1495760|2021-03-03|WesternEurope:0.02044,hCoV-19/Austria/CeMM4757/2021|EPI_ISL_1495283|2021-02-26|WesternEurope:0.00674):0):0.03757):0,(((hCoV-19/Slovenia/141925/2021|EPI_ISL_1675247|2021-03-17|EasternEurope:-0,hCoV-19/Slovenia/144708/2021|EPI_ISL_1495066|2021-03-18|EasternEurope:0.00274):0.00332,(hCoV-19/Slovenia/151939/2021|EPI_ISL_1675248|2021-03-22|EasternEurope:0.0003,(hCoV-19/Slovenia/162436/2021|EPI_ISL_1657058|2021-03-25|EasternEurope:0.00852,(hCoV-19/Slovenia/174086/2021|EPI_ISL_1973575|2021-03-30|EasternEurope:0.00273,hCoV-19/Germany/BW-ChVir-LB-210423-5718/2021|EPI_ISL_1885939|2021-04-14|Germany:0.04382):0.01949):0):0.01672):0.09305,(hCoV-19/Slovenia/107726/2021|EPI_ISL_1406290|2021-03-01|EasternEurope:0.03401,(hCoV-19/Slovenia/88655/2021|EPI_ISL_1273388|2021-02-18|EasternEurope:0.00193,(hCoV-19/Slovenia/87822/2021|EPI_ISL_1250657|2021-02-18|EasternEurope:-0,(hCoV-19/Slovenia/99407/2021|EPI_ISL_1181840|2021-02-24|EasternEurope:0.00337,((hCoV-19/Austria/CeMM4751/2021|EPI_ISL_1495277|2021-02-25|WesternEurope:0.0055,hCoV-19/Austria/CeMM5026/2021|EPI_ISL_1495356|2021-03-01|WesternEurope:0.01646):0.00049,(hCoV-19/Austria/CeMM4752/2021|EPI_ISL_1495278|2021-02-25|WesternEurope:0.00599,hCoV-19/Austria/CeMM5979/2021|EPI_ISL_1495761|2021-03-03|WesternEurope:0.02243):0):0.00012):0.01307):0.00193):0.00194):0.01852):0):0.07937,(hCoV-19/Slovenia/92278/2021|EPI_ISL_1250681|2021-02-20|EasternEurope:0.07739,((hCoV-19/Slovenia/76019/2021|EPI_ISL_1181860|2021-02-11|EasternEurope:0.05273,((hCoV-19/Slovenia/65882_VERO/2021|EPI_ISL_1509922|2021-02-05|EasternEurope:-0,hCoV-19/Slovenia/vero-65882-3p/2021|EPI_ISL_1668569|2021-02-05|EasternEurope:-0):0.0239,(hCoV-19/Slovenia/90716/2021|EPI_ISL_1250678|2021-02-19|EasternEurope:0.04386,(hCoV-19/Slovenia/vero-65882-1p/2021|EPI_ISL_1668571|2021-02-05|EasternEurope:0.00223,(hCoV-19/Slovenia/65882/2021|EPI_ISL_1063522|2021-02-05|EasternEurope:0.00124,((hCoV-19/Slovenia/68981/2021|EPI_ISL_1063496|2021-02-07|EasternEurope:-0,hCoV-19/Slovenia/vero-68981-3p/2021|EPI_ISL_1668567|2021-02-07|EasternEurope:-0):0.00223,(hCoV-19/Slovenia/73271/2021|EPI_ISL_1118864|2021-02-10|EasternEurope:0.0019,(hCoV-19/Slovenia/75526/2021|EPI_ISL_1118863|2021-02-11|EasternEurope:0.00309,(hCoV-19/Slovenia/81717/2021|EPI_ISL_1250645|2021-02-15|EasternEurope:-0,hCoV-19/Slovenia/83275/2021|EPI_ISL_1273386|2021-02-16|EasternEurope:0.00274):0.01405):0.00155):0.00855):0.00449):0.00099):0.00328):0.0184):0.01239):0,((hCoV-19/Slovenia/76280/2021|EPI_ISL_1181861|2021-02-11|EasternEurope:0.03351,(hCoV-19/Slovenia/76392/2021|EPI_ISL_1181859|2021-02-11|EasternEurope:0.03103,(hCoV-19/Slovenia/89591/2021|EPI_ISL_1250661|2021-02-18|EasternEurope:0.04781,(hCoV-19/Slovenia/90174/2021|EPI_ISL_1250677|2021-02-19|EasternEurope:0.0495,((hCoV-19/Slovenia/65006/2021|EPI_ISL_1063521|2021-02-04|EasternEurope:0.00323,hCoV-19/Slovenia/61741/2021|EPI_ISL_1063996|2021-02-03|EasternEurope:0.0005):0.00173,(hCoV-19/Slovenia/vero-65006-3p/2021|EPI_ISL_1668566|2021-02-04|EasternEurope:-0,(hCoV-19/Slovenia/104842/2021|EPI_ISL_1406287|2021-02-26|EasternEurope:0.04694,(hCoV-19/Slovenia/73053/2021|EPI_ISL_1181852|2021-02-10|EasternEurope:0.00157,(hCoV-19/Slovenia/75819/2021|EPI_ISL_1181856|2021-02-11|EasternEurope:0.00284,(hCoV-19/Slovenia/80233/2021|EPI_ISL_1181862|2021-02-14|EasternEurope:-0,(hCoV-19/Slovenia/91878/2021|EPI_ISL_1250667|2021-02-19|EasternEurope:0.00335,hCoV-19/Slovenia/153944/2021|EPI_ISL_1675250|2021-03-23|EasternEurope:0.09102):0.01035):0.01106):0.00146):0.00154):0.01333):0.00497):0.00343):0.00106):0.00239):0.00248):0.01922,hCoV-19/Slovenia/vero-61741-3p/2021|EPI_ISL_1668564|2021-02-03|EasternEurope:0.03081):0):0):0.02986):0.07294,((IMS-10375-CVDP-A8D50211-B0EF-4D49-9699-3EF7C609DB80||2021-01-14|Germany:0.02542,IMS-10375-CVDP-1295C7D1-A5D7-4B1C-B5E1-90340E5F03C1||2021-01-06|Germany:0.0035):0,((IMSSC2-71-2021-00046_21-02446_masked_consensus_v3.0.1-4-gcc47ba2f||2021-02-07|Germany:0.05681,(IMS-10375-CVDP-13541D55-70D3-43F2-9726-EB3DF2A91C2A||2021-01-24|Germany:0.01827,(IMS-10225-CVDP-02C9E603-9303-4424-83D8-D5692346B284||2021-03-04|Germany:0.1134,((IMS-10375-CVDP-73097E3B-3FA0-4D84-B776-79D0246A8549||2021-01-27|Germany:0.01096,IMS-10375-CVDP-7102E95C-FDC4-4FD0-BA85-2A9FA8177F4A||2021-01-23|Germany:-0):0.00201,((IMS-10375-CVDP-E4D4A506-6FE6-43E6-8064-AB66047706EC||2021-01-28|Germany:-0,IMS-10375-CVDP-7808CFF5-8334-47B8-8C97-6BF36DA63522||2021-02-04|Germany:0.01918):0.00211,((IMS-10122-CVDP-C9EA1C29-4E2E-432E-8091-7FE942F664A3||2021-04-13|Germany:0.13595,(IMS-10122-CVDP-27AB6A69-981A-49F3-B18B-816E8F6384C8||2021-03-31|Germany:0.00337,IMS-10122-CVDP-D2785968-0299-4EB6-9992-70BD7C532C80||2021-03-31|Germany:0.00337):0.09696):0.06577,((IMS-10375-CVDP-B2BEFB1D-3110-41DA-9927-92E6C6DD7898||2021-01-31|Germany:-0,IMS-10375-CVDP-D7A8C77A-BAD5-4CCF-A611-4B3CE5F30F74||2021-02-01|Germany:0.00274):0.00223,((IMS-10225-CVDP-E9AB812E-FDC8-4C69-991B-C76F55F12548||2021-03-04|Germany:0.06152,IMS-10225-CVDP-8120D6F8-A315-493A-B703-929269373CCA||2021-03-04|Germany:0.06152):0.0004,(((IMS-10013-CVDP-7483CE0E-B097-4637-8F92-FE400DB691D8||2021-05-11|Germany:0.04424,IMS-10036-CVDP-7335CB1C-5E6C-4449-A8C7-57B9F9C95EB7||2021-05-17|Germany:0.06068):0.16677,((IMS-10036-CVDP-F6F2E231-8947-4C6D-BA53-AC621F0A6615||2021-04-21|Germany:0.0414,(IMS-10225-CVDP-EBB4E2AC-89A1-4571-85A2-52275FA9B8B2||2021-04-15|Germany:0.02046,IMS-10013-CVDP-0730F8FA-DE0C-4179-B692-2F15E75A1586||2021-04-08|Germany:0.00129):0.0045):0.04201,((IMS-10013-CVDP-EA330524-B175-4598-B1D5-1B176CF26BD9||2021-05-08|Germany:0.07359,(IMS-10116-CVDP-8F990E8D-2E29-4347-BB12-EC54850023C9||2021-04-12|Germany:-0,(IMS-10013-CVDP-33E1C1B7-DD67-4D17-BD70-7521744506FF||2021-05-27|Germany:0.08556,IMS-10116-CVDP-26BFECBE-94B2-4298-B500-E3A326786243||2021-04-27|Germany:0.00337):0.03772):0.00235):0.00905,((IMS-10122-CVDP-D415D408-FEE2-4BBC-BC49-7ABAA6B1AC0D||2021-05-14|Germany:0.07551,(IMS-10122-CVDP-59854035-78AD-467C-B71B-C796976B3375||2021-05-26|Germany:0.06244,(IMS-10122-CVDP-32E26401-80D7-41FC-93B8-38366AAF347F||2021-06-01|Germany:0.07416,IMS-10122-CVDP-B5159E4F-8BC5-4CAD-ACAA-5618181A731A||2021-06-01|Germany:0.07416):0.00471):0.04595):0.01219,(IMS-10209-CVDP-34690FC2-A8A6-4F09-A0A0-559E616D9D9E||2021-05-05|Germany:0.06091,(IMS-10209-CVDP-E6941185-206F-46D7-99D5-5C5F00D61027||2021-05-16|Germany:0.03573,(IMS-10023-CVDP-28319D59-92FF-4117-B278-D0E515D0843E||2021-06-01|Germany:0.0687,((IMS-10209-CVDP-67E919CC-558E-4846-8697-883E9B2BE907||2021-05-16|Germany:0.00087,IMS-10327-CVDP-DB5601CB-0B99-4FA9-B99B-2210398E7A28||2021-05-28|Germany:0.03375):0.00174,(IMS-10327-CVDP-0480014A-4DC7-42B5-84F7-C85A000E6D4D||2021-05-19|Germany:0.00674,(IMS-10023-CVDP-FA683F9A-3B88-4410-805A-1C36AE9064C4||2021-05-28|Germany:0.0314,IMS-10209-CVDP-5E89498D-CFB3-4CF4-BCB0-32CEA6BAE213||2021-05-24|Germany:0.02044):0):0.00409):0.02225):0.01087):0.05532):0.00214):0.01137):0.04735):0.07281):0.0372,((IMS-10020-CVDP-3884189E-333D-4F12-AF2A-002F71AC6E17||2021-02-12|Germany:0.0024,((IMS-10116-CVDP-209548DD-2F00-41A7-8ED5-C60887C1FB41||2021-04-27|Germany:0.05479,IMS-10117-CVDP-3F808CBA-833A-4F1E-AB26-BF0A357A40DB||2021-04-07|Germany:-0):0.05569,(IMS-10150-CVDP-FA316BC4-7D96-4BB0-8032-C4242A763535||2021-05-05|Germany:0.03762,(hCoV-19/Germany/un-RKI-I-145081/2021|EPI_ISL_2129363|2021-05-10|Germany:0.04893,(IMS-10150-CVDP-838C4682-F538-4DD9-B465-BB4D674D2D5F||2021-04-23|Germany:-0,IMS-10116-CVDP-9441EE6D-BBAD-4333-AF43-EFA877D1D8B7||2021-04-27|Germany:0.01096):0.00236):0.00238):0.09478):0.09466):0,(IMS-10117-CVDP-89655432-3835-4371-9B7E-12C57BE424A5||2021-03-30|Germany:0.09752,(((IMS-10375-CVDP-F043B082-ACE6-47C7-8964-DC38C9BE3E1B||2021-04-25|Germany:0.10568,IMS-10375-CVDP-C5C15568-6A74-4B3F-82FF-50D1A109A844||2021-04-27|Germany:0.11116):0.06193,(IMS-10013-CVDP-CA1424B1-CAFB-4BC7-B76D-7BAEAF4E204A||2021-03-27|Germany:-0,((IMS-10183-CVDP-AB25B829-98F6-43D4-A054-B0DAB3B49B03||2021-04-13|Germany:-0,IMS-10225-CVDP-68F49A39-1F11-4D77-AAFA-E065BB076C9C||2021-04-22|Germany:0.02466):0,IMS-10183-CVDP-665E5951-73C2-4F89-B0CE-28318170B1ED||2021-04-13|Germany:-0):0.04658):0.08816):0.00071,((IMS-10117-CVDP-7A900FFD-3C62-4B69-81B6-B5D67C90E286||2021-03-03|Germany:0.02205,IMS-10004-CVDP-C2FD4282-FE1C-4572-A1C6-652E4A5B3DB2||2021-03-12|Germany:0.0467):0.00013,(IMS-10122-CVDP-7283995A-A414-4332-A14A-23199EE97F5C||2021-03-15|Germany:0.05505,((IMS-10375-CVDP-3697A376-A62A-49B9-8305-A9CEF8CB6496||2021-04-14|Germany:0.0742,IMS-10117-CVDP-ACE93FE7-5187-49AD-A76D-E8ED35D9FD24||2021-03-18|Germany:0.00023):0.00183,((IMS-10375-CVDP-C2D09195-8350-4FE2-8C72-A88C5E6DCB55||2021-04-26|Germany:0.00316,IMS-10375-CVDP-705AC004-78AD-4BF9-8E1E-F4B81C619958||2021-05-01|Germany:0.01686):0.03454,(IMS-10375-CVDP-74100237-F00E-4580-8B4A-932E7BB37915||2021-04-23|Germany:0.02856,IMS-10375-CVDP-25F6E0F8-F76D-4C41-A0E4-ABC1B3684A80||2021-04-15|Germany:0.00664):0.00092):0.07121):0.06121):0):0.00095):0.00043):0.0309):0.00472):0):0.02798):0.00222):0.00588):0.0136):0.0018):0.01172):0.00018):0.03436,((IMS-10020-CVDP-34FCA668-424B-4465-9C52-3E8359376825||2021-02-24|Germany:0.09987,(IMS-10375-CVDP-C3511CBB-3546-4384-A6DA-C00317155399||2021-01-20|Germany:0.00189,(IMS-10375-CVDP-7B14062B-0CD0-4FBE-AE48-E50AD118D125||2021-02-05|Germany:0.04382,(IMS-10375-CVDP-D25D6F12-831D-4B8B-9B6B-920F3510C012||2021-02-05|Germany:0.04167,(IMS-10116-CVDP-A7932944-2FEC-4E8F-AB64-EA0FEBD0C368||2021-02-25|Germany:0.09462,(IMS-10020-CVDP-134B7148-7B01-480B-BF4D-2AF63DD0E135||2021-02-11|Germany:0.05445,(IMS-10375-CVDP-1BE885D0-69DA-47BE-B81E-A56247C34C1E||2021-02-12|Germany:0.05531,((((IMS-10209-CVDP-6F72DDD1-2651-4BE5-A421-CB0378DF3550||2021-03-14|Germany:0.05598,((IMS-10115-CVDP-813B0769-52E5-4473-AF5E-59F04681F6EA||2021-03-01|Germany:0.01708,IMS-10375-CVDP-8D423EE9-8DD5-452C-98CD-1B047C269AC5||2021-02-26|Germany:0.00886):0.00134,(IMS-10375-CVDP-8041B179-E868-403D-9094-017F6099373B||2021-02-23|Germany:-0,IMS-10375-CVDP-9C0B4483-46B3-476C-8B07-095D07A7B566||2021-02-26|Germany:0.00822):0.00198):0.00195):0.03719,IMS-10020-CVDP-A25EF954-1B1D-4F42-9834-A4A640B03E31||2021-02-18|Germany:0.02742):0,(((IMS-10020-CVDP-C57FE297-DA80-4DE1-9DB4-E05B64154289||2021-03-11|Germany:-0,(hCoV-19/Germany/BW-ChVir-LB-210423-5730/2021|EPI_ISL_1885882|2021-04-08|Germany:0.04696,IMS-10122-CVDP-CF2B19BA-C364-4F3C-8D43-F04DBB904EEE||2021-04-19|Germany:0.0771):0.02975):0.04436,(IMS-10117-CVDP-7A281E46-768E-4F5A-A547-1511B447BE20||2021-03-10|Germany:0.04162,(IMS-10117-CVDP-78FDFC7F-275A-4B0D-ADB8-54909B4AE44B||2021-04-02|Germany:0.04157,((IMS-10188-CVDP-64C0A08D-7361-43E7-A6CA-D17EEE1C06A2||2021-04-30|Germany:0.0472,IMS-10188-CVDP-B119DC38-BA6C-4A8F-953F-1A2D5B8D7B3F||2021-05-03|Germany:0.05541):0.07076,(IMS-10188-CVDP-6080CC2B-7529-4642-AFB3-0A2D9CB6DEAB||2021-04-21|Germany:0.06507,(IMS-10375-CVDP-FC3A0873-8379-4BC1-936C-F18BB6F2B55C||2021-04-28|Germany:0.08219,IMS-10116-CVDP-8FFFDC66-BE4E-41A4-828D-BC4AA021AF6F||2021-03-29|Germany:-0):0.00206):0.02823):0.00032):0.06307):0):0,IMS-10122-CVDP-E2A59D9F-1ADA-4D0D-81BE-0EB158FAFDC6||2021-03-17|Germany:0.0608):0.04059):0.04234,((IMS-10122-CVDP-00729||2021-01-29|Germany:0.00223,(IMS-10375-CVDP-19BE4B03-7AA0-4FCF-AF0A-170EDFC3BEB9||2021-01-29|Germany:-0,IMS-10375-CVDP-4D473033-0383-4CA7-93E0-2E6ED38484F4||2021-01-29|Germany:-0):0.00223):0.01079,(IMS-10375-CVDP-48A5BDD1-846A-4EDC-890D-DDA85E4101C7||2021-01-25|Germany:-0,((IMS-10375-CVDP-19B5D4B7-0F79-443F-ABB1-F85DB924137B||2021-02-01|Germany:-0,(IMS-10375-CVDP-86DA3ED0-6A9C-447D-BE70-3D0BDC83152F||2021-02-03|Germany:-0,((IMS-10375-CVDP-2BA6DDFB-3CCA-41B8-A768-9A2DF820B76D||2021-02-09|Germany:-0,IMS-10375-CVDP-44AE4CD2-5EA3-48B7-A189-187471AE3A4D||2021-02-10|Germany:0.00274):0.00209,(IMS-10375-CVDP-9D110157-BDBE-4803-8422-FD383FC0644B||2021-02-10|Germany:0.00274,IMS-10375-CVDP-BF5C9EDD-F486-4445-979B-009E6C8692FD||2021-02-09|Germany:-0):0.00209):0.01435):0.00548):0.00223,((IMS-10375-CVDP-0B9DA82A-C97F-4A8F-8194-6DC95D909EBD||2021-02-02|Germany:-0,(IMS-10375-CVDP-04010F62-F9CB-4F99-A03B-593C7DE36032||2021-02-08|Germany:0.0101,IMS-10375-CVDP-A2FD6AB2-6FA1-4503-9653-B28F2D643FF7||2021-02-05|Germany:0.00188):0.00634):0.00218,(IMS-10375-CVDP-5A1B5773-08C3-49F7-804C-F53276CD9FF5||2021-02-02|Germany:-0,(IMS-10375-CVDP-5F17BDA0-13DF-48E9-B490-693CFD53AEFE||2021-02-08|Germany:-0,(IMS-10013-CVDP-FD8A051A-6293-4F06-9BA2-9CABC3AFCE9F||2021-04-10|Germany:0.13082,(IMS-10375-CVDP-556CA251-0732-42C3-B4FF-64D5049CBED6||2021-02-22|Germany:-0,(IMS-10338-CVDP-8129BB8F-52C3-4B4F-B360-65B4C20D7221||2021-03-06|Germany:0.03016,IMS-10013-CVDP-05E17D5F-50EA-4A97-94E4-C5F18229BB7D||2021-02-25|Germany:0.0055):0.00272):0.00206):0.0363):0.01644):0.00218):0.00279):0.01695):0.00206):0.00195):0.00199):0.00188):0.00181):0.00185):0.00215):0.00191):0.00209):0,(((IMS-10122-CVDP-6EA788F9-EDC7-448A-9418-649F5F681F0F||2021-02-19|Germany:-0,IMS-10122-CVDP-055FAC47-67B2-4397-B10F-09E2EE95AA1A||2021-02-21|Germany:0.00548):0.06203,(IMS-10375-CVDP-B501D917-22FB-4380-8D56-761EB3F8480C||2021-03-11|Germany:0.04483,IMS-10117-CVDP-604F1081-9CA6-4C47-B6D5-B61484CEBCE9||2021-03-18|Germany:0.06401):0.07199):0.02414,((IMS-10122-CVDP-FD981221-E5F2-4AC8-BAA3-0822BB22D6C4||2021-03-03|Germany:0.08302,(IMS-10122-CVDP-EA29479F-BDCB-425C-9414-0382470EAA0E||2021-02-18|Germany:0.02547,(IMS-10122-CVDP-D4F5BCF1-2AD9-4D55-AFDA-C2F50FAA0B02||2021-03-18|Germany:0.10218,((IMS-10122-CVDP-DB035B72-C164-4280-A900-F66137487DF0||2021-03-12|Germany:0.00133,IMS-10122-CVDP-C24E2025-3F0A-4EC0-9804-B1B2A0EAE02F||2021-03-17|Germany:0.01503):0.08441,((IMS-10122-CVDP-076C5554-39D9-4409-947E-34F45071D3D7||2021-03-16|Germany:0.08311,(IMS-10013-CVDP-6E7A5718-9906-4DAA-A58B-3688FDECE097||2021-03-04|Germany:0.04041,(IMS-10216-CVDP-1FD0B611-F19B-4ACB-AF7A-8EA07F9198A0||2021-03-01|Germany:0.03014,IMS-10375-CVDP-B314A4AF-6053-4019-A914-2D8811807D50||2021-02-18|Germany:-0):0.00206):0.00982):0,(IMS-10122-CVDP-FA3DAEDB-217C-44E5-946D-9C2E3AA03AEA||2021-04-28|Germany:0.06068,(IMS-10375-CVDP-46ED5A1D-01D0-4E53-953A-DDA357A39A49||2021-04-28|Germany:0.04187,(IMS-10375-CVDP-04325008-3A05-4378-9849-59FCFC2D09E2||2021-05-07|Germany:0.03295,(IMS-10375-CVDP-E3C496DB-3251-4620-8E69-D7295F911B07||2021-05-05|Germany:0.00337,(IMS-10375-CVDP-29D3A292-0024-4C82-825E-E43B56713FC8||2021-05-07|Germany:0.00664,IMS-10375-CVDP-F7E9AD28-CCEF-4421-8BC8-D56038C65B4E||2021-05-07|Germany:0.00664):0.00221):0.0241):0.03358):0.01881):0.14023):0.0136):0):0):0.02193):0.03603,(IMS-10375-CVDP-D5DC7FCE-5E8E-419B-A310-9932A93E11BF||2021-02-25|Germany:0.06068,(IMS-10375-CVDP-B4EDF83E-2AB0-41B9-A24B-891D7FF702EE||2021-02-09|Germany:-0,(IMS-10375-CVDP-BB74D415-42BD-4D7E-98B8-052C0A4864C4||2021-02-23|Germany:0.0185,(IMS-10375-CVDP-BE46774C-0827-4589-811D-060C872143D9||2021-02-17|Germany:-0,IMS-10375-CVDP-4B6E6EA3-8CC8-4198-B190-A4C7486146A1||2021-02-17|Germany:-0):0.00206):0.01986):0.01684):0.04193):0):0):0.03788):0):0.0534):0.00033):0):0.00186):0):0.01692,(hCoV-19/Togo/C5973/2021|EPI_ISL_1586899|2021-01-25|WesternAfrica:0.11131,(IMS-10293-CVDP-7D5873CB-61A4-44FF-AB2A-0E7169C938A0||2021-02-19|Germany:0.07766,IMS-10293-CVDP-1D6161F8-E2C6-4B1D-B7C4-868DE969A812||2021-02-15|Germany:0.0667):0.10214):0.01676):0,((((hCoV-19/Tunisia/Q6575/2021|EPI_ISL_1207287|2021-02-07|NorthernAfrica:-0,hCoV-19/Tunisia/SP-0157/2021|EPI_ISL_2035942|2021-02-07|NorthernAfrica:-0):0,IMS-10587-CVDP-665D6CFE-03FF-4DC8-B1D2-2500FC766331||2021-04-22|Germany:0.20274):0.07209,((hCoV-19/Tunisia/5509/2021|EPI_ISL_1208398|2021-02-02|NorthernAfrica:0.02258,(hCoV-19/Tunisia/20216575/2021|EPI_ISL_1208160|2021-02-07|NorthernAfrica:-0,hCoV-19/Tunisia/SP-0154/2021|EPI_ISL_2035941|2021-02-07|NorthernAfrica:-0):0.03628):0.00886,(hCoV-19/Scotland/QEUH-14F6358/2021|EPI_ISL_1673188|2021-04-11|NorthernEurope:-0,(hCoV-19/England/QEUH-14FFFC4/2021|EPI_ISL_1698571|2021-04-13|NorthernEurope:0.00343,hCoV-19/England/QEUH-150019C/2021|EPI_ISL_1698756|2021-04-13|NorthernEurope:0.00343):0.00205):0.21774):0.02695):0.09159,(((hCoV-19/France/ARA-HCL021032341001/2021|EPI_ISL_1287746|2021-02-08|France:0.0384,hCoV-19/France/ARA-HCL021023116401/2021|EPI_ISL_1312379|2021-01-29|France:0.01101):0,(hCoV-19/France/PDL-IPP04257/2021|EPI_ISL_1259299|2021-02-12|France:0.04936,hCoV-19/France/ARA-HCL021032336801/2021|EPI_ISL_1287745|2021-02-10|France:0.04388):0):0.1097,(((hCoV-19/France/OCC-274/2021|EPI_ISL_1448425|2021-02-28|France:0.05482,hCoV-19/France/IDF-IPP04366/2021|EPI_ISL_2178456|2021-02-19|France:0.03016):0.03839,hCoV-19/France/NOR-IPP04360/2021|EPI_ISL_2178452|2021-02-22|France:0.07677):0,(hCoV-19/France/CVL-IPP06156/2021|EPI_ISL_1443884|2021-03-16|France:0.07397,hCoV-19/France/IDF-IPP04370/2021|EPI_ISL_2178460|2021-02-17|France:-0):0.06307):0.10969):0.01833):0):0,(((((hCoV-19/France/ARA-HCL021022323801/2021|EPI_ISL_1312377|2021-01-28|France:0.01771,hCoV-19/France/ARA-HCL021022329901/2021|EPI_ISL_1312378|2021-01-28|France:0.01771):0.09948,(IMS-10025-CVDP-00310||2021-01-25|Germany:0.10596,(hCoV-19/Togo/C6559/2021|EPI_ISL_1586900|2021-02-05|WesternAfrica:0.12006,hCoV-19/Togo/C6595/2021|EPI_ISL_1586901|2021-02-06|WesternAfrica:0.1228):0.01604):0.00301):0,(hCoV-19/Spain/PV-HUD-98717083/2021|EPI_ISL_1495974|2021-01-28|SouthernEurope:0.04631,(hCoV-19/France/NAQ-HCL021039534501/2021|EPI_ISL_1290840|2021-02-12|France:0.05847,hCoV-19/France/NAQ-HCL021031659201/2021|EPI_ISL_1239447|2021-02-09|France:0.05026):0.02893):0.07088):0.00287,((hCoV-19/France/IDF-HMN-21032270173/2021|EPI_ISL_1755046|2021-03-27|France:0.27896,((hCoV-19/USA/OR-TRACE-BENT-011821-695/2021|EPI_ISL_2301442|2021-01-18|NorthAmerica:0.03809,hCoV-19/Benin/255062/2021|EPI_ISL_2958669|2021-02-03|WesternAfrica:0.08193):0.05059,((hCoV-19/Switzerland/VD-ETHZ-510441/2021|EPI_ISL_1195116|2021-02-22|WesternEurope:0.11342,hCoV-19/Cameroon/ICGEB-CIRCB_16120/2021|EPI_ISL_2504134|2021-01-21|MiddleAfrica:0.02574):0.07116,(hCoV-19/Benin/252348/2021|EPI_ISL_2958666|2021-02-02|WesternAfrica:0.12978,hCoV-19/Tunisia/SP-0347/2021|EPI_ISL_2035946|2021-03-03|NorthernAfrica:0.20923):0):0):0.00398):0,(hCoV-19/Senegal/SN-IR1-0014313/2020|EPI_ISL_1633467|2020-12-19|WesternAfrica:0.01056,((hCoV-19/USA/MD-IGS-012104403973A/2021|EPI_ISL_1363775|2021-02-13|NorthAmerica:0.08786,hCoV-19/Togo/C6783/2021|EPI_ISL_1509102|2021-02-11|WesternAfrica:0.08238):0.07599,((hCoV-19/England/CAMC-132305C/2021|EPI_ISL_1246214|2021-02-22|NorthernEurope:0.11388,((hCoV-19/France/IDF-IPP08425/2021|EPI_ISL_1622958|2021-03-30|France:0.21127,hCoV-19/Turkey/HSGM-1441/2021|EPI_ISL_940711|2021-01-20|SouthernEurope:0.02223):0,(((hCoV-19/Turkey/HSGM-D378/2021|EPI_ISL_1063988|2021-02-08|SouthernEurope:0.01417,hCoV-19/Turkey/HSGM-D379/2021|EPI_ISL_1063989|2021-02-08|SouthernEurope:0.01417):0.04987,(hCoV-19/Turkey/HSGM-1549/2021|EPI_ISL_906049|2021-01-22|SouthernEurope:0.01747,hCoV-19/Gabon/LPDG655/2021|EPI_ISL_3461132|2021-03-08|MiddleAfrica:0.14075):0):0,((hCoV-19/Germany/HH-IMB16384/2021|EPI_ISL_1364993|2021-03-05|Germany:0.10732,hCoV-19/Togo/C6949/2021|EPI_ISL_1524717|2021-02-15|WesternAfrica:0.05801):0,(hCoV-19/Australia/QLD1738/2021|EPI_ISL_1306135|2021-03-19|APAC:0.14511,(hCoV-19/France/BRE-IPP08469/2021|EPI_ISL_1623013|2021-03-30|France:0.15093,hCoV-19/Tunisia/14670/2021|EPI_ISL_1208403|2021-02-09|NorthernAfrica:0.01668):0.02432):0.00057):0.02521):0.01024):0.00124):0.07407,(hCoV-19/Mayotte/IPP00638/2021|EPI_ISL_872226|2021-01-11|EasternAfrica:0.07288,((hCoV-19/Mayotte/IPP00858/2021|EPI_ISL_894226|2021-01-11|EasternAfrica:0.07068,hCoV-19/Mayotte/IPP00885/2021|EPI_ISL_894227|2021-01-13|EasternAfrica:0.07616):0,(((((hCoV-19/France/IDF-HMN-21022230288/2021|EPI_ISL_1110210|2021-01-27|France:0.04119,hCoV-19/Mayotte/IPP00936/2021|EPI_ISL_894230|2021-01-12|EasternAfrica:9e-05):0.00396,(hCoV-19/France/IDF-HCL021020599501/2021|EPI_ISL_1312372|2021-01-26|France:0.00337,(hCoV-19/France/IDF-HMN-21022120468/2021|EPI_ISL_1110173|2021-02-12|France:-0,hCoV-19/France/IDF-HMN-21022190457/2021|EPI_ISL_1110203|2021-02-19|France:0.01918):0.04995):0.03904):0.00209,((hCoV-19/Mayotte/IPP00884/2021|EPI_ISL_894220|2021-01-13|EasternAfrica:0.00206,((hCoV-19/France/BFC-HMN-21032040511/2021|EPI_ISL_1696047|2021-03-02|France:0.03371,hCoV-19/France/BFC-HMN-21032220189/2021|EPI_ISL_1754272|2021-03-16|France:0.07207):0.06143,(hCoV-19/France/ARA-HCL021074965701/2021|EPI_ISL_1935386|2021-04-19|France:0.15233,((hCoV-19/France/ARA-HCL021047323101/2021|EPI_ISL_1314035|2021-03-10|France:0.02275,hCoV-19/France/ARA-HCL021047326201/2021|EPI_ISL_1314039|2021-03-09|France:0.02001):0.01999,(hCoV-19/France/ARA-HCL021045685601/2021|EPI_ISL_1313667|2021-03-10|France:0.04199,(hCoV-19/France/ARA-HCL990000245604/2021|EPI_ISL_1314016|2021-03-13|France:0.04994,hCoV-19/France/ARA-HCL021043386001/2021|EPI_ISL_1313693|2021-03-07|France:0.0335):0.00026):0.00076):0):0.07431):0.03843):0,(hCoV-19/France/IDF-HMN-21022160243/2021|EPI_ISL_1110181|2021-02-10|France:0.05574,((hCoV-19/France/un-21012220498/2021|EPI_ISL_1088552|2021-01-22|France:-0,hCoV-19/France/un-21012220289/2021|EPI_ISL_1088554|2021-01-22|France:-0):0.00189,((hCoV-19/France/un-21012250624/2021|EPI_ISL_1088565|2021-01-25|France:-0,(hCoV-19/France/IDF-IPP05260/2021|EPI_ISL_1381819|2021-03-08|France:0.03667,hCoV-19/France/IDF-HMN-21032080478/2021|EPI_ISL_1696301|2021-03-02|France:0.02023):0.0784):0.00206,((hCoV-19/France/IDF-HMN-21042061127/2021|EPI_ISL_2259268|2021-04-06|France:0.17534,hCoV-19/France/IDF-HMN-21022010332/2021|EPI_ISL_1110156|2021-02-01|France:-0):0.00223,((hCoV-19/Luxembourg/LNS0021152/2021|EPI_ISL_1384133|2021-02-27|Benelux:0.01011,hCoV-19/Luxembourg/LNS3445509/2021|EPI_ISL_1384141|2021-02-27|Benelux:0.01011):0.01112,(hCoV-19/Luxembourg/LNS9014046/2021|EPI_ISL_1383630|2021-02-20|Benelux:-0,hCoV-19/Luxembourg/LNS9039700/2021|EPI_ISL_1383629|2021-02-20|Benelux:-0):0.00206):0.05222):0.01901):0.00805):0.0018):0.02303):0.00682):0.06729,(hCoV-19/Mayotte/IPP00973/2021|EPI_ISL_894222|2021-01-12|EasternAfrica:0.02483,(hCoV-19/Mayotte/IPP00891/2021|EPI_ISL_894228|2021-01-12|EasternAfrica:-0,hCoV-19/Mayotte/IPP00892/2021|EPI_ISL_894229|2021-01-12|EasternAfrica:-0):0.02483):0.04859):0,(((hCoV-19/Mayotte/IPP03013/2021|EPI_ISL_1259293|2021-01-26|EasternAfrica:0.03014,hCoV-19/Mayotte/IPP01033/2021|EPI_ISL_912403|2021-01-15|EasternAfrica:-0):0.08164,hCoV-19/France/un-HMN-21022050274/2021|EPI_ISL_1085617|2021-02-05|France:0.13918):0,((hCoV-19/Mayotte/IPP00931/2021|EPI_ISL_894221|2021-01-12|EasternAfrica:0.01332,(hCoV-19/France/IDF-HMN-21042060477/2021|EPI_ISL_2179569|2021-03-19|France:0.14521,(hCoV-19/France/PDL-IPP04372/2021|EPI_ISL_2178462|2021-02-18|France:0.02214,(hCoV-19/France/PDL-IPP04369/2021|EPI_ISL_2178459|2021-02-18|France:-0,hCoV-19/France/NOR-76053337/2021|EPI_ISL_1706459|2021-03-26|France:0.09863):0.02214):0.04362):0.04893):0.06011,(hCoV-19/Mayotte/IPP02316/2021|EPI_ISL_1259284|2021-01-18|EasternAfrica:0.08986,hCoV-19/France/ARA-HCL021027755001/2021|EPI_ISL_1239445|2021-02-03|France:0.1337):0):0):0):0):0.00219):0):0.00057):4e-05):0):0):0.01623,(hCoV-19/Burkina_Faso/130/2021|EPI_ISL_2227197|2021-01-21|WesternAfrica:0.11711,((hCoV-19/Netherlands/ZH-EMC-2280/2021|EPI_ISL_2154193|2021-03-01|Benelux:0.13184,(hCoV-19/Netherlands/NH-RIVM-15758/2021|EPI_ISL_1232433|2021-02-18|Benelux:0.06429,hCoV-19/Netherlands/NH-RIVM-27845/2021|EPI_ISL_1792896|2021-03-21|Benelux:0.14922):0.03741):0.09212,(hCoV-19/Senegal/SN-IR1-0014258/2020|EPI_ISL_1633466|2020-12-19|WesternAfrica:0.02019,((hCoV-19/Togo/NMIMR-21-TGS-110/2021|EPI_ISL_3914952|2021-03-09|WesternAfrica:0.16614,IMS-10173-CVDP-341FE4AE-F7B9-4772-81F9-22A364862724||2021-01-16|Germany:0.02367):0.06269,((hCoV-19/Benin/255170/2021|EPI_ISL_2958670|2021-02-03|WesternAfrica:0.03296,((hCoV-19/Togo/C6588/2021|EPI_ISL_1508959|2021-02-05|WesternAfrica:0.03146,hCoV-19/Burkina_Faso/155/2021|EPI_ISL_2227199|2021-02-01|WesternAfrica:0.0205):0,(hCoV-19/Belgium/rega-5443/2021|EPI_ISL_2403956|2021-03-22|Benelux:0.15474,(hCoV-19/Belgium/rega-5023/2021|EPI_ISL_1382686|2021-03-03|Benelux:0.00337,hCoV-19/Belgium/rega-5484/2021|EPI_ISL_2403997|2021-03-05|Benelux:0.00885):0.09932):0):0.00698):0,(((hCoV-19/Spain/CT-HUGTiPM010MZ7A11/2021|EPI_ISL_1583545|2021-03-25|SouthernEurope:-0,(hCoV-19/Spain/CT-HUGTiPR014JJ2F11/2021|EPI_ISL_1831644|2021-04-18|SouthernEurope:0.03303,hCoV-19/Spain/CT-HUGTiPR013JG9A12/2021|EPI_ISL_1719751|2021-04-08|SouthernEurope:0.00563):0.03272):0.03836,(hCoV-19/Spain/CT-HUGTiPR015HY5F9/2021|EPI_ISL_2000095|2021-04-28|SouthernEurope:0.04208,(hCoV-19/Spain/CT-HUGTiPM016OY0C8/2021|EPI_ISL_2281323|2021-05-14|SouthernEurope:0.05057,hCoV-19/Spain/CT-HUGTiPR015HY5G9/2021|EPI_ISL_2000110|2021-04-28|SouthernEurope:0.00673):0.03535):0.08943):0,hCoV-19/Spain/CT-HUGTiPR009AG4E11/2021|EPI_ISL_1386061|2021-03-11|SouthernEurope:-0):0.13159):0.10272):0.01045):0.0066):0):0):0):0):0):0.00359):0.00355):0.1;
  </newick>
  
<!-- Generate a tree model                                                   -->
  <treeModel id="treeModel">
    <coalescentTree idref="startingTree"/>
    <rootHeight>
      <parameter id="treeModel.rootHeight"/>
    </rootHeight>
    <nodeHeights internalNodes="true">
      <parameter id="treeModel.internalNodeHeights"/>
    </nodeHeights>
    <nodeHeights internalNodes="true" rootNode="true">
      <parameter id="treeModel.allInternalNodeHeights"/>
    </nodeHeights>
  </treeModel>
  
<!-- Statistic for sum of the branch lengths of the tree (tree length)       -->
  <treeLengthStatistic id="treeLength">
    <treeModel idref="treeModel"/>
  </treeLengthStatistic>
  
<!-- Statistic for time of most recent common ancestor of tree               -->
  <tmrcaStatistic id="age(root)" absolute="true">
    <treeModel idref="treeModel"/>
  </tmrcaStatistic>
  
<!-- Generate a gmrfSkyGridLikelihood for the Bayesian SkyGrid process       -->
  <gmrfSkyGridLikelihood id="skygrid">
    <populationSizes>
      
<!-- skygrid.logPopSize is in log units unlike other popSize                 -->
      <parameter id="skygrid.logPopSize" dimension="50" value="1.0"/>
    </populationSizes>
    <precisionParameter>
      <parameter id="skygrid.precision" value="0.1" lower="0.0"/>
    </precisionParameter>
    <numGridPoints>
      <parameter id="skygrid.numGridPoints" value="49.0"/>
    </numGridPoints>
    <cutOff>
      <parameter id="skygrid.cutOff" value="1.5"/>
    </cutOff>
    <populationTree>
      <treeModel idref="treeModel"/>
    </populationTree>
  </gmrfSkyGridLikelihood>
  
<!-- HMC SKYGRID -->
  <gmrfSkyrideGradient id="gmrfGradientPop" wrtParameter="logPopulationSizes">
    <gmrfSkyGridLikelihood idref="skygrid"/>
  </gmrfSkyrideGradient>
  <compoundParameter id="skygrid.parameters">
    <parameter idref="skygrid.precision"/>
    <parameter idref="skygrid.logPopSize"/>
  </compoundParameter>
  <gmrfSkyrideGradient id="gmrfGradientPrec" wrtParameter="precision">
    <gmrfSkyGridLikelihood idref="skygrid"/>
  </gmrfSkyrideGradient>
  <gammaPrior id="skygrid.precision.prior" shape="0.001" scale="1000" offset="0.0">
    <parameter idref="skygrid.precision"/>
  </gammaPrior>
  <jointGradient id="joint.skygrid.precision">
    <gmrfSkyrideGradient idref="gmrfGradientPrec"/>
    <gradient>
      <gammaPrior idref="skygrid.precision.prior"/>
      <parameter idref="skygrid.precision"/>
    </gradient>
  </jointGradient>
  <compoundGradient id="full.skygrid.gradient">
    <jointGradient idref="joint.skygrid.precision"/>
    <gmrfSkyrideGradient idref="gmrfGradientPop"/>
  </compoundGradient>
  
<!-- END HMC SKYGRID -->
  
<!-- The uncorrelated relaxed clock (Drummond, Ho, Phillips & Rambaut (2006) PLoS Biology 4, e88 )-->
  <discretizedBranchRates id="default.branchRates">
    <treeModel idref="treeModel"/>
    <distribution>
      <logNormalDistributionModel meanInRealSpace="true">
        <mean>
          <parameter id="default.ucld.mean" value="8.0E-4" lower="0.0"/>
        </mean>
        <stdev>
          <parameter id="default.ucld.stdev" value="6.0E-4" lower="0.0"/>
        </stdev>
      </logNormalDistributionModel>
    </distribution>
    <rateCategories>
      <parameter id="default.branchRates.categories"/>
    </rateCategories>
  </discretizedBranchRates>
  <rateStatistic id="default.meanRate" name="default.meanRate" mode="mean" internal="true" external="true">
    <treeModel idref="treeModel"/>
    <discretizedBranchRates idref="default.branchRates"/>
  </rateStatistic>
  <rateStatistic id="default.coefficientOfVariation" name="default.coefficientOfVariation" mode="coefficientOfVariation" internal="true" external="true">
    <treeModel idref="treeModel"/>
    <discretizedBranchRates idref="default.branchRates"/>
  </rateStatistic>
  <rateCovarianceStatistic id="default.covariance" name="default.covariance">
    <treeModel idref="treeModel"/>
    <discretizedBranchRates idref="default.branchRates"/>
  </rateCovarianceStatistic>
  
<!-- The strict clock (Uniform rates across branches)                        -->
  <strictClockBranchRates id="region.branchRates">
    <rate>
      <parameter id="region.clock.rate" value="0.8" lower="0.0"/>
    </rate>
  </strictClockBranchRates>
  <rateStatistic id="region.meanRate" name="region.meanRate" mode="mean" internal="true" external="true">
    <treeModel idref="treeModel"/>
    <strictClockBranchRates idref="region.branchRates"/>
  </rateStatistic>
  
<!-- The general time reversible (GTR) substitution model                    -->
  <gtrModel id="gtr">
    <frequencies>
      <frequencyModel dataType="nucleotide">
        <frequencies>
          <parameter id="frequencies" value="0.25 0.25 0.25 0.25"/>
        </frequencies>
      </frequencyModel>
    </frequencies>
    <rates>
      <parameter id="gtr.rates" dimension="6" value="1.0" lower="0.0"/>
    </rates>
  </gtrModel>
  
<!-- site model                                                              -->
  <siteModel id="siteModel">
    <substitutionModel>
      <gtrModel idref="gtr"/>
    </substitutionModel>
    <gammaShape gammaCategories="4">
      <parameter id="alpha" value="0.5" lower="0.0"/>
    </gammaShape>
  </siteModel>
  
<!--                                                                         -->
  <statistic id="mu" name="mu">
    <siteModel idref="siteModel"/>
  </statistic>
  
<!-- Likelihood for tree given sequence data                                 -->
  <treeDataLikelihood id="default.treeLikelihood" useAmbiguities="false">
    <partition>
      <patterns idref="patterns"/>
      <siteModel idref="siteModel"/>
    </partition>
    <treeModel idref="treeModel"/>
    <discretizedBranchRates idref="default.branchRates"/>
  </treeDataLikelihood>
  <ancestralTraitTreeModel id="ancestralTraitTreeModel">
    <treeModel idref="treeModel"/>
    <ancestor>
      <taxon idref="hCoV-19/Belgium/rega-6126/2021|EPI_ISL_2404564|2021-03-30|Benelux_ancestor_taxon"/>
      <parameter id="pseudoBranchLength1" value="0.000" lower="0.0"/>
      <ancestralPath relativeToTipHeight="true">
        <taxon idref="hCoV-19/Belgium/rega-6126/2021|EPI_ISL_2404564|2021-03-30|Benelux"/>
        <parameter id="time1" lower="0.0" value="0.0273972603"/>
      </ancestralPath>
    </ancestor>
    <ancestor>
      <taxon idref="hCoV-19/Belgium/rega-6127/2021|EPI_ISL_2404565|2021-03-30|Benelux_ancestor_taxon"/>
      <parameter id="pseudoBranchLength2" value="0.000" lower="0.0"/>
      <ancestralPath relativeToTipHeight="true">
        <taxon idref="hCoV-19/Belgium/rega-6127/2021|EPI_ISL_2404565|2021-03-30|Benelux"/>
        <parameter id="time2" lower="0.0" value="0.0273972603"/>
      </ancestralPath>
    </ancestor>
    <ancestor>
      <taxon idref="hCoV-19/Belgium/rega-6128/2021|EPI_ISL_2404566|2021-03-30|Benelux_ancestor_taxon"/>
      <parameter id="pseudoBranchLength3" value="0.000" lower="0.0"/>
      <ancestralPath relativeToTipHeight="true">
        <taxon idref="hCoV-19/Belgium/rega-6128/2021|EPI_ISL_2404566|2021-03-30|Benelux"/>
        <parameter id="time3" lower="0.0" value="0.0273972603"/>
      </ancestralPath>
    </ancestor>
    <ancestor>
      <taxon idref="hCoV-19/Belgium/rega-6129/2021|EPI_ISL_2404567|2021-03-30|Benelux_ancestor_taxon"/>
      <parameter id="pseudoBranchLength4" value="0.000" lower="0.0"/>
      <ancestralPath relativeToTipHeight="true">
        <taxon idref="hCoV-19/Belgium/rega-6129/2021|EPI_ISL_2404567|2021-03-30|Benelux"/>
        <parameter id="time4" lower="0.0" value="0.0273972603"/>
      </ancestralPath>
    </ancestor>
    <ancestor>
      <taxon idref="hCoV-19/Belgium/rega-6130/2021|EPI_ISL_2404568|2021-03-30|Benelux_ancestor_taxon"/>
      <parameter id="pseudoBranchLength5" value="0.000" lower="0.0"/>
      <ancestralPath relativeToTipHeight="true">
        <taxon idref="hCoV-19/Belgium/rega-6130/2021|EPI_ISL_2404568|2021-03-30|Benelux"/>
        <parameter id="time5" lower="0.0" value="0.0273972603"/>
      </ancestralPath>
    </ancestor>
    <ancestor>
      <taxon idref="hCoV-19/Belgium/rega-6131/2021|EPI_ISL_2404569|2021-03-30|Benelux_ancestor_taxon"/>
      <parameter id="pseudoBranchLength6" value="0.000" lower="0.0"/>
      <ancestralPath relativeToTipHeight="true">
        <taxon idref="hCoV-19/Belgium/rega-6131/2021|EPI_ISL_2404569|2021-03-30|Benelux"/>
        <parameter id="time6" lower="0.0" value="0.0273972603"/>
      </ancestralPath>
    </ancestor>
    <ancestor>
      <taxon idref="hCoV-19/Belgium/rega-6132/2021|EPI_ISL_2404570|2021-03-30|Benelux_ancestor_taxon"/>
      <parameter id="pseudoBranchLength7" value="0.000" lower="0.0"/>
      <ancestralPath relativeToTipHeight="true">
        <taxon idref="hCoV-19/Belgium/rega-6132/2021|EPI_ISL_2404570|2021-03-30|Benelux"/>
        <parameter id="time7" lower="0.0" value="0.0273972603"/>
      </ancestralPath>
    </ancestor>
    <ancestor>
      <taxon idref="hCoV-19/Belgium/rega-5023/2021|EPI_ISL_1382686|2021-03-03|Benelux_ancestor_taxon"/>
      <parameter id="pseudoBranchLength8" value="0.000" lower="0.0"/>
      <ancestralPath relativeToTipHeight="true">
        <taxon idref="hCoV-19/Belgium/rega-5023/2021|EPI_ISL_1382686|2021-03-03|Benelux"/>
        <parameter id="time8" lower="0.0" value="0.0273972603"/>
      </ancestralPath>
    </ancestor>
    <ancestor>
      <taxon idref="hCoV-19/Belgium/rega-5443/2021|EPI_ISL_2403956|2021-03-22|Benelux_ancestor_taxon"/>
      <parameter id="pseudoBranchLength9" value="0.000" lower="0.0"/>
      <ancestralPath relativeToTipHeight="true">
        <taxon idref="hCoV-19/Belgium/rega-5443/2021|EPI_ISL_2403956|2021-03-22|Benelux"/>
        <parameter id="time9" lower="0.0" value="0.0273972603"/>
      </ancestralPath>
    </ancestor>
    <ancestor>
      <taxon idref="hCoV-19/Belgium/rega-5484/2021|EPI_ISL_2403997|2021-03-05|Benelux_ancestor_taxon"/>
      <parameter id="pseudoBranchLength10" value="0.000" lower="0.0"/>
      <ancestralPath relativeToTipHeight="true">
        <taxon idref="hCoV-19/Belgium/rega-5484/2021|EPI_ISL_2403997|2021-03-05|Benelux"/>
        <parameter id="time10" lower="0.0" value="0.0273972603"/>
      </ancestralPath>
    </ancestor>
    <ancestor>
      <taxon idref="hCoV-19/Netherlands/ZH-EMC-1312/2020|EPI_ISL_801441|2020-12-24|Benelux_ancestor_taxon"/>
      <parameter id="pseudoBranchLength11" value="0.000" lower="0.0"/>
      <ancestralPath relativeToTipHeight="true">
        <taxon idref="hCoV-19/Netherlands/ZH-EMC-1312/2020|EPI_ISL_801441|2020-12-24|Benelux"/>
        <parameter id="time11" lower="0.0" value="0.0273972603"/>
      </ancestralPath>
    </ancestor>
    <ancestor>
      <taxon idref="hCoV-19/Netherlands/ZH-EMC-1313/2020|EPI_ISL_801442|2020-12-28|Benelux_ancestor_taxon"/>
      <parameter id="pseudoBranchLength12" value="0.000" lower="0.0"/>
      <ancestralPath relativeToTipHeight="true">
        <taxon idref="hCoV-19/Netherlands/ZH-EMC-1313/2020|EPI_ISL_801442|2020-12-28|Benelux"/>
        <parameter id="time12" lower="0.0" value="0.0273972603"/>
      </ancestralPath>
    </ancestor>
  </ancestralTraitTreeModel>
  <ancestralTraitBranchRates id="anc.default.branchRates">
    <ancestralTraitTreeModel idref="ancestralTraitTreeModel"/>
    <discretizedBranchRates idref="default.branchRates"/>
  </ancestralTraitBranchRates>
  
<!-- START Discrete Traits Model                                             -->
  
<!-- asymmetric CTMC model for discrete state reconstructions                -->
  <generalSubstitutionModel id="region.model" randomizeIndicator="false">
    <generalDataType idref="region.dataType"/>
    <frequencies>
      <frequencyModel id="region.frequencyModel" normalize="true">
        <generalDataType idref="region.dataType"/>
        <frequencies>
          <parameter id="region.frequencies" dimension="14"/>
        </frequencies>
      </frequencyModel>
    </frequencies>
    
<!-- rates and indicators                                                    -->
    <rates>
      <parameter id="region.rates" dimension="182" value="1.0" lower="0.0"/>
    </rates>
    <rateIndicator>
      <parameter id="region.indicators" dimension="182" value="1.0"/>
    </rateIndicator>
  </generalSubstitutionModel>
  <sumStatistic id="region.nonZeroRates" elementwise="true">
    <parameter idref="region.indicators"/>
  </sumStatistic>
  <productStatistic id="region.actualRates" elementwise="false">
    <parameter idref="region.indicators"/>
    <parameter idref="region.rates"/>
  </productStatistic>
  <siteModel id="region.siteModel">
    <substitutionModel>
      <generalSubstitutionModel idref="region.model"/>
    </substitutionModel>
  </siteModel>
  
<!-- Likelihood for tree given discrete trait data                           -->
  <markovJumpsTreeLikelihood id="region.treeLikelihood" stateTagName="region.states" useUniformization="true" saveCompleteHistory="true" logCompleteHistory="true" useAmbiguities="true">
    <attributePatterns idref="region.pattern"/>
    <ancestralTraitTreeModel idref="ancestralTraitTreeModel"/>
    <siteModel idref="region.siteModel"/>
    <generalSubstitutionModel idref="region.model"/>
    <generalSubstitutionModel idref="region.model"/>
    <strictClockBranchRates idref="region.branchRates"/>
    
<!-- The root state frequencies                                              -->
    <frequencyModel id="region.root.frequencyModel" normalize="true">
      <generalDataType idref="region.dataType"/>
      <frequencies>
        <parameter id="region.root.frequencies" dimension="14"/>
      </frequencies>
    </frequencyModel>
    
<!-- START Ancestral state reconstruction                                    -->
<parameter id="Location.APACtoBenelux" value="0 1 0 0 0 0 0 0 0 0 0 0 0 0 0 0 0 0 0 0 0 0 0 0 0 0 0 0 0 0 0 0 0 0 0 0 0 0 0 0 0 0 0 0 0 0 0 0 0 0 0 0 0 0 0 0 0 0 0 0 0 0 0 0 0 0 0 0 0 0 0 0 0 0 0 0 0 0 0 0 0 0 0 0 0 0 0 0 0 0 0 0 0 0 0 0 0 0 0 0 0 0 0 0 0 0 0 0 0 0 0 0 0 0 0 0 0 0 0 0 0 0 0 0 0 0 0 0 0 0 0 0 0 0 0 0 0 0 0 0 0 0 0 0 0 0 0 0 0 0 0 0 0 0 0 0 0 0 0 0 0 0 0 0 0 0 0 0 0 0 0 0 0 0 0 0 0 0 0 0 0 0 0 0 0 0 0 0 0 0 0 0 0 0 0 0"/>
<parameter id="Location.APACtoEasternAfrica" value="0 0 1 0 0 0 0 0 0 0 0 0 0 0 0 0 0 0 0 0 0 0 0 0 0 0 0 0 0 0 0 0 0 0 0 0 0 0 0 0 0 0 0 0 0 0 0 0 0 0 0 0 0 0 0 0 0 0 0 0 0 0 0 0 0 0 0 0 0 0 0 0 0 0 0 0 0 0 0 0 0 0 0 0 0 0 0 0 0 0 0 0 0 0 0 0 0 0 0 0 0 0 0 0 0 0 0 0 0 0 0 0 0 0 0 0 0 0 0 0 0 0 0 0 0 0 0 0 0 0 0 0 0 0 0 0 0 0 0 0 0 0 0 0 0 0 0 0 0 0 0 0 0 0 0 0 0 0 0 0 0 0 0 0 0 0 0 0 0 0 0 0 0 0 0 0 0 0 0 0 0 0 0 0 0 0 0 0 0 0 0 0 0 0 0 0"/>
<parameter id="Location.APACtoEasternEurope" value="0 0 0 1 0 0 0 0 0 0 0 0 0 0 0 0 0 0 0 0 0 0 0 0 0 0 0 0 0 0 0 0 0 0 0 0 0 0 0 0 0 0 0 0 0 0 0 0 0 0 0 0 0 0 0 0 0 0 0 0 0 0 0 0 0 0 0 0 0 0 0 0 0 0 0 0 0 0 0 0 0 0 0 0 0 0 0 0 0 0 0 0 0 0 0 0 0 0 0 0 0 0 0 0 0 0 0 0 0 0 0 0 0 0 0 0 0 0 0 0 0 0 0 0 0 0 0 0 0 0 0 0 0 0 0 0 0 0 0 0 0 0 0 0 0 0 0 0 0 0 0 0 0 0 0 0 0 0 0 0 0 0 0 0 0 0 0 0 0 0 0 0 0 0 0 0 0 0 0 0 0 0 0 0 0 0 0 0 0 0 0 0 0 0 0 0"/>
<parameter id="Location.APACtoFrance" value="0 0 0 0 1 0 0 0 0 0 0 0 0 0 0 0 0 0 0 0 0 0 0 0 0 0 0 0 0 0 0 0 0 0 0 0 0 0 0 0 0 0 0 0 0 0 0 0 0 0 0 0 0 0 0 0 0 0 0 0 0 0 0 0 0 0 0 0 0 0 0 0 0 0 0 0 0 0 0 0 0 0 0 0 0 0 0 0 0 0 0 0 0 0 0 0 0 0 0 0 0 0 0 0 0 0 0 0 0 0 0 0 0 0 0 0 0 0 0 0 0 0 0 0 0 0 0 0 0 0 0 0 0 0 0 0 0 0 0 0 0 0 0 0 0 0 0 0 0 0 0 0 0 0 0 0 0 0 0 0 0 0 0 0 0 0 0 0 0 0 0 0 0 0 0 0 0 0 0 0 0 0 0 0 0 0 0 0 0 0 0 0 0 0 0 0"/>
<parameter id="Location.APACtoGermany" value="0 0 0 0 0 1 0 0 0 0 0 0 0 0 0 0 0 0 0 0 0 0 0 0 0 0 0 0 0 0 0 0 0 0 0 0 0 0 0 0 0 0 0 0 0 0 0 0 0 0 0 0 0 0 0 0 0 0 0 0 0 0 0 0 0 0 0 0 0 0 0 0 0 0 0 0 0 0 0 0 0 0 0 0 0 0 0 0 0 0 0 0 0 0 0 0 0 0 0 0 0 0 0 0 0 0 0 0 0 0 0 0 0 0 0 0 0 0 0 0 0 0 0 0 0 0 0 0 0 0 0 0 0 0 0 0 0 0 0 0 0 0 0 0 0 0 0 0 0 0 0 0 0 0 0 0 0 0 0 0 0 0 0 0 0 0 0 0 0 0 0 0 0 0 0 0 0 0 0 0 0 0 0 0 0 0 0 0 0 0 0 0 0 0 0 0"/>
<parameter id="Location.APACtoMiddleAfrica" value="0 0 0 0 0 0 1 0 0 0 0 0 0 0 0 0 0 0 0 0 0 0 0 0 0 0 0 0 0 0 0 0 0 0 0 0 0 0 0 0 0 0 0 0 0 0 0 0 0 0 0 0 0 0 0 0 0 0 0 0 0 0 0 0 0 0 0 0 0 0 0 0 0 0 0 0 0 0 0 0 0 0 0 0 0 0 0 0 0 0 0 0 0 0 0 0 0 0 0 0 0 0 0 0 0 0 0 0 0 0 0 0 0 0 0 0 0 0 0 0 0 0 0 0 0 0 0 0 0 0 0 0 0 0 0 0 0 0 0 0 0 0 0 0 0 0 0 0 0 0 0 0 0 0 0 0 0 0 0 0 0 0 0 0 0 0 0 0 0 0 0 0 0 0 0 0 0 0 0 0 0 0 0 0 0 0 0 0 0 0 0 0 0 0 0 0"/>
<parameter id="Location.APACtoNorthAmerica" value="0 0 0 0 0 0 0 1 0 0 0 0 0 0 0 0 0 0 0 0 0 0 0 0 0 0 0 0 0 0 0 0 0 0 0 0 0 0 0 0 0 0 0 0 0 0 0 0 0 0 0 0 0 0 0 0 0 0 0 0 0 0 0 0 0 0 0 0 0 0 0 0 0 0 0 0 0 0 0 0 0 0 0 0 0 0 0 0 0 0 0 0 0 0 0 0 0 0 0 0 0 0 0 0 0 0 0 0 0 0 0 0 0 0 0 0 0 0 0 0 0 0 0 0 0 0 0 0 0 0 0 0 0 0 0 0 0 0 0 0 0 0 0 0 0 0 0 0 0 0 0 0 0 0 0 0 0 0 0 0 0 0 0 0 0 0 0 0 0 0 0 0 0 0 0 0 0 0 0 0 0 0 0 0 0 0 0 0 0 0 0 0 0 0 0 0"/>
<parameter id="Location.APACtoNorthernAfrica" value="0 0 0 0 0 0 0 0 1 0 0 0 0 0 0 0 0 0 0 0 0 0 0 0 0 0 0 0 0 0 0 0 0 0 0 0 0 0 0 0 0 0 0 0 0 0 0 0 0 0 0 0 0 0 0 0 0 0 0 0 0 0 0 0 0 0 0 0 0 0 0 0 0 0 0 0 0 0 0 0 0 0 0 0 0 0 0 0 0 0 0 0 0 0 0 0 0 0 0 0 0 0 0 0 0 0 0 0 0 0 0 0 0 0 0 0 0 0 0 0 0 0 0 0 0 0 0 0 0 0 0 0 0 0 0 0 0 0 0 0 0 0 0 0 0 0 0 0 0 0 0 0 0 0 0 0 0 0 0 0 0 0 0 0 0 0 0 0 0 0 0 0 0 0 0 0 0 0 0 0 0 0 0 0 0 0 0 0 0 0 0 0 0 0 0 0"/>
<parameter id="Location.APACtoNorthernEurope" value="0 0 0 0 0 0 0 0 0 1 0 0 0 0 0 0 0 0 0 0 0 0 0 0 0 0 0 0 0 0 0 0 0 0 0 0 0 0 0 0 0 0 0 0 0 0 0 0 0 0 0 0 0 0 0 0 0 0 0 0 0 0 0 0 0 0 0 0 0 0 0 0 0 0 0 0 0 0 0 0 0 0 0 0 0 0 0 0 0 0 0 0 0 0 0 0 0 0 0 0 0 0 0 0 0 0 0 0 0 0 0 0 0 0 0 0 0 0 0 0 0 0 0 0 0 0 0 0 0 0 0 0 0 0 0 0 0 0 0 0 0 0 0 0 0 0 0 0 0 0 0 0 0 0 0 0 0 0 0 0 0 0 0 0 0 0 0 0 0 0 0 0 0 0 0 0 0 0 0 0 0 0 0 0 0 0 0 0 0 0 0 0 0 0 0 0"/>
<parameter id="Location.APACtoSouthernAfrica" value="0 0 0 0 0 0 0 0 0 0 1 0 0 0 0 0 0 0 0 0 0 0 0 0 0 0 0 0 0 0 0 0 0 0 0 0 0 0 0 0 0 0 0 0 0 0 0 0 0 0 0 0 0 0 0 0 0 0 0 0 0 0 0 0 0 0 0 0 0 0 0 0 0 0 0 0 0 0 0 0 0 0 0 0 0 0 0 0 0 0 0 0 0 0 0 0 0 0 0 0 0 0 0 0 0 0 0 0 0 0 0 0 0 0 0 0 0 0 0 0 0 0 0 0 0 0 0 0 0 0 0 0 0 0 0 0 0 0 0 0 0 0 0 0 0 0 0 0 0 0 0 0 0 0 0 0 0 0 0 0 0 0 0 0 0 0 0 0 0 0 0 0 0 0 0 0 0 0 0 0 0 0 0 0 0 0 0 0 0 0 0 0 0 0 0 0"/>
<parameter id="Location.APACtoSouthernEurope" value="0 0 0 0 0 0 0 0 0 0 0 1 0 0 0 0 0 0 0 0 0 0 0 0 0 0 0 0 0 0 0 0 0 0 0 0 0 0 0 0 0 0 0 0 0 0 0 0 0 0 0 0 0 0 0 0 0 0 0 0 0 0 0 0 0 0 0 0 0 0 0 0 0 0 0 0 0 0 0 0 0 0 0 0 0 0 0 0 0 0 0 0 0 0 0 0 0 0 0 0 0 0 0 0 0 0 0 0 0 0 0 0 0 0 0 0 0 0 0 0 0 0 0 0 0 0 0 0 0 0 0 0 0 0 0 0 0 0 0 0 0 0 0 0 0 0 0 0 0 0 0 0 0 0 0 0 0 0 0 0 0 0 0 0 0 0 0 0 0 0 0 0 0 0 0 0 0 0 0 0 0 0 0 0 0 0 0 0 0 0 0 0 0 0 0 0"/>
<parameter id="Location.APACtoWesternAfrica" value="0 0 0 0 0 0 0 0 0 0 0 0 1 0 0 0 0 0 0 0 0 0 0 0 0 0 0 0 0 0 0 0 0 0 0 0 0 0 0 0 0 0 0 0 0 0 0 0 0 0 0 0 0 0 0 0 0 0 0 0 0 0 0 0 0 0 0 0 0 0 0 0 0 0 0 0 0 0 0 0 0 0 0 0 0 0 0 0 0 0 0 0 0 0 0 0 0 0 0 0 0 0 0 0 0 0 0 0 0 0 0 0 0 0 0 0 0 0 0 0 0 0 0 0 0 0 0 0 0 0 0 0 0 0 0 0 0 0 0 0 0 0 0 0 0 0 0 0 0 0 0 0 0 0 0 0 0 0 0 0 0 0 0 0 0 0 0 0 0 0 0 0 0 0 0 0 0 0 0 0 0 0 0 0 0 0 0 0 0 0 0 0 0 0 0 0"/>
<parameter id="Location.APACtoWesternEurope" value="0 0 0 0 0 0 0 0 0 0 0 0 0 1 0 0 0 0 0 0 0 0 0 0 0 0 0 0 0 0 0 0 0 0 0 0 0 0 0 0 0 0 0 0 0 0 0 0 0 0 0 0 0 0 0 0 0 0 0 0 0 0 0 0 0 0 0 0 0 0 0 0 0 0 0 0 0 0 0 0 0 0 0 0 0 0 0 0 0 0 0 0 0 0 0 0 0 0 0 0 0 0 0 0 0 0 0 0 0 0 0 0 0 0 0 0 0 0 0 0 0 0 0 0 0 0 0 0 0 0 0 0 0 0 0 0 0 0 0 0 0 0 0 0 0 0 0 0 0 0 0 0 0 0 0 0 0 0 0 0 0 0 0 0 0 0 0 0 0 0 0 0 0 0 0 0 0 0 0 0 0 0 0 0 0 0 0 0 0 0 0 0 0 0 0 0"/>
<parameter id="Location.BeneluxtoAPAC" value="0 0 0 0 0 0 0 0 0 0 0 0 0 0 1 0 0 0 0 0 0 0 0 0 0 0 0 0 0 0 0 0 0 0 0 0 0 0 0 0 0 0 0 0 0 0 0 0 0 0 0 0 0 0 0 0 0 0 0 0 0 0 0 0 0 0 0 0 0 0 0 0 0 0 0 0 0 0 0 0 0 0 0 0 0 0 0 0 0 0 0 0 0 0 0 0 0 0 0 0 0 0 0 0 0 0 0 0 0 0 0 0 0 0 0 0 0 0 0 0 0 0 0 0 0 0 0 0 0 0 0 0 0 0 0 0 0 0 0 0 0 0 0 0 0 0 0 0 0 0 0 0 0 0 0 0 0 0 0 0 0 0 0 0 0 0 0 0 0 0 0 0 0 0 0 0 0 0 0 0 0 0 0 0 0 0 0 0 0 0 0 0 0 0 0 0"/>
<parameter id="Location.BeneluxtoEasternAfrica" value="0 0 0 0 0 0 0 0 0 0 0 0 0 0 0 0 1 0 0 0 0 0 0 0 0 0 0 0 0 0 0 0 0 0 0 0 0 0 0 0 0 0 0 0 0 0 0 0 0 0 0 0 0 0 0 0 0 0 0 0 0 0 0 0 0 0 0 0 0 0 0 0 0 0 0 0 0 0 0 0 0 0 0 0 0 0 0 0 0 0 0 0 0 0 0 0 0 0 0 0 0 0 0 0 0 0 0 0 0 0 0 0 0 0 0 0 0 0 0 0 0 0 0 0 0 0 0 0 0 0 0 0 0 0 0 0 0 0 0 0 0 0 0 0 0 0 0 0 0 0 0 0 0 0 0 0 0 0 0 0 0 0 0 0 0 0 0 0 0 0 0 0 0 0 0 0 0 0 0 0 0 0 0 0 0 0 0 0 0 0 0 0 0 0 0 0"/>
<parameter id="Location.BeneluxtoEasternEurope" value="0 0 0 0 0 0 0 0 0 0 0 0 0 0 0 0 0 1 0 0 0 0 0 0 0 0 0 0 0 0 0 0 0 0 0 0 0 0 0 0 0 0 0 0 0 0 0 0 0 0 0 0 0 0 0 0 0 0 0 0 0 0 0 0 0 0 0 0 0 0 0 0 0 0 0 0 0 0 0 0 0 0 0 0 0 0 0 0 0 0 0 0 0 0 0 0 0 0 0 0 0 0 0 0 0 0 0 0 0 0 0 0 0 0 0 0 0 0 0 0 0 0 0 0 0 0 0 0 0 0 0 0 0 0 0 0 0 0 0 0 0 0 0 0 0 0 0 0 0 0 0 0 0 0 0 0 0 0 0 0 0 0 0 0 0 0 0 0 0 0 0 0 0 0 0 0 0 0 0 0 0 0 0 0 0 0 0 0 0 0 0 0 0 0 0 0"/>
<parameter id="Location.BeneluxtoFrance" value="0 0 0 0 0 0 0 0 0 0 0 0 0 0 0 0 0 0 1 0 0 0 0 0 0 0 0 0 0 0 0 0 0 0 0 0 0 0 0 0 0 0 0 0 0 0 0 0 0 0 0 0 0 0 0 0 0 0 0 0 0 0 0 0 0 0 0 0 0 0 0 0 0 0 0 0 0 0 0 0 0 0 0 0 0 0 0 0 0 0 0 0 0 0 0 0 0 0 0 0 0 0 0 0 0 0 0 0 0 0 0 0 0 0 0 0 0 0 0 0 0 0 0 0 0 0 0 0 0 0 0 0 0 0 0 0 0 0 0 0 0 0 0 0 0 0 0 0 0 0 0 0 0 0 0 0 0 0 0 0 0 0 0 0 0 0 0 0 0 0 0 0 0 0 0 0 0 0 0 0 0 0 0 0 0 0 0 0 0 0 0 0 0 0 0 0"/>
<parameter id="Location.BeneluxtoGermany" value="0 0 0 0 0 0 0 0 0 0 0 0 0 0 0 0 0 0 0 1 0 0 0 0 0 0 0 0 0 0 0 0 0 0 0 0 0 0 0 0 0 0 0 0 0 0 0 0 0 0 0 0 0 0 0 0 0 0 0 0 0 0 0 0 0 0 0 0 0 0 0 0 0 0 0 0 0 0 0 0 0 0 0 0 0 0 0 0 0 0 0 0 0 0 0 0 0 0 0 0 0 0 0 0 0 0 0 0 0 0 0 0 0 0 0 0 0 0 0 0 0 0 0 0 0 0 0 0 0 0 0 0 0 0 0 0 0 0 0 0 0 0 0 0 0 0 0 0 0 0 0 0 0 0 0 0 0 0 0 0 0 0 0 0 0 0 0 0 0 0 0 0 0 0 0 0 0 0 0 0 0 0 0 0 0 0 0 0 0 0 0 0 0 0 0 0"/>
<parameter id="Location.BeneluxtoMiddleAfrica" value="0 0 0 0 0 0 0 0 0 0 0 0 0 0 0 0 0 0 0 0 1 0 0 0 0 0 0 0 0 0 0 0 0 0 0 0 0 0 0 0 0 0 0 0 0 0 0 0 0 0 0 0 0 0 0 0 0 0 0 0 0 0 0 0 0 0 0 0 0 0 0 0 0 0 0 0 0 0 0 0 0 0 0 0 0 0 0 0 0 0 0 0 0 0 0 0 0 0 0 0 0 0 0 0 0 0 0 0 0 0 0 0 0 0 0 0 0 0 0 0 0 0 0 0 0 0 0 0 0 0 0 0 0 0 0 0 0 0 0 0 0 0 0 0 0 0 0 0 0 0 0 0 0 0 0 0 0 0 0 0 0 0 0 0 0 0 0 0 0 0 0 0 0 0 0 0 0 0 0 0 0 0 0 0 0 0 0 0 0 0 0 0 0 0 0 0"/>
<parameter id="Location.BeneluxtoNorthAmerica" value="0 0 0 0 0 0 0 0 0 0 0 0 0 0 0 0 0 0 0 0 0 1 0 0 0 0 0 0 0 0 0 0 0 0 0 0 0 0 0 0 0 0 0 0 0 0 0 0 0 0 0 0 0 0 0 0 0 0 0 0 0 0 0 0 0 0 0 0 0 0 0 0 0 0 0 0 0 0 0 0 0 0 0 0 0 0 0 0 0 0 0 0 0 0 0 0 0 0 0 0 0 0 0 0 0 0 0 0 0 0 0 0 0 0 0 0 0 0 0 0 0 0 0 0 0 0 0 0 0 0 0 0 0 0 0 0 0 0 0 0 0 0 0 0 0 0 0 0 0 0 0 0 0 0 0 0 0 0 0 0 0 0 0 0 0 0 0 0 0 0 0 0 0 0 0 0 0 0 0 0 0 0 0 0 0 0 0 0 0 0 0 0 0 0 0 0"/>
<parameter id="Location.BeneluxtoNorthernAfrica" value="0 0 0 0 0 0 0 0 0 0 0 0 0 0 0 0 0 0 0 0 0 0 1 0 0 0 0 0 0 0 0 0 0 0 0 0 0 0 0 0 0 0 0 0 0 0 0 0 0 0 0 0 0 0 0 0 0 0 0 0 0 0 0 0 0 0 0 0 0 0 0 0 0 0 0 0 0 0 0 0 0 0 0 0 0 0 0 0 0 0 0 0 0 0 0 0 0 0 0 0 0 0 0 0 0 0 0 0 0 0 0 0 0 0 0 0 0 0 0 0 0 0 0 0 0 0 0 0 0 0 0 0 0 0 0 0 0 0 0 0 0 0 0 0 0 0 0 0 0 0 0 0 0 0 0 0 0 0 0 0 0 0 0 0 0 0 0 0 0 0 0 0 0 0 0 0 0 0 0 0 0 0 0 0 0 0 0 0 0 0 0 0 0 0 0 0"/>
<parameter id="Location.BeneluxtoNorthernEurope" value="0 0 0 0 0 0 0 0 0 0 0 0 0 0 0 0 0 0 0 0 0 0 0 1 0 0 0 0 0 0 0 0 0 0 0 0 0 0 0 0 0 0 0 0 0 0 0 0 0 0 0 0 0 0 0 0 0 0 0 0 0 0 0 0 0 0 0 0 0 0 0 0 0 0 0 0 0 0 0 0 0 0 0 0 0 0 0 0 0 0 0 0 0 0 0 0 0 0 0 0 0 0 0 0 0 0 0 0 0 0 0 0 0 0 0 0 0 0 0 0 0 0 0 0 0 0 0 0 0 0 0 0 0 0 0 0 0 0 0 0 0 0 0 0 0 0 0 0 0 0 0 0 0 0 0 0 0 0 0 0 0 0 0 0 0 0 0 0 0 0 0 0 0 0 0 0 0 0 0 0 0 0 0 0 0 0 0 0 0 0 0 0 0 0 0 0"/>
<parameter id="Location.BeneluxtoSouthernAfrica" value="0 0 0 0 0 0 0 0 0 0 0 0 0 0 0 0 0 0 0 0 0 0 0 0 1 0 0 0 0 0 0 0 0 0 0 0 0 0 0 0 0 0 0 0 0 0 0 0 0 0 0 0 0 0 0 0 0 0 0 0 0 0 0 0 0 0 0 0 0 0 0 0 0 0 0 0 0 0 0 0 0 0 0 0 0 0 0 0 0 0 0 0 0 0 0 0 0 0 0 0 0 0 0 0 0 0 0 0 0 0 0 0 0 0 0 0 0 0 0 0 0 0 0 0 0 0 0 0 0 0 0 0 0 0 0 0 0 0 0 0 0 0 0 0 0 0 0 0 0 0 0 0 0 0 0 0 0 0 0 0 0 0 0 0 0 0 0 0 0 0 0 0 0 0 0 0 0 0 0 0 0 0 0 0 0 0 0 0 0 0 0 0 0 0 0 0"/>
<parameter id="Location.BeneluxtoSouthernEurope" value="0 0 0 0 0 0 0 0 0 0 0 0 0 0 0 0 0 0 0 0 0 0 0 0 0 1 0 0 0 0 0 0 0 0 0 0 0 0 0 0 0 0 0 0 0 0 0 0 0 0 0 0 0 0 0 0 0 0 0 0 0 0 0 0 0 0 0 0 0 0 0 0 0 0 0 0 0 0 0 0 0 0 0 0 0 0 0 0 0 0 0 0 0 0 0 0 0 0 0 0 0 0 0 0 0 0 0 0 0 0 0 0 0 0 0 0 0 0 0 0 0 0 0 0 0 0 0 0 0 0 0 0 0 0 0 0 0 0 0 0 0 0 0 0 0 0 0 0 0 0 0 0 0 0 0 0 0 0 0 0 0 0 0 0 0 0 0 0 0 0 0 0 0 0 0 0 0 0 0 0 0 0 0 0 0 0 0 0 0 0 0 0 0 0 0 0"/>
<parameter id="Location.BeneluxtoWesternAfrica" value="0 0 0 0 0 0 0 0 0 0 0 0 0 0 0 0 0 0 0 0 0 0 0 0 0 0 1 0 0 0 0 0 0 0 0 0 0 0 0 0 0 0 0 0 0 0 0 0 0 0 0 0 0 0 0 0 0 0 0 0 0 0 0 0 0 0 0 0 0 0 0 0 0 0 0 0 0 0 0 0 0 0 0 0 0 0 0 0 0 0 0 0 0 0 0 0 0 0 0 0 0 0 0 0 0 0 0 0 0 0 0 0 0 0 0 0 0 0 0 0 0 0 0 0 0 0 0 0 0 0 0 0 0 0 0 0 0 0 0 0 0 0 0 0 0 0 0 0 0 0 0 0 0 0 0 0 0 0 0 0 0 0 0 0 0 0 0 0 0 0 0 0 0 0 0 0 0 0 0 0 0 0 0 0 0 0 0 0 0 0 0 0 0 0 0 0"/>
<parameter id="Location.BeneluxtoWesternEurope" value="0 0 0 0 0 0 0 0 0 0 0 0 0 0 0 0 0 0 0 0 0 0 0 0 0 0 0 1 0 0 0 0 0 0 0 0 0 0 0 0 0 0 0 0 0 0 0 0 0 0 0 0 0 0 0 0 0 0 0 0 0 0 0 0 0 0 0 0 0 0 0 0 0 0 0 0 0 0 0 0 0 0 0 0 0 0 0 0 0 0 0 0 0 0 0 0 0 0 0 0 0 0 0 0 0 0 0 0 0 0 0 0 0 0 0 0 0 0 0 0 0 0 0 0 0 0 0 0 0 0 0 0 0 0 0 0 0 0 0 0 0 0 0 0 0 0 0 0 0 0 0 0 0 0 0 0 0 0 0 0 0 0 0 0 0 0 0 0 0 0 0 0 0 0 0 0 0 0 0 0 0 0 0 0 0 0 0 0 0 0 0 0 0 0 0 0"/>
<parameter id="Location.EasternAfricatoAPAC" value="0 0 0 0 0 0 0 0 0 0 0 0 0 0 0 0 0 0 0 0 0 0 0 0 0 0 0 0 1 0 0 0 0 0 0 0 0 0 0 0 0 0 0 0 0 0 0 0 0 0 0 0 0 0 0 0 0 0 0 0 0 0 0 0 0 0 0 0 0 0 0 0 0 0 0 0 0 0 0 0 0 0 0 0 0 0 0 0 0 0 0 0 0 0 0 0 0 0 0 0 0 0 0 0 0 0 0 0 0 0 0 0 0 0 0 0 0 0 0 0 0 0 0 0 0 0 0 0 0 0 0 0 0 0 0 0 0 0 0 0 0 0 0 0 0 0 0 0 0 0 0 0 0 0 0 0 0 0 0 0 0 0 0 0 0 0 0 0 0 0 0 0 0 0 0 0 0 0 0 0 0 0 0 0 0 0 0 0 0 0 0 0 0 0 0 0"/>
<parameter id="Location.EasternAfricatoBenelux" value="0 0 0 0 0 0 0 0 0 0 0 0 0 0 0 0 0 0 0 0 0 0 0 0 0 0 0 0 0 1 0 0 0 0 0 0 0 0 0 0 0 0 0 0 0 0 0 0 0 0 0 0 0 0 0 0 0 0 0 0 0 0 0 0 0 0 0 0 0 0 0 0 0 0 0 0 0 0 0 0 0 0 0 0 0 0 0 0 0 0 0 0 0 0 0 0 0 0 0 0 0 0 0 0 0 0 0 0 0 0 0 0 0 0 0 0 0 0 0 0 0 0 0 0 0 0 0 0 0 0 0 0 0 0 0 0 0 0 0 0 0 0 0 0 0 0 0 0 0 0 0 0 0 0 0 0 0 0 0 0 0 0 0 0 0 0 0 0 0 0 0 0 0 0 0 0 0 0 0 0 0 0 0 0 0 0 0 0 0 0 0 0 0 0 0 0"/>
<parameter id="Location.EasternAfricatoEasternEurope" value="0 0 0 0 0 0 0 0 0 0 0 0 0 0 0 0 0 0 0 0 0 0 0 0 0 0 0 0 0 0 0 1 0 0 0 0 0 0 0 0 0 0 0 0 0 0 0 0 0 0 0 0 0 0 0 0 0 0 0 0 0 0 0 0 0 0 0 0 0 0 0 0 0 0 0 0 0 0 0 0 0 0 0 0 0 0 0 0 0 0 0 0 0 0 0 0 0 0 0 0 0 0 0 0 0 0 0 0 0 0 0 0 0 0 0 0 0 0 0 0 0 0 0 0 0 0 0 0 0 0 0 0 0 0 0 0 0 0 0 0 0 0 0 0 0 0 0 0 0 0 0 0 0 0 0 0 0 0 0 0 0 0 0 0 0 0 0 0 0 0 0 0 0 0 0 0 0 0 0 0 0 0 0 0 0 0 0 0 0 0 0 0 0 0 0 0"/>
<parameter id="Location.EasternAfricatoFrance" value="0 0 0 0 0 0 0 0 0 0 0 0 0 0 0 0 0 0 0 0 0 0 0 0 0 0 0 0 0 0 0 0 1 0 0 0 0 0 0 0 0 0 0 0 0 0 0 0 0 0 0 0 0 0 0 0 0 0 0 0 0 0 0 0 0 0 0 0 0 0 0 0 0 0 0 0 0 0 0 0 0 0 0 0 0 0 0 0 0 0 0 0 0 0 0 0 0 0 0 0 0 0 0 0 0 0 0 0 0 0 0 0 0 0 0 0 0 0 0 0 0 0 0 0 0 0 0 0 0 0 0 0 0 0 0 0 0 0 0 0 0 0 0 0 0 0 0 0 0 0 0 0 0 0 0 0 0 0 0 0 0 0 0 0 0 0 0 0 0 0 0 0 0 0 0 0 0 0 0 0 0 0 0 0 0 0 0 0 0 0 0 0 0 0 0 0"/>
<parameter id="Location.EasternAfricatoGermany" value="0 0 0 0 0 0 0 0 0 0 0 0 0 0 0 0 0 0 0 0 0 0 0 0 0 0 0 0 0 0 0 0 0 1 0 0 0 0 0 0 0 0 0 0 0 0 0 0 0 0 0 0 0 0 0 0 0 0 0 0 0 0 0 0 0 0 0 0 0 0 0 0 0 0 0 0 0 0 0 0 0 0 0 0 0 0 0 0 0 0 0 0 0 0 0 0 0 0 0 0 0 0 0 0 0 0 0 0 0 0 0 0 0 0 0 0 0 0 0 0 0 0 0 0 0 0 0 0 0 0 0 0 0 0 0 0 0 0 0 0 0 0 0 0 0 0 0 0 0 0 0 0 0 0 0 0 0 0 0 0 0 0 0 0 0 0 0 0 0 0 0 0 0 0 0 0 0 0 0 0 0 0 0 0 0 0 0 0 0 0 0 0 0 0 0 0"/>
<parameter id="Location.EasternAfricatoMiddleAfrica" value="0 0 0 0 0 0 0 0 0 0 0 0 0 0 0 0 0 0 0 0 0 0 0 0 0 0 0 0 0 0 0 0 0 0 1 0 0 0 0 0 0 0 0 0 0 0 0 0 0 0 0 0 0 0 0 0 0 0 0 0 0 0 0 0 0 0 0 0 0 0 0 0 0 0 0 0 0 0 0 0 0 0 0 0 0 0 0 0 0 0 0 0 0 0 0 0 0 0 0 0 0 0 0 0 0 0 0 0 0 0 0 0 0 0 0 0 0 0 0 0 0 0 0 0 0 0 0 0 0 0 0 0 0 0 0 0 0 0 0 0 0 0 0 0 0 0 0 0 0 0 0 0 0 0 0 0 0 0 0 0 0 0 0 0 0 0 0 0 0 0 0 0 0 0 0 0 0 0 0 0 0 0 0 0 0 0 0 0 0 0 0 0 0 0 0 0"/>
<parameter id="Location.EasternAfricatoNorthAmerica" value="0 0 0 0 0 0 0 0 0 0 0 0 0 0 0 0 0 0 0 0 0 0 0 0 0 0 0 0 0 0 0 0 0 0 0 1 0 0 0 0 0 0 0 0 0 0 0 0 0 0 0 0 0 0 0 0 0 0 0 0 0 0 0 0 0 0 0 0 0 0 0 0 0 0 0 0 0 0 0 0 0 0 0 0 0 0 0 0 0 0 0 0 0 0 0 0 0 0 0 0 0 0 0 0 0 0 0 0 0 0 0 0 0 0 0 0 0 0 0 0 0 0 0 0 0 0 0 0 0 0 0 0 0 0 0 0 0 0 0 0 0 0 0 0 0 0 0 0 0 0 0 0 0 0 0 0 0 0 0 0 0 0 0 0 0 0 0 0 0 0 0 0 0 0 0 0 0 0 0 0 0 0 0 0 0 0 0 0 0 0 0 0 0 0 0 0"/>
<parameter id="Location.EasternAfricatoNorthernAfrica" value="0 0 0 0 0 0 0 0 0 0 0 0 0 0 0 0 0 0 0 0 0 0 0 0 0 0 0 0 0 0 0 0 0 0 0 0 1 0 0 0 0 0 0 0 0 0 0 0 0 0 0 0 0 0 0 0 0 0 0 0 0 0 0 0 0 0 0 0 0 0 0 0 0 0 0 0 0 0 0 0 0 0 0 0 0 0 0 0 0 0 0 0 0 0 0 0 0 0 0 0 0 0 0 0 0 0 0 0 0 0 0 0 0 0 0 0 0 0 0 0 0 0 0 0 0 0 0 0 0 0 0 0 0 0 0 0 0 0 0 0 0 0 0 0 0 0 0 0 0 0 0 0 0 0 0 0 0 0 0 0 0 0 0 0 0 0 0 0 0 0 0 0 0 0 0 0 0 0 0 0 0 0 0 0 0 0 0 0 0 0 0 0 0 0 0 0"/>
<parameter id="Location.EasternAfricatoNorthernEurope" value="0 0 0 0 0 0 0 0 0 0 0 0 0 0 0 0 0 0 0 0 0 0 0 0 0 0 0 0 0 0 0 0 0 0 0 0 0 1 0 0 0 0 0 0 0 0 0 0 0 0 0 0 0 0 0 0 0 0 0 0 0 0 0 0 0 0 0 0 0 0 0 0 0 0 0 0 0 0 0 0 0 0 0 0 0 0 0 0 0 0 0 0 0 0 0 0 0 0 0 0 0 0 0 0 0 0 0 0 0 0 0 0 0 0 0 0 0 0 0 0 0 0 0 0 0 0 0 0 0 0 0 0 0 0 0 0 0 0 0 0 0 0 0 0 0 0 0 0 0 0 0 0 0 0 0 0 0 0 0 0 0 0 0 0 0 0 0 0 0 0 0 0 0 0 0 0 0 0 0 0 0 0 0 0 0 0 0 0 0 0 0 0 0 0 0 0"/>
<parameter id="Location.EasternAfricatoSouthernAfrica" value="0 0 0 0 0 0 0 0 0 0 0 0 0 0 0 0 0 0 0 0 0 0 0 0 0 0 0 0 0 0 0 0 0 0 0 0 0 0 1 0 0 0 0 0 0 0 0 0 0 0 0 0 0 0 0 0 0 0 0 0 0 0 0 0 0 0 0 0 0 0 0 0 0 0 0 0 0 0 0 0 0 0 0 0 0 0 0 0 0 0 0 0 0 0 0 0 0 0 0 0 0 0 0 0 0 0 0 0 0 0 0 0 0 0 0 0 0 0 0 0 0 0 0 0 0 0 0 0 0 0 0 0 0 0 0 0 0 0 0 0 0 0 0 0 0 0 0 0 0 0 0 0 0 0 0 0 0 0 0 0 0 0 0 0 0 0 0 0 0 0 0 0 0 0 0 0 0 0 0 0 0 0 0 0 0 0 0 0 0 0 0 0 0 0 0 0"/>
<parameter id="Location.EasternAfricatoSouthernEurope" value="0 0 0 0 0 0 0 0 0 0 0 0 0 0 0 0 0 0 0 0 0 0 0 0 0 0 0 0 0 0 0 0 0 0 0 0 0 0 0 1 0 0 0 0 0 0 0 0 0 0 0 0 0 0 0 0 0 0 0 0 0 0 0 0 0 0 0 0 0 0 0 0 0 0 0 0 0 0 0 0 0 0 0 0 0 0 0 0 0 0 0 0 0 0 0 0 0 0 0 0 0 0 0 0 0 0 0 0 0 0 0 0 0 0 0 0 0 0 0 0 0 0 0 0 0 0 0 0 0 0 0 0 0 0 0 0 0 0 0 0 0 0 0 0 0 0 0 0 0 0 0 0 0 0 0 0 0 0 0 0 0 0 0 0 0 0 0 0 0 0 0 0 0 0 0 0 0 0 0 0 0 0 0 0 0 0 0 0 0 0 0 0 0 0 0 0"/>
<parameter id="Location.EasternAfricatoWesternAfrica" value="0 0 0 0 0 0 0 0 0 0 0 0 0 0 0 0 0 0 0 0 0 0 0 0 0 0 0 0 0 0 0 0 0 0 0 0 0 0 0 0 1 0 0 0 0 0 0 0 0 0 0 0 0 0 0 0 0 0 0 0 0 0 0 0 0 0 0 0 0 0 0 0 0 0 0 0 0 0 0 0 0 0 0 0 0 0 0 0 0 0 0 0 0 0 0 0 0 0 0 0 0 0 0 0 0 0 0 0 0 0 0 0 0 0 0 0 0 0 0 0 0 0 0 0 0 0 0 0 0 0 0 0 0 0 0 0 0 0 0 0 0 0 0 0 0 0 0 0 0 0 0 0 0 0 0 0 0 0 0 0 0 0 0 0 0 0 0 0 0 0 0 0 0 0 0 0 0 0 0 0 0 0 0 0 0 0 0 0 0 0 0 0 0 0 0 0"/>
<parameter id="Location.EasternAfricatoWesternEurope" value="0 0 0 0 0 0 0 0 0 0 0 0 0 0 0 0 0 0 0 0 0 0 0 0 0 0 0 0 0 0 0 0 0 0 0 0 0 0 0 0 0 1 0 0 0 0 0 0 0 0 0 0 0 0 0 0 0 0 0 0 0 0 0 0 0 0 0 0 0 0 0 0 0 0 0 0 0 0 0 0 0 0 0 0 0 0 0 0 0 0 0 0 0 0 0 0 0 0 0 0 0 0 0 0 0 0 0 0 0 0 0 0 0 0 0 0 0 0 0 0 0 0 0 0 0 0 0 0 0 0 0 0 0 0 0 0 0 0 0 0 0 0 0 0 0 0 0 0 0 0 0 0 0 0 0 0 0 0 0 0 0 0 0 0 0 0 0 0 0 0 0 0 0 0 0 0 0 0 0 0 0 0 0 0 0 0 0 0 0 0 0 0 0 0 0 0"/>
<parameter id="Location.EasternEuropetoAPAC" value="0 0 0 0 0 0 0 0 0 0 0 0 0 0 0 0 0 0 0 0 0 0 0 0 0 0 0 0 0 0 0 0 0 0 0 0 0 0 0 0 0 0 1 0 0 0 0 0 0 0 0 0 0 0 0 0 0 0 0 0 0 0 0 0 0 0 0 0 0 0 0 0 0 0 0 0 0 0 0 0 0 0 0 0 0 0 0 0 0 0 0 0 0 0 0 0 0 0 0 0 0 0 0 0 0 0 0 0 0 0 0 0 0 0 0 0 0 0 0 0 0 0 0 0 0 0 0 0 0 0 0 0 0 0 0 0 0 0 0 0 0 0 0 0 0 0 0 0 0 0 0 0 0 0 0 0 0 0 0 0 0 0 0 0 0 0 0 0 0 0 0 0 0 0 0 0 0 0 0 0 0 0 0 0 0 0 0 0 0 0 0 0 0 0 0 0"/>
<parameter id="Location.EasternEuropetoBenelux" value="0 0 0 0 0 0 0 0 0 0 0 0 0 0 0 0 0 0 0 0 0 0 0 0 0 0 0 0 0 0 0 0 0 0 0 0 0 0 0 0 0 0 0 1 0 0 0 0 0 0 0 0 0 0 0 0 0 0 0 0 0 0 0 0 0 0 0 0 0 0 0 0 0 0 0 0 0 0 0 0 0 0 0 0 0 0 0 0 0 0 0 0 0 0 0 0 0 0 0 0 0 0 0 0 0 0 0 0 0 0 0 0 0 0 0 0 0 0 0 0 0 0 0 0 0 0 0 0 0 0 0 0 0 0 0 0 0 0 0 0 0 0 0 0 0 0 0 0 0 0 0 0 0 0 0 0 0 0 0 0 0 0 0 0 0 0 0 0 0 0 0 0 0 0 0 0 0 0 0 0 0 0 0 0 0 0 0 0 0 0 0 0 0 0 0 0"/>
<parameter id="Location.EasternEuropetoEasternAfrica" value="0 0 0 0 0 0 0 0 0 0 0 0 0 0 0 0 0 0 0 0 0 0 0 0 0 0 0 0 0 0 0 0 0 0 0 0 0 0 0 0 0 0 0 0 1 0 0 0 0 0 0 0 0 0 0 0 0 0 0 0 0 0 0 0 0 0 0 0 0 0 0 0 0 0 0 0 0 0 0 0 0 0 0 0 0 0 0 0 0 0 0 0 0 0 0 0 0 0 0 0 0 0 0 0 0 0 0 0 0 0 0 0 0 0 0 0 0 0 0 0 0 0 0 0 0 0 0 0 0 0 0 0 0 0 0 0 0 0 0 0 0 0 0 0 0 0 0 0 0 0 0 0 0 0 0 0 0 0 0 0 0 0 0 0 0 0 0 0 0 0 0 0 0 0 0 0 0 0 0 0 0 0 0 0 0 0 0 0 0 0 0 0 0 0 0 0"/>
<parameter id="Location.EasternEuropetoFrance" value="0 0 0 0 0 0 0 0 0 0 0 0 0 0 0 0 0 0 0 0 0 0 0 0 0 0 0 0 0 0 0 0 0 0 0 0 0 0 0 0 0 0 0 0 0 0 1 0 0 0 0 0 0 0 0 0 0 0 0 0 0 0 0 0 0 0 0 0 0 0 0 0 0 0 0 0 0 0 0 0 0 0 0 0 0 0 0 0 0 0 0 0 0 0 0 0 0 0 0 0 0 0 0 0 0 0 0 0 0 0 0 0 0 0 0 0 0 0 0 0 0 0 0 0 0 0 0 0 0 0 0 0 0 0 0 0 0 0 0 0 0 0 0 0 0 0 0 0 0 0 0 0 0 0 0 0 0 0 0 0 0 0 0 0 0 0 0 0 0 0 0 0 0 0 0 0 0 0 0 0 0 0 0 0 0 0 0 0 0 0 0 0 0 0 0 0"/>
<parameter id="Location.EasternEuropetoGermany" value="0 0 0 0 0 0 0 0 0 0 0 0 0 0 0 0 0 0 0 0 0 0 0 0 0 0 0 0 0 0 0 0 0 0 0 0 0 0 0 0 0 0 0 0 0 0 0 1 0 0 0 0 0 0 0 0 0 0 0 0 0 0 0 0 0 0 0 0 0 0 0 0 0 0 0 0 0 0 0 0 0 0 0 0 0 0 0 0 0 0 0 0 0 0 0 0 0 0 0 0 0 0 0 0 0 0 0 0 0 0 0 0 0 0 0 0 0 0 0 0 0 0 0 0 0 0 0 0 0 0 0 0 0 0 0 0 0 0 0 0 0 0 0 0 0 0 0 0 0 0 0 0 0 0 0 0 0 0 0 0 0 0 0 0 0 0 0 0 0 0 0 0 0 0 0 0 0 0 0 0 0 0 0 0 0 0 0 0 0 0 0 0 0 0 0 0"/>
<parameter id="Location.EasternEuropetoMiddleAfrica" value="0 0 0 0 0 0 0 0 0 0 0 0 0 0 0 0 0 0 0 0 0 0 0 0 0 0 0 0 0 0 0 0 0 0 0 0 0 0 0 0 0 0 0 0 0 0 0 0 1 0 0 0 0 0 0 0 0 0 0 0 0 0 0 0 0 0 0 0 0 0 0 0 0 0 0 0 0 0 0 0 0 0 0 0 0 0 0 0 0 0 0 0 0 0 0 0 0 0 0 0 0 0 0 0 0 0 0 0 0 0 0 0 0 0 0 0 0 0 0 0 0 0 0 0 0 0 0 0 0 0 0 0 0 0 0 0 0 0 0 0 0 0 0 0 0 0 0 0 0 0 0 0 0 0 0 0 0 0 0 0 0 0 0 0 0 0 0 0 0 0 0 0 0 0 0 0 0 0 0 0 0 0 0 0 0 0 0 0 0 0 0 0 0 0 0 0"/>
<parameter id="Location.EasternEuropetoNorthAmerica" value="0 0 0 0 0 0 0 0 0 0 0 0 0 0 0 0 0 0 0 0 0 0 0 0 0 0 0 0 0 0 0 0 0 0 0 0 0 0 0 0 0 0 0 0 0 0 0 0 0 1 0 0 0 0 0 0 0 0 0 0 0 0 0 0 0 0 0 0 0 0 0 0 0 0 0 0 0 0 0 0 0 0 0 0 0 0 0 0 0 0 0 0 0 0 0 0 0 0 0 0 0 0 0 0 0 0 0 0 0 0 0 0 0 0 0 0 0 0 0 0 0 0 0 0 0 0 0 0 0 0 0 0 0 0 0 0 0 0 0 0 0 0 0 0 0 0 0 0 0 0 0 0 0 0 0 0 0 0 0 0 0 0 0 0 0 0 0 0 0 0 0 0 0 0 0 0 0 0 0 0 0 0 0 0 0 0 0 0 0 0 0 0 0 0 0 0"/>
<parameter id="Location.EasternEuropetoNorthernAfrica" value="0 0 0 0 0 0 0 0 0 0 0 0 0 0 0 0 0 0 0 0 0 0 0 0 0 0 0 0 0 0 0 0 0 0 0 0 0 0 0 0 0 0 0 0 0 0 0 0 0 0 1 0 0 0 0 0 0 0 0 0 0 0 0 0 0 0 0 0 0 0 0 0 0 0 0 0 0 0 0 0 0 0 0 0 0 0 0 0 0 0 0 0 0 0 0 0 0 0 0 0 0 0 0 0 0 0 0 0 0 0 0 0 0 0 0 0 0 0 0 0 0 0 0 0 0 0 0 0 0 0 0 0 0 0 0 0 0 0 0 0 0 0 0 0 0 0 0 0 0 0 0 0 0 0 0 0 0 0 0 0 0 0 0 0 0 0 0 0 0 0 0 0 0 0 0 0 0 0 0 0 0 0 0 0 0 0 0 0 0 0 0 0 0 0 0 0"/>
<parameter id="Location.EasternEuropetoNorthernEurope" value="0 0 0 0 0 0 0 0 0 0 0 0 0 0 0 0 0 0 0 0 0 0 0 0 0 0 0 0 0 0 0 0 0 0 0 0 0 0 0 0 0 0 0 0 0 0 0 0 0 0 0 1 0 0 0 0 0 0 0 0 0 0 0 0 0 0 0 0 0 0 0 0 0 0 0 0 0 0 0 0 0 0 0 0 0 0 0 0 0 0 0 0 0 0 0 0 0 0 0 0 0 0 0 0 0 0 0 0 0 0 0 0 0 0 0 0 0 0 0 0 0 0 0 0 0 0 0 0 0 0 0 0 0 0 0 0 0 0 0 0 0 0 0 0 0 0 0 0 0 0 0 0 0 0 0 0 0 0 0 0 0 0 0 0 0 0 0 0 0 0 0 0 0 0 0 0 0 0 0 0 0 0 0 0 0 0 0 0 0 0 0 0 0 0 0 0"/>
<parameter id="Location.EasternEuropetoSouthernAfrica" value="0 0 0 0 0 0 0 0 0 0 0 0 0 0 0 0 0 0 0 0 0 0 0 0 0 0 0 0 0 0 0 0 0 0 0 0 0 0 0 0 0 0 0 0 0 0 0 0 0 0 0 0 1 0 0 0 0 0 0 0 0 0 0 0 0 0 0 0 0 0 0 0 0 0 0 0 0 0 0 0 0 0 0 0 0 0 0 0 0 0 0 0 0 0 0 0 0 0 0 0 0 0 0 0 0 0 0 0 0 0 0 0 0 0 0 0 0 0 0 0 0 0 0 0 0 0 0 0 0 0 0 0 0 0 0 0 0 0 0 0 0 0 0 0 0 0 0 0 0 0 0 0 0 0 0 0 0 0 0 0 0 0 0 0 0 0 0 0 0 0 0 0 0 0 0 0 0 0 0 0 0 0 0 0 0 0 0 0 0 0 0 0 0 0 0 0"/>
<parameter id="Location.EasternEuropetoSouthernEurope" value="0 0 0 0 0 0 0 0 0 0 0 0 0 0 0 0 0 0 0 0 0 0 0 0 0 0 0 0 0 0 0 0 0 0 0 0 0 0 0 0 0 0 0 0 0 0 0 0 0 0 0 0 0 1 0 0 0 0 0 0 0 0 0 0 0 0 0 0 0 0 0 0 0 0 0 0 0 0 0 0 0 0 0 0 0 0 0 0 0 0 0 0 0 0 0 0 0 0 0 0 0 0 0 0 0 0 0 0 0 0 0 0 0 0 0 0 0 0 0 0 0 0 0 0 0 0 0 0 0 0 0 0 0 0 0 0 0 0 0 0 0 0 0 0 0 0 0 0 0 0 0 0 0 0 0 0 0 0 0 0 0 0 0 0 0 0 0 0 0 0 0 0 0 0 0 0 0 0 0 0 0 0 0 0 0 0 0 0 0 0 0 0 0 0 0 0"/>
<parameter id="Location.EasternEuropetoWesternAfrica" value="0 0 0 0 0 0 0 0 0 0 0 0 0 0 0 0 0 0 0 0 0 0 0 0 0 0 0 0 0 0 0 0 0 0 0 0 0 0 0 0 0 0 0 0 0 0 0 0 0 0 0 0 0 0 1 0 0 0 0 0 0 0 0 0 0 0 0 0 0 0 0 0 0 0 0 0 0 0 0 0 0 0 0 0 0 0 0 0 0 0 0 0 0 0 0 0 0 0 0 0 0 0 0 0 0 0 0 0 0 0 0 0 0 0 0 0 0 0 0 0 0 0 0 0 0 0 0 0 0 0 0 0 0 0 0 0 0 0 0 0 0 0 0 0 0 0 0 0 0 0 0 0 0 0 0 0 0 0 0 0 0 0 0 0 0 0 0 0 0 0 0 0 0 0 0 0 0 0 0 0 0 0 0 0 0 0 0 0 0 0 0 0 0 0 0 0"/>
<parameter id="Location.EasternEuropetoWesternEurope" value="0 0 0 0 0 0 0 0 0 0 0 0 0 0 0 0 0 0 0 0 0 0 0 0 0 0 0 0 0 0 0 0 0 0 0 0 0 0 0 0 0 0 0 0 0 0 0 0 0 0 0 0 0 0 0 1 0 0 0 0 0 0 0 0 0 0 0 0 0 0 0 0 0 0 0 0 0 0 0 0 0 0 0 0 0 0 0 0 0 0 0 0 0 0 0 0 0 0 0 0 0 0 0 0 0 0 0 0 0 0 0 0 0 0 0 0 0 0 0 0 0 0 0 0 0 0 0 0 0 0 0 0 0 0 0 0 0 0 0 0 0 0 0 0 0 0 0 0 0 0 0 0 0 0 0 0 0 0 0 0 0 0 0 0 0 0 0 0 0 0 0 0 0 0 0 0 0 0 0 0 0 0 0 0 0 0 0 0 0 0 0 0 0 0 0 0"/>
<parameter id="Location.FrancetoAPAC" value="0 0 0 0 0 0 0 0 0 0 0 0 0 0 0 0 0 0 0 0 0 0 0 0 0 0 0 0 0 0 0 0 0 0 0 0 0 0 0 0 0 0 0 0 0 0 0 0 0 0 0 0 0 0 0 0 1 0 0 0 0 0 0 0 0 0 0 0 0 0 0 0 0 0 0 0 0 0 0 0 0 0 0 0 0 0 0 0 0 0 0 0 0 0 0 0 0 0 0 0 0 0 0 0 0 0 0 0 0 0 0 0 0 0 0 0 0 0 0 0 0 0 0 0 0 0 0 0 0 0 0 0 0 0 0 0 0 0 0 0 0 0 0 0 0 0 0 0 0 0 0 0 0 0 0 0 0 0 0 0 0 0 0 0 0 0 0 0 0 0 0 0 0 0 0 0 0 0 0 0 0 0 0 0 0 0 0 0 0 0 0 0 0 0 0 0"/>
<parameter id="Location.FrancetoBenelux" value="0 0 0 0 0 0 0 0 0 0 0 0 0 0 0 0 0 0 0 0 0 0 0 0 0 0 0 0 0 0 0 0 0 0 0 0 0 0 0 0 0 0 0 0 0 0 0 0 0 0 0 0 0 0 0 0 0 1 0 0 0 0 0 0 0 0 0 0 0 0 0 0 0 0 0 0 0 0 0 0 0 0 0 0 0 0 0 0 0 0 0 0 0 0 0 0 0 0 0 0 0 0 0 0 0 0 0 0 0 0 0 0 0 0 0 0 0 0 0 0 0 0 0 0 0 0 0 0 0 0 0 0 0 0 0 0 0 0 0 0 0 0 0 0 0 0 0 0 0 0 0 0 0 0 0 0 0 0 0 0 0 0 0 0 0 0 0 0 0 0 0 0 0 0 0 0 0 0 0 0 0 0 0 0 0 0 0 0 0 0 0 0 0 0 0 0"/>
<parameter id="Location.FrancetoEasternAfrica" value="0 0 0 0 0 0 0 0 0 0 0 0 0 0 0 0 0 0 0 0 0 0 0 0 0 0 0 0 0 0 0 0 0 0 0 0 0 0 0 0 0 0 0 0 0 0 0 0 0 0 0 0 0 0 0 0 0 0 1 0 0 0 0 0 0 0 0 0 0 0 0 0 0 0 0 0 0 0 0 0 0 0 0 0 0 0 0 0 0 0 0 0 0 0 0 0 0 0 0 0 0 0 0 0 0 0 0 0 0 0 0 0 0 0 0 0 0 0 0 0 0 0 0 0 0 0 0 0 0 0 0 0 0 0 0 0 0 0 0 0 0 0 0 0 0 0 0 0 0 0 0 0 0 0 0 0 0 0 0 0 0 0 0 0 0 0 0 0 0 0 0 0 0 0 0 0 0 0 0 0 0 0 0 0 0 0 0 0 0 0 0 0 0 0 0 0"/>
<parameter id="Location.FrancetoEasternEurope" value="0 0 0 0 0 0 0 0 0 0 0 0 0 0 0 0 0 0 0 0 0 0 0 0 0 0 0 0 0 0 0 0 0 0 0 0 0 0 0 0 0 0 0 0 0 0 0 0 0 0 0 0 0 0 0 0 0 0 0 1 0 0 0 0 0 0 0 0 0 0 0 0 0 0 0 0 0 0 0 0 0 0 0 0 0 0 0 0 0 0 0 0 0 0 0 0 0 0 0 0 0 0 0 0 0 0 0 0 0 0 0 0 0 0 0 0 0 0 0 0 0 0 0 0 0 0 0 0 0 0 0 0 0 0 0 0 0 0 0 0 0 0 0 0 0 0 0 0 0 0 0 0 0 0 0 0 0 0 0 0 0 0 0 0 0 0 0 0 0 0 0 0 0 0 0 0 0 0 0 0 0 0 0 0 0 0 0 0 0 0 0 0 0 0 0 0"/>
<parameter id="Location.FrancetoGermany" value="0 0 0 0 0 0 0 0 0 0 0 0 0 0 0 0 0 0 0 0 0 0 0 0 0 0 0 0 0 0 0 0 0 0 0 0 0 0 0 0 0 0 0 0 0 0 0 0 0 0 0 0 0 0 0 0 0 0 0 0 0 1 0 0 0 0 0 0 0 0 0 0 0 0 0 0 0 0 0 0 0 0 0 0 0 0 0 0 0 0 0 0 0 0 0 0 0 0 0 0 0 0 0 0 0 0 0 0 0 0 0 0 0 0 0 0 0 0 0 0 0 0 0 0 0 0 0 0 0 0 0 0 0 0 0 0 0 0 0 0 0 0 0 0 0 0 0 0 0 0 0 0 0 0 0 0 0 0 0 0 0 0 0 0 0 0 0 0 0 0 0 0 0 0 0 0 0 0 0 0 0 0 0 0 0 0 0 0 0 0 0 0 0 0 0 0"/>
<parameter id="Location.FrancetoMiddleAfrica" value="0 0 0 0 0 0 0 0 0 0 0 0 0 0 0 0 0 0 0 0 0 0 0 0 0 0 0 0 0 0 0 0 0 0 0 0 0 0 0 0 0 0 0 0 0 0 0 0 0 0 0 0 0 0 0 0 0 0 0 0 0 0 1 0 0 0 0 0 0 0 0 0 0 0 0 0 0 0 0 0 0 0 0 0 0 0 0 0 0 0 0 0 0 0 0 0 0 0 0 0 0 0 0 0 0 0 0 0 0 0 0 0 0 0 0 0 0 0 0 0 0 0 0 0 0 0 0 0 0 0 0 0 0 0 0 0 0 0 0 0 0 0 0 0 0 0 0 0 0 0 0 0 0 0 0 0 0 0 0 0 0 0 0 0 0 0 0 0 0 0 0 0 0 0 0 0 0 0 0 0 0 0 0 0 0 0 0 0 0 0 0 0 0 0 0 0"/>
<parameter id="Location.FrancetoNorthAmerica" value="0 0 0 0 0 0 0 0 0 0 0 0 0 0 0 0 0 0 0 0 0 0 0 0 0 0 0 0 0 0 0 0 0 0 0 0 0 0 0 0 0 0 0 0 0 0 0 0 0 0 0 0 0 0 0 0 0 0 0 0 0 0 0 1 0 0 0 0 0 0 0 0 0 0 0 0 0 0 0 0 0 0 0 0 0 0 0 0 0 0 0 0 0 0 0 0 0 0 0 0 0 0 0 0 0 0 0 0 0 0 0 0 0 0 0 0 0 0 0 0 0 0 0 0 0 0 0 0 0 0 0 0 0 0 0 0 0 0 0 0 0 0 0 0 0 0 0 0 0 0 0 0 0 0 0 0 0 0 0 0 0 0 0 0 0 0 0 0 0 0 0 0 0 0 0 0 0 0 0 0 0 0 0 0 0 0 0 0 0 0 0 0 0 0 0 0"/>
<parameter id="Location.FrancetoNorthernAfrica" value="0 0 0 0 0 0 0 0 0 0 0 0 0 0 0 0 0 0 0 0 0 0 0 0 0 0 0 0 0 0 0 0 0 0 0 0 0 0 0 0 0 0 0 0 0 0 0 0 0 0 0 0 0 0 0 0 0 0 0 0 0 0 0 0 1 0 0 0 0 0 0 0 0 0 0 0 0 0 0 0 0 0 0 0 0 0 0 0 0 0 0 0 0 0 0 0 0 0 0 0 0 0 0 0 0 0 0 0 0 0 0 0 0 0 0 0 0 0 0 0 0 0 0 0 0 0 0 0 0 0 0 0 0 0 0 0 0 0 0 0 0 0 0 0 0 0 0 0 0 0 0 0 0 0 0 0 0 0 0 0 0 0 0 0 0 0 0 0 0 0 0 0 0 0 0 0 0 0 0 0 0 0 0 0 0 0 0 0 0 0 0 0 0 0 0 0"/>
<parameter id="Location.FrancetoNorthernEurope" value="0 0 0 0 0 0 0 0 0 0 0 0 0 0 0 0 0 0 0 0 0 0 0 0 0 0 0 0 0 0 0 0 0 0 0 0 0 0 0 0 0 0 0 0 0 0 0 0 0 0 0 0 0 0 0 0 0 0 0 0 0 0 0 0 0 1 0 0 0 0 0 0 0 0 0 0 0 0 0 0 0 0 0 0 0 0 0 0 0 0 0 0 0 0 0 0 0 0 0 0 0 0 0 0 0 0 0 0 0 0 0 0 0 0 0 0 0 0 0 0 0 0 0 0 0 0 0 0 0 0 0 0 0 0 0 0 0 0 0 0 0 0 0 0 0 0 0 0 0 0 0 0 0 0 0 0 0 0 0 0 0 0 0 0 0 0 0 0 0 0 0 0 0 0 0 0 0 0 0 0 0 0 0 0 0 0 0 0 0 0 0 0 0 0 0 0"/>
<parameter id="Location.FrancetoSouthernAfrica" value="0 0 0 0 0 0 0 0 0 0 0 0 0 0 0 0 0 0 0 0 0 0 0 0 0 0 0 0 0 0 0 0 0 0 0 0 0 0 0 0 0 0 0 0 0 0 0 0 0 0 0 0 0 0 0 0 0 0 0 0 0 0 0 0 0 0 1 0 0 0 0 0 0 0 0 0 0 0 0 0 0 0 0 0 0 0 0 0 0 0 0 0 0 0 0 0 0 0 0 0 0 0 0 0 0 0 0 0 0 0 0 0 0 0 0 0 0 0 0 0 0 0 0 0 0 0 0 0 0 0 0 0 0 0 0 0 0 0 0 0 0 0 0 0 0 0 0 0 0 0 0 0 0 0 0 0 0 0 0 0 0 0 0 0 0 0 0 0 0 0 0 0 0 0 0 0 0 0 0 0 0 0 0 0 0 0 0 0 0 0 0 0 0 0 0 0"/>
<parameter id="Location.FrancetoSouthernEurope" value="0 0 0 0 0 0 0 0 0 0 0 0 0 0 0 0 0 0 0 0 0 0 0 0 0 0 0 0 0 0 0 0 0 0 0 0 0 0 0 0 0 0 0 0 0 0 0 0 0 0 0 0 0 0 0 0 0 0 0 0 0 0 0 0 0 0 0 1 0 0 0 0 0 0 0 0 0 0 0 0 0 0 0 0 0 0 0 0 0 0 0 0 0 0 0 0 0 0 0 0 0 0 0 0 0 0 0 0 0 0 0 0 0 0 0 0 0 0 0 0 0 0 0 0 0 0 0 0 0 0 0 0 0 0 0 0 0 0 0 0 0 0 0 0 0 0 0 0 0 0 0 0 0 0 0 0 0 0 0 0 0 0 0 0 0 0 0 0 0 0 0 0 0 0 0 0 0 0 0 0 0 0 0 0 0 0 0 0 0 0 0 0 0 0 0 0"/>
<parameter id="Location.FrancetoWesternAfrica" value="0 0 0 0 0 0 0 0 0 0 0 0 0 0 0 0 0 0 0 0 0 0 0 0 0 0 0 0 0 0 0 0 0 0 0 0 0 0 0 0 0 0 0 0 0 0 0 0 0 0 0 0 0 0 0 0 0 0 0 0 0 0 0 0 0 0 0 0 1 0 0 0 0 0 0 0 0 0 0 0 0 0 0 0 0 0 0 0 0 0 0 0 0 0 0 0 0 0 0 0 0 0 0 0 0 0 0 0 0 0 0 0 0 0 0 0 0 0 0 0 0 0 0 0 0 0 0 0 0 0 0 0 0 0 0 0 0 0 0 0 0 0 0 0 0 0 0 0 0 0 0 0 0 0 0 0 0 0 0 0 0 0 0 0 0 0 0 0 0 0 0 0 0 0 0 0 0 0 0 0 0 0 0 0 0 0 0 0 0 0 0 0 0 0 0 0"/>
<parameter id="Location.FrancetoWesternEurope" value="0 0 0 0 0 0 0 0 0 0 0 0 0 0 0 0 0 0 0 0 0 0 0 0 0 0 0 0 0 0 0 0 0 0 0 0 0 0 0 0 0 0 0 0 0 0 0 0 0 0 0 0 0 0 0 0 0 0 0 0 0 0 0 0 0 0 0 0 0 1 0 0 0 0 0 0 0 0 0 0 0 0 0 0 0 0 0 0 0 0 0 0 0 0 0 0 0 0 0 0 0 0 0 0 0 0 0 0 0 0 0 0 0 0 0 0 0 0 0 0 0 0 0 0 0 0 0 0 0 0 0 0 0 0 0 0 0 0 0 0 0 0 0 0 0 0 0 0 0 0 0 0 0 0 0 0 0 0 0 0 0 0 0 0 0 0 0 0 0 0 0 0 0 0 0 0 0 0 0 0 0 0 0 0 0 0 0 0 0 0 0 0 0 0 0 0"/>
<parameter id="Location.GermanytoAPAC" value="0 0 0 0 0 0 0 0 0 0 0 0 0 0 0 0 0 0 0 0 0 0 0 0 0 0 0 0 0 0 0 0 0 0 0 0 0 0 0 0 0 0 0 0 0 0 0 0 0 0 0 0 0 0 0 0 0 0 0 0 0 0 0 0 0 0 0 0 0 0 1 0 0 0 0 0 0 0 0 0 0 0 0 0 0 0 0 0 0 0 0 0 0 0 0 0 0 0 0 0 0 0 0 0 0 0 0 0 0 0 0 0 0 0 0 0 0 0 0 0 0 0 0 0 0 0 0 0 0 0 0 0 0 0 0 0 0 0 0 0 0 0 0 0 0 0 0 0 0 0 0 0 0 0 0 0 0 0 0 0 0 0 0 0 0 0 0 0 0 0 0 0 0 0 0 0 0 0 0 0 0 0 0 0 0 0 0 0 0 0 0 0 0 0 0 0"/>
<parameter id="Location.GermanytoBenelux" value="0 0 0 0 0 0 0 0 0 0 0 0 0 0 0 0 0 0 0 0 0 0 0 0 0 0 0 0 0 0 0 0 0 0 0 0 0 0 0 0 0 0 0 0 0 0 0 0 0 0 0 0 0 0 0 0 0 0 0 0 0 0 0 0 0 0 0 0 0 0 0 1 0 0 0 0 0 0 0 0 0 0 0 0 0 0 0 0 0 0 0 0 0 0 0 0 0 0 0 0 0 0 0 0 0 0 0 0 0 0 0 0 0 0 0 0 0 0 0 0 0 0 0 0 0 0 0 0 0 0 0 0 0 0 0 0 0 0 0 0 0 0 0 0 0 0 0 0 0 0 0 0 0 0 0 0 0 0 0 0 0 0 0 0 0 0 0 0 0 0 0 0 0 0 0 0 0 0 0 0 0 0 0 0 0 0 0 0 0 0 0 0 0 0 0 0"/>
<parameter id="Location.GermanytoEasternAfrica" value="0 0 0 0 0 0 0 0 0 0 0 0 0 0 0 0 0 0 0 0 0 0 0 0 0 0 0 0 0 0 0 0 0 0 0 0 0 0 0 0 0 0 0 0 0 0 0 0 0 0 0 0 0 0 0 0 0 0 0 0 0 0 0 0 0 0 0 0 0 0 0 0 1 0 0 0 0 0 0 0 0 0 0 0 0 0 0 0 0 0 0 0 0 0 0 0 0 0 0 0 0 0 0 0 0 0 0 0 0 0 0 0 0 0 0 0 0 0 0 0 0 0 0 0 0 0 0 0 0 0 0 0 0 0 0 0 0 0 0 0 0 0 0 0 0 0 0 0 0 0 0 0 0 0 0 0 0 0 0 0 0 0 0 0 0 0 0 0 0 0 0 0 0 0 0 0 0 0 0 0 0 0 0 0 0 0 0 0 0 0 0 0 0 0 0 0"/>
<parameter id="Location.GermanytoEasternEurope" value="0 0 0 0 0 0 0 0 0 0 0 0 0 0 0 0 0 0 0 0 0 0 0 0 0 0 0 0 0 0 0 0 0 0 0 0 0 0 0 0 0 0 0 0 0 0 0 0 0 0 0 0 0 0 0 0 0 0 0 0 0 0 0 0 0 0 0 0 0 0 0 0 0 1 0 0 0 0 0 0 0 0 0 0 0 0 0 0 0 0 0 0 0 0 0 0 0 0 0 0 0 0 0 0 0 0 0 0 0 0 0 0 0 0 0 0 0 0 0 0 0 0 0 0 0 0 0 0 0 0 0 0 0 0 0 0 0 0 0 0 0 0 0 0 0 0 0 0 0 0 0 0 0 0 0 0 0 0 0 0 0 0 0 0 0 0 0 0 0 0 0 0 0 0 0 0 0 0 0 0 0 0 0 0 0 0 0 0 0 0 0 0 0 0 0 0"/>
<parameter id="Location.GermanytoFrance" value="0 0 0 0 0 0 0 0 0 0 0 0 0 0 0 0 0 0 0 0 0 0 0 0 0 0 0 0 0 0 0 0 0 0 0 0 0 0 0 0 0 0 0 0 0 0 0 0 0 0 0 0 0 0 0 0 0 0 0 0 0 0 0 0 0 0 0 0 0 0 0 0 0 0 1 0 0 0 0 0 0 0 0 0 0 0 0 0 0 0 0 0 0 0 0 0 0 0 0 0 0 0 0 0 0 0 0 0 0 0 0 0 0 0 0 0 0 0 0 0 0 0 0 0 0 0 0 0 0 0 0 0 0 0 0 0 0 0 0 0 0 0 0 0 0 0 0 0 0 0 0 0 0 0 0 0 0 0 0 0 0 0 0 0 0 0 0 0 0 0 0 0 0 0 0 0 0 0 0 0 0 0 0 0 0 0 0 0 0 0 0 0 0 0 0 0"/>
<parameter id="Location.GermanytoMiddleAfrica" value="0 0 0 0 0 0 0 0 0 0 0 0 0 0 0 0 0 0 0 0 0 0 0 0 0 0 0 0 0 0 0 0 0 0 0 0 0 0 0 0 0 0 0 0 0 0 0 0 0 0 0 0 0 0 0 0 0 0 0 0 0 0 0 0 0 0 0 0 0 0 0 0 0 0 0 0 1 0 0 0 0 0 0 0 0 0 0 0 0 0 0 0 0 0 0 0 0 0 0 0 0 0 0 0 0 0 0 0 0 0 0 0 0 0 0 0 0 0 0 0 0 0 0 0 0 0 0 0 0 0 0 0 0 0 0 0 0 0 0 0 0 0 0 0 0 0 0 0 0 0 0 0 0 0 0 0 0 0 0 0 0 0 0 0 0 0 0 0 0 0 0 0 0 0 0 0 0 0 0 0 0 0 0 0 0 0 0 0 0 0 0 0 0 0 0 0"/>
<parameter id="Location.GermanytoNorthAmerica" value="0 0 0 0 0 0 0 0 0 0 0 0 0 0 0 0 0 0 0 0 0 0 0 0 0 0 0 0 0 0 0 0 0 0 0 0 0 0 0 0 0 0 0 0 0 0 0 0 0 0 0 0 0 0 0 0 0 0 0 0 0 0 0 0 0 0 0 0 0 0 0 0 0 0 0 0 0 1 0 0 0 0 0 0 0 0 0 0 0 0 0 0 0 0 0 0 0 0 0 0 0 0 0 0 0 0 0 0 0 0 0 0 0 0 0 0 0 0 0 0 0 0 0 0 0 0 0 0 0 0 0 0 0 0 0 0 0 0 0 0 0 0 0 0 0 0 0 0 0 0 0 0 0 0 0 0 0 0 0 0 0 0 0 0 0 0 0 0 0 0 0 0 0 0 0 0 0 0 0 0 0 0 0 0 0 0 0 0 0 0 0 0 0 0 0 0"/>
<parameter id="Location.GermanytoNorthernAfrica" value="0 0 0 0 0 0 0 0 0 0 0 0 0 0 0 0 0 0 0 0 0 0 0 0 0 0 0 0 0 0 0 0 0 0 0 0 0 0 0 0 0 0 0 0 0 0 0 0 0 0 0 0 0 0 0 0 0 0 0 0 0 0 0 0 0 0 0 0 0 0 0 0 0 0 0 0 0 0 1 0 0 0 0 0 0 0 0 0 0 0 0 0 0 0 0 0 0 0 0 0 0 0 0 0 0 0 0 0 0 0 0 0 0 0 0 0 0 0 0 0 0 0 0 0 0 0 0 0 0 0 0 0 0 0 0 0 0 0 0 0 0 0 0 0 0 0 0 0 0 0 0 0 0 0 0 0 0 0 0 0 0 0 0 0 0 0 0 0 0 0 0 0 0 0 0 0 0 0 0 0 0 0 0 0 0 0 0 0 0 0 0 0 0 0 0 0"/>
<parameter id="Location.GermanytoNorthernEurope" value="0 0 0 0 0 0 0 0 0 0 0 0 0 0 0 0 0 0 0 0 0 0 0 0 0 0 0 0 0 0 0 0 0 0 0 0 0 0 0 0 0 0 0 0 0 0 0 0 0 0 0 0 0 0 0 0 0 0 0 0 0 0 0 0 0 0 0 0 0 0 0 0 0 0 0 0 0 0 0 1 0 0 0 0 0 0 0 0 0 0 0 0 0 0 0 0 0 0 0 0 0 0 0 0 0 0 0 0 0 0 0 0 0 0 0 0 0 0 0 0 0 0 0 0 0 0 0 0 0 0 0 0 0 0 0 0 0 0 0 0 0 0 0 0 0 0 0 0 0 0 0 0 0 0 0 0 0 0 0 0 0 0 0 0 0 0 0 0 0 0 0 0 0 0 0 0 0 0 0 0 0 0 0 0 0 0 0 0 0 0 0 0 0 0 0 0"/>
<parameter id="Location.GermanytoSouthernAfrica" value="0 0 0 0 0 0 0 0 0 0 0 0 0 0 0 0 0 0 0 0 0 0 0 0 0 0 0 0 0 0 0 0 0 0 0 0 0 0 0 0 0 0 0 0 0 0 0 0 0 0 0 0 0 0 0 0 0 0 0 0 0 0 0 0 0 0 0 0 0 0 0 0 0 0 0 0 0 0 0 0 1 0 0 0 0 0 0 0 0 0 0 0 0 0 0 0 0 0 0 0 0 0 0 0 0 0 0 0 0 0 0 0 0 0 0 0 0 0 0 0 0 0 0 0 0 0 0 0 0 0 0 0 0 0 0 0 0 0 0 0 0 0 0 0 0 0 0 0 0 0 0 0 0 0 0 0 0 0 0 0 0 0 0 0 0 0 0 0 0 0 0 0 0 0 0 0 0 0 0 0 0 0 0 0 0 0 0 0 0 0 0 0 0 0 0 0"/>
<parameter id="Location.GermanytoSouthernEurope" value="0 0 0 0 0 0 0 0 0 0 0 0 0 0 0 0 0 0 0 0 0 0 0 0 0 0 0 0 0 0 0 0 0 0 0 0 0 0 0 0 0 0 0 0 0 0 0 0 0 0 0 0 0 0 0 0 0 0 0 0 0 0 0 0 0 0 0 0 0 0 0 0 0 0 0 0 0 0 0 0 0 1 0 0 0 0 0 0 0 0 0 0 0 0 0 0 0 0 0 0 0 0 0 0 0 0 0 0 0 0 0 0 0 0 0 0 0 0 0 0 0 0 0 0 0 0 0 0 0 0 0 0 0 0 0 0 0 0 0 0 0 0 0 0 0 0 0 0 0 0 0 0 0 0 0 0 0 0 0 0 0 0 0 0 0 0 0 0 0 0 0 0 0 0 0 0 0 0 0 0 0 0 0 0 0 0 0 0 0 0 0 0 0 0 0 0"/>
<parameter id="Location.GermanytoWesternAfrica" value="0 0 0 0 0 0 0 0 0 0 0 0 0 0 0 0 0 0 0 0 0 0 0 0 0 0 0 0 0 0 0 0 0 0 0 0 0 0 0 0 0 0 0 0 0 0 0 0 0 0 0 0 0 0 0 0 0 0 0 0 0 0 0 0 0 0 0 0 0 0 0 0 0 0 0 0 0 0 0 0 0 0 1 0 0 0 0 0 0 0 0 0 0 0 0 0 0 0 0 0 0 0 0 0 0 0 0 0 0 0 0 0 0 0 0 0 0 0 0 0 0 0 0 0 0 0 0 0 0 0 0 0 0 0 0 0 0 0 0 0 0 0 0 0 0 0 0 0 0 0 0 0 0 0 0 0 0 0 0 0 0 0 0 0 0 0 0 0 0 0 0 0 0 0 0 0 0 0 0 0 0 0 0 0 0 0 0 0 0 0 0 0 0 0 0 0"/>
<parameter id="Location.GermanytoWesternEurope" value="0 0 0 0 0 0 0 0 0 0 0 0 0 0 0 0 0 0 0 0 0 0 0 0 0 0 0 0 0 0 0 0 0 0 0 0 0 0 0 0 0 0 0 0 0 0 0 0 0 0 0 0 0 0 0 0 0 0 0 0 0 0 0 0 0 0 0 0 0 0 0 0 0 0 0 0 0 0 0 0 0 0 0 1 0 0 0 0 0 0 0 0 0 0 0 0 0 0 0 0 0 0 0 0 0 0 0 0 0 0 0 0 0 0 0 0 0 0 0 0 0 0 0 0 0 0 0 0 0 0 0 0 0 0 0 0 0 0 0 0 0 0 0 0 0 0 0 0 0 0 0 0 0 0 0 0 0 0 0 0 0 0 0 0 0 0 0 0 0 0 0 0 0 0 0 0 0 0 0 0 0 0 0 0 0 0 0 0 0 0 0 0 0 0 0 0"/>
<parameter id="Location.MiddleAfricatoAPAC" value="0 0 0 0 0 0 0 0 0 0 0 0 0 0 0 0 0 0 0 0 0 0 0 0 0 0 0 0 0 0 0 0 0 0 0 0 0 0 0 0 0 0 0 0 0 0 0 0 0 0 0 0 0 0 0 0 0 0 0 0 0 0 0 0 0 0 0 0 0 0 0 0 0 0 0 0 0 0 0 0 0 0 0 0 1 0 0 0 0 0 0 0 0 0 0 0 0 0 0 0 0 0 0 0 0 0 0 0 0 0 0 0 0 0 0 0 0 0 0 0 0 0 0 0 0 0 0 0 0 0 0 0 0 0 0 0 0 0 0 0 0 0 0 0 0 0 0 0 0 0 0 0 0 0 0 0 0 0 0 0 0 0 0 0 0 0 0 0 0 0 0 0 0 0 0 0 0 0 0 0 0 0 0 0 0 0 0 0 0 0 0 0 0 0 0 0"/>
<parameter id="Location.MiddleAfricatoBenelux" value="0 0 0 0 0 0 0 0 0 0 0 0 0 0 0 0 0 0 0 0 0 0 0 0 0 0 0 0 0 0 0 0 0 0 0 0 0 0 0 0 0 0 0 0 0 0 0 0 0 0 0 0 0 0 0 0 0 0 0 0 0 0 0 0 0 0 0 0 0 0 0 0 0 0 0 0 0 0 0 0 0 0 0 0 0 1 0 0 0 0 0 0 0 0 0 0 0 0 0 0 0 0 0 0 0 0 0 0 0 0 0 0 0 0 0 0 0 0 0 0 0 0 0 0 0 0 0 0 0 0 0 0 0 0 0 0 0 0 0 0 0 0 0 0 0 0 0 0 0 0 0 0 0 0 0 0 0 0 0 0 0 0 0 0 0 0 0 0 0 0 0 0 0 0 0 0 0 0 0 0 0 0 0 0 0 0 0 0 0 0 0 0 0 0 0 0"/>
<parameter id="Location.MiddleAfricatoEasternAfrica" value="0 0 0 0 0 0 0 0 0 0 0 0 0 0 0 0 0 0 0 0 0 0 0 0 0 0 0 0 0 0 0 0 0 0 0 0 0 0 0 0 0 0 0 0 0 0 0 0 0 0 0 0 0 0 0 0 0 0 0 0 0 0 0 0 0 0 0 0 0 0 0 0 0 0 0 0 0 0 0 0 0 0 0 0 0 0 1 0 0 0 0 0 0 0 0 0 0 0 0 0 0 0 0 0 0 0 0 0 0 0 0 0 0 0 0 0 0 0 0 0 0 0 0 0 0 0 0 0 0 0 0 0 0 0 0 0 0 0 0 0 0 0 0 0 0 0 0 0 0 0 0 0 0 0 0 0 0 0 0 0 0 0 0 0 0 0 0 0 0 0 0 0 0 0 0 0 0 0 0 0 0 0 0 0 0 0 0 0 0 0 0 0 0 0 0 0"/>
<parameter id="Location.MiddleAfricatoEasternEurope" value="0 0 0 0 0 0 0 0 0 0 0 0 0 0 0 0 0 0 0 0 0 0 0 0 0 0 0 0 0 0 0 0 0 0 0 0 0 0 0 0 0 0 0 0 0 0 0 0 0 0 0 0 0 0 0 0 0 0 0 0 0 0 0 0 0 0 0 0 0 0 0 0 0 0 0 0 0 0 0 0 0 0 0 0 0 0 0 1 0 0 0 0 0 0 0 0 0 0 0 0 0 0 0 0 0 0 0 0 0 0 0 0 0 0 0 0 0 0 0 0 0 0 0 0 0 0 0 0 0 0 0 0 0 0 0 0 0 0 0 0 0 0 0 0 0 0 0 0 0 0 0 0 0 0 0 0 0 0 0 0 0 0 0 0 0 0 0 0 0 0 0 0 0 0 0 0 0 0 0 0 0 0 0 0 0 0 0 0 0 0 0 0 0 0 0 0"/>
<parameter id="Location.MiddleAfricatoFrance" value="0 0 0 0 0 0 0 0 0 0 0 0 0 0 0 0 0 0 0 0 0 0 0 0 0 0 0 0 0 0 0 0 0 0 0 0 0 0 0 0 0 0 0 0 0 0 0 0 0 0 0 0 0 0 0 0 0 0 0 0 0 0 0 0 0 0 0 0 0 0 0 0 0 0 0 0 0 0 0 0 0 0 0 0 0 0 0 0 1 0 0 0 0 0 0 0 0 0 0 0 0 0 0 0 0 0 0 0 0 0 0 0 0 0 0 0 0 0 0 0 0 0 0 0 0 0 0 0 0 0 0 0 0 0 0 0 0 0 0 0 0 0 0 0 0 0 0 0 0 0 0 0 0 0 0 0 0 0 0 0 0 0 0 0 0 0 0 0 0 0 0 0 0 0 0 0 0 0 0 0 0 0 0 0 0 0 0 0 0 0 0 0 0 0 0 0"/>
<parameter id="Location.MiddleAfricatoGermany" value="0 0 0 0 0 0 0 0 0 0 0 0 0 0 0 0 0 0 0 0 0 0 0 0 0 0 0 0 0 0 0 0 0 0 0 0 0 0 0 0 0 0 0 0 0 0 0 0 0 0 0 0 0 0 0 0 0 0 0 0 0 0 0 0 0 0 0 0 0 0 0 0 0 0 0 0 0 0 0 0 0 0 0 0 0 0 0 0 0 1 0 0 0 0 0 0 0 0 0 0 0 0 0 0 0 0 0 0 0 0 0 0 0 0 0 0 0 0 0 0 0 0 0 0 0 0 0 0 0 0 0 0 0 0 0 0 0 0 0 0 0 0 0 0 0 0 0 0 0 0 0 0 0 0 0 0 0 0 0 0 0 0 0 0 0 0 0 0 0 0 0 0 0 0 0 0 0 0 0 0 0 0 0 0 0 0 0 0 0 0 0 0 0 0 0 0"/>
<parameter id="Location.MiddleAfricatoNorthAmerica" value="0 0 0 0 0 0 0 0 0 0 0 0 0 0 0 0 0 0 0 0 0 0 0 0 0 0 0 0 0 0 0 0 0 0 0 0 0 0 0 0 0 0 0 0 0 0 0 0 0 0 0 0 0 0 0 0 0 0 0 0 0 0 0 0 0 0 0 0 0 0 0 0 0 0 0 0 0 0 0 0 0 0 0 0 0 0 0 0 0 0 0 1 0 0 0 0 0 0 0 0 0 0 0 0 0 0 0 0 0 0 0 0 0 0 0 0 0 0 0 0 0 0 0 0 0 0 0 0 0 0 0 0 0 0 0 0 0 0 0 0 0 0 0 0 0 0 0 0 0 0 0 0 0 0 0 0 0 0 0 0 0 0 0 0 0 0 0 0 0 0 0 0 0 0 0 0 0 0 0 0 0 0 0 0 0 0 0 0 0 0 0 0 0 0 0 0"/>
<parameter id="Location.MiddleAfricatoNorthernAfrica" value="0 0 0 0 0 0 0 0 0 0 0 0 0 0 0 0 0 0 0 0 0 0 0 0 0 0 0 0 0 0 0 0 0 0 0 0 0 0 0 0 0 0 0 0 0 0 0 0 0 0 0 0 0 0 0 0 0 0 0 0 0 0 0 0 0 0 0 0 0 0 0 0 0 0 0 0 0 0 0 0 0 0 0 0 0 0 0 0 0 0 0 0 1 0 0 0 0 0 0 0 0 0 0 0 0 0 0 0 0 0 0 0 0 0 0 0 0 0 0 0 0 0 0 0 0 0 0 0 0 0 0 0 0 0 0 0 0 0 0 0 0 0 0 0 0 0 0 0 0 0 0 0 0 0 0 0 0 0 0 0 0 0 0 0 0 0 0 0 0 0 0 0 0 0 0 0 0 0 0 0 0 0 0 0 0 0 0 0 0 0 0 0 0 0 0 0"/>
<parameter id="Location.MiddleAfricatoNorthernEurope" value="0 0 0 0 0 0 0 0 0 0 0 0 0 0 0 0 0 0 0 0 0 0 0 0 0 0 0 0 0 0 0 0 0 0 0 0 0 0 0 0 0 0 0 0 0 0 0 0 0 0 0 0 0 0 0 0 0 0 0 0 0 0 0 0 0 0 0 0 0 0 0 0 0 0 0 0 0 0 0 0 0 0 0 0 0 0 0 0 0 0 0 0 0 1 0 0 0 0 0 0 0 0 0 0 0 0 0 0 0 0 0 0 0 0 0 0 0 0 0 0 0 0 0 0 0 0 0 0 0 0 0 0 0 0 0 0 0 0 0 0 0 0 0 0 0 0 0 0 0 0 0 0 0 0 0 0 0 0 0 0 0 0 0 0 0 0 0 0 0 0 0 0 0 0 0 0 0 0 0 0 0 0 0 0 0 0 0 0 0 0 0 0 0 0 0 0"/>
<parameter id="Location.MiddleAfricatoSouthernAfrica" value="0 0 0 0 0 0 0 0 0 0 0 0 0 0 0 0 0 0 0 0 0 0 0 0 0 0 0 0 0 0 0 0 0 0 0 0 0 0 0 0 0 0 0 0 0 0 0 0 0 0 0 0 0 0 0 0 0 0 0 0 0 0 0 0 0 0 0 0 0 0 0 0 0 0 0 0 0 0 0 0 0 0 0 0 0 0 0 0 0 0 0 0 0 0 1 0 0 0 0 0 0 0 0 0 0 0 0 0 0 0 0 0 0 0 0 0 0 0 0 0 0 0 0 0 0 0 0 0 0 0 0 0 0 0 0 0 0 0 0 0 0 0 0 0 0 0 0 0 0 0 0 0 0 0 0 0 0 0 0 0 0 0 0 0 0 0 0 0 0 0 0 0 0 0 0 0 0 0 0 0 0 0 0 0 0 0 0 0 0 0 0 0 0 0 0 0"/>
<parameter id="Location.MiddleAfricatoSouthernEurope" value="0 0 0 0 0 0 0 0 0 0 0 0 0 0 0 0 0 0 0 0 0 0 0 0 0 0 0 0 0 0 0 0 0 0 0 0 0 0 0 0 0 0 0 0 0 0 0 0 0 0 0 0 0 0 0 0 0 0 0 0 0 0 0 0 0 0 0 0 0 0 0 0 0 0 0 0 0 0 0 0 0 0 0 0 0 0 0 0 0 0 0 0 0 0 0 1 0 0 0 0 0 0 0 0 0 0 0 0 0 0 0 0 0 0 0 0 0 0 0 0 0 0 0 0 0 0 0 0 0 0 0 0 0 0 0 0 0 0 0 0 0 0 0 0 0 0 0 0 0 0 0 0 0 0 0 0 0 0 0 0 0 0 0 0 0 0 0 0 0 0 0 0 0 0 0 0 0 0 0 0 0 0 0 0 0 0 0 0 0 0 0 0 0 0 0 0"/>
<parameter id="Location.MiddleAfricatoWesternAfrica" value="0 0 0 0 0 0 0 0 0 0 0 0 0 0 0 0 0 0 0 0 0 0 0 0 0 0 0 0 0 0 0 0 0 0 0 0 0 0 0 0 0 0 0 0 0 0 0 0 0 0 0 0 0 0 0 0 0 0 0 0 0 0 0 0 0 0 0 0 0 0 0 0 0 0 0 0 0 0 0 0 0 0 0 0 0 0 0 0 0 0 0 0 0 0 0 0 1 0 0 0 0 0 0 0 0 0 0 0 0 0 0 0 0 0 0 0 0 0 0 0 0 0 0 0 0 0 0 0 0 0 0 0 0 0 0 0 0 0 0 0 0 0 0 0 0 0 0 0 0 0 0 0 0 0 0 0 0 0 0 0 0 0 0 0 0 0 0 0 0 0 0 0 0 0 0 0 0 0 0 0 0 0 0 0 0 0 0 0 0 0 0 0 0 0 0 0"/>
<parameter id="Location.MiddleAfricatoWesternEurope" value="0 0 0 0 0 0 0 0 0 0 0 0 0 0 0 0 0 0 0 0 0 0 0 0 0 0 0 0 0 0 0 0 0 0 0 0 0 0 0 0 0 0 0 0 0 0 0 0 0 0 0 0 0 0 0 0 0 0 0 0 0 0 0 0 0 0 0 0 0 0 0 0 0 0 0 0 0 0 0 0 0 0 0 0 0 0 0 0 0 0 0 0 0 0 0 0 0 1 0 0 0 0 0 0 0 0 0 0 0 0 0 0 0 0 0 0 0 0 0 0 0 0 0 0 0 0 0 0 0 0 0 0 0 0 0 0 0 0 0 0 0 0 0 0 0 0 0 0 0 0 0 0 0 0 0 0 0 0 0 0 0 0 0 0 0 0 0 0 0 0 0 0 0 0 0 0 0 0 0 0 0 0 0 0 0 0 0 0 0 0 0 0 0 0 0 0"/>
<parameter id="Location.NorthAmericatoAPAC" value="0 0 0 0 0 0 0 0 0 0 0 0 0 0 0 0 0 0 0 0 0 0 0 0 0 0 0 0 0 0 0 0 0 0 0 0 0 0 0 0 0 0 0 0 0 0 0 0 0 0 0 0 0 0 0 0 0 0 0 0 0 0 0 0 0 0 0 0 0 0 0 0 0 0 0 0 0 0 0 0 0 0 0 0 0 0 0 0 0 0 0 0 0 0 0 0 0 0 1 0 0 0 0 0 0 0 0 0 0 0 0 0 0 0 0 0 0 0 0 0 0 0 0 0 0 0 0 0 0 0 0 0 0 0 0 0 0 0 0 0 0 0 0 0 0 0 0 0 0 0 0 0 0 0 0 0 0 0 0 0 0 0 0 0 0 0 0 0 0 0 0 0 0 0 0 0 0 0 0 0 0 0 0 0 0 0 0 0 0 0 0 0 0 0 0 0"/>
<parameter id="Location.NorthAmericatoBenelux" value="0 0 0 0 0 0 0 0 0 0 0 0 0 0 0 0 0 0 0 0 0 0 0 0 0 0 0 0 0 0 0 0 0 0 0 0 0 0 0 0 0 0 0 0 0 0 0 0 0 0 0 0 0 0 0 0 0 0 0 0 0 0 0 0 0 0 0 0 0 0 0 0 0 0 0 0 0 0 0 0 0 0 0 0 0 0 0 0 0 0 0 0 0 0 0 0 0 0 0 1 0 0 0 0 0 0 0 0 0 0 0 0 0 0 0 0 0 0 0 0 0 0 0 0 0 0 0 0 0 0 0 0 0 0 0 0 0 0 0 0 0 0 0 0 0 0 0 0 0 0 0 0 0 0 0 0 0 0 0 0 0 0 0 0 0 0 0 0 0 0 0 0 0 0 0 0 0 0 0 0 0 0 0 0 0 0 0 0 0 0 0 0 0 0 0 0"/>
<parameter id="Location.NorthAmericatoEasternAfrica" value="0 0 0 0 0 0 0 0 0 0 0 0 0 0 0 0 0 0 0 0 0 0 0 0 0 0 0 0 0 0 0 0 0 0 0 0 0 0 0 0 0 0 0 0 0 0 0 0 0 0 0 0 0 0 0 0 0 0 0 0 0 0 0 0 0 0 0 0 0 0 0 0 0 0 0 0 0 0 0 0 0 0 0 0 0 0 0 0 0 0 0 0 0 0 0 0 0 0 0 0 1 0 0 0 0 0 0 0 0 0 0 0 0 0 0 0 0 0 0 0 0 0 0 0 0 0 0 0 0 0 0 0 0 0 0 0 0 0 0 0 0 0 0 0 0 0 0 0 0 0 0 0 0 0 0 0 0 0 0 0 0 0 0 0 0 0 0 0 0 0 0 0 0 0 0 0 0 0 0 0 0 0 0 0 0 0 0 0 0 0 0 0 0 0 0 0"/>
<parameter id="Location.NorthAmericatoEasternEurope" value="0 0 0 0 0 0 0 0 0 0 0 0 0 0 0 0 0 0 0 0 0 0 0 0 0 0 0 0 0 0 0 0 0 0 0 0 0 0 0 0 0 0 0 0 0 0 0 0 0 0 0 0 0 0 0 0 0 0 0 0 0 0 0 0 0 0 0 0 0 0 0 0 0 0 0 0 0 0 0 0 0 0 0 0 0 0 0 0 0 0 0 0 0 0 0 0 0 0 0 0 0 1 0 0 0 0 0 0 0 0 0 0 0 0 0 0 0 0 0 0 0 0 0 0 0 0 0 0 0 0 0 0 0 0 0 0 0 0 0 0 0 0 0 0 0 0 0 0 0 0 0 0 0 0 0 0 0 0 0 0 0 0 0 0 0 0 0 0 0 0 0 0 0 0 0 0 0 0 0 0 0 0 0 0 0 0 0 0 0 0 0 0 0 0 0 0"/>
<parameter id="Location.NorthAmericatoFrance" value="0 0 0 0 0 0 0 0 0 0 0 0 0 0 0 0 0 0 0 0 0 0 0 0 0 0 0 0 0 0 0 0 0 0 0 0 0 0 0 0 0 0 0 0 0 0 0 0 0 0 0 0 0 0 0 0 0 0 0 0 0 0 0 0 0 0 0 0 0 0 0 0 0 0 0 0 0 0 0 0 0 0 0 0 0 0 0 0 0 0 0 0 0 0 0 0 0 0 0 0 0 0 1 0 0 0 0 0 0 0 0 0 0 0 0 0 0 0 0 0 0 0 0 0 0 0 0 0 0 0 0 0 0 0 0 0 0 0 0 0 0 0 0 0 0 0 0 0 0 0 0 0 0 0 0 0 0 0 0 0 0 0 0 0 0 0 0 0 0 0 0 0 0 0 0 0 0 0 0 0 0 0 0 0 0 0 0 0 0 0 0 0 0 0 0 0"/>
<parameter id="Location.NorthAmericatoGermany" value="0 0 0 0 0 0 0 0 0 0 0 0 0 0 0 0 0 0 0 0 0 0 0 0 0 0 0 0 0 0 0 0 0 0 0 0 0 0 0 0 0 0 0 0 0 0 0 0 0 0 0 0 0 0 0 0 0 0 0 0 0 0 0 0 0 0 0 0 0 0 0 0 0 0 0 0 0 0 0 0 0 0 0 0 0 0 0 0 0 0 0 0 0 0 0 0 0 0 0 0 0 0 0 1 0 0 0 0 0 0 0 0 0 0 0 0 0 0 0 0 0 0 0 0 0 0 0 0 0 0 0 0 0 0 0 0 0 0 0 0 0 0 0 0 0 0 0 0 0 0 0 0 0 0 0 0 0 0 0 0 0 0 0 0 0 0 0 0 0 0 0 0 0 0 0 0 0 0 0 0 0 0 0 0 0 0 0 0 0 0 0 0 0 0 0 0"/>
<parameter id="Location.NorthAmericatoMiddleAfrica" value="0 0 0 0 0 0 0 0 0 0 0 0 0 0 0 0 0 0 0 0 0 0 0 0 0 0 0 0 0 0 0 0 0 0 0 0 0 0 0 0 0 0 0 0 0 0 0 0 0 0 0 0 0 0 0 0 0 0 0 0 0 0 0 0 0 0 0 0 0 0 0 0 0 0 0 0 0 0 0 0 0 0 0 0 0 0 0 0 0 0 0 0 0 0 0 0 0 0 0 0 0 0 0 0 1 0 0 0 0 0 0 0 0 0 0 0 0 0 0 0 0 0 0 0 0 0 0 0 0 0 0 0 0 0 0 0 0 0 0 0 0 0 0 0 0 0 0 0 0 0 0 0 0 0 0 0 0 0 0 0 0 0 0 0 0 0 0 0 0 0 0 0 0 0 0 0 0 0 0 0 0 0 0 0 0 0 0 0 0 0 0 0 0 0 0 0"/>
<parameter id="Location.NorthAmericatoNorthernAfrica" value="0 0 0 0 0 0 0 0 0 0 0 0 0 0 0 0 0 0 0 0 0 0 0 0 0 0 0 0 0 0 0 0 0 0 0 0 0 0 0 0 0 0 0 0 0 0 0 0 0 0 0 0 0 0 0 0 0 0 0 0 0 0 0 0 0 0 0 0 0 0 0 0 0 0 0 0 0 0 0 0 0 0 0 0 0 0 0 0 0 0 0 0 0 0 0 0 0 0 0 0 0 0 0 0 0 0 1 0 0 0 0 0 0 0 0 0 0 0 0 0 0 0 0 0 0 0 0 0 0 0 0 0 0 0 0 0 0 0 0 0 0 0 0 0 0 0 0 0 0 0 0 0 0 0 0 0 0 0 0 0 0 0 0 0 0 0 0 0 0 0 0 0 0 0 0 0 0 0 0 0 0 0 0 0 0 0 0 0 0 0 0 0 0 0 0 0"/>
<parameter id="Location.NorthAmericatoNorthernEurope" value="0 0 0 0 0 0 0 0 0 0 0 0 0 0 0 0 0 0 0 0 0 0 0 0 0 0 0 0 0 0 0 0 0 0 0 0 0 0 0 0 0 0 0 0 0 0 0 0 0 0 0 0 0 0 0 0 0 0 0 0 0 0 0 0 0 0 0 0 0 0 0 0 0 0 0 0 0 0 0 0 0 0 0 0 0 0 0 0 0 0 0 0 0 0 0 0 0 0 0 0 0 0 0 0 0 0 0 1 0 0 0 0 0 0 0 0 0 0 0 0 0 0 0 0 0 0 0 0 0 0 0 0 0 0 0 0 0 0 0 0 0 0 0 0 0 0 0 0 0 0 0 0 0 0 0 0 0 0 0 0 0 0 0 0 0 0 0 0 0 0 0 0 0 0 0 0 0 0 0 0 0 0 0 0 0 0 0 0 0 0 0 0 0 0 0 0"/>
<parameter id="Location.NorthAmericatoSouthernAfrica" value="0 0 0 0 0 0 0 0 0 0 0 0 0 0 0 0 0 0 0 0 0 0 0 0 0 0 0 0 0 0 0 0 0 0 0 0 0 0 0 0 0 0 0 0 0 0 0 0 0 0 0 0 0 0 0 0 0 0 0 0 0 0 0 0 0 0 0 0 0 0 0 0 0 0 0 0 0 0 0 0 0 0 0 0 0 0 0 0 0 0 0 0 0 0 0 0 0 0 0 0 0 0 0 0 0 0 0 0 1 0 0 0 0 0 0 0 0 0 0 0 0 0 0 0 0 0 0 0 0 0 0 0 0 0 0 0 0 0 0 0 0 0 0 0 0 0 0 0 0 0 0 0 0 0 0 0 0 0 0 0 0 0 0 0 0 0 0 0 0 0 0 0 0 0 0 0 0 0 0 0 0 0 0 0 0 0 0 0 0 0 0 0 0 0 0 0"/>
<parameter id="Location.NorthAmericatoSouthernEurope" value="0 0 0 0 0 0 0 0 0 0 0 0 0 0 0 0 0 0 0 0 0 0 0 0 0 0 0 0 0 0 0 0 0 0 0 0 0 0 0 0 0 0 0 0 0 0 0 0 0 0 0 0 0 0 0 0 0 0 0 0 0 0 0 0 0 0 0 0 0 0 0 0 0 0 0 0 0 0 0 0 0 0 0 0 0 0 0 0 0 0 0 0 0 0 0 0 0 0 0 0 0 0 0 0 0 0 0 0 0 1 0 0 0 0 0 0 0 0 0 0 0 0 0 0 0 0 0 0 0 0 0 0 0 0 0 0 0 0 0 0 0 0 0 0 0 0 0 0 0 0 0 0 0 0 0 0 0 0 0 0 0 0 0 0 0 0 0 0 0 0 0 0 0 0 0 0 0 0 0 0 0 0 0 0 0 0 0 0 0 0 0 0 0 0 0 0"/>
<parameter id="Location.NorthAmericatoWesternAfrica" value="0 0 0 0 0 0 0 0 0 0 0 0 0 0 0 0 0 0 0 0 0 0 0 0 0 0 0 0 0 0 0 0 0 0 0 0 0 0 0 0 0 0 0 0 0 0 0 0 0 0 0 0 0 0 0 0 0 0 0 0 0 0 0 0 0 0 0 0 0 0 0 0 0 0 0 0 0 0 0 0 0 0 0 0 0 0 0 0 0 0 0 0 0 0 0 0 0 0 0 0 0 0 0 0 0 0 0 0 0 0 1 0 0 0 0 0 0 0 0 0 0 0 0 0 0 0 0 0 0 0 0 0 0 0 0 0 0 0 0 0 0 0 0 0 0 0 0 0 0 0 0 0 0 0 0 0 0 0 0 0 0 0 0 0 0 0 0 0 0 0 0 0 0 0 0 0 0 0 0 0 0 0 0 0 0 0 0 0 0 0 0 0 0 0 0 0"/>
<parameter id="Location.NorthAmericatoWesternEurope" value="0 0 0 0 0 0 0 0 0 0 0 0 0 0 0 0 0 0 0 0 0 0 0 0 0 0 0 0 0 0 0 0 0 0 0 0 0 0 0 0 0 0 0 0 0 0 0 0 0 0 0 0 0 0 0 0 0 0 0 0 0 0 0 0 0 0 0 0 0 0 0 0 0 0 0 0 0 0 0 0 0 0 0 0 0 0 0 0 0 0 0 0 0 0 0 0 0 0 0 0 0 0 0 0 0 0 0 0 0 0 0 1 0 0 0 0 0 0 0 0 0 0 0 0 0 0 0 0 0 0 0 0 0 0 0 0 0 0 0 0 0 0 0 0 0 0 0 0 0 0 0 0 0 0 0 0 0 0 0 0 0 0 0 0 0 0 0 0 0 0 0 0 0 0 0 0 0 0 0 0 0 0 0 0 0 0 0 0 0 0 0 0 0 0 0 0"/>
<parameter id="Location.NorthernAfricatoAPAC" value="0 0 0 0 0 0 0 0 0 0 0 0 0 0 0 0 0 0 0 0 0 0 0 0 0 0 0 0 0 0 0 0 0 0 0 0 0 0 0 0 0 0 0 0 0 0 0 0 0 0 0 0 0 0 0 0 0 0 0 0 0 0 0 0 0 0 0 0 0 0 0 0 0 0 0 0 0 0 0 0 0 0 0 0 0 0 0 0 0 0 0 0 0 0 0 0 0 0 0 0 0 0 0 0 0 0 0 0 0 0 0 0 1 0 0 0 0 0 0 0 0 0 0 0 0 0 0 0 0 0 0 0 0 0 0 0 0 0 0 0 0 0 0 0 0 0 0 0 0 0 0 0 0 0 0 0 0 0 0 0 0 0 0 0 0 0 0 0 0 0 0 0 0 0 0 0 0 0 0 0 0 0 0 0 0 0 0 0 0 0 0 0 0 0 0 0"/>
<parameter id="Location.NorthernAfricatoBenelux" value="0 0 0 0 0 0 0 0 0 0 0 0 0 0 0 0 0 0 0 0 0 0 0 0 0 0 0 0 0 0 0 0 0 0 0 0 0 0 0 0 0 0 0 0 0 0 0 0 0 0 0 0 0 0 0 0 0 0 0 0 0 0 0 0 0 0 0 0 0 0 0 0 0 0 0 0 0 0 0 0 0 0 0 0 0 0 0 0 0 0 0 0 0 0 0 0 0 0 0 0 0 0 0 0 0 0 0 0 0 0 0 0 0 1 0 0 0 0 0 0 0 0 0 0 0 0 0 0 0 0 0 0 0 0 0 0 0 0 0 0 0 0 0 0 0 0 0 0 0 0 0 0 0 0 0 0 0 0 0 0 0 0 0 0 0 0 0 0 0 0 0 0 0 0 0 0 0 0 0 0 0 0 0 0 0 0 0 0 0 0 0 0 0 0 0 0"/>
<parameter id="Location.NorthernAfricatoEasternAfrica" value="0 0 0 0 0 0 0 0 0 0 0 0 0 0 0 0 0 0 0 0 0 0 0 0 0 0 0 0 0 0 0 0 0 0 0 0 0 0 0 0 0 0 0 0 0 0 0 0 0 0 0 0 0 0 0 0 0 0 0 0 0 0 0 0 0 0 0 0 0 0 0 0 0 0 0 0 0 0 0 0 0 0 0 0 0 0 0 0 0 0 0 0 0 0 0 0 0 0 0 0 0 0 0 0 0 0 0 0 0 0 0 0 0 0 1 0 0 0 0 0 0 0 0 0 0 0 0 0 0 0 0 0 0 0 0 0 0 0 0 0 0 0 0 0 0 0 0 0 0 0 0 0 0 0 0 0 0 0 0 0 0 0 0 0 0 0 0 0 0 0 0 0 0 0 0 0 0 0 0 0 0 0 0 0 0 0 0 0 0 0 0 0 0 0 0 0"/>
<parameter id="Location.NorthernAfricatoEasternEurope" value="0 0 0 0 0 0 0 0 0 0 0 0 0 0 0 0 0 0 0 0 0 0 0 0 0 0 0 0 0 0 0 0 0 0 0 0 0 0 0 0 0 0 0 0 0 0 0 0 0 0 0 0 0 0 0 0 0 0 0 0 0 0 0 0 0 0 0 0 0 0 0 0 0 0 0 0 0 0 0 0 0 0 0 0 0 0 0 0 0 0 0 0 0 0 0 0 0 0 0 0 0 0 0 0 0 0 0 0 0 0 0 0 0 0 0 1 0 0 0 0 0 0 0 0 0 0 0 0 0 0 0 0 0 0 0 0 0 0 0 0 0 0 0 0 0 0 0 0 0 0 0 0 0 0 0 0 0 0 0 0 0 0 0 0 0 0 0 0 0 0 0 0 0 0 0 0 0 0 0 0 0 0 0 0 0 0 0 0 0 0 0 0 0 0 0 0"/>
<parameter id="Location.NorthernAfricatoFrance" value="0 0 0 0 0 0 0 0 0 0 0 0 0 0 0 0 0 0 0 0 0 0 0 0 0 0 0 0 0 0 0 0 0 0 0 0 0 0 0 0 0 0 0 0 0 0 0 0 0 0 0 0 0 0 0 0 0 0 0 0 0 0 0 0 0 0 0 0 0 0 0 0 0 0 0 0 0 0 0 0 0 0 0 0 0 0 0 0 0 0 0 0 0 0 0 0 0 0 0 0 0 0 0 0 0 0 0 0 0 0 0 0 0 0 0 0 1 0 0 0 0 0 0 0 0 0 0 0 0 0 0 0 0 0 0 0 0 0 0 0 0 0 0 0 0 0 0 0 0 0 0 0 0 0 0 0 0 0 0 0 0 0 0 0 0 0 0 0 0 0 0 0 0 0 0 0 0 0 0 0 0 0 0 0 0 0 0 0 0 0 0 0 0 0 0 0"/>
<parameter id="Location.NorthernAfricatoGermany" value="0 0 0 0 0 0 0 0 0 0 0 0 0 0 0 0 0 0 0 0 0 0 0 0 0 0 0 0 0 0 0 0 0 0 0 0 0 0 0 0 0 0 0 0 0 0 0 0 0 0 0 0 0 0 0 0 0 0 0 0 0 0 0 0 0 0 0 0 0 0 0 0 0 0 0 0 0 0 0 0 0 0 0 0 0 0 0 0 0 0 0 0 0 0 0 0 0 0 0 0 0 0 0 0 0 0 0 0 0 0 0 0 0 0 0 0 0 1 0 0 0 0 0 0 0 0 0 0 0 0 0 0 0 0 0 0 0 0 0 0 0 0 0 0 0 0 0 0 0 0 0 0 0 0 0 0 0 0 0 0 0 0 0 0 0 0 0 0 0 0 0 0 0 0 0 0 0 0 0 0 0 0 0 0 0 0 0 0 0 0 0 0 0 0 0 0"/>
<parameter id="Location.NorthernAfricatoMiddleAfrica" value="0 0 0 0 0 0 0 0 0 0 0 0 0 0 0 0 0 0 0 0 0 0 0 0 0 0 0 0 0 0 0 0 0 0 0 0 0 0 0 0 0 0 0 0 0 0 0 0 0 0 0 0 0 0 0 0 0 0 0 0 0 0 0 0 0 0 0 0 0 0 0 0 0 0 0 0 0 0 0 0 0 0 0 0 0 0 0 0 0 0 0 0 0 0 0 0 0 0 0 0 0 0 0 0 0 0 0 0 0 0 0 0 0 0 0 0 0 0 1 0 0 0 0 0 0 0 0 0 0 0 0 0 0 0 0 0 0 0 0 0 0 0 0 0 0 0 0 0 0 0 0 0 0 0 0 0 0 0 0 0 0 0 0 0 0 0 0 0 0 0 0 0 0 0 0 0 0 0 0 0 0 0 0 0 0 0 0 0 0 0 0 0 0 0 0 0"/>
<parameter id="Location.NorthernAfricatoNorthAmerica" value="0 0 0 0 0 0 0 0 0 0 0 0 0 0 0 0 0 0 0 0 0 0 0 0 0 0 0 0 0 0 0 0 0 0 0 0 0 0 0 0 0 0 0 0 0 0 0 0 0 0 0 0 0 0 0 0 0 0 0 0 0 0 0 0 0 0 0 0 0 0 0 0 0 0 0 0 0 0 0 0 0 0 0 0 0 0 0 0 0 0 0 0 0 0 0 0 0 0 0 0 0 0 0 0 0 0 0 0 0 0 0 0 0 0 0 0 0 0 0 1 0 0 0 0 0 0 0 0 0 0 0 0 0 0 0 0 0 0 0 0 0 0 0 0 0 0 0 0 0 0 0 0 0 0 0 0 0 0 0 0 0 0 0 0 0 0 0 0 0 0 0 0 0 0 0 0 0 0 0 0 0 0 0 0 0 0 0 0 0 0 0 0 0 0 0 0"/>
<parameter id="Location.NorthernAfricatoNorthernEurope" value="0 0 0 0 0 0 0 0 0 0 0 0 0 0 0 0 0 0 0 0 0 0 0 0 0 0 0 0 0 0 0 0 0 0 0 0 0 0 0 0 0 0 0 0 0 0 0 0 0 0 0 0 0 0 0 0 0 0 0 0 0 0 0 0 0 0 0 0 0 0 0 0 0 0 0 0 0 0 0 0 0 0 0 0 0 0 0 0 0 0 0 0 0 0 0 0 0 0 0 0 0 0 0 0 0 0 0 0 0 0 0 0 0 0 0 0 0 0 0 0 0 1 0 0 0 0 0 0 0 0 0 0 0 0 0 0 0 0 0 0 0 0 0 0 0 0 0 0 0 0 0 0 0 0 0 0 0 0 0 0 0 0 0 0 0 0 0 0 0 0 0 0 0 0 0 0 0 0 0 0 0 0 0 0 0 0 0 0 0 0 0 0 0 0 0 0"/>
<parameter id="Location.NorthernAfricatoSouthernAfrica" value="0 0 0 0 0 0 0 0 0 0 0 0 0 0 0 0 0 0 0 0 0 0 0 0 0 0 0 0 0 0 0 0 0 0 0 0 0 0 0 0 0 0 0 0 0 0 0 0 0 0 0 0 0 0 0 0 0 0 0 0 0 0 0 0 0 0 0 0 0 0 0 0 0 0 0 0 0 0 0 0 0 0 0 0 0 0 0 0 0 0 0 0 0 0 0 0 0 0 0 0 0 0 0 0 0 0 0 0 0 0 0 0 0 0 0 0 0 0 0 0 0 0 1 0 0 0 0 0 0 0 0 0 0 0 0 0 0 0 0 0 0 0 0 0 0 0 0 0 0 0 0 0 0 0 0 0 0 0 0 0 0 0 0 0 0 0 0 0 0 0 0 0 0 0 0 0 0 0 0 0 0 0 0 0 0 0 0 0 0 0 0 0 0 0 0 0"/>
<parameter id="Location.NorthernAfricatoSouthernEurope" value="0 0 0 0 0 0 0 0 0 0 0 0 0 0 0 0 0 0 0 0 0 0 0 0 0 0 0 0 0 0 0 0 0 0 0 0 0 0 0 0 0 0 0 0 0 0 0 0 0 0 0 0 0 0 0 0 0 0 0 0 0 0 0 0 0 0 0 0 0 0 0 0 0 0 0 0 0 0 0 0 0 0 0 0 0 0 0 0 0 0 0 0 0 0 0 0 0 0 0 0 0 0 0 0 0 0 0 0 0 0 0 0 0 0 0 0 0 0 0 0 0 0 0 1 0 0 0 0 0 0 0 0 0 0 0 0 0 0 0 0 0 0 0 0 0 0 0 0 0 0 0 0 0 0 0 0 0 0 0 0 0 0 0 0 0 0 0 0 0 0 0 0 0 0 0 0 0 0 0 0 0 0 0 0 0 0 0 0 0 0 0 0 0 0 0 0"/>
<parameter id="Location.NorthernAfricatoWesternAfrica" value="0 0 0 0 0 0 0 0 0 0 0 0 0 0 0 0 0 0 0 0 0 0 0 0 0 0 0 0 0 0 0 0 0 0 0 0 0 0 0 0 0 0 0 0 0 0 0 0 0 0 0 0 0 0 0 0 0 0 0 0 0 0 0 0 0 0 0 0 0 0 0 0 0 0 0 0 0 0 0 0 0 0 0 0 0 0 0 0 0 0 0 0 0 0 0 0 0 0 0 0 0 0 0 0 0 0 0 0 0 0 0 0 0 0 0 0 0 0 0 0 0 0 0 0 1 0 0 0 0 0 0 0 0 0 0 0 0 0 0 0 0 0 0 0 0 0 0 0 0 0 0 0 0 0 0 0 0 0 0 0 0 0 0 0 0 0 0 0 0 0 0 0 0 0 0 0 0 0 0 0 0 0 0 0 0 0 0 0 0 0 0 0 0 0 0 0"/>
<parameter id="Location.NorthernAfricatoWesternEurope" value="0 0 0 0 0 0 0 0 0 0 0 0 0 0 0 0 0 0 0 0 0 0 0 0 0 0 0 0 0 0 0 0 0 0 0 0 0 0 0 0 0 0 0 0 0 0 0 0 0 0 0 0 0 0 0 0 0 0 0 0 0 0 0 0 0 0 0 0 0 0 0 0 0 0 0 0 0 0 0 0 0 0 0 0 0 0 0 0 0 0 0 0 0 0 0 0 0 0 0 0 0 0 0 0 0 0 0 0 0 0 0 0 0 0 0 0 0 0 0 0 0 0 0 0 0 1 0 0 0 0 0 0 0 0 0 0 0 0 0 0 0 0 0 0 0 0 0 0 0 0 0 0 0 0 0 0 0 0 0 0 0 0 0 0 0 0 0 0 0 0 0 0 0 0 0 0 0 0 0 0 0 0 0 0 0 0 0 0 0 0 0 0 0 0 0 0"/>
<parameter id="Location.NorthernEuropetoAPAC" value="0 0 0 0 0 0 0 0 0 0 0 0 0 0 0 0 0 0 0 0 0 0 0 0 0 0 0 0 0 0 0 0 0 0 0 0 0 0 0 0 0 0 0 0 0 0 0 0 0 0 0 0 0 0 0 0 0 0 0 0 0 0 0 0 0 0 0 0 0 0 0 0 0 0 0 0 0 0 0 0 0 0 0 0 0 0 0 0 0 0 0 0 0 0 0 0 0 0 0 0 0 0 0 0 0 0 0 0 0 0 0 0 0 0 0 0 0 0 0 0 0 0 0 0 0 0 1 0 0 0 0 0 0 0 0 0 0 0 0 0 0 0 0 0 0 0 0 0 0 0 0 0 0 0 0 0 0 0 0 0 0 0 0 0 0 0 0 0 0 0 0 0 0 0 0 0 0 0 0 0 0 0 0 0 0 0 0 0 0 0 0 0 0 0 0 0"/>
<parameter id="Location.NorthernEuropetoBenelux" value="0 0 0 0 0 0 0 0 0 0 0 0 0 0 0 0 0 0 0 0 0 0 0 0 0 0 0 0 0 0 0 0 0 0 0 0 0 0 0 0 0 0 0 0 0 0 0 0 0 0 0 0 0 0 0 0 0 0 0 0 0 0 0 0 0 0 0 0 0 0 0 0 0 0 0 0 0 0 0 0 0 0 0 0 0 0 0 0 0 0 0 0 0 0 0 0 0 0 0 0 0 0 0 0 0 0 0 0 0 0 0 0 0 0 0 0 0 0 0 0 0 0 0 0 0 0 0 1 0 0 0 0 0 0 0 0 0 0 0 0 0 0 0 0 0 0 0 0 0 0 0 0 0 0 0 0 0 0 0 0 0 0 0 0 0 0 0 0 0 0 0 0 0 0 0 0 0 0 0 0 0 0 0 0 0 0 0 0 0 0 0 0 0 0 0 0"/>
<parameter id="Location.NorthernEuropetoEasternAfrica" value="0 0 0 0 0 0 0 0 0 0 0 0 0 0 0 0 0 0 0 0 0 0 0 0 0 0 0 0 0 0 0 0 0 0 0 0 0 0 0 0 0 0 0 0 0 0 0 0 0 0 0 0 0 0 0 0 0 0 0 0 0 0 0 0 0 0 0 0 0 0 0 0 0 0 0 0 0 0 0 0 0 0 0 0 0 0 0 0 0 0 0 0 0 0 0 0 0 0 0 0 0 0 0 0 0 0 0 0 0 0 0 0 0 0 0 0 0 0 0 0 0 0 0 0 0 0 0 0 1 0 0 0 0 0 0 0 0 0 0 0 0 0 0 0 0 0 0 0 0 0 0 0 0 0 0 0 0 0 0 0 0 0 0 0 0 0 0 0 0 0 0 0 0 0 0 0 0 0 0 0 0 0 0 0 0 0 0 0 0 0 0 0 0 0 0 0"/>
<parameter id="Location.NorthernEuropetoEasternEurope" value="0 0 0 0 0 0 0 0 0 0 0 0 0 0 0 0 0 0 0 0 0 0 0 0 0 0 0 0 0 0 0 0 0 0 0 0 0 0 0 0 0 0 0 0 0 0 0 0 0 0 0 0 0 0 0 0 0 0 0 0 0 0 0 0 0 0 0 0 0 0 0 0 0 0 0 0 0 0 0 0 0 0 0 0 0 0 0 0 0 0 0 0 0 0 0 0 0 0 0 0 0 0 0 0 0 0 0 0 0 0 0 0 0 0 0 0 0 0 0 0 0 0 0 0 0 0 0 0 0 1 0 0 0 0 0 0 0 0 0 0 0 0 0 0 0 0 0 0 0 0 0 0 0 0 0 0 0 0 0 0 0 0 0 0 0 0 0 0 0 0 0 0 0 0 0 0 0 0 0 0 0 0 0 0 0 0 0 0 0 0 0 0 0 0 0 0"/>
<parameter id="Location.NorthernEuropetoFrance" value="0 0 0 0 0 0 0 0 0 0 0 0 0 0 0 0 0 0 0 0 0 0 0 0 0 0 0 0 0 0 0 0 0 0 0 0 0 0 0 0 0 0 0 0 0 0 0 0 0 0 0 0 0 0 0 0 0 0 0 0 0 0 0 0 0 0 0 0 0 0 0 0 0 0 0 0 0 0 0 0 0 0 0 0 0 0 0 0 0 0 0 0 0 0 0 0 0 0 0 0 0 0 0 0 0 0 0 0 0 0 0 0 0 0 0 0 0 0 0 0 0 0 0 0 0 0 0 0 0 0 1 0 0 0 0 0 0 0 0 0 0 0 0 0 0 0 0 0 0 0 0 0 0 0 0 0 0 0 0 0 0 0 0 0 0 0 0 0 0 0 0 0 0 0 0 0 0 0 0 0 0 0 0 0 0 0 0 0 0 0 0 0 0 0 0 0"/>
<parameter id="Location.NorthernEuropetoGermany" value="0 0 0 0 0 0 0 0 0 0 0 0 0 0 0 0 0 0 0 0 0 0 0 0 0 0 0 0 0 0 0 0 0 0 0 0 0 0 0 0 0 0 0 0 0 0 0 0 0 0 0 0 0 0 0 0 0 0 0 0 0 0 0 0 0 0 0 0 0 0 0 0 0 0 0 0 0 0 0 0 0 0 0 0 0 0 0 0 0 0 0 0 0 0 0 0 0 0 0 0 0 0 0 0 0 0 0 0 0 0 0 0 0 0 0 0 0 0 0 0 0 0 0 0 0 0 0 0 0 0 0 1 0 0 0 0 0 0 0 0 0 0 0 0 0 0 0 0 0 0 0 0 0 0 0 0 0 0 0 0 0 0 0 0 0 0 0 0 0 0 0 0 0 0 0 0 0 0 0 0 0 0 0 0 0 0 0 0 0 0 0 0 0 0 0 0"/>
<parameter id="Location.NorthernEuropetoMiddleAfrica" value="0 0 0 0 0 0 0 0 0 0 0 0 0 0 0 0 0 0 0 0 0 0 0 0 0 0 0 0 0 0 0 0 0 0 0 0 0 0 0 0 0 0 0 0 0 0 0 0 0 0 0 0 0 0 0 0 0 0 0 0 0 0 0 0 0 0 0 0 0 0 0 0 0 0 0 0 0 0 0 0 0 0 0 0 0 0 0 0 0 0 0 0 0 0 0 0 0 0 0 0 0 0 0 0 0 0 0 0 0 0 0 0 0 0 0 0 0 0 0 0 0 0 0 0 0 0 0 0 0 0 0 0 1 0 0 0 0 0 0 0 0 0 0 0 0 0 0 0 0 0 0 0 0 0 0 0 0 0 0 0 0 0 0 0 0 0 0 0 0 0 0 0 0 0 0 0 0 0 0 0 0 0 0 0 0 0 0 0 0 0 0 0 0 0 0 0"/>
<parameter id="Location.NorthernEuropetoNorthAmerica" value="0 0 0 0 0 0 0 0 0 0 0 0 0 0 0 0 0 0 0 0 0 0 0 0 0 0 0 0 0 0 0 0 0 0 0 0 0 0 0 0 0 0 0 0 0 0 0 0 0 0 0 0 0 0 0 0 0 0 0 0 0 0 0 0 0 0 0 0 0 0 0 0 0 0 0 0 0 0 0 0 0 0 0 0 0 0 0 0 0 0 0 0 0 0 0 0 0 0 0 0 0 0 0 0 0 0 0 0 0 0 0 0 0 0 0 0 0 0 0 0 0 0 0 0 0 0 0 0 0 0 0 0 0 1 0 0 0 0 0 0 0 0 0 0 0 0 0 0 0 0 0 0 0 0 0 0 0 0 0 0 0 0 0 0 0 0 0 0 0 0 0 0 0 0 0 0 0 0 0 0 0 0 0 0 0 0 0 0 0 0 0 0 0 0 0 0"/>
<parameter id="Location.NorthernEuropetoNorthernAfrica" value="0 0 0 0 0 0 0 0 0 0 0 0 0 0 0 0 0 0 0 0 0 0 0 0 0 0 0 0 0 0 0 0 0 0 0 0 0 0 0 0 0 0 0 0 0 0 0 0 0 0 0 0 0 0 0 0 0 0 0 0 0 0 0 0 0 0 0 0 0 0 0 0 0 0 0 0 0 0 0 0 0 0 0 0 0 0 0 0 0 0 0 0 0 0 0 0 0 0 0 0 0 0 0 0 0 0 0 0 0 0 0 0 0 0 0 0 0 0 0 0 0 0 0 0 0 0 0 0 0 0 0 0 0 0 1 0 0 0 0 0 0 0 0 0 0 0 0 0 0 0 0 0 0 0 0 0 0 0 0 0 0 0 0 0 0 0 0 0 0 0 0 0 0 0 0 0 0 0 0 0 0 0 0 0 0 0 0 0 0 0 0 0 0 0 0 0"/>
<parameter id="Location.NorthernEuropetoSouthernAfrica" value="0 0 0 0 0 0 0 0 0 0 0 0 0 0 0 0 0 0 0 0 0 0 0 0 0 0 0 0 0 0 0 0 0 0 0 0 0 0 0 0 0 0 0 0 0 0 0 0 0 0 0 0 0 0 0 0 0 0 0 0 0 0 0 0 0 0 0 0 0 0 0 0 0 0 0 0 0 0 0 0 0 0 0 0 0 0 0 0 0 0 0 0 0 0 0 0 0 0 0 0 0 0 0 0 0 0 0 0 0 0 0 0 0 0 0 0 0 0 0 0 0 0 0 0 0 0 0 0 0 0 0 0 0 0 0 0 1 0 0 0 0 0 0 0 0 0 0 0 0 0 0 0 0 0 0 0 0 0 0 0 0 0 0 0 0 0 0 0 0 0 0 0 0 0 0 0 0 0 0 0 0 0 0 0 0 0 0 0 0 0 0 0 0 0 0 0"/>
<parameter id="Location.NorthernEuropetoSouthernEurope" value="0 0 0 0 0 0 0 0 0 0 0 0 0 0 0 0 0 0 0 0 0 0 0 0 0 0 0 0 0 0 0 0 0 0 0 0 0 0 0 0 0 0 0 0 0 0 0 0 0 0 0 0 0 0 0 0 0 0 0 0 0 0 0 0 0 0 0 0 0 0 0 0 0 0 0 0 0 0 0 0 0 0 0 0 0 0 0 0 0 0 0 0 0 0 0 0 0 0 0 0 0 0 0 0 0 0 0 0 0 0 0 0 0 0 0 0 0 0 0 0 0 0 0 0 0 0 0 0 0 0 0 0 0 0 0 0 0 1 0 0 0 0 0 0 0 0 0 0 0 0 0 0 0 0 0 0 0 0 0 0 0 0 0 0 0 0 0 0 0 0 0 0 0 0 0 0 0 0 0 0 0 0 0 0 0 0 0 0 0 0 0 0 0 0 0 0"/>
<parameter id="Location.NorthernEuropetoWesternAfrica" value="0 0 0 0 0 0 0 0 0 0 0 0 0 0 0 0 0 0 0 0 0 0 0 0 0 0 0 0 0 0 0 0 0 0 0 0 0 0 0 0 0 0 0 0 0 0 0 0 0 0 0 0 0 0 0 0 0 0 0 0 0 0 0 0 0 0 0 0 0 0 0 0 0 0 0 0 0 0 0 0 0 0 0 0 0 0 0 0 0 0 0 0 0 0 0 0 0 0 0 0 0 0 0 0 0 0 0 0 0 0 0 0 0 0 0 0 0 0 0 0 0 0 0 0 0 0 0 0 0 0 0 0 0 0 0 0 0 0 1 0 0 0 0 0 0 0 0 0 0 0 0 0 0 0 0 0 0 0 0 0 0 0 0 0 0 0 0 0 0 0 0 0 0 0 0 0 0 0 0 0 0 0 0 0 0 0 0 0 0 0 0 0 0 0 0 0"/>
<parameter id="Location.NorthernEuropetoWesternEurope" value="0 0 0 0 0 0 0 0 0 0 0 0 0 0 0 0 0 0 0 0 0 0 0 0 0 0 0 0 0 0 0 0 0 0 0 0 0 0 0 0 0 0 0 0 0 0 0 0 0 0 0 0 0 0 0 0 0 0 0 0 0 0 0 0 0 0 0 0 0 0 0 0 0 0 0 0 0 0 0 0 0 0 0 0 0 0 0 0 0 0 0 0 0 0 0 0 0 0 0 0 0 0 0 0 0 0 0 0 0 0 0 0 0 0 0 0 0 0 0 0 0 0 0 0 0 0 0 0 0 0 0 0 0 0 0 0 0 0 0 1 0 0 0 0 0 0 0 0 0 0 0 0 0 0 0 0 0 0 0 0 0 0 0 0 0 0 0 0 0 0 0 0 0 0 0 0 0 0 0 0 0 0 0 0 0 0 0 0 0 0 0 0 0 0 0 0"/>
<parameter id="Location.SouthernAfricatoAPAC" value="0 0 0 0 0 0 0 0 0 0 0 0 0 0 0 0 0 0 0 0 0 0 0 0 0 0 0 0 0 0 0 0 0 0 0 0 0 0 0 0 0 0 0 0 0 0 0 0 0 0 0 0 0 0 0 0 0 0 0 0 0 0 0 0 0 0 0 0 0 0 0 0 0 0 0 0 0 0 0 0 0 0 0 0 0 0 0 0 0 0 0 0 0 0 0 0 0 0 0 0 0 0 0 0 0 0 0 0 0 0 0 0 0 0 0 0 0 0 0 0 0 0 0 0 0 0 0 0 0 0 0 0 0 0 0 0 0 0 0 0 1 0 0 0 0 0 0 0 0 0 0 0 0 0 0 0 0 0 0 0 0 0 0 0 0 0 0 0 0 0 0 0 0 0 0 0 0 0 0 0 0 0 0 0 0 0 0 0 0 0 0 0 0 0 0 0"/>
<parameter id="Location.SouthernAfricatoBenelux" value="0 0 0 0 0 0 0 0 0 0 0 0 0 0 0 0 0 0 0 0 0 0 0 0 0 0 0 0 0 0 0 0 0 0 0 0 0 0 0 0 0 0 0 0 0 0 0 0 0 0 0 0 0 0 0 0 0 0 0 0 0 0 0 0 0 0 0 0 0 0 0 0 0 0 0 0 0 0 0 0 0 0 0 0 0 0 0 0 0 0 0 0 0 0 0 0 0 0 0 0 0 0 0 0 0 0 0 0 0 0 0 0 0 0 0 0 0 0 0 0 0 0 0 0 0 0 0 0 0 0 0 0 0 0 0 0 0 0 0 0 0 1 0 0 0 0 0 0 0 0 0 0 0 0 0 0 0 0 0 0 0 0 0 0 0 0 0 0 0 0 0 0 0 0 0 0 0 0 0 0 0 0 0 0 0 0 0 0 0 0 0 0 0 0 0 0"/>
<parameter id="Location.SouthernAfricatoEasternAfrica" value="0 0 0 0 0 0 0 0 0 0 0 0 0 0 0 0 0 0 0 0 0 0 0 0 0 0 0 0 0 0 0 0 0 0 0 0 0 0 0 0 0 0 0 0 0 0 0 0 0 0 0 0 0 0 0 0 0 0 0 0 0 0 0 0 0 0 0 0 0 0 0 0 0 0 0 0 0 0 0 0 0 0 0 0 0 0 0 0 0 0 0 0 0 0 0 0 0 0 0 0 0 0 0 0 0 0 0 0 0 0 0 0 0 0 0 0 0 0 0 0 0 0 0 0 0 0 0 0 0 0 0 0 0 0 0 0 0 0 0 0 0 0 1 0 0 0 0 0 0 0 0 0 0 0 0 0 0 0 0 0 0 0 0 0 0 0 0 0 0 0 0 0 0 0 0 0 0 0 0 0 0 0 0 0 0 0 0 0 0 0 0 0 0 0 0 0"/>
<parameter id="Location.SouthernAfricatoEasternEurope" value="0 0 0 0 0 0 0 0 0 0 0 0 0 0 0 0 0 0 0 0 0 0 0 0 0 0 0 0 0 0 0 0 0 0 0 0 0 0 0 0 0 0 0 0 0 0 0 0 0 0 0 0 0 0 0 0 0 0 0 0 0 0 0 0 0 0 0 0 0 0 0 0 0 0 0 0 0 0 0 0 0 0 0 0 0 0 0 0 0 0 0 0 0 0 0 0 0 0 0 0 0 0 0 0 0 0 0 0 0 0 0 0 0 0 0 0 0 0 0 0 0 0 0 0 0 0 0 0 0 0 0 0 0 0 0 0 0 0 0 0 0 0 0 1 0 0 0 0 0 0 0 0 0 0 0 0 0 0 0 0 0 0 0 0 0 0 0 0 0 0 0 0 0 0 0 0 0 0 0 0 0 0 0 0 0 0 0 0 0 0 0 0 0 0 0 0"/>
<parameter id="Location.SouthernAfricatoFrance" value="0 0 0 0 0 0 0 0 0 0 0 0 0 0 0 0 0 0 0 0 0 0 0 0 0 0 0 0 0 0 0 0 0 0 0 0 0 0 0 0 0 0 0 0 0 0 0 0 0 0 0 0 0 0 0 0 0 0 0 0 0 0 0 0 0 0 0 0 0 0 0 0 0 0 0 0 0 0 0 0 0 0 0 0 0 0 0 0 0 0 0 0 0 0 0 0 0 0 0 0 0 0 0 0 0 0 0 0 0 0 0 0 0 0 0 0 0 0 0 0 0 0 0 0 0 0 0 0 0 0 0 0 0 0 0 0 0 0 0 0 0 0 0 0 1 0 0 0 0 0 0 0 0 0 0 0 0 0 0 0 0 0 0 0 0 0 0 0 0 0 0 0 0 0 0 0 0 0 0 0 0 0 0 0 0 0 0 0 0 0 0 0 0 0 0 0"/>
<parameter id="Location.SouthernAfricatoGermany" value="0 0 0 0 0 0 0 0 0 0 0 0 0 0 0 0 0 0 0 0 0 0 0 0 0 0 0 0 0 0 0 0 0 0 0 0 0 0 0 0 0 0 0 0 0 0 0 0 0 0 0 0 0 0 0 0 0 0 0 0 0 0 0 0 0 0 0 0 0 0 0 0 0 0 0 0 0 0 0 0 0 0 0 0 0 0 0 0 0 0 0 0 0 0 0 0 0 0 0 0 0 0 0 0 0 0 0 0 0 0 0 0 0 0 0 0 0 0 0 0 0 0 0 0 0 0 0 0 0 0 0 0 0 0 0 0 0 0 0 0 0 0 0 0 0 1 0 0 0 0 0 0 0 0 0 0 0 0 0 0 0 0 0 0 0 0 0 0 0 0 0 0 0 0 0 0 0 0 0 0 0 0 0 0 0 0 0 0 0 0 0 0 0 0 0 0"/>
<parameter id="Location.SouthernAfricatoMiddleAfrica" value="0 0 0 0 0 0 0 0 0 0 0 0 0 0 0 0 0 0 0 0 0 0 0 0 0 0 0 0 0 0 0 0 0 0 0 0 0 0 0 0 0 0 0 0 0 0 0 0 0 0 0 0 0 0 0 0 0 0 0 0 0 0 0 0 0 0 0 0 0 0 0 0 0 0 0 0 0 0 0 0 0 0 0 0 0 0 0 0 0 0 0 0 0 0 0 0 0 0 0 0 0 0 0 0 0 0 0 0 0 0 0 0 0 0 0 0 0 0 0 0 0 0 0 0 0 0 0 0 0 0 0 0 0 0 0 0 0 0 0 0 0 0 0 0 0 0 1 0 0 0 0 0 0 0 0 0 0 0 0 0 0 0 0 0 0 0 0 0 0 0 0 0 0 0 0 0 0 0 0 0 0 0 0 0 0 0 0 0 0 0 0 0 0 0 0 0"/>
<parameter id="Location.SouthernAfricatoNorthAmerica" value="0 0 0 0 0 0 0 0 0 0 0 0 0 0 0 0 0 0 0 0 0 0 0 0 0 0 0 0 0 0 0 0 0 0 0 0 0 0 0 0 0 0 0 0 0 0 0 0 0 0 0 0 0 0 0 0 0 0 0 0 0 0 0 0 0 0 0 0 0 0 0 0 0 0 0 0 0 0 0 0 0 0 0 0 0 0 0 0 0 0 0 0 0 0 0 0 0 0 0 0 0 0 0 0 0 0 0 0 0 0 0 0 0 0 0 0 0 0 0 0 0 0 0 0 0 0 0 0 0 0 0 0 0 0 0 0 0 0 0 0 0 0 0 0 0 0 0 1 0 0 0 0 0 0 0 0 0 0 0 0 0 0 0 0 0 0 0 0 0 0 0 0 0 0 0 0 0 0 0 0 0 0 0 0 0 0 0 0 0 0 0 0 0 0 0 0"/>
<parameter id="Location.SouthernAfricatoNorthernAfrica" value="0 0 0 0 0 0 0 0 0 0 0 0 0 0 0 0 0 0 0 0 0 0 0 0 0 0 0 0 0 0 0 0 0 0 0 0 0 0 0 0 0 0 0 0 0 0 0 0 0 0 0 0 0 0 0 0 0 0 0 0 0 0 0 0 0 0 0 0 0 0 0 0 0 0 0 0 0 0 0 0 0 0 0 0 0 0 0 0 0 0 0 0 0 0 0 0 0 0 0 0 0 0 0 0 0 0 0 0 0 0 0 0 0 0 0 0 0 0 0 0 0 0 0 0 0 0 0 0 0 0 0 0 0 0 0 0 0 0 0 0 0 0 0 0 0 0 0 0 1 0 0 0 0 0 0 0 0 0 0 0 0 0 0 0 0 0 0 0 0 0 0 0 0 0 0 0 0 0 0 0 0 0 0 0 0 0 0 0 0 0 0 0 0 0 0 0"/>
<parameter id="Location.SouthernAfricatoNorthernEurope" value="0 0 0 0 0 0 0 0 0 0 0 0 0 0 0 0 0 0 0 0 0 0 0 0 0 0 0 0 0 0 0 0 0 0 0 0 0 0 0 0 0 0 0 0 0 0 0 0 0 0 0 0 0 0 0 0 0 0 0 0 0 0 0 0 0 0 0 0 0 0 0 0 0 0 0 0 0 0 0 0 0 0 0 0 0 0 0 0 0 0 0 0 0 0 0 0 0 0 0 0 0 0 0 0 0 0 0 0 0 0 0 0 0 0 0 0 0 0 0 0 0 0 0 0 0 0 0 0 0 0 0 0 0 0 0 0 0 0 0 0 0 0 0 0 0 0 0 0 0 1 0 0 0 0 0 0 0 0 0 0 0 0 0 0 0 0 0 0 0 0 0 0 0 0 0 0 0 0 0 0 0 0 0 0 0 0 0 0 0 0 0 0 0 0 0 0"/>
<parameter id="Location.SouthernAfricatoSouthernEurope" value="0 0 0 0 0 0 0 0 0 0 0 0 0 0 0 0 0 0 0 0 0 0 0 0 0 0 0 0 0 0 0 0 0 0 0 0 0 0 0 0 0 0 0 0 0 0 0 0 0 0 0 0 0 0 0 0 0 0 0 0 0 0 0 0 0 0 0 0 0 0 0 0 0 0 0 0 0 0 0 0 0 0 0 0 0 0 0 0 0 0 0 0 0 0 0 0 0 0 0 0 0 0 0 0 0 0 0 0 0 0 0 0 0 0 0 0 0 0 0 0 0 0 0 0 0 0 0 0 0 0 0 0 0 0 0 0 0 0 0 0 0 0 0 0 0 0 0 0 0 0 0 1 0 0 0 0 0 0 0 0 0 0 0 0 0 0 0 0 0 0 0 0 0 0 0 0 0 0 0 0 0 0 0 0 0 0 0 0 0 0 0 0 0 0 0 0"/>
<parameter id="Location.SouthernAfricatoWesternAfrica" value="0 0 0 0 0 0 0 0 0 0 0 0 0 0 0 0 0 0 0 0 0 0 0 0 0 0 0 0 0 0 0 0 0 0 0 0 0 0 0 0 0 0 0 0 0 0 0 0 0 0 0 0 0 0 0 0 0 0 0 0 0 0 0 0 0 0 0 0 0 0 0 0 0 0 0 0 0 0 0 0 0 0 0 0 0 0 0 0 0 0 0 0 0 0 0 0 0 0 0 0 0 0 0 0 0 0 0 0 0 0 0 0 0 0 0 0 0 0 0 0 0 0 0 0 0 0 0 0 0 0 0 0 0 0 0 0 0 0 0 0 0 0 0 0 0 0 0 0 0 0 0 0 1 0 0 0 0 0 0 0 0 0 0 0 0 0 0 0 0 0 0 0 0 0 0 0 0 0 0 0 0 0 0 0 0 0 0 0 0 0 0 0 0 0 0 0"/>
<parameter id="Location.SouthernAfricatoWesternEurope" value="0 0 0 0 0 0 0 0 0 0 0 0 0 0 0 0 0 0 0 0 0 0 0 0 0 0 0 0 0 0 0 0 0 0 0 0 0 0 0 0 0 0 0 0 0 0 0 0 0 0 0 0 0 0 0 0 0 0 0 0 0 0 0 0 0 0 0 0 0 0 0 0 0 0 0 0 0 0 0 0 0 0 0 0 0 0 0 0 0 0 0 0 0 0 0 0 0 0 0 0 0 0 0 0 0 0 0 0 0 0 0 0 0 0 0 0 0 0 0 0 0 0 0 0 0 0 0 0 0 0 0 0 0 0 0 0 0 0 0 0 0 0 0 0 0 0 0 0 0 0 0 0 0 1 0 0 0 0 0 0 0 0 0 0 0 0 0 0 0 0 0 0 0 0 0 0 0 0 0 0 0 0 0 0 0 0 0 0 0 0 0 0 0 0 0 0"/>
<parameter id="Location.SouthernEuropetoAPAC" value="0 0 0 0 0 0 0 0 0 0 0 0 0 0 0 0 0 0 0 0 0 0 0 0 0 0 0 0 0 0 0 0 0 0 0 0 0 0 0 0 0 0 0 0 0 0 0 0 0 0 0 0 0 0 0 0 0 0 0 0 0 0 0 0 0 0 0 0 0 0 0 0 0 0 0 0 0 0 0 0 0 0 0 0 0 0 0 0 0 0 0 0 0 0 0 0 0 0 0 0 0 0 0 0 0 0 0 0 0 0 0 0 0 0 0 0 0 0 0 0 0 0 0 0 0 0 0 0 0 0 0 0 0 0 0 0 0 0 0 0 0 0 0 0 0 0 0 0 0 0 0 0 0 0 1 0 0 0 0 0 0 0 0 0 0 0 0 0 0 0 0 0 0 0 0 0 0 0 0 0 0 0 0 0 0 0 0 0 0 0 0 0 0 0 0 0"/>
<parameter id="Location.SouthernEuropetoBenelux" value="0 0 0 0 0 0 0 0 0 0 0 0 0 0 0 0 0 0 0 0 0 0 0 0 0 0 0 0 0 0 0 0 0 0 0 0 0 0 0 0 0 0 0 0 0 0 0 0 0 0 0 0 0 0 0 0 0 0 0 0 0 0 0 0 0 0 0 0 0 0 0 0 0 0 0 0 0 0 0 0 0 0 0 0 0 0 0 0 0 0 0 0 0 0 0 0 0 0 0 0 0 0 0 0 0 0 0 0 0 0 0 0 0 0 0 0 0 0 0 0 0 0 0 0 0 0 0 0 0 0 0 0 0 0 0 0 0 0 0 0 0 0 0 0 0 0 0 0 0 0 0 0 0 0 0 1 0 0 0 0 0 0 0 0 0 0 0 0 0 0 0 0 0 0 0 0 0 0 0 0 0 0 0 0 0 0 0 0 0 0 0 0 0 0 0 0"/>
<parameter id="Location.SouthernEuropetoEasternAfrica" value="0 0 0 0 0 0 0 0 0 0 0 0 0 0 0 0 0 0 0 0 0 0 0 0 0 0 0 0 0 0 0 0 0 0 0 0 0 0 0 0 0 0 0 0 0 0 0 0 0 0 0 0 0 0 0 0 0 0 0 0 0 0 0 0 0 0 0 0 0 0 0 0 0 0 0 0 0 0 0 0 0 0 0 0 0 0 0 0 0 0 0 0 0 0 0 0 0 0 0 0 0 0 0 0 0 0 0 0 0 0 0 0 0 0 0 0 0 0 0 0 0 0 0 0 0 0 0 0 0 0 0 0 0 0 0 0 0 0 0 0 0 0 0 0 0 0 0 0 0 0 0 0 0 0 0 0 1 0 0 0 0 0 0 0 0 0 0 0 0 0 0 0 0 0 0 0 0 0 0 0 0 0 0 0 0 0 0 0 0 0 0 0 0 0 0 0"/>
<parameter id="Location.SouthernEuropetoEasternEurope" value="0 0 0 0 0 0 0 0 0 0 0 0 0 0 0 0 0 0 0 0 0 0 0 0 0 0 0 0 0 0 0 0 0 0 0 0 0 0 0 0 0 0 0 0 0 0 0 0 0 0 0 0 0 0 0 0 0 0 0 0 0 0 0 0 0 0 0 0 0 0 0 0 0 0 0 0 0 0 0 0 0 0 0 0 0 0 0 0 0 0 0 0 0 0 0 0 0 0 0 0 0 0 0 0 0 0 0 0 0 0 0 0 0 0 0 0 0 0 0 0 0 0 0 0 0 0 0 0 0 0 0 0 0 0 0 0 0 0 0 0 0 0 0 0 0 0 0 0 0 0 0 0 0 0 0 0 0 1 0 0 0 0 0 0 0 0 0 0 0 0 0 0 0 0 0 0 0 0 0 0 0 0 0 0 0 0 0 0 0 0 0 0 0 0 0 0"/>
<parameter id="Location.SouthernEuropetoFrance" value="0 0 0 0 0 0 0 0 0 0 0 0 0 0 0 0 0 0 0 0 0 0 0 0 0 0 0 0 0 0 0 0 0 0 0 0 0 0 0 0 0 0 0 0 0 0 0 0 0 0 0 0 0 0 0 0 0 0 0 0 0 0 0 0 0 0 0 0 0 0 0 0 0 0 0 0 0 0 0 0 0 0 0 0 0 0 0 0 0 0 0 0 0 0 0 0 0 0 0 0 0 0 0 0 0 0 0 0 0 0 0 0 0 0 0 0 0 0 0 0 0 0 0 0 0 0 0 0 0 0 0 0 0 0 0 0 0 0 0 0 0 0 0 0 0 0 0 0 0 0 0 0 0 0 0 0 0 0 1 0 0 0 0 0 0 0 0 0 0 0 0 0 0 0 0 0 0 0 0 0 0 0 0 0 0 0 0 0 0 0 0 0 0 0 0 0"/>
<parameter id="Location.SouthernEuropetoGermany" value="0 0 0 0 0 0 0 0 0 0 0 0 0 0 0 0 0 0 0 0 0 0 0 0 0 0 0 0 0 0 0 0 0 0 0 0 0 0 0 0 0 0 0 0 0 0 0 0 0 0 0 0 0 0 0 0 0 0 0 0 0 0 0 0 0 0 0 0 0 0 0 0 0 0 0 0 0 0 0 0 0 0 0 0 0 0 0 0 0 0 0 0 0 0 0 0 0 0 0 0 0 0 0 0 0 0 0 0 0 0 0 0 0 0 0 0 0 0 0 0 0 0 0 0 0 0 0 0 0 0 0 0 0 0 0 0 0 0 0 0 0 0 0 0 0 0 0 0 0 0 0 0 0 0 0 0 0 0 0 1 0 0 0 0 0 0 0 0 0 0 0 0 0 0 0 0 0 0 0 0 0 0 0 0 0 0 0 0 0 0 0 0 0 0 0 0"/>
<parameter id="Location.SouthernEuropetoMiddleAfrica" value="0 0 0 0 0 0 0 0 0 0 0 0 0 0 0 0 0 0 0 0 0 0 0 0 0 0 0 0 0 0 0 0 0 0 0 0 0 0 0 0 0 0 0 0 0 0 0 0 0 0 0 0 0 0 0 0 0 0 0 0 0 0 0 0 0 0 0 0 0 0 0 0 0 0 0 0 0 0 0 0 0 0 0 0 0 0 0 0 0 0 0 0 0 0 0 0 0 0 0 0 0 0 0 0 0 0 0 0 0 0 0 0 0 0 0 0 0 0 0 0 0 0 0 0 0 0 0 0 0 0 0 0 0 0 0 0 0 0 0 0 0 0 0 0 0 0 0 0 0 0 0 0 0 0 0 0 0 0 0 0 1 0 0 0 0 0 0 0 0 0 0 0 0 0 0 0 0 0 0 0 0 0 0 0 0 0 0 0 0 0 0 0 0 0 0 0"/>
<parameter id="Location.SouthernEuropetoNorthAmerica" value="0 0 0 0 0 0 0 0 0 0 0 0 0 0 0 0 0 0 0 0 0 0 0 0 0 0 0 0 0 0 0 0 0 0 0 0 0 0 0 0 0 0 0 0 0 0 0 0 0 0 0 0 0 0 0 0 0 0 0 0 0 0 0 0 0 0 0 0 0 0 0 0 0 0 0 0 0 0 0 0 0 0 0 0 0 0 0 0 0 0 0 0 0 0 0 0 0 0 0 0 0 0 0 0 0 0 0 0 0 0 0 0 0 0 0 0 0 0 0 0 0 0 0 0 0 0 0 0 0 0 0 0 0 0 0 0 0 0 0 0 0 0 0 0 0 0 0 0 0 0 0 0 0 0 0 0 0 0 0 0 0 1 0 0 0 0 0 0 0 0 0 0 0 0 0 0 0 0 0 0 0 0 0 0 0 0 0 0 0 0 0 0 0 0 0 0"/>
<parameter id="Location.SouthernEuropetoNorthernAfrica" value="0 0 0 0 0 0 0 0 0 0 0 0 0 0 0 0 0 0 0 0 0 0 0 0 0 0 0 0 0 0 0 0 0 0 0 0 0 0 0 0 0 0 0 0 0 0 0 0 0 0 0 0 0 0 0 0 0 0 0 0 0 0 0 0 0 0 0 0 0 0 0 0 0 0 0 0 0 0 0 0 0 0 0 0 0 0 0 0 0 0 0 0 0 0 0 0 0 0 0 0 0 0 0 0 0 0 0 0 0 0 0 0 0 0 0 0 0 0 0 0 0 0 0 0 0 0 0 0 0 0 0 0 0 0 0 0 0 0 0 0 0 0 0 0 0 0 0 0 0 0 0 0 0 0 0 0 0 0 0 0 0 0 1 0 0 0 0 0 0 0 0 0 0 0 0 0 0 0 0 0 0 0 0 0 0 0 0 0 0 0 0 0 0 0 0 0"/>
<parameter id="Location.SouthernEuropetoNorthernEurope" value="0 0 0 0 0 0 0 0 0 0 0 0 0 0 0 0 0 0 0 0 0 0 0 0 0 0 0 0 0 0 0 0 0 0 0 0 0 0 0 0 0 0 0 0 0 0 0 0 0 0 0 0 0 0 0 0 0 0 0 0 0 0 0 0 0 0 0 0 0 0 0 0 0 0 0 0 0 0 0 0 0 0 0 0 0 0 0 0 0 0 0 0 0 0 0 0 0 0 0 0 0 0 0 0 0 0 0 0 0 0 0 0 0 0 0 0 0 0 0 0 0 0 0 0 0 0 0 0 0 0 0 0 0 0 0 0 0 0 0 0 0 0 0 0 0 0 0 0 0 0 0 0 0 0 0 0 0 0 0 0 0 0 0 1 0 0 0 0 0 0 0 0 0 0 0 0 0 0 0 0 0 0 0 0 0 0 0 0 0 0 0 0 0 0 0 0"/>
<parameter id="Location.SouthernEuropetoSouthernAfrica" value="0 0 0 0 0 0 0 0 0 0 0 0 0 0 0 0 0 0 0 0 0 0 0 0 0 0 0 0 0 0 0 0 0 0 0 0 0 0 0 0 0 0 0 0 0 0 0 0 0 0 0 0 0 0 0 0 0 0 0 0 0 0 0 0 0 0 0 0 0 0 0 0 0 0 0 0 0 0 0 0 0 0 0 0 0 0 0 0 0 0 0 0 0 0 0 0 0 0 0 0 0 0 0 0 0 0 0 0 0 0 0 0 0 0 0 0 0 0 0 0 0 0 0 0 0 0 0 0 0 0 0 0 0 0 0 0 0 0 0 0 0 0 0 0 0 0 0 0 0 0 0 0 0 0 0 0 0 0 0 0 0 0 0 0 1 0 0 0 0 0 0 0 0 0 0 0 0 0 0 0 0 0 0 0 0 0 0 0 0 0 0 0 0 0 0 0"/>
<parameter id="Location.SouthernEuropetoWesternAfrica" value="0 0 0 0 0 0 0 0 0 0 0 0 0 0 0 0 0 0 0 0 0 0 0 0 0 0 0 0 0 0 0 0 0 0 0 0 0 0 0 0 0 0 0 0 0 0 0 0 0 0 0 0 0 0 0 0 0 0 0 0 0 0 0 0 0 0 0 0 0 0 0 0 0 0 0 0 0 0 0 0 0 0 0 0 0 0 0 0 0 0 0 0 0 0 0 0 0 0 0 0 0 0 0 0 0 0 0 0 0 0 0 0 0 0 0 0 0 0 0 0 0 0 0 0 0 0 0 0 0 0 0 0 0 0 0 0 0 0 0 0 0 0 0 0 0 0 0 0 0 0 0 0 0 0 0 0 0 0 0 0 0 0 0 0 0 0 1 0 0 0 0 0 0 0 0 0 0 0 0 0 0 0 0 0 0 0 0 0 0 0 0 0 0 0 0 0"/>
<parameter id="Location.SouthernEuropetoWesternEurope" value="0 0 0 0 0 0 0 0 0 0 0 0 0 0 0 0 0 0 0 0 0 0 0 0 0 0 0 0 0 0 0 0 0 0 0 0 0 0 0 0 0 0 0 0 0 0 0 0 0 0 0 0 0 0 0 0 0 0 0 0 0 0 0 0 0 0 0 0 0 0 0 0 0 0 0 0 0 0 0 0 0 0 0 0 0 0 0 0 0 0 0 0 0 0 0 0 0 0 0 0 0 0 0 0 0 0 0 0 0 0 0 0 0 0 0 0 0 0 0 0 0 0 0 0 0 0 0 0 0 0 0 0 0 0 0 0 0 0 0 0 0 0 0 0 0 0 0 0 0 0 0 0 0 0 0 0 0 0 0 0 0 0 0 0 0 0 0 1 0 0 0 0 0 0 0 0 0 0 0 0 0 0 0 0 0 0 0 0 0 0 0 0 0 0 0 0"/>
<parameter id="Location.WesternAfricatoAPAC" value="0 0 0 0 0 0 0 0 0 0 0 0 0 0 0 0 0 0 0 0 0 0 0 0 0 0 0 0 0 0 0 0 0 0 0 0 0 0 0 0 0 0 0 0 0 0 0 0 0 0 0 0 0 0 0 0 0 0 0 0 0 0 0 0 0 0 0 0 0 0 0 0 0 0 0 0 0 0 0 0 0 0 0 0 0 0 0 0 0 0 0 0 0 0 0 0 0 0 0 0 0 0 0 0 0 0 0 0 0 0 0 0 0 0 0 0 0 0 0 0 0 0 0 0 0 0 0 0 0 0 0 0 0 0 0 0 0 0 0 0 0 0 0 0 0 0 0 0 0 0 0 0 0 0 0 0 0 0 0 0 0 0 0 0 0 0 0 0 1 0 0 0 0 0 0 0 0 0 0 0 0 0 0 0 0 0 0 0 0 0 0 0 0 0 0 0"/>
<parameter id="Location.WesternAfricatoBenelux" value="0 0 0 0 0 0 0 0 0 0 0 0 0 0 0 0 0 0 0 0 0 0 0 0 0 0 0 0 0 0 0 0 0 0 0 0 0 0 0 0 0 0 0 0 0 0 0 0 0 0 0 0 0 0 0 0 0 0 0 0 0 0 0 0 0 0 0 0 0 0 0 0 0 0 0 0 0 0 0 0 0 0 0 0 0 0 0 0 0 0 0 0 0 0 0 0 0 0 0 0 0 0 0 0 0 0 0 0 0 0 0 0 0 0 0 0 0 0 0 0 0 0 0 0 0 0 0 0 0 0 0 0 0 0 0 0 0 0 0 0 0 0 0 0 0 0 0 0 0 0 0 0 0 0 0 0 0 0 0 0 0 0 0 0 0 0 0 0 0 1 0 0 0 0 0 0 0 0 0 0 0 0 0 0 0 0 0 0 0 0 0 0 0 0 0 0"/>
<parameter id="Location.WesternAfricatoEasternAfrica" value="0 0 0 0 0 0 0 0 0 0 0 0 0 0 0 0 0 0 0 0 0 0 0 0 0 0 0 0 0 0 0 0 0 0 0 0 0 0 0 0 0 0 0 0 0 0 0 0 0 0 0 0 0 0 0 0 0 0 0 0 0 0 0 0 0 0 0 0 0 0 0 0 0 0 0 0 0 0 0 0 0 0 0 0 0 0 0 0 0 0 0 0 0 0 0 0 0 0 0 0 0 0 0 0 0 0 0 0 0 0 0 0 0 0 0 0 0 0 0 0 0 0 0 0 0 0 0 0 0 0 0 0 0 0 0 0 0 0 0 0 0 0 0 0 0 0 0 0 0 0 0 0 0 0 0 0 0 0 0 0 0 0 0 0 0 0 0 0 0 0 1 0 0 0 0 0 0 0 0 0 0 0 0 0 0 0 0 0 0 0 0 0 0 0 0 0"/>
<parameter id="Location.WesternAfricatoEasternEurope" value="0 0 0 0 0 0 0 0 0 0 0 0 0 0 0 0 0 0 0 0 0 0 0 0 0 0 0 0 0 0 0 0 0 0 0 0 0 0 0 0 0 0 0 0 0 0 0 0 0 0 0 0 0 0 0 0 0 0 0 0 0 0 0 0 0 0 0 0 0 0 0 0 0 0 0 0 0 0 0 0 0 0 0 0 0 0 0 0 0 0 0 0 0 0 0 0 0 0 0 0 0 0 0 0 0 0 0 0 0 0 0 0 0 0 0 0 0 0 0 0 0 0 0 0 0 0 0 0 0 0 0 0 0 0 0 0 0 0 0 0 0 0 0 0 0 0 0 0 0 0 0 0 0 0 0 0 0 0 0 0 0 0 0 0 0 0 0 0 0 0 0 1 0 0 0 0 0 0 0 0 0 0 0 0 0 0 0 0 0 0 0 0 0 0 0 0"/>
<parameter id="Location.WesternAfricatoFrance" value="0 0 0 0 0 0 0 0 0 0 0 0 0 0 0 0 0 0 0 0 0 0 0 0 0 0 0 0 0 0 0 0 0 0 0 0 0 0 0 0 0 0 0 0 0 0 0 0 0 0 0 0 0 0 0 0 0 0 0 0 0 0 0 0 0 0 0 0 0 0 0 0 0 0 0 0 0 0 0 0 0 0 0 0 0 0 0 0 0 0 0 0 0 0 0 0 0 0 0 0 0 0 0 0 0 0 0 0 0 0 0 0 0 0 0 0 0 0 0 0 0 0 0 0 0 0 0 0 0 0 0 0 0 0 0 0 0 0 0 0 0 0 0 0 0 0 0 0 0 0 0 0 0 0 0 0 0 0 0 0 0 0 0 0 0 0 0 0 0 0 0 0 1 0 0 0 0 0 0 0 0 0 0 0 0 0 0 0 0 0 0 0 0 0 0 0"/>
<parameter id="Location.WesternAfricatoGermany" value="0 0 0 0 0 0 0 0 0 0 0 0 0 0 0 0 0 0 0 0 0 0 0 0 0 0 0 0 0 0 0 0 0 0 0 0 0 0 0 0 0 0 0 0 0 0 0 0 0 0 0 0 0 0 0 0 0 0 0 0 0 0 0 0 0 0 0 0 0 0 0 0 0 0 0 0 0 0 0 0 0 0 0 0 0 0 0 0 0 0 0 0 0 0 0 0 0 0 0 0 0 0 0 0 0 0 0 0 0 0 0 0 0 0 0 0 0 0 0 0 0 0 0 0 0 0 0 0 0 0 0 0 0 0 0 0 0 0 0 0 0 0 0 0 0 0 0 0 0 0 0 0 0 0 0 0 0 0 0 0 0 0 0 0 0 0 0 0 0 0 0 0 0 1 0 0 0 0 0 0 0 0 0 0 0 0 0 0 0 0 0 0 0 0 0 0"/>
<parameter id="Location.WesternAfricatoMiddleAfrica" value="0 0 0 0 0 0 0 0 0 0 0 0 0 0 0 0 0 0 0 0 0 0 0 0 0 0 0 0 0 0 0 0 0 0 0 0 0 0 0 0 0 0 0 0 0 0 0 0 0 0 0 0 0 0 0 0 0 0 0 0 0 0 0 0 0 0 0 0 0 0 0 0 0 0 0 0 0 0 0 0 0 0 0 0 0 0 0 0 0 0 0 0 0 0 0 0 0 0 0 0 0 0 0 0 0 0 0 0 0 0 0 0 0 0 0 0 0 0 0 0 0 0 0 0 0 0 0 0 0 0 0 0 0 0 0 0 0 0 0 0 0 0 0 0 0 0 0 0 0 0 0 0 0 0 0 0 0 0 0 0 0 0 0 0 0 0 0 0 0 0 0 0 0 0 1 0 0 0 0 0 0 0 0 0 0 0 0 0 0 0 0 0 0 0 0 0"/>
<parameter id="Location.WesternAfricatoNorthAmerica" value="0 0 0 0 0 0 0 0 0 0 0 0 0 0 0 0 0 0 0 0 0 0 0 0 0 0 0 0 0 0 0 0 0 0 0 0 0 0 0 0 0 0 0 0 0 0 0 0 0 0 0 0 0 0 0 0 0 0 0 0 0 0 0 0 0 0 0 0 0 0 0 0 0 0 0 0 0 0 0 0 0 0 0 0 0 0 0 0 0 0 0 0 0 0 0 0 0 0 0 0 0 0 0 0 0 0 0 0 0 0 0 0 0 0 0 0 0 0 0 0 0 0 0 0 0 0 0 0 0 0 0 0 0 0 0 0 0 0 0 0 0 0 0 0 0 0 0 0 0 0 0 0 0 0 0 0 0 0 0 0 0 0 0 0 0 0 0 0 0 0 0 0 0 0 0 1 0 0 0 0 0 0 0 0 0 0 0 0 0 0 0 0 0 0 0 0"/>
<parameter id="Location.WesternAfricatoNorthernAfrica" value="0 0 0 0 0 0 0 0 0 0 0 0 0 0 0 0 0 0 0 0 0 0 0 0 0 0 0 0 0 0 0 0 0 0 0 0 0 0 0 0 0 0 0 0 0 0 0 0 0 0 0 0 0 0 0 0 0 0 0 0 0 0 0 0 0 0 0 0 0 0 0 0 0 0 0 0 0 0 0 0 0 0 0 0 0 0 0 0 0 0 0 0 0 0 0 0 0 0 0 0 0 0 0 0 0 0 0 0 0 0 0 0 0 0 0 0 0 0 0 0 0 0 0 0 0 0 0 0 0 0 0 0 0 0 0 0 0 0 0 0 0 0 0 0 0 0 0 0 0 0 0 0 0 0 0 0 0 0 0 0 0 0 0 0 0 0 0 0 0 0 0 0 0 0 0 0 1 0 0 0 0 0 0 0 0 0 0 0 0 0 0 0 0 0 0 0"/>
<parameter id="Location.WesternAfricatoNorthernEurope" value="0 0 0 0 0 0 0 0 0 0 0 0 0 0 0 0 0 0 0 0 0 0 0 0 0 0 0 0 0 0 0 0 0 0 0 0 0 0 0 0 0 0 0 0 0 0 0 0 0 0 0 0 0 0 0 0 0 0 0 0 0 0 0 0 0 0 0 0 0 0 0 0 0 0 0 0 0 0 0 0 0 0 0 0 0 0 0 0 0 0 0 0 0 0 0 0 0 0 0 0 0 0 0 0 0 0 0 0 0 0 0 0 0 0 0 0 0 0 0 0 0 0 0 0 0 0 0 0 0 0 0 0 0 0 0 0 0 0 0 0 0 0 0 0 0 0 0 0 0 0 0 0 0 0 0 0 0 0 0 0 0 0 0 0 0 0 0 0 0 0 0 0 0 0 0 0 0 1 0 0 0 0 0 0 0 0 0 0 0 0 0 0 0 0 0 0"/>
<parameter id="Location.WesternAfricatoSouthernAfrica" value="0 0 0 0 0 0 0 0 0 0 0 0 0 0 0 0 0 0 0 0 0 0 0 0 0 0 0 0 0 0 0 0 0 0 0 0 0 0 0 0 0 0 0 0 0 0 0 0 0 0 0 0 0 0 0 0 0 0 0 0 0 0 0 0 0 0 0 0 0 0 0 0 0 0 0 0 0 0 0 0 0 0 0 0 0 0 0 0 0 0 0 0 0 0 0 0 0 0 0 0 0 0 0 0 0 0 0 0 0 0 0 0 0 0 0 0 0 0 0 0 0 0 0 0 0 0 0 0 0 0 0 0 0 0 0 0 0 0 0 0 0 0 0 0 0 0 0 0 0 0 0 0 0 0 0 0 0 0 0 0 0 0 0 0 0 0 0 0 0 0 0 0 0 0 0 0 0 0 1 0 0 0 0 0 0 0 0 0 0 0 0 0 0 0 0 0"/>
<parameter id="Location.WesternAfricatoSouthernEurope" value="0 0 0 0 0 0 0 0 0 0 0 0 0 0 0 0 0 0 0 0 0 0 0 0 0 0 0 0 0 0 0 0 0 0 0 0 0 0 0 0 0 0 0 0 0 0 0 0 0 0 0 0 0 0 0 0 0 0 0 0 0 0 0 0 0 0 0 0 0 0 0 0 0 0 0 0 0 0 0 0 0 0 0 0 0 0 0 0 0 0 0 0 0 0 0 0 0 0 0 0 0 0 0 0 0 0 0 0 0 0 0 0 0 0 0 0 0 0 0 0 0 0 0 0 0 0 0 0 0 0 0 0 0 0 0 0 0 0 0 0 0 0 0 0 0 0 0 0 0 0 0 0 0 0 0 0 0 0 0 0 0 0 0 0 0 0 0 0 0 0 0 0 0 0 0 0 0 0 0 1 0 0 0 0 0 0 0 0 0 0 0 0 0 0 0 0"/>
<parameter id="Location.WesternAfricatoWesternEurope" value="0 0 0 0 0 0 0 0 0 0 0 0 0 0 0 0 0 0 0 0 0 0 0 0 0 0 0 0 0 0 0 0 0 0 0 0 0 0 0 0 0 0 0 0 0 0 0 0 0 0 0 0 0 0 0 0 0 0 0 0 0 0 0 0 0 0 0 0 0 0 0 0 0 0 0 0 0 0 0 0 0 0 0 0 0 0 0 0 0 0 0 0 0 0 0 0 0 0 0 0 0 0 0 0 0 0 0 0 0 0 0 0 0 0 0 0 0 0 0 0 0 0 0 0 0 0 0 0 0 0 0 0 0 0 0 0 0 0 0 0 0 0 0 0 0 0 0 0 0 0 0 0 0 0 0 0 0 0 0 0 0 0 0 0 0 0 0 0 0 0 0 0 0 0 0 0 0 0 0 0 0 1 0 0 0 0 0 0 0 0 0 0 0 0 0 0"/>
<parameter id="Location.WesternEuropetoAPAC" value="0 0 0 0 0 0 0 0 0 0 0 0 0 0 0 0 0 0 0 0 0 0 0 0 0 0 0 0 0 0 0 0 0 0 0 0 0 0 0 0 0 0 0 0 0 0 0 0 0 0 0 0 0 0 0 0 0 0 0 0 0 0 0 0 0 0 0 0 0 0 0 0 0 0 0 0 0 0 0 0 0 0 0 0 0 0 0 0 0 0 0 0 0 0 0 0 0 0 0 0 0 0 0 0 0 0 0 0 0 0 0 0 0 0 0 0 0 0 0 0 0 0 0 0 0 0 0 0 0 0 0 0 0 0 0 0 0 0 0 0 0 0 0 0 0 0 0 0 0 0 0 0 0 0 0 0 0 0 0 0 0 0 0 0 0 0 0 0 0 0 0 0 0 0 0 0 0 0 0 0 0 0 1 0 0 0 0 0 0 0 0 0 0 0 0 0"/>
<parameter id="Location.WesternEuropetoBenelux" value="0 0 0 0 0 0 0 0 0 0 0 0 0 0 0 0 0 0 0 0 0 0 0 0 0 0 0 0 0 0 0 0 0 0 0 0 0 0 0 0 0 0 0 0 0 0 0 0 0 0 0 0 0 0 0 0 0 0 0 0 0 0 0 0 0 0 0 0 0 0 0 0 0 0 0 0 0 0 0 0 0 0 0 0 0 0 0 0 0 0 0 0 0 0 0 0 0 0 0 0 0 0 0 0 0 0 0 0 0 0 0 0 0 0 0 0 0 0 0 0 0 0 0 0 0 0 0 0 0 0 0 0 0 0 0 0 0 0 0 0 0 0 0 0 0 0 0 0 0 0 0 0 0 0 0 0 0 0 0 0 0 0 0 0 0 0 0 0 0 0 0 0 0 0 0 0 0 0 0 0 0 0 0 1 0 0 0 0 0 0 0 0 0 0 0 0"/>
<parameter id="Location.WesternEuropetoEasternAfrica" value="0 0 0 0 0 0 0 0 0 0 0 0 0 0 0 0 0 0 0 0 0 0 0 0 0 0 0 0 0 0 0 0 0 0 0 0 0 0 0 0 0 0 0 0 0 0 0 0 0 0 0 0 0 0 0 0 0 0 0 0 0 0 0 0 0 0 0 0 0 0 0 0 0 0 0 0 0 0 0 0 0 0 0 0 0 0 0 0 0 0 0 0 0 0 0 0 0 0 0 0 0 0 0 0 0 0 0 0 0 0 0 0 0 0 0 0 0 0 0 0 0 0 0 0 0 0 0 0 0 0 0 0 0 0 0 0 0 0 0 0 0 0 0 0 0 0 0 0 0 0 0 0 0 0 0 0 0 0 0 0 0 0 0 0 0 0 0 0 0 0 0 0 0 0 0 0 0 0 0 0 0 0 0 0 1 0 0 0 0 0 0 0 0 0 0 0"/>
<parameter id="Location.WesternEuropetoEasternEurope" value="0 0 0 0 0 0 0 0 0 0 0 0 0 0 0 0 0 0 0 0 0 0 0 0 0 0 0 0 0 0 0 0 0 0 0 0 0 0 0 0 0 0 0 0 0 0 0 0 0 0 0 0 0 0 0 0 0 0 0 0 0 0 0 0 0 0 0 0 0 0 0 0 0 0 0 0 0 0 0 0 0 0 0 0 0 0 0 0 0 0 0 0 0 0 0 0 0 0 0 0 0 0 0 0 0 0 0 0 0 0 0 0 0 0 0 0 0 0 0 0 0 0 0 0 0 0 0 0 0 0 0 0 0 0 0 0 0 0 0 0 0 0 0 0 0 0 0 0 0 0 0 0 0 0 0 0 0 0 0 0 0 0 0 0 0 0 0 0 0 0 0 0 0 0 0 0 0 0 0 0 0 0 0 0 0 1 0 0 0 0 0 0 0 0 0 0"/>
<parameter id="Location.WesternEuropetoFrance" value="0 0 0 0 0 0 0 0 0 0 0 0 0 0 0 0 0 0 0 0 0 0 0 0 0 0 0 0 0 0 0 0 0 0 0 0 0 0 0 0 0 0 0 0 0 0 0 0 0 0 0 0 0 0 0 0 0 0 0 0 0 0 0 0 0 0 0 0 0 0 0 0 0 0 0 0 0 0 0 0 0 0 0 0 0 0 0 0 0 0 0 0 0 0 0 0 0 0 0 0 0 0 0 0 0 0 0 0 0 0 0 0 0 0 0 0 0 0 0 0 0 0 0 0 0 0 0 0 0 0 0 0 0 0 0 0 0 0 0 0 0 0 0 0 0 0 0 0 0 0 0 0 0 0 0 0 0 0 0 0 0 0 0 0 0 0 0 0 0 0 0 0 0 0 0 0 0 0 0 0 0 0 0 0 0 0 1 0 0 0 0 0 0 0 0 0"/>
<parameter id="Location.WesternEuropetoGermany" value="0 0 0 0 0 0 0 0 0 0 0 0 0 0 0 0 0 0 0 0 0 0 0 0 0 0 0 0 0 0 0 0 0 0 0 0 0 0 0 0 0 0 0 0 0 0 0 0 0 0 0 0 0 0 0 0 0 0 0 0 0 0 0 0 0 0 0 0 0 0 0 0 0 0 0 0 0 0 0 0 0 0 0 0 0 0 0 0 0 0 0 0 0 0 0 0 0 0 0 0 0 0 0 0 0 0 0 0 0 0 0 0 0 0 0 0 0 0 0 0 0 0 0 0 0 0 0 0 0 0 0 0 0 0 0 0 0 0 0 0 0 0 0 0 0 0 0 0 0 0 0 0 0 0 0 0 0 0 0 0 0 0 0 0 0 0 0 0 0 0 0 0 0 0 0 0 0 0 0 0 0 0 0 0 0 0 0 1 0 0 0 0 0 0 0 0"/>
<parameter id="Location.WesternEuropetoMiddleAfrica" value="0 0 0 0 0 0 0 0 0 0 0 0 0 0 0 0 0 0 0 0 0 0 0 0 0 0 0 0 0 0 0 0 0 0 0 0 0 0 0 0 0 0 0 0 0 0 0 0 0 0 0 0 0 0 0 0 0 0 0 0 0 0 0 0 0 0 0 0 0 0 0 0 0 0 0 0 0 0 0 0 0 0 0 0 0 0 0 0 0 0 0 0 0 0 0 0 0 0 0 0 0 0 0 0 0 0 0 0 0 0 0 0 0 0 0 0 0 0 0 0 0 0 0 0 0 0 0 0 0 0 0 0 0 0 0 0 0 0 0 0 0 0 0 0 0 0 0 0 0 0 0 0 0 0 0 0 0 0 0 0 0 0 0 0 0 0 0 0 0 0 0 0 0 0 0 0 0 0 0 0 0 0 0 0 0 0 0 0 1 0 0 0 0 0 0 0"/>
<parameter id="Location.WesternEuropetoNorthAmerica" value="0 0 0 0 0 0 0 0 0 0 0 0 0 0 0 0 0 0 0 0 0 0 0 0 0 0 0 0 0 0 0 0 0 0 0 0 0 0 0 0 0 0 0 0 0 0 0 0 0 0 0 0 0 0 0 0 0 0 0 0 0 0 0 0 0 0 0 0 0 0 0 0 0 0 0 0 0 0 0 0 0 0 0 0 0 0 0 0 0 0 0 0 0 0 0 0 0 0 0 0 0 0 0 0 0 0 0 0 0 0 0 0 0 0 0 0 0 0 0 0 0 0 0 0 0 0 0 0 0 0 0 0 0 0 0 0 0 0 0 0 0 0 0 0 0 0 0 0 0 0 0 0 0 0 0 0 0 0 0 0 0 0 0 0 0 0 0 0 0 0 0 0 0 0 0 0 0 0 0 0 0 0 0 0 0 0 0 0 0 1 0 0 0 0 0 0"/>
<parameter id="Location.WesternEuropetoNorthernAfrica" value="0 0 0 0 0 0 0 0 0 0 0 0 0 0 0 0 0 0 0 0 0 0 0 0 0 0 0 0 0 0 0 0 0 0 0 0 0 0 0 0 0 0 0 0 0 0 0 0 0 0 0 0 0 0 0 0 0 0 0 0 0 0 0 0 0 0 0 0 0 0 0 0 0 0 0 0 0 0 0 0 0 0 0 0 0 0 0 0 0 0 0 0 0 0 0 0 0 0 0 0 0 0 0 0 0 0 0 0 0 0 0 0 0 0 0 0 0 0 0 0 0 0 0 0 0 0 0 0 0 0 0 0 0 0 0 0 0 0 0 0 0 0 0 0 0 0 0 0 0 0 0 0 0 0 0 0 0 0 0 0 0 0 0 0 0 0 0 0 0 0 0 0 0 0 0 0 0 0 0 0 0 0 0 0 0 0 0 0 0 0 1 0 0 0 0 0"/>
<parameter id="Location.WesternEuropetoNorthernEurope" value="0 0 0 0 0 0 0 0 0 0 0 0 0 0 0 0 0 0 0 0 0 0 0 0 0 0 0 0 0 0 0 0 0 0 0 0 0 0 0 0 0 0 0 0 0 0 0 0 0 0 0 0 0 0 0 0 0 0 0 0 0 0 0 0 0 0 0 0 0 0 0 0 0 0 0 0 0 0 0 0 0 0 0 0 0 0 0 0 0 0 0 0 0 0 0 0 0 0 0 0 0 0 0 0 0 0 0 0 0 0 0 0 0 0 0 0 0 0 0 0 0 0 0 0 0 0 0 0 0 0 0 0 0 0 0 0 0 0 0 0 0 0 0 0 0 0 0 0 0 0 0 0 0 0 0 0 0 0 0 0 0 0 0 0 0 0 0 0 0 0 0 0 0 0 0 0 0 0 0 0 0 0 0 0 0 0 0 0 0 0 0 1 0 0 0 0"/>
<parameter id="Location.WesternEuropetoSouthernAfrica" value="0 0 0 0 0 0 0 0 0 0 0 0 0 0 0 0 0 0 0 0 0 0 0 0 0 0 0 0 0 0 0 0 0 0 0 0 0 0 0 0 0 0 0 0 0 0 0 0 0 0 0 0 0 0 0 0 0 0 0 0 0 0 0 0 0 0 0 0 0 0 0 0 0 0 0 0 0 0 0 0 0 0 0 0 0 0 0 0 0 0 0 0 0 0 0 0 0 0 0 0 0 0 0 0 0 0 0 0 0 0 0 0 0 0 0 0 0 0 0 0 0 0 0 0 0 0 0 0 0 0 0 0 0 0 0 0 0 0 0 0 0 0 0 0 0 0 0 0 0 0 0 0 0 0 0 0 0 0 0 0 0 0 0 0 0 0 0 0 0 0 0 0 0 0 0 0 0 0 0 0 0 0 0 0 0 0 0 0 0 0 0 0 1 0 0 0"/>
<parameter id="Location.WesternEuropetoSouthernEurope" value="0 0 0 0 0 0 0 0 0 0 0 0 0 0 0 0 0 0 0 0 0 0 0 0 0 0 0 0 0 0 0 0 0 0 0 0 0 0 0 0 0 0 0 0 0 0 0 0 0 0 0 0 0 0 0 0 0 0 0 0 0 0 0 0 0 0 0 0 0 0 0 0 0 0 0 0 0 0 0 0 0 0 0 0 0 0 0 0 0 0 0 0 0 0 0 0 0 0 0 0 0 0 0 0 0 0 0 0 0 0 0 0 0 0 0 0 0 0 0 0 0 0 0 0 0 0 0 0 0 0 0 0 0 0 0 0 0 0 0 0 0 0 0 0 0 0 0 0 0 0 0 0 0 0 0 0 0 0 0 0 0 0 0 0 0 0 0 0 0 0 0 0 0 0 0 0 0 0 0 0 0 0 0 0 0 0 0 0 0 0 0 0 0 1 0 0"/>
<parameter id="Location.WesternEuropetoWesternAfrica" value="0 0 0 0 0 0 0 0 0 0 0 0 0 0 0 0 0 0 0 0 0 0 0 0 0 0 0 0 0 0 0 0 0 0 0 0 0 0 0 0 0 0 0 0 0 0 0 0 0 0 0 0 0 0 0 0 0 0 0 0 0 0 0 0 0 0 0 0 0 0 0 0 0 0 0 0 0 0 0 0 0 0 0 0 0 0 0 0 0 0 0 0 0 0 0 0 0 0 0 0 0 0 0 0 0 0 0 0 0 0 0 0 0 0 0 0 0 0 0 0 0 0 0 0 0 0 0 0 0 0 0 0 0 0 0 0 0 0 0 0 0 0 0 0 0 0 0 0 0 0 0 0 0 0 0 0 0 0 0 0 0 0 0 0 0 0 0 0 0 0 0 0 0 0 0 0 0 0 0 0 0 0 0 0 0 0 0 0 0 0 0 0 0 0 1 0"/>
    
<!-- END Ancestral state reconstruction                                      -->
  </markovJumpsTreeLikelihood>
  
<!-- END Discrete Traits Model                                               -->
  
<!-- Define operators                                                        -->
  <operators id="operators" optimizationSchedule="log">
    <deltaExchange delta="0.01" weight="1">
      <parameter idref="gtr.rates"/>
    </deltaExchange>
    <deltaExchange delta="0.01" weight="1">
      <parameter idref="frequencies"/>
    </deltaExchange>
    <scaleOperator scaleFactor="0.75" weight="1">
      <parameter idref="alpha"/>
    </scaleOperator>
    <scaleOperator scaleFactor="0.75" weight="3">
      <parameter idref="default.ucld.mean"/>
    </scaleOperator>
    <scaleOperator scaleFactor="0.75" weight="3">
      <parameter idref="default.ucld.stdev"/>
    </scaleOperator>
    <upDownOperator scaleFactor="0.75" weight="3">
      <up>
        <parameter idref="treeModel.allInternalNodeHeights"/>
      </up>
      <down>
        <parameter idref="default.ucld.mean"/>
      </down>
    </upDownOperator>
    <swapOperator size="1" weight="10" autoOptimize="false">
      <parameter idref="default.branchRates.categories"/>
    </swapOperator>
    <uniformIntegerOperator weight="10">
      <parameter idref="default.branchRates.categories"/>
    </uniformIntegerOperator>
    <scaleOperator scaleFactor="0.75" weight="3">
      <parameter idref="region.clock.rate"/>
    </scaleOperator>
    <upDownOperator scaleFactor="0.75" weight="3">
      <up>
        <parameter idref="treeModel.allInternalNodeHeights"/>
      </up>
      <down>
        <parameter idref="region.clock.rate"/>
      </down>
    </upDownOperator>
    <subtreeSlide size="1.0" gaussian="true" weight="30">
      <treeModel idref="treeModel"/>
    </subtreeSlide>
    <narrowExchange weight="30">
      <treeModel idref="treeModel"/>
    </narrowExchange>
    <wideExchange weight="3">
      <treeModel idref="treeModel"/>
    </wideExchange>
    <wilsonBalding weight="3">
      <treeModel idref="treeModel"/>
    </wilsonBalding>
    <scaleOperator scaleFactor="0.75" weight="3">
      <parameter idref="treeModel.rootHeight"/>
    </scaleOperator>
    <uniformOperator weight="30">
      <parameter idref="treeModel.internalNodeHeights"/>
    </uniformOperator>
    
<!--		
		<gmrfGridBlockUpdateOperator scaleFactor="1.0" weight="2">
			<gmrfSkyrideLikelihood idref="skygrid"/>
		</gmrfGridBlockUpdateOperator>
		<scaleOperator scaleFactor="0.95" weight="1">
			<parameter idref="skygrid.precision"/>
		</scaleOperator>
-->
    <hamiltonianMonteCarloOperator weight="3" nSteps="50" stepSize="1E-2" mode="vanilla" autoOptimize="true" gradientCheckCount="0" gradientCheckTolerance="1E-1" preconditioning="none" preconditioningUpdateFrequency="100">
      <compoundGradient idref="full.skygrid.gradient"/>
      <compoundParameter idref="skygrid.parameters"/>
      <signTransform start="1" end="1">
        <compoundParameter idref="skygrid.parameters"/>
      </signTransform>
    </hamiltonianMonteCarloOperator>
    <scaleOperator scaleFactor="0.75" weight="15" scaleAllIndependently="true">
      <parameter idref="region.rates"/>
    </scaleOperator>
    <bitFlipOperator weight="7">
      <parameter idref="region.indicators"/>
    </bitFlipOperator>
    <deltaExchange delta="0.75" weight="1">
      <parameter idref="region.root.frequencies"/>
    </deltaExchange>
    <scaleOPerator scaleFactor="0.75" weight="0.05">
      <parameter idref="time1"/>
    </scaleOPerator>
    <scaleOPerator scaleFactor="0.75" weight="0.05">
      <parameter idref="time2"/>
    </scaleOPerator>
    <scaleOPerator scaleFactor="0.75" weight="0.05">
      <parameter idref="time3"/>
    </scaleOPerator>
    <scaleOPerator scaleFactor="0.75" weight="0.05">
      <parameter idref="time4"/>
    </scaleOPerator>
    <scaleOPerator scaleFactor="0.75" weight="0.05">
      <parameter idref="time5"/>
    </scaleOPerator>
    <scaleOPerator scaleFactor="0.75" weight="0.05">
      <parameter idref="time6"/>
    </scaleOPerator>
    <scaleOPerator scaleFactor="0.75" weight="0.05">
      <parameter idref="time7"/>
    </scaleOPerator>
    <scaleOPerator scaleFactor="0.75" weight="0.05">
      <parameter idref="time8"/>
    </scaleOPerator>
    <scaleOPerator scaleFactor="0.75" weight="0.05">
      <parameter idref="time9"/>
    </scaleOPerator>
    <scaleOPerator scaleFactor="0.75" weight="0.05">
      <parameter idref="time10"/>
    </scaleOPerator>
    <scaleOPerator scaleFactor="0.75" weight="0.05">
      <parameter idref="time11"/>
    </scaleOPerator>
    <scaleOPerator scaleFactor="0.75" weight="0.05">
      <parameter idref="time12"/>
    </scaleOPerator>
  </operators>
  
<!-- Define MCMC                                                             -->
  <mcmc id="mcmc" chainLength="40000000" autoOptimize="true" operatorAnalysis="A27_region_rep3.ops">
    <joint id="joint">
      <prior id="prior">
        <dirichletPrior alpha="1.0" sumsTo="6.0">
          <parameter idref="gtr.rates"/>
        </dirichletPrior>
        <dirichletPrior alpha="1.0" sumsTo="1.0">
          <parameter idref="frequencies"/>
        </dirichletPrior>
        <exponentialPrior mean="0.5" offset="0.0">
          <parameter idref="alpha"/>
        </exponentialPrior>
        <ctmcScalePrior>
          <ctmcScale>
            <parameter idref="default.ucld.mean"/>
          </ctmcScale>
          <treeModel idref="treeModel"/>
        </ctmcScalePrior>
        <exponentialPrior mean="0.3333333333333333" offset="0.0">
          <parameter idref="default.ucld.stdev"/>
        </exponentialPrior>
        <ctmcScalePrior>
          <ctmcScale>
            <parameter idref="region.clock.rate"/>
          </ctmcScale>
          <treeModel idref="treeModel"/>
        </ctmcScalePrior>
        <gammaPrior shape="0.001" scale="1000.0" offset="0.0">
          <parameter idref="skygrid.precision"/>
        </gammaPrior>
        <poissonPrior mean="13.0" offset="0.0">
          <statistic idref="region.nonZeroRates"/>
        </poissonPrior>
        <uniformPrior lower="0.0" upper="1.0">
          <parameter idref="region.frequencies"/>
        </uniformPrior>
        <cachedPrior>
          <gammaPrior shape="1.0" scale="1.0" offset="0.0">
            <parameter idref="region.rates"/>
          </gammaPrior>
          <parameter idref="region.rates"/>
        </cachedPrior>
        <uniformPrior lower="0.0" upper="1.0">
          <parameter idref="region.root.frequencies"/>
        </uniformPrior>
        <gmrfSkyGridLikelihood idref="skygrid"/>
        <discretizedBranchRates idref="default.branchRates"/>
        <strictClockBranchRates idref="region.branchRates"/>
        
<!-- START Discrete Traits Model                                             -->
        <generalSubstitutionModel idref="region.model"/>
        
<!-- END Discrete Traits Model                                               -->
        <normalPrior mean="0.0273972603" stdev="0.0082191781">
          <parameter idref="time1"/>
        </normalPrior>
        <normalPrior mean="0.0273972603" stdev="0.0082191781">
          <parameter idref="time2"/>
        </normalPrior>
        <normalPrior mean="0.0273972603" stdev="0.0082191781">
          <parameter idref="time3"/>
        </normalPrior>
        <normalPrior mean="0.0273972603" stdev="0.0082191781">
          <parameter idref="time4"/>
        </normalPrior>
        <normalPrior mean="0.0273972603" stdev="0.0082191781">
          <parameter idref="time5"/>
        </normalPrior>
        <normalPrior mean="0.0273972603" stdev="0.0082191781">
          <parameter idref="time6"/>
        </normalPrior>
        <normalPrior mean="0.0273972603" stdev="0.0082191781">
          <parameter idref="time7"/>
        </normalPrior>
        <normalPrior mean="0.0273972603" stdev="0.0082191781">
          <parameter idref="time8"/>
        </normalPrior>
        <normalPrior mean="0.0273972603" stdev="0.0082191781">
          <parameter idref="time9"/>
        </normalPrior>
        <normalPrior mean="0.0273972603" stdev="0.0082191781">
          <parameter idref="time10"/>
        </normalPrior>
        <normalPrior mean="0.0273972603" stdev="0.0082191781">
          <parameter idref="time11"/>
        </normalPrior>
        <normalPrior mean="0.0273972603" stdev="0.0082191781">
          <parameter idref="time12"/>
        </normalPrior>
      </prior>
      <likelihood id="likelihood">
        <treeDataLikelihood idref="default.treeLikelihood"/>
        
<!-- START Discrete Traits Model                                             -->
        <markovJumpsTreeLikelihood idref="region.treeLikelihood"/>
        
<!-- END Discrete Traits Model                                               -->
      </likelihood>
    </joint>
    <operators idref="operators"/>
    
<!-- write log to screen                                                     -->
    <log id="screenLog" logEvery="1000">
      <column label="Joint" dp="4" width="12">
        <joint idref="joint"/>
      </column>
      <column label="Prior" dp="4" width="12">
        <prior idref="prior"/>
      </column>
      <column label="Likelihood" dp="4" width="12">
        <likelihood idref="likelihood"/>
      </column>
      <column label="age(root)" sf="6" width="12">
        <tmrcaStatistic idref="age(root)"/>
      </column>
      <column label="default.ucld.mean" sf="6" width="12">
        <parameter idref="default.ucld.mean"/>
      </column>
      <column label="region.clock.rate" sf="6" width="12">
        <parameter idref="region.clock.rate"/>
      </column>
      
<!-- START Discrete Traits Model                                             -->
      <column label="region.nonZeroRates" dp="0" width="6">
        <sumStatistic idref="region.nonZeroRates"/>
      </column>
      
<!-- END Discrete Traits Model                                               -->
    </log>
    
<!-- write log to file                                                       -->
    <log id="fileLog" logEvery="50000" fileName="A27_region_rep3.log" overwrite="false">
      <joint idref="joint"/>
      <prior idref="prior"/>
      <likelihood idref="likelihood"/>
      <parameter idref="treeModel.rootHeight"/>
      <tmrcaStatistic idref="age(root)"/>
      <treeLengthStatistic idref="treeLength"/>
      <parameter idref="skygrid.precision"/>
      <parameter idref="skygrid.logPopSize"/>
      <parameter idref="skygrid.cutOff"/>
      <parameter idref="gtr.rates"/>
      <parameter idref="frequencies"/>
      <parameter idref="alpha"/>
      <parameter idref="default.ucld.mean"/>
      <parameter idref="default.ucld.stdev"/>
      <parameter idref="region.clock.rate"/>
      <rateStatistic idref="default.meanRate"/>
      <rateStatistic idref="default.coefficientOfVariation"/>
      <rateCovarianceStatistic idref="default.covariance"/>
      <rateStatistic idref="region.meanRate"/>
      
<!-- START Ancestral state reconstruction                                    -->
      
<!-- END Ancestral state reconstruction                                      -->
      
<!-- START Discrete Traits Model                                             -->
      <parameter idref="region.rates"/>
      <parameter idref="region.indicators"/>
      <sumStatistic idref="region.nonZeroRates"/>
      
<!-- END Discrete Traits Model                                               -->
      <treeDataLikelihood idref="default.treeLikelihood"/>
      <discretizedBranchRates idref="default.branchRates"/>
      <strictClockBranchRates idref="region.branchRates"/>
      
<!-- START Discrete Traits Model                                             -->
      <markovJumpsTreeLikelihood idref="region.treeLikelihood"/>
      
<!-- END Discrete Traits Model                                               -->
      <gmrfSkyGridLikelihood idref="skygrid"/>
      <parameter idref="time1"/>
      <parameter idref="time2"/>
      <parameter idref="time3"/>
      <parameter idref="time4"/>
      <parameter idref="time5"/>
      <parameter idref="time6"/>
      <parameter idref="time7"/>
      <parameter idref="time8"/>
      <parameter idref="time9"/>
      <parameter idref="time10"/>
      <parameter idref="time11"/>
      <parameter idref="time12"/>
    </log>
    
<!-- START Discrete Traits Model                                             -->
    <log id="A27_region_rep3.regionrateMatrixLog" logEvery="50000" fileName="A27_region_rep3.region.rates.log">
      <parameter idref="region.rates"/>
      <parameter idref="region.indicators"/>
      <sumStatistic idref="region.nonZeroRates"/>
    </log>
    
<!-- END Discrete Traits Model                                               -->
    
<!-- write tree log to file                                                  -->
    <logTree id="treeFileLog" logEvery="50000" nexusFormat="true" fileName="A27_region_rep3.trees" sortTranslationTable="true">
      <trait name="rate" tag="default.rate">
        <ancestralTraitBranchRates idref="anc.default.branchRates"/>
      </trait>
      <trait name="rate" tag="region.rate">
        <strictClockBranchRates idref="region.branchRates"/>
      </trait>
      <joint idref="joint"/>
      
<!-- START Ancestral state reconstruction                                    -->
      <trait name="region.states" tag="region">
        <markovJumpsTreeLikelihood idref="region.treeLikelihood"/>
      </trait>
      
<!-- END Ancestral state reconstruction                                      -->
      <ancestralTraitTreeModel idref="ancestralTraitTreeModel"/>
    </logTree>
    
<!-- START Ancestral state reconstruction                                    -->
    
<!-- write complete history tree log to file                                 -->
<!--
    <logTree logEvery="50000" nexusFormat="true" fileName="A27_region_rep3.region.history.trees" sortTranslationTable="true">
      <markovJumpsTreeLikelihood idref="region.treeLikelihood"/>
      <trait name="region.states" tag="region">
        <markovJumpsTreeLikelihood idref="region.treeLikelihood"/>
      </trait>
      <ancestralTraitTreeModel idref="ancestralTraitTreeModel"/>
    </logTree>
-->
<!-- END Ancestral state reconstruction                                      -->
    
<!-- write non-augmented trees -->
    <logTree logEvery="50000" nexusFormat="true" fileName="noanc_A27_region_rep3.trees" sortTranslationTable="true">
      <treeModel idref="treeModel"/>
      <trait name="rate" tag="default.rate">
        <discretizedBranchRates idref="default.branchRates"/>
      </trait>
      <trait name="rate" tag="region.rate">
        <strictClockBranchRates idref="region.branchRates"/>
      </trait>
      <joint idref="joint"/>
    </logTree>
  </mcmc>
  <report>
    <property name="timer">
      <mcmc idref="mcmc"/>
    </property>
  </report>
</beast>
