# Supplementary material for: Antibody escape and global spread of SARS-CoV-2 lineage A.27
Source: Nat Commun. 2022 Mar 3;13:1152. doi: 10.1038/s41467-022-28766-y (PMC8894356; doi:10.1038/s41467-022-28766-y)
Supplement: Supplementary file 4 — Supplementary Data 1 [file 41467_2022_28766_MOESM4_ESM.zip › Extended files/A27_xmls/A27_rep4.xml]

<!-- Generated by BEAUTi v1.10.5 Prerelease #23570d1                         -->

<!--       by Alexei J. Drummond, Andrew Rambaut and Marc A. Suchard         -->

<!--       Department of Computer Science, University of Auckland and        -->

<!--       Institute of Evolutionary Biology, University of Edinburgh        -->

<!--       David Geffen School of Medicine, University of California, Los Angeles-->

<!--       http://beast.community/                                           -->
<beast version="1.10.5">
  
<!-- The list of taxa to be analysed (can also include dates/ages).          -->
  
<!-- ntax=562                                                                -->
  <taxa id="taxa">
    <taxon id="hCoV-19/England/CAMC-1263516/2021|EPI_ISL_1018852|2021-02-10|NorthernEurope">
      <date value="2021.109589041096" direction="forwards" units="years"/>
      <attr name="region">
				NorthernEurope
			</attr>
    </taxon>
    <taxon id="hCoV-19/Rwanda/NRLNAT1088/2020|EPI_ISL_1020288|2020-12-17|EasternAfrica">
      <date value="2020.9590163934427" direction="forwards" units="years"/>
      <attr name="region">
				EasternAfrica
			</attr>
    </taxon>
    <taxon id="hCoV-19/Slovenia/68981/2021|EPI_ISL_1063496|2021-02-07|EasternEurope">
      <date value="2021.1013698630136" direction="forwards" units="years"/>
      <attr name="region">
				EasternEurope
			</attr>
    </taxon>
    <taxon id="hCoV-19/Slovenia/65006/2021|EPI_ISL_1063521|2021-02-04|EasternEurope">
      <date value="2021.0931506849315" direction="forwards" units="years"/>
      <attr name="region">
				EasternEurope
			</attr>
    </taxon>
    <taxon id="hCoV-19/Slovenia/65882/2021|EPI_ISL_1063522|2021-02-05|EasternEurope">
      <date value="2021.0958904109589" direction="forwards" units="years"/>
      <attr name="region">
				EasternEurope
			</attr>
    </taxon>
    <taxon id="hCoV-19/Turkey/HSGM-D378/2021|EPI_ISL_1063988|2021-02-08|SouthernEurope">
      <date value="2021.1041095890412" direction="forwards" units="years"/>
      <attr name="region">
				SouthernEurope
			</attr>
    </taxon>
    <taxon id="hCoV-19/Turkey/HSGM-D379/2021|EPI_ISL_1063989|2021-02-08|SouthernEurope">
      <date value="2021.1041095890412" direction="forwards" units="years"/>
      <attr name="region">
				SouthernEurope
			</attr>
    </taxon>
    <taxon id="hCoV-19/Slovenia/61741/2021|EPI_ISL_1063996|2021-02-03|EasternEurope">
      <date value="2021.0904109589042" direction="forwards" units="years"/>
      <attr name="region">
				EasternEurope
			</attr>
    </taxon>
    <taxon id="hCoV-19/France/un-HMN-21022010594/2021|EPI_ISL_1085610|2021-02-01|France">
      <date value="2021.0849315068492" direction="forwards" units="years"/>
      <attr name="region">
				France
			</attr>
    </taxon>
    <taxon id="hCoV-19/France/un-21012220498/2021|EPI_ISL_1088552|2021-01-22|France">
      <date value="2021.0575342465754" direction="forwards" units="years"/>
      <attr name="region">
				France
			</attr>
    </taxon>
    <taxon id="hCoV-19/France/un-21012220289/2021|EPI_ISL_1088554|2021-01-22|France">
      <date value="2021.0575342465754" direction="forwards" units="years"/>
      <attr name="region">
				France
			</attr>
    </taxon>
    <taxon id="hCoV-19/France/un-21012210228/2021|EPI_ISL_1088566|2021-01-21|France">
      <date value="2021.054794520548" direction="forwards" units="years"/>
      <attr name="region">
				France
			</attr>
    </taxon>
    <taxon id="hCoV-19/Belgium/rega-3206/2021|EPI_ISL_1094192|2021-01-30|Benelux">
      <date value="2021.0794520547945" direction="forwards" units="years"/>
      <attr name="region">
				Benelux
			</attr>
    </taxon>
    <taxon id="hCoV-19/France/PAC-IHUCOVID-3234/2021|EPI_ISL_1097023|2021-01-21|France">
      <date value="2021.054794520548" direction="forwards" units="years"/>
      <attr name="region">
				France
			</attr>
    </taxon>
    <taxon id="hCoV-19/France/PAC-IHUCOVID-3151/2021|EPI_ISL_1097024|2021-01-25|France">
      <date value="2021.0657534246575" direction="forwards" units="years"/>
      <attr name="region">
				France
			</attr>
    </taxon>
    <taxon id="hCoV-19/France/IDF-HMN-21022120468/2021|EPI_ISL_1110173|2021-02-12|France">
      <date value="2021.1150684931506" direction="forwards" units="years"/>
      <attr name="region">
				France
			</attr>
    </taxon>
    <taxon id="hCoV-19/France/IDF-HMN-21022180538/2021|EPI_ISL_1110194|2021-02-15|France">
      <date value="2021.123287671233" direction="forwards" units="years"/>
      <attr name="region">
				France
			</attr>
    </taxon>
    <taxon id="hCoV-19/France/IDF-HMN-21022180543/2021|EPI_ISL_1110196|2021-02-11|France">
      <date value="2021.1123287671232" direction="forwards" units="years"/>
      <attr name="region">
				France
			</attr>
    </taxon>
    <taxon id="hCoV-19/France/IDF-HMN-21022180551/2021|EPI_ISL_1110198|2021-02-10|France">
      <date value="2021.109589041096" direction="forwards" units="years"/>
      <attr name="region">
				France
			</attr>
    </taxon>
    <taxon id="hCoV-19/France/IDF-HMN-21022230288/2021|EPI_ISL_1110210|2021-01-27|France">
      <date value="2021.0712328767124" direction="forwards" units="years"/>
      <attr name="region">
				France
			</attr>
    </taxon>
    <taxon id="hCoV-19/Slovenia/75526/2021|EPI_ISL_1118863|2021-02-11|EasternEurope">
      <date value="2021.1123287671232" direction="forwards" units="years"/>
      <attr name="region">
				EasternEurope
			</attr>
    </taxon>
    <taxon id="hCoV-19/Slovenia/73271/2021|EPI_ISL_1118864|2021-02-10|EasternEurope">
      <date value="2021.109589041096" direction="forwards" units="years"/>
      <attr name="region">
				EasternEurope
			</attr>
    </taxon>
    <taxon id="hCoV-19/Ireland/CN-NVRL-21IRL31745/2021|EPI_ISL_1118873|2021-02-04|NorthernEurope">
      <date value="2021.0931506849315" direction="forwards" units="years"/>
      <attr name="region">
				NorthernEurope
			</attr>
    </taxon>
    <taxon id="hCoV-19/France/IDF-IPP04184/2021|EPI_ISL_1118883|2021-02-11|France">
      <date value="2021.1123287671232" direction="forwards" units="years"/>
      <attr name="region">
				France
			</attr>
    </taxon>
    <taxon id="hCoV-19/France/IDF-IPP03716/2021|EPI_ISL_1118899|2021-02-10|France">
      <date value="2021.109589041096" direction="forwards" units="years"/>
      <attr name="region">
				France
			</attr>
    </taxon>
    <taxon id="hCoV-19/France/IDF-IPP03793/2021|EPI_ISL_1118905|2021-02-02|France">
      <date value="2021.0876712328768" direction="forwards" units="years"/>
      <attr name="region">
				France
			</attr>
    </taxon>
    <taxon id="hCoV-19/France/IDF-IPP03794/2021|EPI_ISL_1118906|2021-02-06|France">
      <date value="2021.0986301369862" direction="forwards" units="years"/>
      <attr name="region">
				France
			</attr>
    </taxon>
    <taxon id="hCoV-19/France/IDF-IPP03826/2021|EPI_ISL_1118909|2021-02-04|France">
      <date value="2021.0931506849315" direction="forwards" units="years"/>
      <attr name="region">
				France
			</attr>
    </taxon>
    <taxon id="hCoV-19/Switzerland/SG-ETHZ-460721/2021|EPI_ISL_1130199|2021-01-15|WesternEurope">
      <date value="2021.0383561643835" direction="forwards" units="years"/>
      <attr name="region">
				WesternEurope
			</attr>
    </taxon>
    <taxon id="hCoV-19/Switzerland/SG-ETHZ-451540/2021|EPI_ISL_1130202|2021-01-12|WesternEurope">
      <date value="2021.0301369863014" direction="forwards" units="years"/>
      <attr name="region">
				WesternEurope
			</attr>
    </taxon>
    <taxon id="hCoV-19/Switzerland/SG-ETHZ-451760/2021|EPI_ISL_1130204|2021-01-14|WesternEurope">
      <date value="2021.035616438356" direction="forwards" units="years"/>
      <attr name="region">
				WesternEurope
			</attr>
    </taxon>
    <taxon id="hCoV-19/France/NAQ-HCL021026151101/2021|EPI_ISL_1155711|2021-02-01|France">
      <date value="2021.0849315068492" direction="forwards" units="years"/>
      <attr name="region">
				France
			</attr>
    </taxon>
    <taxon id="hCoV-19/Turkey/HSGM-4506/2021|EPI_ISL_1170076|2021-02-16|SouthernEurope">
      <date value="2021.1260273972603" direction="forwards" units="years"/>
      <attr name="region">
				SouthernEurope
			</attr>
    </taxon>
    <taxon id="hCoV-19/Belgium/ULG-12787/2021|EPI_ISL_1171547|2021-02-24|Benelux">
      <date value="2021.1479452054793" direction="forwards" units="years"/>
      <attr name="region">
				Benelux
			</attr>
    </taxon>
    <taxon id="hCoV-19/Slovenia/99407/2021|EPI_ISL_1181840|2021-02-24|EasternEurope">
      <date value="2021.1479452054793" direction="forwards" units="years"/>
      <attr name="region">
				EasternEurope
			</attr>
    </taxon>
    <taxon id="hCoV-19/Slovenia/73053/2021|EPI_ISL_1181852|2021-02-10|EasternEurope">
      <date value="2021.109589041096" direction="forwards" units="years"/>
      <attr name="region">
				EasternEurope
			</attr>
    </taxon>
    <taxon id="hCoV-19/Slovenia/75819/2021|EPI_ISL_1181856|2021-02-11|EasternEurope">
      <date value="2021.1123287671232" direction="forwards" units="years"/>
      <attr name="region">
				EasternEurope
			</attr>
    </taxon>
    <taxon id="hCoV-19/Slovenia/76392/2021|EPI_ISL_1181859|2021-02-11|EasternEurope">
      <date value="2021.1123287671232" direction="forwards" units="years"/>
      <attr name="region">
				EasternEurope
			</attr>
    </taxon>
    <taxon id="hCoV-19/Slovenia/76019/2021|EPI_ISL_1181860|2021-02-11|EasternEurope">
      <date value="2021.1123287671232" direction="forwards" units="years"/>
      <attr name="region">
				EasternEurope
			</attr>
    </taxon>
    <taxon id="hCoV-19/Slovenia/76280/2021|EPI_ISL_1181861|2021-02-11|EasternEurope">
      <date value="2021.1123287671232" direction="forwards" units="years"/>
      <attr name="region">
				EasternEurope
			</attr>
    </taxon>
    <taxon id="hCoV-19/Slovenia/80233/2021|EPI_ISL_1181862|2021-02-14|EasternEurope">
      <date value="2021.1205479452055" direction="forwards" units="years"/>
      <attr name="region">
				EasternEurope
			</attr>
    </taxon>
    <taxon id="hCoV-19/Ireland/CN-NVRL-21IRL42562/2021|EPI_ISL_1181883|2021-02-13|NorthernEurope">
      <date value="2021.1178082191782" direction="forwards" units="years"/>
      <attr name="region">
				NorthernEurope
			</attr>
    </taxon>
    <taxon id="hCoV-19/Switzerland/VD-ETHZ-510441/2021|EPI_ISL_1195116|2021-02-22|WesternEurope">
      <date value="2021.1424657534246" direction="forwards" units="years"/>
      <attr name="region">
				WesternEurope
			</attr>
    </taxon>
    <taxon id="hCoV-19/France/PAC-IHU-3446-2/2021|EPI_ISL_1201046|2021-02-09|France">
      <date value="2021.1068493150685" direction="forwards" units="years"/>
      <attr name="region">
				France
			</attr>
    </taxon>
    <taxon id="hCoV-19/Tunisia/Q6575/2021|EPI_ISL_1207287|2021-02-07|NorthernAfrica">
      <date value="2021.1013698630136" direction="forwards" units="years"/>
      <attr name="region">
				NorthernAfrica
			</attr>
    </taxon>
    <taxon id="hCoV-19/Tunisia/20216575/2021|EPI_ISL_1208160|2021-02-07|NorthernAfrica">
      <date value="2021.1013698630136" direction="forwards" units="years"/>
      <attr name="region">
				NorthernAfrica
			</attr>
    </taxon>
    <taxon id="hCoV-19/Tunisia/5509/2021|EPI_ISL_1208398|2021-02-02|NorthernAfrica">
      <date value="2021.0876712328768" direction="forwards" units="years"/>
      <attr name="region">
				NorthernAfrica
			</attr>
    </taxon>
    <taxon id="hCoV-19/Tunisia/14670/2021|EPI_ISL_1208403|2021-02-09|NorthernAfrica">
      <date value="2021.1068493150685" direction="forwards" units="years"/>
      <attr name="region">
				NorthernAfrica
			</attr>
    </taxon>
    <taxon id="hCoV-19/Germany/BW-RKI-I-033199/2021|EPI_ISL_1217446|2021-03-01|Germany">
      <date value="2021.1616438356164" direction="forwards" units="years"/>
      <attr name="region">
				Germany
			</attr>
    </taxon>
    <taxon id="hCoV-19/Netherlands/NH-RIVM-15758/2021|EPI_ISL_1232433|2021-02-18|Benelux">
      <date value="2021.131506849315" direction="forwards" units="years"/>
      <attr name="region">
				Benelux
			</attr>
    </taxon>
    <taxon id="hCoV-19/USA/CO-CDPHE-2100509191/2021|EPI_ISL_1234167|2021-02-14|NorthAmerica">
      <date value="2021.1205479452055" direction="forwards" units="years"/>
      <attr name="region">
				NorthAmerica
			</attr>
    </taxon>
    <taxon id="hCoV-19/France/ARA-HCL021030777001/2021|EPI_ISL_1239446|2021-02-16|France">
      <date value="2021.1260273972603" direction="forwards" units="years"/>
      <attr name="region">
				France
			</attr>
    </taxon>
    <taxon id="hCoV-19/France/NAQ-HCL021031659201/2021|EPI_ISL_1239447|2021-02-09|France">
      <date value="2021.1068493150685" direction="forwards" units="years"/>
      <attr name="region">
				France
			</attr>
    </taxon>
    <taxon id="hCoV-19/England/CAMC-132305C/2021|EPI_ISL_1246214|2021-02-22|NorthernEurope">
      <date value="2021.1424657534246" direction="forwards" units="years"/>
      <attr name="region">
				NorthernEurope
			</attr>
    </taxon>
    <taxon id="hCoV-19/Slovenia/81717/2021|EPI_ISL_1250645|2021-02-15|EasternEurope">
      <date value="2021.123287671233" direction="forwards" units="years"/>
      <attr name="region">
				EasternEurope
			</attr>
    </taxon>
    <taxon id="hCoV-19/Slovenia/87822/2021|EPI_ISL_1250657|2021-02-18|EasternEurope">
      <date value="2021.131506849315" direction="forwards" units="years"/>
      <attr name="region">
				EasternEurope
			</attr>
    </taxon>
    <taxon id="hCoV-19/Slovenia/89830/2021|EPI_ISL_1250658|2021-02-18|EasternEurope">
      <date value="2021.131506849315" direction="forwards" units="years"/>
      <attr name="region">
				EasternEurope
			</attr>
    </taxon>
    <taxon id="hCoV-19/Slovenia/89591/2021|EPI_ISL_1250661|2021-02-18|EasternEurope">
      <date value="2021.131506849315" direction="forwards" units="years"/>
      <attr name="region">
				EasternEurope
			</attr>
    </taxon>
    <taxon id="hCoV-19/Slovenia/91878/2021|EPI_ISL_1250667|2021-02-19|EasternEurope">
      <date value="2021.1342465753426" direction="forwards" units="years"/>
      <attr name="region">
				EasternEurope
			</attr>
    </taxon>
    <taxon id="hCoV-19/Slovenia/90174/2021|EPI_ISL_1250677|2021-02-19|EasternEurope">
      <date value="2021.1342465753426" direction="forwards" units="years"/>
      <attr name="region">
				EasternEurope
			</attr>
    </taxon>
    <taxon id="hCoV-19/Slovenia/90716/2021|EPI_ISL_1250678|2021-02-19|EasternEurope">
      <date value="2021.1342465753426" direction="forwards" units="years"/>
      <attr name="region">
				EasternEurope
			</attr>
    </taxon>
    <taxon id="hCoV-19/Slovenia/92278/2021|EPI_ISL_1250681|2021-02-20|EasternEurope">
      <date value="2021.13698630137" direction="forwards" units="years"/>
      <attr name="region">
				EasternEurope
			</attr>
    </taxon>
    <taxon id="hCoV-19/France/ARA-HCL021029964501/2021|EPI_ISL_1253542|2021-02-02|France">
      <date value="2021.0876712328768" direction="forwards" units="years"/>
      <attr name="region">
				France
			</attr>
    </taxon>
    <taxon id="hCoV-19/France/ARA-HCL021032811101/2021|EPI_ISL_1253552|2021-02-15|France">
      <date value="2021.123287671233" direction="forwards" units="years"/>
      <attr name="region">
				France
			</attr>
    </taxon>
    <taxon id="hCoV-19/France/ARA-HCL021039655401/2021|EPI_ISL_1253567|2021-03-02|France">
      <date value="2021.164383561644" direction="forwards" units="years"/>
      <attr name="region">
				France
			</attr>
    </taxon>
    <taxon id="hCoV-19/France/ARA-HCL021039976101/2021|EPI_ISL_1253568|2021-02-23|France">
      <date value="2021.145205479452" direction="forwards" units="years"/>
      <attr name="region">
				France
			</attr>
    </taxon>
    <taxon id="hCoV-19/France/ARA-HCL021039994301/2021|EPI_ISL_1253569|2021-02-23|France">
      <date value="2021.145205479452" direction="forwards" units="years"/>
      <attr name="region">
				France
			</attr>
    </taxon>
    <taxon id="hCoV-19/France/ARA-HCL021039998601/2021|EPI_ISL_1253571|2021-02-22|France">
      <date value="2021.1424657534246" direction="forwards" units="years"/>
      <attr name="region">
				France
			</attr>
    </taxon>
    <taxon id="hCoV-19/France/ARA-HCL021040221301/2021|EPI_ISL_1253576|2021-02-26|France">
      <date value="2021.1534246575343" direction="forwards" units="years"/>
      <attr name="region">
				France
			</attr>
    </taxon>
    <taxon id="hCoV-19/Mayotte/IPP02316/2021|EPI_ISL_1259284|2021-01-18|EasternAfrica">
      <date value="2021.0465753424658" direction="forwards" units="years"/>
      <attr name="region">
				EasternAfrica
			</attr>
    </taxon>
    <taxon id="hCoV-19/Mayotte/IPP03013/2021|EPI_ISL_1259293|2021-01-26|EasternAfrica">
      <date value="2021.0684931506848" direction="forwards" units="years"/>
      <attr name="region">
				EasternAfrica
			</attr>
    </taxon>
    <taxon id="hCoV-19/France/PDL-IPP04257/2021|EPI_ISL_1259299|2021-02-12|France">
      <date value="2021.1150684931506" direction="forwards" units="years"/>
      <attr name="region">
				France
			</attr>
    </taxon>
    <taxon id="hCoV-19/Switzerland/SG-ETHZ-461186/2021|EPI_ISL_1259431|2021-01-20|WesternEurope">
      <date value="2021.0520547945205" direction="forwards" units="years"/>
      <attr name="region">
				WesternEurope
			</attr>
    </taxon>
    <taxon id="hCoV-19/Switzerland/SG-ETHZ-461200/2021|EPI_ISL_1259432|2021-01-20|WesternEurope">
      <date value="2021.0520547945205" direction="forwards" units="years"/>
      <attr name="region">
				WesternEurope
			</attr>
    </taxon>
    <taxon id="hCoV-19/Belgium/UGent-2572/2021|EPI_ISL_1273195|2021-02-26|Benelux">
      <date value="2021.1534246575343" direction="forwards" units="years"/>
      <attr name="region">
				Benelux
			</attr>
    </taxon>
    <taxon id="hCoV-19/Slovenia/83275/2021|EPI_ISL_1273386|2021-02-16|EasternEurope">
      <date value="2021.1260273972603" direction="forwards" units="years"/>
      <attr name="region">
				EasternEurope
			</attr>
    </taxon>
    <taxon id="hCoV-19/Slovenia/88655/2021|EPI_ISL_1273388|2021-02-18|EasternEurope">
      <date value="2021.131506849315" direction="forwards" units="years"/>
      <attr name="region">
				EasternEurope
			</attr>
    </taxon>
    <taxon id="hCoV-19/England/CAMC-139B22C/2021|EPI_ISL_1275591|2021-03-04|NorthernEurope">
      <date value="2021.1698630136987" direction="forwards" units="years"/>
      <attr name="region">
				NorthernEurope
			</attr>
    </taxon>
    <taxon id="hCoV-19/France/ARA-HCL021032332201/2021|EPI_ISL_1287742|2021-02-09|France">
      <date value="2021.1068493150685" direction="forwards" units="years"/>
      <attr name="region">
				France
			</attr>
    </taxon>
    <taxon id="hCoV-19/France/ARA-HCL990000268160/2021|EPI_ISL_1287759|2021-02-22|France">
      <date value="2021.1424657534246" direction="forwards" units="years"/>
      <attr name="region">
				France
			</attr>
    </taxon>
    <taxon id="hCoV-19/France/BRE-HCL021036273701/2021|EPI_ISL_1290836|2021-02-03|France">
      <date value="2021.0904109589042" direction="forwards" units="years"/>
      <attr name="region">
				France
			</attr>
    </taxon>
    <taxon id="hCoV-19/France/ARA-HCL021029912601/2021|EPI_ISL_1290837|2021-02-02|France">
      <date value="2021.0876712328768" direction="forwards" units="years"/>
      <attr name="region">
				France
			</attr>
    </taxon>
    <taxon id="hCoV-19/France/ARA-HCL021036241601/2021|EPI_ISL_1290838|2021-02-18|France">
      <date value="2021.131506849315" direction="forwards" units="years"/>
      <attr name="region">
				France
			</attr>
    </taxon>
    <taxon id="hCoV-19/France/ARA-HCL021029891901/2021|EPI_ISL_1290841|2021-02-02|France">
      <date value="2021.0876712328768" direction="forwards" units="years"/>
      <attr name="region">
				France
			</attr>
    </taxon>
    <taxon id="hCoV-19/Sweden/21-51853/2021|EPI_ISL_1300334|2021-03-01|NorthernEurope">
      <date value="2021.1616438356164" direction="forwards" units="years"/>
      <attr name="region">
				NorthernEurope
			</attr>
    </taxon>
    <taxon id="hCoV-19/Australia/QLD1738/2021|EPI_ISL_1306135|2021-03-19|APAC">
      <date value="2021.2109589041097" direction="forwards" units="years"/>
      <attr name="region">
				APAC
			</attr>
    </taxon>
    <taxon id="hCoV-19/France/IDF-HCL021020599501/2021|EPI_ISL_1312372|2021-01-26|France">
      <date value="2021.0684931506848" direction="forwards" units="years"/>
      <attr name="region">
				France
			</attr>
    </taxon>
    <taxon id="hCoV-19/France/IDF-HCL021020617301/2021|EPI_ISL_1312373|2021-01-25|France">
      <date value="2021.0657534246575" direction="forwards" units="years"/>
      <attr name="region">
				France
			</attr>
    </taxon>
    <taxon id="hCoV-19/France/IDF-HCL021020618301/2021|EPI_ISL_1312374|2021-01-25|France">
      <date value="2021.0657534246575" direction="forwards" units="years"/>
      <attr name="region">
				France
			</attr>
    </taxon>
    <taxon id="hCoV-19/France/ARA-HCL021022323801/2021|EPI_ISL_1312377|2021-01-28|France">
      <date value="2021.0739726027398" direction="forwards" units="years"/>
      <attr name="region">
				France
			</attr>
    </taxon>
    <taxon id="hCoV-19/France/ARA-HCL021023116401/2021|EPI_ISL_1312379|2021-01-29|France">
      <date value="2021.0767123287671" direction="forwards" units="years"/>
      <attr name="region">
				France
			</attr>
    </taxon>
    <taxon id="hCoV-19/France/OCC-HCL021033055901/2021|EPI_ISL_1313015|2021-02-16|France">
      <date value="2021.1260273972603" direction="forwards" units="years"/>
      <attr name="region">
				France
			</attr>
    </taxon>
    <taxon id="hCoV-19/France/ARA-HCL021042048301/2021|EPI_ISL_1313043|2021-01-04|France">
      <date value="2021.0082191780823" direction="forwards" units="years"/>
      <attr name="region">
				France
			</attr>
    </taxon>
    <taxon id="hCoV-19/Sweden/01_SE100_21CS500437/2021|EPI_ISL_1313387|2021-02-22|NorthernEurope">
      <date value="2021.1424657534246" direction="forwards" units="years"/>
      <attr name="region">
				NorthernEurope
			</attr>
    </taxon>
    <taxon id="hCoV-19/France/ARA-HCL021045685601/2021|EPI_ISL_1313667|2021-03-10|France">
      <date value="2021.186301369863" direction="forwards" units="years"/>
      <attr name="region">
				France
			</attr>
    </taxon>
    <taxon id="hCoV-19/France/ARA-HCL990000245604/2021|EPI_ISL_1314016|2021-03-13|France">
      <date value="2021.194520547945" direction="forwards" units="years"/>
      <attr name="region">
				France
			</attr>
    </taxon>
    <taxon id="hCoV-19/France/ARA-HCL021047323101/2021|EPI_ISL_1314035|2021-03-10|France">
      <date value="2021.186301369863" direction="forwards" units="years"/>
      <attr name="region">
				France
			</attr>
    </taxon>
    <taxon id="hCoV-19/France/ARA-HCL021047326201/2021|EPI_ISL_1314039|2021-03-09|France">
      <date value="2021.1835616438357" direction="forwards" units="years"/>
      <attr name="region">
				France
			</attr>
    </taxon>
    <taxon id="hCoV-19/Belgium/rega-3848/2021|EPI_ISL_1322650|2021-02-20|Benelux">
      <date value="2021.13698630137" direction="forwards" units="years"/>
      <attr name="region">
				Benelux
			</attr>
    </taxon>
    <taxon id="hCoV-19/England/QEUH-138F0B8/2021|EPI_ISL_1333084|2021-02-27|NorthernEurope">
      <date value="2021.1561643835616" direction="forwards" units="years"/>
      <attr name="region">
				NorthernEurope
			</attr>
    </taxon>
    <taxon id="hCoV-19/England/CAMC-1323C85/2021|EPI_ISL_1333887|2021-02-23|NorthernEurope">
      <date value="2021.145205479452" direction="forwards" units="years"/>
      <attr name="region">
				NorthernEurope
			</attr>
    </taxon>
    <taxon id="hCoV-19/France/IDF-IPP04654/2021|EPI_ISL_1336334|2021-03-02|France">
      <date value="2021.164383561644" direction="forwards" units="years"/>
      <attr name="region">
				France
			</attr>
    </taxon>
    <taxon id="hCoV-19/France/IDF-IPP04757/2021|EPI_ISL_1336339|2021-03-01|France">
      <date value="2021.1616438356164" direction="forwards" units="years"/>
      <attr name="region">
				France
			</attr>
    </taxon>
    <taxon id="hCoV-19/Spain/CT-HUGTiPM007CJ9F5/2021|EPI_ISL_1347071|2021-03-10|SouthernEurope">
      <date value="2021.186301369863" direction="forwards" units="years"/>
      <attr name="region">
				SouthernEurope
			</attr>
    </taxon>
    <taxon id="hCoV-19/USA/MD-IGS-012104403973A/2021|EPI_ISL_1363775|2021-02-13|NorthAmerica">
      <date value="2021.1178082191782" direction="forwards" units="years"/>
      <attr name="region">
				NorthAmerica
			</attr>
    </taxon>
    <taxon id="hCoV-19/Cote_d_Ivoire/BKE-2022-bc17/2021|EPI_ISL_1365023|2021-02-12|WesternAfrica">
      <date value="2021.1150684931506" direction="forwards" units="years"/>
      <attr name="region">
				WesternAfrica
			</attr>
    </taxon>
    <taxon id="hCoV-19/Cote_d_Ivoire/BKE-2024-bc41/2021|EPI_ISL_1365027|2021-02-12|WesternAfrica">
      <date value="2021.1150684931506" direction="forwards" units="years"/>
      <attr name="region">
				WesternAfrica
			</attr>
    </taxon>
    <taxon id="hCoV-19/Cote_d_Ivoire/BKE-2034-bc65/2021|EPI_ISL_1365030|2021-02-11|WesternAfrica">
      <date value="2021.1123287671232" direction="forwards" units="years"/>
      <attr name="region">
				WesternAfrica
			</attr>
    </taxon>
    <taxon id="hCoV-19/Switzerland/GEN3442/2021|EPI_ISL_1370388|2021-02-24|WesternEurope">
      <date value="2021.1479452054793" direction="forwards" units="years"/>
      <attr name="region">
				WesternEurope
			</attr>
    </taxon>
    <taxon id="hCoV-19/Switzerland/GEN3444/2021|EPI_ISL_1370392|2021-02-24|WesternEurope">
      <date value="2021.1479452054793" direction="forwards" units="years"/>
      <attr name="region">
				WesternEurope
			</attr>
    </taxon>
    <taxon id="hCoV-19/England/CAMC-13FBBE3/2021|EPI_ISL_1374137|2021-03-17|NorthernEurope">
      <date value="2021.2054794520548" direction="forwards" units="years"/>
      <attr name="region">
				NorthernEurope
			</attr>
    </taxon>
    <taxon id="hCoV-19/Nigeria/NCDC-FCT-11k/2021|EPI_ISL_1381815|2021-02-05|WesternAfrica">
      <date value="2021.0958904109589" direction="forwards" units="years"/>
      <attr name="region">
				WesternAfrica
			</attr>
    </taxon>
    <taxon id="hCoV-19/France/IDF-IPP05260/2021|EPI_ISL_1381819|2021-03-08|France">
      <date value="2021.1808219178083" direction="forwards" units="years"/>
      <attr name="region">
				France
			</attr>
    </taxon>
    <taxon id="hCoV-19/France/PDL-IPP05409/2021|EPI_ISL_1381826|2021-01-12|France">
      <date value="2021.0301369863014" direction="forwards" units="years"/>
      <attr name="region">
				France
			</attr>
    </taxon>
    <taxon id="hCoV-19/France/PDL-IPP05410/2021|EPI_ISL_1381827|2021-01-14|France">
      <date value="2021.035616438356" direction="forwards" units="years"/>
      <attr name="region">
				France
			</attr>
    </taxon>
    <taxon id="hCoV-19/Belgium/rega-5023/2021|EPI_ISL_1382686|2021-03-03|Benelux">
      <date value="2021.1671232876713" direction="forwards" units="years"/>
      <attr name="region">
				Benelux
			</attr>
    </taxon>
    <taxon id="hCoV-19/Luxembourg/LNS9039700/2021|EPI_ISL_1383629|2021-02-20|Benelux">
      <date value="2021.13698630137" direction="forwards" units="years"/>
      <attr name="region">
				Benelux
			</attr>
    </taxon>
    <taxon id="hCoV-19/Luxembourg/LNS9014046/2021|EPI_ISL_1383630|2021-02-20|Benelux">
      <date value="2021.13698630137" direction="forwards" units="years"/>
      <attr name="region">
				Benelux
			</attr>
    </taxon>
    <taxon id="hCoV-19/Luxembourg/LNS0021152/2021|EPI_ISL_1384133|2021-02-27|Benelux">
      <date value="2021.1561643835616" direction="forwards" units="years"/>
      <attr name="region">
				Benelux
			</attr>
    </taxon>
    <taxon id="hCoV-19/Luxembourg/LNS3445509/2021|EPI_ISL_1384141|2021-02-27|Benelux">
      <date value="2021.1561643835616" direction="forwards" units="years"/>
      <attr name="region">
				Benelux
			</attr>
    </taxon>
    <taxon id="hCoV-19/Spain/CT-HUGTiPR009AG4E11/2021|EPI_ISL_1386061|2021-03-11|SouthernEurope">
      <date value="2021.1890410958904" direction="forwards" units="years"/>
      <attr name="region">
				SouthernEurope
			</attr>
    </taxon>
    <taxon id="hCoV-19/Switzerland/BS-UHB-351261/2021|EPI_ISL_1388124|2021-01-25|WesternEurope">
      <date value="2021.0657534246575" direction="forwards" units="years"/>
      <attr name="region">
				WesternEurope
			</attr>
    </taxon>
    <taxon id="hCoV-19/France/NAQ-CERBAHC-20210328-S38/2021|EPI_ISL_1403498|2021-03-05|France">
      <date value="2021.172602739726" direction="forwards" units="years"/>
      <attr name="region">
				France
			</attr>
    </taxon>
    <taxon id="hCoV-19/Slovenia/104842/2021|EPI_ISL_1406287|2021-02-26|EasternEurope">
      <date value="2021.1534246575343" direction="forwards" units="years"/>
      <attr name="region">
				EasternEurope
			</attr>
    </taxon>
    <taxon id="hCoV-19/Slovenia/107726/2021|EPI_ISL_1406290|2021-03-01|EasternEurope">
      <date value="2021.1616438356164" direction="forwards" units="years"/>
      <attr name="region">
				EasternEurope
			</attr>
    </taxon>
    <taxon id="hCoV-19/England/CAMC-141BE10/2021|EPI_ISL_1410265|2021-03-19|NorthernEurope">
      <date value="2021.2109589041097" direction="forwards" units="years"/>
      <attr name="region">
				NorthernEurope
			</attr>
    </taxon>
    <taxon id="hCoV-19/France/OCC-276/2021|EPI_ISL_1425079|2021-03-19|France">
      <date value="2021.2109589041097" direction="forwards" units="years"/>
      <attr name="region">
				France
			</attr>
    </taxon>
    <taxon id="hCoV-19/France/CVL-IPP06156/2021|EPI_ISL_1443884|2021-03-16|France">
      <date value="2021.2027397260274" direction="forwards" units="years"/>
      <attr name="region">
				France
			</attr>
    </taxon>
    <taxon id="hCoV-19/France/IDF-IPP06553/2021|EPI_ISL_1443910|2021-03-16|France">
      <date value="2021.2027397260274" direction="forwards" units="years"/>
      <attr name="region">
				France
			</attr>
    </taxon>
    <taxon id="hCoV-19/France/HDF-P169-21075M1264/2021|EPI_ISL_1448016|2021-02-19|France">
      <date value="2021.1342465753426" direction="forwards" units="years"/>
      <attr name="region">
				France
			</attr>
    </taxon>
    <taxon id="hCoV-19/England/CAMC-144BD0B/2021|EPI_ISL_1451288|2021-03-22|NorthernEurope">
      <date value="2021.2191780821918" direction="forwards" units="years"/>
      <attr name="region">
				NorthernEurope
			</attr>
    </taxon>
    <taxon id="hCoV-19/England/CAMC-144BC3B/2021|EPI_ISL_1451346|2021-03-22|NorthernEurope">
      <date value="2021.2191780821918" direction="forwards" units="years"/>
      <attr name="region">
				NorthernEurope
			</attr>
    </taxon>
    <taxon id="hCoV-19/England/CAMC-144C317/2021|EPI_ISL_1473594|2021-03-22|NorthernEurope">
      <date value="2021.2191780821918" direction="forwards" units="years"/>
      <attr name="region">
				NorthernEurope
			</attr>
    </taxon>
    <taxon id="hCoV-19/England/CAMC-145B4D6/2021|EPI_ISL_1473658|2021-03-22|NorthernEurope">
      <date value="2021.2191780821918" direction="forwards" units="years"/>
      <attr name="region">
				NorthernEurope
			</attr>
    </taxon>
    <taxon id="hCoV-19/USA/un-CDC-MNRW-7077/2020|EPI_ISL_1483230|2020-12-30|NorthAmerica">
      <date value="2020.9945355191257" direction="forwards" units="years"/>
      <attr name="region">
				NorthAmerica
			</attr>
    </taxon>
    <taxon id="hCoV-19/France/ARA-700000203627/2021|EPI_ISL_1483774|2021-03-18|France">
      <date value="2021.2082191780821" direction="forwards" units="years"/>
      <attr name="region">
				France
			</attr>
    </taxon>
    <taxon id="hCoV-19/France/ARA-700000220342/2021|EPI_ISL_1483786|2021-03-25|France">
      <date value="2021.227397260274" direction="forwards" units="years"/>
      <attr name="region">
				France
			</attr>
    </taxon>
    <taxon id="hCoV-19/Denmark/DCGC-22492/2020|EPI_ISL_757470|2020-12-14|NorthernEurope">
      <date value="2020.950819672131" direction="forwards" units="years"/>
      <attr name="region">
				NorthernEurope
			</attr>
    </taxon>
    <taxon id="hCoV-19/Denmark/DCGC-22263/2020|EPI_ISL_757974|2020-12-14|NorthernEurope">
      <date value="2020.950819672131" direction="forwards" units="years"/>
      <attr name="region">
				NorthernEurope
			</attr>
    </taxon>
    <taxon id="hCoV-19/England/205241493/2020|EPI_ISL_769875|2020-12-22|NorthernEurope">
      <date value="2020.9726775956285" direction="forwards" units="years"/>
      <attr name="region">
				NorthernEurope
			</attr>
    </taxon>
    <taxon id="hCoV-19/Netherlands/ZH-EMC-1312/2020|EPI_ISL_801441|2020-12-24|Benelux">
      <date value="2020.9781420765028" direction="forwards" units="years"/>
      <attr name="region">
				Benelux
			</attr>
    </taxon>
    <taxon id="hCoV-19/Netherlands/ZH-EMC-1313/2020|EPI_ISL_801442|2020-12-28|Benelux">
      <date value="2020.9890710382513" direction="forwards" units="years"/>
      <attr name="region">
				Benelux
			</attr>
    </taxon>
    <taxon id="hCoV-19/Switzerland/ZH-UZH-IMV147/2021|EPI_ISL_811127|2021-01-06|WesternEurope">
      <date value="2021.013698630137" direction="forwards" units="years"/>
      <attr name="region">
				WesternEurope
			</attr>
    </taxon>
    <taxon id="hCoV-19/Mayotte/IPP00638/2021|EPI_ISL_872226|2021-01-11|EasternAfrica">
      <date value="2021.027397260274" direction="forwards" units="years"/>
      <attr name="region">
				EasternAfrica
			</attr>
    </taxon>
    <taxon id="hCoV-19/Mayotte/IPP00884/2021|EPI_ISL_894220|2021-01-13|EasternAfrica">
      <date value="2021.0328767123287" direction="forwards" units="years"/>
      <attr name="region">
				EasternAfrica
			</attr>
    </taxon>
    <taxon id="hCoV-19/Mayotte/IPP00931/2021|EPI_ISL_894221|2021-01-12|EasternAfrica">
      <date value="2021.0301369863014" direction="forwards" units="years"/>
      <attr name="region">
				EasternAfrica
			</attr>
    </taxon>
    <taxon id="hCoV-19/Mayotte/IPP00973/2021|EPI_ISL_894222|2021-01-12|EasternAfrica">
      <date value="2021.0301369863014" direction="forwards" units="years"/>
      <attr name="region">
				EasternAfrica
			</attr>
    </taxon>
    <taxon id="hCoV-19/Mayotte/IPP00858/2021|EPI_ISL_894226|2021-01-11|EasternAfrica">
      <date value="2021.027397260274" direction="forwards" units="years"/>
      <attr name="region">
				EasternAfrica
			</attr>
    </taxon>
    <taxon id="hCoV-19/Mayotte/IPP00885/2021|EPI_ISL_894227|2021-01-13|EasternAfrica">
      <date value="2021.0328767123287" direction="forwards" units="years"/>
      <attr name="region">
				EasternAfrica
			</attr>
    </taxon>
    <taxon id="hCoV-19/Mayotte/IPP00891/2021|EPI_ISL_894228|2021-01-12|EasternAfrica">
      <date value="2021.0301369863014" direction="forwards" units="years"/>
      <attr name="region">
				EasternAfrica
			</attr>
    </taxon>
    <taxon id="hCoV-19/Mayotte/IPP00892/2021|EPI_ISL_894229|2021-01-12|EasternAfrica">
      <date value="2021.0301369863014" direction="forwards" units="years"/>
      <attr name="region">
				EasternAfrica
			</attr>
    </taxon>
    <taxon id="hCoV-19/Mayotte/IPP00936/2021|EPI_ISL_894230|2021-01-12|EasternAfrica">
      <date value="2021.0301369863014" direction="forwards" units="years"/>
      <attr name="region">
				EasternAfrica
			</attr>
    </taxon>
    <taxon id="hCoV-19/Turkey/HSGM-1549/2021|EPI_ISL_906049|2021-01-22|SouthernEurope">
      <date value="2021.0575342465754" direction="forwards" units="years"/>
      <attr name="region">
				SouthernEurope
			</attr>
    </taxon>
    <taxon id="hCoV-19/Mayotte/IPP01033/2021|EPI_ISL_912403|2021-01-15|EasternAfrica">
      <date value="2021.0383561643835" direction="forwards" units="years"/>
      <attr name="region">
				EasternAfrica
			</attr>
    </taxon>
    <taxon id="hCoV-19/France/NAQ-0008096/2021|EPI_ISL_934974|2021-01-15|France">
      <date value="2021.0383561643835" direction="forwards" units="years"/>
      <attr name="region">
				France
			</attr>
    </taxon>
    <taxon id="hCoV-19/Turkey/HSGM-1441/2021|EPI_ISL_940711|2021-01-20|SouthernEurope">
      <date value="2021.0520547945205" direction="forwards" units="years"/>
      <attr name="region">
				SouthernEurope
			</attr>
    </taxon>
    <taxon id="hCoV-19/Belgium/Jessa_55-2102-000125b/2021|EPI_ISL_949093|2021-01-11|Benelux">
      <date value="2021.027397260274" direction="forwards" units="years"/>
      <attr name="region">
				Benelux
			</attr>
    </taxon>
    <taxon id="hCoV-19/Nigeria/BCVL-18912/2021|EPI_ISL_985238|2021-01-05|WesternAfrica">
      <date value="2021.0109589041097" direction="forwards" units="years"/>
      <attr name="region">
				WesternAfrica
			</attr>
    </taxon>
    <taxon id="hCoV-19/England/MILK-11A56E9/2021|EPI_ISL_998080|2021-01-29|NorthernEurope">
      <date value="2021.0767123287671" direction="forwards" units="years"/>
      <attr name="region">
				NorthernEurope
			</attr>
    </taxon>
    <taxon id="hCoV-19/England/CAMC-149BB02/2021|EPI_ISL_1483822|2021-03-29|NorthernEurope">
      <date value="2021.2383561643835" direction="forwards" units="years"/>
      <attr name="region">
				NorthernEurope
			</attr>
    </taxon>
    <taxon id="hCoV-19/France/ARA-700000210773/2021|EPI_ISL_1490236|2021-03-11|France">
      <date value="2021.1890410958904" direction="forwards" units="years"/>
      <attr name="region">
				France
			</attr>
    </taxon>
    <taxon id="hCoV-19/Slovenia/144708/2021|EPI_ISL_1495066|2021-03-18|EasternEurope">
      <date value="2021.2082191780821" direction="forwards" units="years"/>
      <attr name="region">
				EasternEurope
			</attr>
    </taxon>
    <taxon id="hCoV-19/Austria/CeMM4751/2021|EPI_ISL_1495277|2021-02-25|WesternEurope">
      <date value="2021.150684931507" direction="forwards" units="years"/>
      <attr name="region">
				WesternEurope
			</attr>
    </taxon>
    <taxon id="hCoV-19/Austria/CeMM4752/2021|EPI_ISL_1495278|2021-02-25|WesternEurope">
      <date value="2021.150684931507" direction="forwards" units="years"/>
      <attr name="region">
				WesternEurope
			</attr>
    </taxon>
    <taxon id="hCoV-19/Austria/CeMM4754/2021|EPI_ISL_1495280|2021-02-25|WesternEurope">
      <date value="2021.150684931507" direction="forwards" units="years"/>
      <attr name="region">
				WesternEurope
			</attr>
    </taxon>
    <taxon id="hCoV-19/Austria/CeMM4757/2021|EPI_ISL_1495283|2021-02-26|WesternEurope">
      <date value="2021.1534246575343" direction="forwards" units="years"/>
      <attr name="region">
				WesternEurope
			</attr>
    </taxon>
    <taxon id="hCoV-19/Austria/CeMM5026/2021|EPI_ISL_1495356|2021-03-01|WesternEurope">
      <date value="2021.1616438356164" direction="forwards" units="years"/>
      <attr name="region">
				WesternEurope
			</attr>
    </taxon>
    <taxon id="hCoV-19/Austria/CeMM5978/2021|EPI_ISL_1495760|2021-03-03|WesternEurope">
      <date value="2021.1671232876713" direction="forwards" units="years"/>
      <attr name="region">
				WesternEurope
			</attr>
    </taxon>
    <taxon id="hCoV-19/Austria/CeMM5979/2021|EPI_ISL_1495761|2021-03-03|WesternEurope">
      <date value="2021.1671232876713" direction="forwards" units="years"/>
      <attr name="region">
				WesternEurope
			</attr>
    </taxon>
    <taxon id="hCoV-19/Spain/PV-HUD-98717083/2021|EPI_ISL_1495974|2021-01-28|SouthernEurope">
      <date value="2021.0739726027398" direction="forwards" units="years"/>
      <attr name="region">
				SouthernEurope
			</attr>
    </taxon>
    <taxon id="hCoV-19/Togo/C5903/2021|EPI_ISL_1508849|2021-01-25|WesternAfrica">
      <date value="2021.0657534246575" direction="forwards" units="years"/>
      <attr name="region">
				WesternAfrica
			</attr>
    </taxon>
    <taxon id="hCoV-19/Togo/C5930/2021|EPI_ISL_1508890|2021-01-25|WesternAfrica">
      <date value="2021.0657534246575" direction="forwards" units="years"/>
      <attr name="region">
				WesternAfrica
			</attr>
    </taxon>
    <taxon id="hCoV-19/Togo/C6329/2021|EPI_ISL_1508894|2021-02-04|WesternAfrica">
      <date value="2021.0931506849315" direction="forwards" units="years"/>
      <attr name="region">
				WesternAfrica
			</attr>
    </taxon>
    <taxon id="hCoV-19/Togo/C6370/2021|EPI_ISL_1508916|2021-02-04|WesternAfrica">
      <date value="2021.0931506849315" direction="forwards" units="years"/>
      <attr name="region">
				WesternAfrica
			</attr>
    </taxon>
    <taxon id="hCoV-19/Togo/C7079/2021|EPI_ISL_1508949|2021-02-17|WesternAfrica">
      <date value="2021.1287671232876" direction="forwards" units="years"/>
      <attr name="region">
				WesternAfrica
			</attr>
    </taxon>
    <taxon id="hCoV-19/Togo/C6588/2021|EPI_ISL_1508959|2021-02-05|WesternAfrica">
      <date value="2021.0958904109589" direction="forwards" units="years"/>
      <attr name="region">
				WesternAfrica
			</attr>
    </taxon>
    <taxon id="hCoV-19/Togo/C6636/2021|EPI_ISL_1508990|2021-02-08|WesternAfrica">
      <date value="2021.1041095890412" direction="forwards" units="years"/>
      <attr name="region">
				WesternAfrica
			</attr>
    </taxon>
    <taxon id="hCoV-19/Togo/C6783/2021|EPI_ISL_1509102|2021-02-11|WesternAfrica">
      <date value="2021.1123287671232" direction="forwards" units="years"/>
      <attr name="region">
				WesternAfrica
			</attr>
    </taxon>
    <taxon id="hCoV-19/Slovenia/65882_VERO/2021|EPI_ISL_1509922|2021-02-05|EasternEurope">
      <date value="2021.0958904109589" direction="forwards" units="years"/>
      <attr name="region">
				EasternEurope
			</attr>
    </taxon>
    <taxon id="hCoV-19/Togo/C6949/2021|EPI_ISL_1524717|2021-02-15|WesternAfrica">
      <date value="2021.123287671233" direction="forwards" units="years"/>
      <attr name="region">
				WesternAfrica
			</attr>
    </taxon>
    <taxon id="hCoV-19/Italy/SAR-Cagliari05/2021|EPI_ISL_1525249|2021-03-18|SouthernEurope">
      <date value="2021.2082191780821" direction="forwards" units="years"/>
      <attr name="region">
				SouthernEurope
			</attr>
    </taxon>
    <taxon id="hCoV-19/Belgium/Aalst-OLVZ-8028085/2021|EPI_ISL_1549134|2021-03-18|Benelux">
      <date value="2021.2082191780821" direction="forwards" units="years"/>
      <attr name="region">
				Benelux
			</attr>
    </taxon>
    <taxon id="hCoV-19/Belgium/Aalst-OLVZ-8028093/2021|EPI_ISL_1549135|2021-03-18|Benelux">
      <date value="2021.2082191780821" direction="forwards" units="years"/>
      <attr name="region">
				Benelux
			</attr>
    </taxon>
    <taxon id="hCoV-19/Belgium/Aalst-OLVZ-8029254/2021|EPI_ISL_1549136|2021-03-19|Benelux">
      <date value="2021.2109589041097" direction="forwards" units="years"/>
      <attr name="region">
				Benelux
			</attr>
    </taxon>
    <taxon id="hCoV-19/Belgium/Aalst-OLVZ-8030833/2021|EPI_ISL_1549137|2021-03-20|Benelux">
      <date value="2021.213698630137" direction="forwards" units="years"/>
      <attr name="region">
				Benelux
			</attr>
    </taxon>
    <taxon id="hCoV-19/Togo/C5221/2020|EPI_ISL_1575442|2020-12-21|WesternAfrica">
      <date value="2020.9699453551912" direction="forwards" units="years"/>
      <attr name="region">
				WesternAfrica
			</attr>
    </taxon>
    <taxon id="hCoV-19/Togo/C5622/2021|EPI_ISL_1575443|2021-01-18|WesternAfrica">
      <date value="2021.0465753424658" direction="forwards" units="years"/>
      <attr name="region">
				WesternAfrica
			</attr>
    </taxon>
    <taxon id="hCoV-19/Togo/C5627/2021|EPI_ISL_1575444|2021-01-18|WesternAfrica">
      <date value="2021.0465753424658" direction="forwards" units="years"/>
      <attr name="region">
				WesternAfrica
			</attr>
    </taxon>
    <taxon id="hCoV-19/Togo/C5947/2021|EPI_ISL_1575479|2021-01-25|WesternAfrica">
      <date value="2021.0657534246575" direction="forwards" units="years"/>
      <attr name="region">
				WesternAfrica
			</attr>
    </taxon>
    <taxon id="hCoV-19/France/CVL-IPP08082/2021|EPI_ISL_1582708|2021-03-27|France">
      <date value="2021.2328767123288" direction="forwards" units="years"/>
      <attr name="region">
				France
			</attr>
    </taxon>
    <taxon id="hCoV-19/Spain/CT-HUGTiPM010MZ7A11/2021|EPI_ISL_1583545|2021-03-25|SouthernEurope">
      <date value="2021.227397260274" direction="forwards" units="years"/>
      <attr name="region">
				SouthernEurope
			</attr>
    </taxon>
    <taxon id="hCoV-19/Togo/C5960/2021|EPI_ISL_1586897|2021-01-25|WesternAfrica">
      <date value="2021.0657534246575" direction="forwards" units="years"/>
      <attr name="region">
				WesternAfrica
			</attr>
    </taxon>
    <taxon id="hCoV-19/Togo/C5973/2021|EPI_ISL_1586899|2021-01-25|WesternAfrica">
      <date value="2021.0657534246575" direction="forwards" units="years"/>
      <attr name="region">
				WesternAfrica
			</attr>
    </taxon>
    <taxon id="hCoV-19/Togo/C6559/2021|EPI_ISL_1586900|2021-02-05|WesternAfrica">
      <date value="2021.0958904109589" direction="forwards" units="years"/>
      <attr name="region">
				WesternAfrica
			</attr>
    </taxon>
    <taxon id="hCoV-19/Togo/C6595/2021|EPI_ISL_1586901|2021-02-06|WesternAfrica">
      <date value="2021.0986301369862" direction="forwards" units="years"/>
      <attr name="region">
				WesternAfrica
			</attr>
    </taxon>
    <taxon id="hCoV-19/France/NAQ-HCL021056643901/2021|EPI_ISL_1587554|2021-03-22|France">
      <date value="2021.2191780821918" direction="forwards" units="years"/>
      <attr name="region">
				France
			</attr>
    </taxon>
    <taxon id="hCoV-19/France/NAQ-HCL021056643701/2021|EPI_ISL_1587569|2021-03-22|France">
      <date value="2021.2191780821918" direction="forwards" units="years"/>
      <attr name="region">
				France
			</attr>
    </taxon>
    <taxon id="hCoV-19/France/NAQ-HCL021056644401/2021|EPI_ISL_1587570|2021-03-22|France">
      <date value="2021.2191780821918" direction="forwards" units="years"/>
      <attr name="region">
				France
			</attr>
    </taxon>
    <taxon id="hCoV-19/BurkinaFaso/B06-1484/2021|EPI_ISL_1591100|2021-01-25|WesternAfrica">
      <date value="2021.0657534246575" direction="forwards" units="years"/>
      <attr name="region">
				WesternAfrica
			</attr>
    </taxon>
    <taxon id="hCoV-19/France/BRE-IPP08469/2021|EPI_ISL_1623013|2021-03-30|France">
      <date value="2021.2410958904109" direction="forwards" units="years"/>
      <attr name="region">
				France
			</attr>
    </taxon>
    <taxon id="hCoV-19/France/PDL-IPP08500/2021|EPI_ISL_1623017|2021-03-29|France">
      <date value="2021.2383561643835" direction="forwards" units="years"/>
      <attr name="region">
				France
			</attr>
    </taxon>
    <taxon id="hCoV-19/Senegal/SN-IR1-0013954/2020|EPI_ISL_1633465|2020-12-17|WesternAfrica">
      <date value="2020.9590163934427" direction="forwards" units="years"/>
      <attr name="region">
				WesternAfrica
			</attr>
    </taxon>
    <taxon id="hCoV-19/Senegal/SN-IR1-0014258/2020|EPI_ISL_1633466|2020-12-19|WesternAfrica">
      <date value="2020.964480874317" direction="forwards" units="years"/>
      <attr name="region">
				WesternAfrica
			</attr>
    </taxon>
    <taxon id="hCoV-19/Senegal/SN-IR1-0014313/2020|EPI_ISL_1633467|2020-12-19|WesternAfrica">
      <date value="2020.964480874317" direction="forwards" units="years"/>
      <attr name="region">
				WesternAfrica
			</attr>
    </taxon>
    <taxon id="hCoV-19/Italy/SAR-Cagliari07/2021|EPI_ISL_1647346|2021-03-18|SouthernEurope">
      <date value="2021.2082191780821" direction="forwards" units="years"/>
      <attr name="region">
				SouthernEurope
			</attr>
    </taxon>
    <taxon id="hCoV-19/Sweden/47165148/2021|EPI_ISL_1647382|2021-03-29|NorthernEurope">
      <date value="2021.2383561643835" direction="forwards" units="years"/>
      <attr name="region">
				NorthernEurope
			</attr>
    </taxon>
    <taxon id="hCoV-19/Italy/SAR-Cagliari08/2021|EPI_ISL_1654000|2021-04-18|SouthernEurope">
      <date value="2021.2931506849316" direction="forwards" units="years"/>
      <attr name="region">
				SouthernEurope
			</attr>
    </taxon>
    <taxon id="hCoV-19/Slovenia/162436/2021|EPI_ISL_1657058|2021-03-25|EasternEurope">
      <date value="2021.227397260274" direction="forwards" units="years"/>
      <attr name="region">
				EasternEurope
			</attr>
    </taxon>
    <taxon id="hCoV-19/Switzerland/TI-EOC-902_25795248/2021|EPI_ISL_1662550|2021-04-09|WesternEurope">
      <date value="2021.268493150685" direction="forwards" units="years"/>
      <attr name="region">
				WesternEurope
			</attr>
    </taxon>
    <taxon id="hCoV-19/Slovenia/vero-61741-3p/2021|EPI_ISL_1668564|2021-02-03|EasternEurope">
      <date value="2021.0904109589042" direction="forwards" units="years"/>
      <attr name="region">
				EasternEurope
			</attr>
    </taxon>
    <taxon id="hCoV-19/Slovenia/vero-65006-3p/2021|EPI_ISL_1668566|2021-02-04|EasternEurope">
      <date value="2021.0931506849315" direction="forwards" units="years"/>
      <attr name="region">
				EasternEurope
			</attr>
    </taxon>
    <taxon id="hCoV-19/Slovenia/vero-68981-3p/2021|EPI_ISL_1668567|2021-02-07|EasternEurope">
      <date value="2021.1013698630136" direction="forwards" units="years"/>
      <attr name="region">
				EasternEurope
			</attr>
    </taxon>
    <taxon id="hCoV-19/Slovenia/vero-65882-3p/2021|EPI_ISL_1668569|2021-02-05|EasternEurope">
      <date value="2021.0958904109589" direction="forwards" units="years"/>
      <attr name="region">
				EasternEurope
			</attr>
    </taxon>
    <taxon id="hCoV-19/Slovenia/vero-65882-1p/2021|EPI_ISL_1668571|2021-02-05|EasternEurope">
      <date value="2021.0958904109589" direction="forwards" units="years"/>
      <attr name="region">
				EasternEurope
			</attr>
    </taxon>
    <taxon id="hCoV-19/France/IDF-HMN-21022250165/2021|EPI_ISL_1672499|2021-02-25|France">
      <date value="2021.150684931507" direction="forwards" units="years"/>
      <attr name="region">
				France
			</attr>
    </taxon>
    <taxon id="hCoV-19/France/IDF-HMN-21032020244/2021|EPI_ISL_1672679|2021-02-26|France">
      <date value="2021.1534246575343" direction="forwards" units="years"/>
      <attr name="region">
				France
			</attr>
    </taxon>
    <taxon id="hCoV-19/France/IDF-HMN-21032030228/2021|EPI_ISL_1672744|2021-03-02|France">
      <date value="2021.164383561644" direction="forwards" units="years"/>
      <attr name="region">
				France
			</attr>
    </taxon>
    <taxon id="hCoV-19/France/IDF-HMN-21032030246/2021|EPI_ISL_1672747|2021-03-02|France">
      <date value="2021.164383561644" direction="forwards" units="years"/>
      <attr name="region">
				France
			</attr>
    </taxon>
    <taxon id="hCoV-19/Scotland/QEUH-14F6358/2021|EPI_ISL_1673188|2021-04-11|NorthernEurope">
      <date value="2021.2739726027398" direction="forwards" units="years"/>
      <attr name="region">
				NorthernEurope
			</attr>
    </taxon>
    <taxon id="hCoV-19/Togo/C5737/2021|EPI_ISL_1675094|2021-01-22|WesternAfrica">
      <date value="2021.0575342465754" direction="forwards" units="years"/>
      <attr name="region">
				WesternAfrica
			</attr>
    </taxon>
    <taxon id="hCoV-19/Togo/C5989/2021|EPI_ISL_1675141|2021-01-28|WesternAfrica">
      <date value="2021.0739726027398" direction="forwards" units="years"/>
      <attr name="region">
				WesternAfrica
			</attr>
    </taxon>
    <taxon id="hCoV-19/Slovenia/141925/2021|EPI_ISL_1675247|2021-03-17|EasternEurope">
      <date value="2021.2054794520548" direction="forwards" units="years"/>
      <attr name="region">
				EasternEurope
			</attr>
    </taxon>
    <taxon id="hCoV-19/Slovenia/151939/2021|EPI_ISL_1675248|2021-03-22|EasternEurope">
      <date value="2021.2191780821918" direction="forwards" units="years"/>
      <attr name="region">
				EasternEurope
			</attr>
    </taxon>
    <taxon id="hCoV-19/Slovenia/153944/2021|EPI_ISL_1675250|2021-03-23|EasternEurope">
      <date value="2021.2219178082191" direction="forwards" units="years"/>
      <attr name="region">
				EasternEurope
			</attr>
    </taxon>
    <taxon id="hCoV-19/France/IDF-HMN-21032040149/2021|EPI_ISL_1695975|2021-03-01|France">
      <date value="2021.1616438356164" direction="forwards" units="years"/>
      <attr name="region">
				France
			</attr>
    </taxon>
    <taxon id="hCoV-19/France/IDF-HMN-21032050097/2021|EPI_ISL_1696011|2021-02-27|France">
      <date value="2021.1561643835616" direction="forwards" units="years"/>
      <attr name="region">
				France
			</attr>
    </taxon>
    <taxon id="hCoV-19/France/IDF-HMN-21032050103/2021|EPI_ISL_1696013|2021-02-27|France">
      <date value="2021.1561643835616" direction="forwards" units="years"/>
      <attr name="region">
				France
			</attr>
    </taxon>
    <taxon id="hCoV-19/France/BFC-HMN-21032040511/2021|EPI_ISL_1696047|2021-03-02|France">
      <date value="2021.164383561644" direction="forwards" units="years"/>
      <attr name="region">
				France
			</attr>
    </taxon>
    <taxon id="hCoV-19/France/IDF-HMN-21032050331/2021|EPI_ISL_1696154|2021-03-02|France">
      <date value="2021.164383561644" direction="forwards" units="years"/>
      <attr name="region">
				France
			</attr>
    </taxon>
    <taxon id="hCoV-19/France/IDF-HMN-21032080478/2021|EPI_ISL_1696301|2021-03-02|France">
      <date value="2021.164383561644" direction="forwards" units="years"/>
      <attr name="region">
				France
			</attr>
    </taxon>
    <taxon id="hCoV-19/England/QEUH-14FFFC4/2021|EPI_ISL_1698571|2021-04-13|NorthernEurope">
      <date value="2021.2794520547945" direction="forwards" units="years"/>
      <attr name="region">
				NorthernEurope
			</attr>
    </taxon>
    <taxon id="hCoV-19/England/QEUH-150019C/2021|EPI_ISL_1698756|2021-04-13|NorthernEurope">
      <date value="2021.2794520547945" direction="forwards" units="years"/>
      <attr name="region">
				NorthernEurope
			</attr>
    </taxon>
    <taxon id="hCoV-19/Netherlands/OV-RIVM-26611/2021|EPI_ISL_1706084|2021-04-10|Benelux">
      <date value="2021.2712328767122" direction="forwards" units="years"/>
      <attr name="region">
				Benelux
			</attr>
    </taxon>
    <taxon id="hCoV-19/France/NOR-76053337/2021|EPI_ISL_1706459|2021-03-26|France">
      <date value="2021.2301369863014" direction="forwards" units="years"/>
      <attr name="region">
				France
			</attr>
    </taxon>
    <taxon id="hCoV-19/Italy/SAR-Cagliari21/2021|EPI_ISL_1706550|2021-03-19|SouthernEurope">
      <date value="2021.2109589041097" direction="forwards" units="years"/>
      <attr name="region">
				SouthernEurope
			</attr>
    </taxon>
    <taxon id="hCoV-19/France/BRE-HMN-21032090373/2021|EPI_ISL_1706829|2021-01-29|France">
      <date value="2021.0767123287671" direction="forwards" units="years"/>
      <attr name="region">
				France
			</attr>
    </taxon>
    <taxon id="hCoV-19/France/BRE-HMN-21032090404/2021|EPI_ISL_1706835|2021-02-18|France">
      <date value="2021.131506849315" direction="forwards" units="years"/>
      <attr name="region">
				France
			</attr>
    </taxon>
    <taxon id="hCoV-19/France/IDF-HMN-21032180606/2021|EPI_ISL_1707275|2021-03-16|France">
      <date value="2021.2027397260274" direction="forwards" units="years"/>
      <attr name="region">
				France
			</attr>
    </taxon>
    <taxon id="hCoV-19/France/ARA-HCL021059536201/2021|EPI_ISL_1707485|2021-03-17|France">
      <date value="2021.2054794520548" direction="forwards" units="years"/>
      <attr name="region">
				France
			</attr>
    </taxon>
    <taxon id="hCoV-19/France/ARA-HCL021062470501/2021|EPI_ISL_1707511|2021-03-30|France">
      <date value="2021.2410958904109" direction="forwards" units="years"/>
      <attr name="region">
				France
			</attr>
    </taxon>
    <taxon id="hCoV-19/France/NAQ-HCL021062474101/2021|EPI_ISL_1707512|2021-03-30|France">
      <date value="2021.2410958904109" direction="forwards" units="years"/>
      <attr name="region">
				France
			</attr>
    </taxon>
    <taxon id="hCoV-19/France/NAQ-HCL021062494401/2021|EPI_ISL_1707513|2021-03-30|France">
      <date value="2021.2410958904109" direction="forwards" units="years"/>
      <attr name="region">
				France
			</attr>
    </taxon>
    <taxon id="hCoV-19/France/NAQ-HCL021062774101/2021|EPI_ISL_1707517|2021-03-30|France">
      <date value="2021.2410958904109" direction="forwards" units="years"/>
      <attr name="region">
				France
			</attr>
    </taxon>
    <taxon id="hCoV-19/France/ARA-HCL990000237196/2021|EPI_ISL_1707528|2021-03-29|France">
      <date value="2021.2383561643835" direction="forwards" units="years"/>
      <attr name="region">
				France
			</attr>
    </taxon>
    <taxon id="hCoV-19/France/ARA-HCL990000330254/2021|EPI_ISL_1707537|2021-03-30|France">
      <date value="2021.2410958904109" direction="forwards" units="years"/>
      <attr name="region">
				France
			</attr>
    </taxon>
    <taxon id="hCoV-19/Spain/CT-HUGTiPR013JG9A12/2021|EPI_ISL_1719751|2021-04-08|SouthernEurope">
      <date value="2021.2657534246575" direction="forwards" units="years"/>
      <attr name="region">
				SouthernEurope
			</attr>
    </taxon>
    <taxon id="hCoV-19/France/ARA-CFD700000127612/2021|EPI_ISL_1731504|2021-04-14|France">
      <date value="2021.282191780822" direction="forwards" units="years"/>
      <attr name="region">
				France
			</attr>
    </taxon>
    <taxon id="hCoV-19/Greece/162496/2021|EPI_ISL_1731827|2021-03-26|SouthernEurope">
      <date value="2021.2301369863014" direction="forwards" units="years"/>
      <attr name="region">
				SouthernEurope
			</attr>
    </taxon>
    <taxon id="hCoV-19/France/NOR-IPP08841/2021|EPI_ISL_1739306|2021-04-06|France">
      <date value="2021.2602739726028" direction="forwards" units="years"/>
      <attr name="region">
				France
			</attr>
    </taxon>
    <taxon id="hCoV-19/England/RAND-15207B2/2021|EPI_ISL_1740690|2021-04-19|NorthernEurope">
      <date value="2021.295890410959" direction="forwards" units="years"/>
      <attr name="region">
				NorthernEurope
			</attr>
    </taxon>
    <taxon id="hCoV-19/France/PAC-B115-08/2021|EPI_ISL_1749312|2021-02-26|France">
      <date value="2021.1534246575343" direction="forwards" units="years"/>
      <attr name="region">
				France
			</attr>
    </taxon>
    <taxon id="hCoV-19/France/IDF-B110-78/2021|EPI_ISL_1749368|2021-02-03|France">
      <date value="2021.0904109589042" direction="forwards" units="years"/>
      <attr name="region">
				France
			</attr>
    </taxon>
    <taxon id="hCoV-19/France/NAQ-B111-15/2021|EPI_ISL_1749369|2021-02-09|France">
      <date value="2021.1068493150685" direction="forwards" units="years"/>
      <attr name="region">
				France
			</attr>
    </taxon>
    <taxon id="hCoV-19/France/IDF-HMN-21032230548/2021|EPI_ISL_1754503|2021-03-15|France">
      <date value="2021.2" direction="forwards" units="years"/>
      <attr name="region">
				France
			</attr>
    </taxon>
    <taxon id="hCoV-19/France/IDF-HMN-21032270173/2021|EPI_ISL_1755046|2021-03-27|France">
      <date value="2021.2328767123288" direction="forwards" units="years"/>
      <attr name="region">
				France
			</attr>
    </taxon>
    <taxon id="hCoV-19/Netherlands/NH-RIVM-27845/2021|EPI_ISL_1792896|2021-03-21|Benelux">
      <date value="2021.2164383561644" direction="forwards" units="years"/>
      <attr name="region">
				Benelux
			</attr>
    </taxon>
    <taxon id="hCoV-19/Togo/C6271/2021|EPI_ISL_1810924|2021-02-03|WesternAfrica">
      <date value="2021.0904109589042" direction="forwards" units="years"/>
      <attr name="region">
				WesternAfrica
			</attr>
    </taxon>
    <taxon id="hCoV-19/Togo/C6281/2021|EPI_ISL_1810927|2021-02-03|WesternAfrica">
      <date value="2021.0904109589042" direction="forwards" units="years"/>
      <attr name="region">
				WesternAfrica
			</attr>
    </taxon>
    <taxon id="hCoV-19/Italy/SAR-Cagliari57/2021|EPI_ISL_1821763|2021-04-13|SouthernEurope">
      <date value="2021.2794520547945" direction="forwards" units="years"/>
      <attr name="region">
				SouthernEurope
			</attr>
    </taxon>
    <taxon id="hCoV-19/England/CAMC-133C0C9/2021|EPI_ISL_1831400|2021-02-23|NorthernEurope">
      <date value="2021.145205479452" direction="forwards" units="years"/>
      <attr name="region">
				NorthernEurope
			</attr>
    </taxon>
    <taxon id="hCoV-19/England/CAMC-133C102/2021|EPI_ISL_1831515|2021-02-24|NorthernEurope">
      <date value="2021.1479452054793" direction="forwards" units="years"/>
      <attr name="region">
				NorthernEurope
			</attr>
    </taxon>
    <taxon id="hCoV-19/Spain/CT-HUGTiPR014JJ2F11/2021|EPI_ISL_1831644|2021-04-18|SouthernEurope">
      <date value="2021.2931506849316" direction="forwards" units="years"/>
      <attr name="region">
				SouthernEurope
			</attr>
    </taxon>
    <taxon id="hCoV-19/Germany/BE-ChVir-LB-210128-8338/2021|EPI_ISL_1840660|2021-01-24|Germany">
      <date value="2021.0630136986301" direction="forwards" units="years"/>
      <attr name="region">
				Germany
			</attr>
    </taxon>
    <taxon id="hCoV-19/Germany/BW-ChVir-LB-210423-5729/2021|EPI_ISL_1885872|2021-04-15|Germany">
      <date value="2021.2849315068493" direction="forwards" units="years"/>
      <attr name="region">
				Germany
			</attr>
    </taxon>
    <taxon id="hCoV-19/Germany/BW-ChVir-LB-210423-5718/2021|EPI_ISL_1885939|2021-04-14|Germany">
      <date value="2021.282191780822" direction="forwards" units="years"/>
      <attr name="region">
				Germany
			</attr>
    </taxon>
    <taxon id="hCoV-19/Germany/BW-ChVir-LB-210416-5823/2021|EPI_ISL_1905093|2021-03-29|Germany">
      <date value="2021.2383561643835" direction="forwards" units="years"/>
      <attr name="region">
				Germany
			</attr>
    </taxon>
    <taxon id="hCoV-19/France/HDF-P256-21125M1125/2021|EPI_ISL_1910917|2021-03-24|France">
      <date value="2021.2246575342465" direction="forwards" units="years"/>
      <attr name="region">
				France
			</attr>
    </taxon>
    <taxon id="hCoV-19/France/ARA-HCL021074965701/2021|EPI_ISL_1935386|2021-04-19|France">
      <date value="2021.295890410959" direction="forwards" units="years"/>
      <attr name="region">
				France
			</attr>
    </taxon>
    <taxon id="hCoV-19/Slovenia/174086/2021|EPI_ISL_1973575|2021-03-30|EasternEurope">
      <date value="2021.2410958904109" direction="forwards" units="years"/>
      <attr name="region">
				EasternEurope
			</attr>
    </taxon>
    <taxon id="hCoV-19/Germany/BE-ChVir-LB-210319-4433/2021|EPI_ISL_1986473|2021-03-14|Germany">
      <date value="2021.1972602739727" direction="forwards" units="years"/>
      <attr name="region">
				Germany
			</attr>
    </taxon>
    <taxon id="hCoV-19/Spain/CT-HUGTiPR015HY5F9/2021|EPI_ISL_2000095|2021-04-28|SouthernEurope">
      <date value="2021.3205479452056" direction="forwards" units="years"/>
      <attr name="region">
				SouthernEurope
			</attr>
    </taxon>
    <taxon id="hCoV-19/Spain/CT-HUGTiPR015HY5G9/2021|EPI_ISL_2000110|2021-04-28|SouthernEurope">
      <date value="2021.3205479452056" direction="forwards" units="years"/>
      <attr name="region">
				SouthernEurope
			</attr>
    </taxon>
    <taxon id="hCoV-19/Tunisia/SP-0154/2021|EPI_ISL_2035941|2021-02-07|NorthernAfrica">
      <date value="2021.1013698630136" direction="forwards" units="years"/>
      <attr name="region">
				NorthernAfrica
			</attr>
    </taxon>
    <taxon id="hCoV-19/Tunisia/SP-0157/2021|EPI_ISL_2035942|2021-02-07|NorthernAfrica">
      <date value="2021.1013698630136" direction="forwards" units="years"/>
      <attr name="region">
				NorthernAfrica
			</attr>
    </taxon>
    <taxon id="hCoV-19/Tunisia/SP-0347/2021|EPI_ISL_2035946|2021-03-03|NorthernAfrica">
      <date value="2021.1671232876713" direction="forwards" units="years"/>
      <attr name="region">
				NorthernAfrica
			</attr>
    </taxon>
    <taxon id="hCoV-19/Netherlands/GE-RIVM-31281/2021|EPI_ISL_2094357|2021-04-27|Benelux">
      <date value="2021.317808219178" direction="forwards" units="years"/>
      <attr name="region">
				Benelux
			</attr>
    </taxon>
    <taxon id="hCoV-19/France/IDF-CERBAHC-20210408-S45/2021|EPI_ISL_2094433|2021-03-30|France">
      <date value="2021.2410958904109" direction="forwards" units="years"/>
      <attr name="region">
				France
			</attr>
    </taxon>
    <taxon id="hCoV-19/Italy/SAR-Cagliari111/2021|EPI_ISL_2107000|2021-04-26|SouthernEurope">
      <date value="2021.3150684931506" direction="forwards" units="years"/>
      <attr name="region">
				SouthernEurope
			</attr>
    </taxon>
    <taxon id="hCoV-19/France/PAC-4700/2021|EPI_ISL_2131453|2021-01-25|France">
      <date value="2021.0657534246575" direction="forwards" units="years"/>
      <attr name="region">
				France
			</attr>
    </taxon>
    <taxon id="hCoV-19/India/WB-1930300627314/2021|EPI_ISL_2132720|2021-03-19|APAC">
      <date value="2021.2109589041097" direction="forwards" units="years"/>
      <attr name="region">
				APAC
			</attr>
    </taxon>
    <taxon id="hCoV-19/Netherlands/ZH-EMC-2280/2021|EPI_ISL_2154193|2021-03-01|Benelux">
      <date value="2021.1616438356164" direction="forwards" units="years"/>
      <attr name="region">
				Benelux
			</attr>
    </taxon>
    <taxon id="hCoV-19/France/BRE-IPP09639/2021|EPI_ISL_2178413|2021-04-09|France">
      <date value="2021.268493150685" direction="forwards" units="years"/>
      <attr name="region">
				France
			</attr>
    </taxon>
    <taxon id="hCoV-19/France/PDL-IPP04367/2021|EPI_ISL_2178457|2021-02-18|France">
      <date value="2021.131506849315" direction="forwards" units="years"/>
      <attr name="region">
				France
			</attr>
    </taxon>
    <taxon id="hCoV-19/France/IDF-IPP04370/2021|EPI_ISL_2178460|2021-02-17|France">
      <date value="2021.1287671232876" direction="forwards" units="years"/>
      <attr name="region">
				France
			</attr>
    </taxon>
    <taxon id="hCoV-19/France/PDL-IPP04372/2021|EPI_ISL_2178462|2021-02-18|France">
      <date value="2021.131506849315" direction="forwards" units="years"/>
      <attr name="region">
				France
			</attr>
    </taxon>
    <taxon id="hCoV-19/France/IDF-IPP11214/2021|EPI_ISL_2178502|2021-04-26|France">
      <date value="2021.3150684931506" direction="forwards" units="years"/>
      <attr name="region">
				France
			</attr>
    </taxon>
    <taxon id="hCoV-19/France/IDF-HMN-21032190621/2021|EPI_ISL_2179373|2021-03-16|France">
      <date value="2021.2027397260274" direction="forwards" units="years"/>
      <attr name="region">
				France
			</attr>
    </taxon>
    <taxon id="hCoV-19/France/IDF-HMN-21032240706/2021|EPI_ISL_2179448|2021-03-24|France">
      <date value="2021.2246575342465" direction="forwards" units="years"/>
      <attr name="region">
				France
			</attr>
    </taxon>
    <taxon id="hCoV-19/France/IDF-HMN-21042010372/2021|EPI_ISL_2179502|2021-03-30|France">
      <date value="2021.2410958904109" direction="forwards" units="years"/>
      <attr name="region">
				France
			</attr>
    </taxon>
    <taxon id="hCoV-19/France/IDF-HMN-21042060474/2021|EPI_ISL_2179568|2021-03-19|France">
      <date value="2021.2109589041097" direction="forwards" units="years"/>
      <attr name="region">
				France
			</attr>
    </taxon>
    <taxon id="hCoV-19/France/IDF-HMN-21042060477/2021|EPI_ISL_2179569|2021-03-19|France">
      <date value="2021.2109589041097" direction="forwards" units="years"/>
      <attr name="region">
				France
			</attr>
    </taxon>
    <taxon id="hCoV-19/France/IDF-HMN-21042060558/2021|EPI_ISL_2179576|2021-03-22|France">
      <date value="2021.2191780821918" direction="forwards" units="years"/>
      <attr name="region">
				France
			</attr>
    </taxon>
    <taxon id="hCoV-19/USA/MN-CDC-IBX288688628305/2021|EPI_ISL_2186300|2021-04-13|NorthAmerica">
      <date value="2021.2794520547945" direction="forwards" units="years"/>
      <attr name="region">
				NorthAmerica
			</attr>
    </taxon>
    <taxon id="hCoV-19/Burkina_Faso/130/2021|EPI_ISL_2227197|2021-01-21|WesternAfrica">
      <date value="2021.054794520548" direction="forwards" units="years"/>
      <attr name="region">
				WesternAfrica
			</attr>
    </taxon>
    <taxon id="hCoV-19/Burkina_Faso/151/2021|EPI_ISL_2227198|2021-02-03|WesternAfrica">
      <date value="2021.0904109589042" direction="forwards" units="years"/>
      <attr name="region">
				WesternAfrica
			</attr>
    </taxon>
    <taxon id="hCoV-19/Burkina_Faso/155/2021|EPI_ISL_2227199|2021-02-01|WesternAfrica">
      <date value="2021.0849315068492" direction="forwards" units="years"/>
      <attr name="region">
				WesternAfrica
			</attr>
    </taxon>
    <taxon id="hCoV-19/Burkina_Faso/157/2021|EPI_ISL_2227200|2021-02-01|WesternAfrica">
      <date value="2021.0849315068492" direction="forwards" units="years"/>
      <attr name="region">
				WesternAfrica
			</attr>
    </taxon>
    <taxon id="hCoV-19/Burkina_Faso/164/2021|EPI_ISL_2227201|2021-02-09|WesternAfrica">
      <date value="2021.1068493150685" direction="forwards" units="years"/>
      <attr name="region">
				WesternAfrica
			</attr>
    </taxon>
    <taxon id="hCoV-19/Burkina_Faso/165/2021|EPI_ISL_2227202|2021-02-09|WesternAfrica">
      <date value="2021.1068493150685" direction="forwards" units="years"/>
      <attr name="region">
				WesternAfrica
			</attr>
    </taxon>
    <taxon id="hCoV-19/Burkina_Faso/83/2021|EPI_ISL_2227203|2021-01-11|WesternAfrica">
      <date value="2021.027397260274" direction="forwards" units="years"/>
      <attr name="region">
				WesternAfrica
			</attr>
    </taxon>
    <taxon id="hCoV-19/Italy/SAR-ISS-7342/2021|EPI_ISL_2244910|2021-02-17|SouthernEurope">
      <date value="2021.1287671232876" direction="forwards" units="years"/>
      <attr name="region">
				SouthernEurope
			</attr>
    </taxon>
    <taxon id="hCoV-19/Italy/SAR-ISS-7343/2021|EPI_ISL_2244911|2021-02-17|SouthernEurope">
      <date value="2021.1287671232876" direction="forwards" units="years"/>
      <attr name="region">
				SouthernEurope
			</attr>
    </taxon>
    <taxon id="hCoV-19/Italy/SAR-ISS-7344/2021|EPI_ISL_2244912|2021-02-17|SouthernEurope">
      <date value="2021.1287671232876" direction="forwards" units="years"/>
      <attr name="region">
				SouthernEurope
			</attr>
    </taxon>
    <taxon id="hCoV-19/France/IDF-HMN-21042061127/2021|EPI_ISL_2259268|2021-04-06|France">
      <date value="2021.2602739726028" direction="forwards" units="years"/>
      <attr name="region">
				France
			</attr>
    </taxon>
    <taxon id="hCoV-19/France/IDF-HMN-21042160383/2021|EPI_ISL_2259323|2021-04-13|France">
      <date value="2021.2794520547945" direction="forwards" units="years"/>
      <attr name="region">
				France
			</attr>
    </taxon>
    <taxon id="hCoV-19/Spain/CT-HUGTiPM016OY0C8/2021|EPI_ISL_2281323|2021-05-14|SouthernEurope">
      <date value="2021.3643835616438" direction="forwards" units="years"/>
      <attr name="region">
				SouthernEurope
			</attr>
    </taxon>
    <taxon id="hCoV-19/USA/MN-CDC-IBX886464982066/2021|EPI_ISL_2283188|2021-04-12|NorthAmerica">
      <date value="2021.2767123287672" direction="forwards" units="years"/>
      <attr name="region">
				NorthAmerica
			</attr>
    </taxon>
    <taxon id="hCoV-19/Burkina_Faso/7688/2021|EPI_ISL_2289102|2021-01-23|WesternAfrica">
      <date value="2021.0602739726028" direction="forwards" units="years"/>
      <attr name="region">
				WesternAfrica
			</attr>
    </taxon>
    <taxon id="hCoV-19/Burkina_Faso/7728/2021|EPI_ISL_2289104|2021-01-26|WesternAfrica">
      <date value="2021.0684931506848" direction="forwards" units="years"/>
      <attr name="region">
				WesternAfrica
			</attr>
    </taxon>
    <taxon id="hCoV-19/Burkina_Faso/7934/2020|EPI_ISL_2289107|2020-12-22|WesternAfrica">
      <date value="2020.9726775956285" direction="forwards" units="years"/>
      <attr name="region">
				WesternAfrica
			</attr>
    </taxon>
    <taxon id="hCoV-19/Burkina_Faso/7795/2021|EPI_ISL_2289121|2021-01-28|WesternAfrica">
      <date value="2021.0739726027398" direction="forwards" units="years"/>
      <attr name="region">
				WesternAfrica
			</attr>
    </taxon>
    <taxon id="hCoV-19/Burkina_Faso/7938/2021|EPI_ISL_2289123|2021-02-03|WesternAfrica">
      <date value="2021.0904109589042" direction="forwards" units="years"/>
      <attr name="region">
				WesternAfrica
			</attr>
    </taxon>
    <taxon id="hCoV-19/USA/OR-TRACE-BENT-011821-695/2021|EPI_ISL_2301442|2021-01-18|NorthAmerica">
      <date value="2021.0465753424658" direction="forwards" units="years"/>
      <attr name="region">
				NorthAmerica
			</attr>
    </taxon>
    <taxon id="hCoV-19/Netherlands/FL-RIVM-34557/2021|EPI_ISL_2302173|2021-05-02|Benelux">
      <date value="2021.331506849315" direction="forwards" units="years"/>
      <attr name="region">
				Benelux
			</attr>
    </taxon>
    <taxon id="hCoV-19/France/IDF-IPP03664/2021|EPI_ISL_2363514|2021-01-21|France">
      <date value="2021.054794520548" direction="forwards" units="years"/>
      <attr name="region">
				France
			</attr>
    </taxon>
    <taxon id="hCoV-19/Belgium/12105150401/2021|EPI_ISL_2365910|2021-03-22|Benelux">
      <date value="2021.2191780821918" direction="forwards" units="years"/>
      <attr name="region">
				Benelux
			</attr>
    </taxon>
    <taxon id="hCoV-19/Indonesia/JK-NIHRD-WGS00051/2021|EPI_ISL_2382403|2021-01-03|APAC">
      <date value="2021.0054794520547" direction="forwards" units="years"/>
      <attr name="region">
				APAC
			</attr>
    </taxon>
    <taxon id="hCoV-19/Belgium/rega-5443/2021|EPI_ISL_2403956|2021-03-22|Benelux">
      <date value="2021.2191780821918" direction="forwards" units="years"/>
      <attr name="region">
				Benelux
			</attr>
    </taxon>
    <taxon id="hCoV-19/Belgium/rega-5484/2021|EPI_ISL_2403997|2021-03-05|Benelux">
      <date value="2021.172602739726" direction="forwards" units="years"/>
      <attr name="region">
				Benelux
			</attr>
    </taxon>
    <taxon id="hCoV-19/Belgium/rega-6126/2021|EPI_ISL_2404564|2021-03-30|Benelux">
      <date value="2021.2410958904109" direction="forwards" units="years"/>
      <attr name="region">
				Benelux
			</attr>
    </taxon>
    <taxon id="hCoV-19/Belgium/rega-6127/2021|EPI_ISL_2404565|2021-03-30|Benelux">
      <date value="2021.2410958904109" direction="forwards" units="years"/>
      <attr name="region">
				Benelux
			</attr>
    </taxon>
    <taxon id="hCoV-19/Belgium/rega-6128/2021|EPI_ISL_2404566|2021-03-30|Benelux">
      <date value="2021.2410958904109" direction="forwards" units="years"/>
      <attr name="region">
				Benelux
			</attr>
    </taxon>
    <taxon id="hCoV-19/Belgium/rega-6129/2021|EPI_ISL_2404567|2021-03-30|Benelux">
      <date value="2021.2410958904109" direction="forwards" units="years"/>
      <attr name="region">
				Benelux
			</attr>
    </taxon>
    <taxon id="hCoV-19/Belgium/rega-6130/2021|EPI_ISL_2404568|2021-03-30|Benelux">
      <date value="2021.2410958904109" direction="forwards" units="years"/>
      <attr name="region">
				Benelux
			</attr>
    </taxon>
    <taxon id="hCoV-19/Belgium/rega-6131/2021|EPI_ISL_2404569|2021-03-30|Benelux">
      <date value="2021.2410958904109" direction="forwards" units="years"/>
      <attr name="region">
				Benelux
			</attr>
    </taxon>
    <taxon id="hCoV-19/Belgium/rega-6132/2021|EPI_ISL_2404570|2021-03-30|Benelux">
      <date value="2021.2410958904109" direction="forwards" units="years"/>
      <attr name="region">
				Benelux
			</attr>
    </taxon>
    <taxon id="hCoV-19/Switzerland/SG-UHB-724906700/2021|EPI_ISL_2484343|2021-01-23|WesternEurope">
      <date value="2021.0602739726028" direction="forwards" units="years"/>
      <attr name="region">
				WesternEurope
			</attr>
    </taxon>
    <taxon id="hCoV-19/Switzerland/SG-UHB-4181240201/2021|EPI_ISL_2484440|2021-01-27|WesternEurope">
      <date value="2021.0712328767124" direction="forwards" units="years"/>
      <attr name="region">
				WesternEurope
			</attr>
    </taxon>
    <taxon id="hCoV-19/Switzerland/SG-UHB-725261100/2021|EPI_ISL_2484541|2021-01-25|WesternEurope">
      <date value="2021.0657534246575" direction="forwards" units="years"/>
      <attr name="region">
				WesternEurope
			</attr>
    </taxon>
    <taxon id="hCoV-19/Switzerland/SG-UHB-4180929701/2021|EPI_ISL_2484554|2021-01-26|WesternEurope">
      <date value="2021.0684931506848" direction="forwards" units="years"/>
      <attr name="region">
				WesternEurope
			</attr>
    </taxon>
    <taxon id="hCoV-19/Switzerland/SG-UHB-4180991001/2021|EPI_ISL_2484555|2021-01-26|WesternEurope">
      <date value="2021.0684931506848" direction="forwards" units="years"/>
      <attr name="region">
				WesternEurope
			</attr>
    </taxon>
    <taxon id="hCoV-19/Switzerland/SG-UHB-724905200/2021|EPI_ISL_2484579|2021-01-23|WesternEurope">
      <date value="2021.0602739726028" direction="forwards" units="years"/>
      <attr name="region">
				WesternEurope
			</attr>
    </taxon>
    <taxon id="hCoV-19/Switzerland/SG-UHB-724905700/2021|EPI_ISL_2484580|2021-01-23|WesternEurope">
      <date value="2021.0602739726028" direction="forwards" units="years"/>
      <attr name="region">
				WesternEurope
			</attr>
    </taxon>
    <taxon id="hCoV-19/Switzerland/AR-UHB-724906500/2021|EPI_ISL_2484581|2021-01-23|WesternEurope">
      <date value="2021.0602739726028" direction="forwards" units="years"/>
      <attr name="region">
				WesternEurope
			</attr>
    </taxon>
    <taxon id="hCoV-19/Switzerland/SG-UHB-724907300/2021|EPI_ISL_2484583|2021-01-23|WesternEurope">
      <date value="2021.0602739726028" direction="forwards" units="years"/>
      <attr name="region">
				WesternEurope
			</attr>
    </taxon>
    <taxon id="hCoV-19/Switzerland/SG-UHB-725714400/2021|EPI_ISL_2484607|2021-01-26|WesternEurope">
      <date value="2021.0684931506848" direction="forwards" units="years"/>
      <attr name="region">
				WesternEurope
			</attr>
    </taxon>
    <taxon id="hCoV-19/France/IDF-CERBAHC-AH3KVTBGXJ-S4/2021|EPI_ISL_2491373|2021-04-12|France">
      <date value="2021.2767123287672" direction="forwards" units="years"/>
      <attr name="region">
				France
			</attr>
    </taxon>
    <taxon id="hCoV-19/Cameroon/ICGEB-CIRCB_16120/2021|EPI_ISL_2504134|2021-01-21|MiddleAfrica">
      <date value="2021.054794520548" direction="forwards" units="years"/>
      <attr name="region">
				MiddleAfrica
			</attr>
    </taxon>
    <taxon id="hCoV-19/France/CVL-HCL021106120501/2021|EPI_ISL_2629297|2021-04-23|France">
      <date value="2021.3068493150686" direction="forwards" units="years"/>
      <attr name="region">
				France
			</attr>
    </taxon>
    <taxon id="hCoV-19/Belgium/rega-7965/2021|EPI_ISL_2832699|2021-04-01|Benelux">
      <date value="2021.2465753424658" direction="forwards" units="years"/>
      <attr name="region">
				Benelux
			</attr>
    </taxon>
    <taxon id="hCoV-19/Benin/249839/2021|EPI_ISL_2932537|2021-01-31|WesternAfrica">
      <date value="2021.0821917808219" direction="forwards" units="years"/>
      <attr name="region">
				WesternAfrica
			</attr>
    </taxon>
    <taxon id="hCoV-19/Benin/248651/2021|EPI_ISL_2958658|2021-01-30|WesternAfrica">
      <date value="2021.0794520547945" direction="forwards" units="years"/>
      <attr name="region">
				WesternAfrica
			</attr>
    </taxon>
    <taxon id="hCoV-19/Benin/250471/2021|EPI_ISL_2958659|2021-01-31|WesternAfrica">
      <date value="2021.0821917808219" direction="forwards" units="years"/>
      <attr name="region">
				WesternAfrica
			</attr>
    </taxon>
    <taxon id="hCoV-19/Benin/250498/2021|EPI_ISL_2958660|2021-01-31|WesternAfrica">
      <date value="2021.0821917808219" direction="forwards" units="years"/>
      <attr name="region">
				WesternAfrica
			</attr>
    </taxon>
    <taxon id="hCoV-19/Benin/250699/2021|EPI_ISL_2958661|2021-02-01|WesternAfrica">
      <date value="2021.0849315068492" direction="forwards" units="years"/>
      <attr name="region">
				WesternAfrica
			</attr>
    </taxon>
    <taxon id="hCoV-19/Benin/251296/2021|EPI_ISL_2958663|2021-02-01|WesternAfrica">
      <date value="2021.0849315068492" direction="forwards" units="years"/>
      <attr name="region">
				WesternAfrica
			</attr>
    </taxon>
    <taxon id="hCoV-19/Benin/251455/2021|EPI_ISL_2958665|2021-02-01|WesternAfrica">
      <date value="2021.0849315068492" direction="forwards" units="years"/>
      <attr name="region">
				WesternAfrica
			</attr>
    </taxon>
    <taxon id="hCoV-19/Benin/252348/2021|EPI_ISL_2958666|2021-02-02|WesternAfrica">
      <date value="2021.0876712328768" direction="forwards" units="years"/>
      <attr name="region">
				WesternAfrica
			</attr>
    </taxon>
    <taxon id="hCoV-19/Benin/253312/2021|EPI_ISL_2958667|2021-02-02|WesternAfrica">
      <date value="2021.0876712328768" direction="forwards" units="years"/>
      <attr name="region">
				WesternAfrica
			</attr>
    </taxon>
    <taxon id="hCoV-19/Benin/254323/2021|EPI_ISL_2958668|2021-02-03|WesternAfrica">
      <date value="2021.0904109589042" direction="forwards" units="years"/>
      <attr name="region">
				WesternAfrica
			</attr>
    </taxon>
    <taxon id="hCoV-19/Benin/255062/2021|EPI_ISL_2958669|2021-02-03|WesternAfrica">
      <date value="2021.0904109589042" direction="forwards" units="years"/>
      <attr name="region">
				WesternAfrica
			</attr>
    </taxon>
    <taxon id="hCoV-19/Benin/255170/2021|EPI_ISL_2958670|2021-02-03|WesternAfrica">
      <date value="2021.0904109589042" direction="forwards" units="years"/>
      <attr name="region">
				WesternAfrica
			</attr>
    </taxon>
    <taxon id="hCoV-19/Benin/312239/2021|EPI_ISL_2958671|2021-03-01|WesternAfrica">
      <date value="2021.1616438356164" direction="forwards" units="years"/>
      <attr name="region">
				WesternAfrica
			</attr>
    </taxon>
    <taxon id="hCoV-19/Germany/BW-FR1018/2021|EPI_ISL_3200841|2021-03-24|Germany">
      <date value="2021.2246575342465" direction="forwards" units="years"/>
      <attr name="region">
				Germany
			</attr>
    </taxon>
    <taxon id="hCoV-19/India/PY-COV2-13520_S57_R1_001/2021|EPI_ISL_3275790|2021-03-05|APAC">
      <date value="2021.172602739726" direction="forwards" units="years"/>
      <attr name="region">
				APAC
			</attr>
    </taxon>
    <taxon id="hCoV-19/Gabon/LPDG655/2021|EPI_ISL_3461132|2021-03-08|MiddleAfrica">
      <date value="2021.1808219178083" direction="forwards" units="years"/>
      <attr name="region">
				MiddleAfrica
			</attr>
    </taxon>
    <taxon id="hCoV-19/Cote_d_Ivoire/BKE2287-bc1/2021|EPI_ISL_3545627|2021-02-25|WesternAfrica">
      <date value="2021.150684931507" direction="forwards" units="years"/>
      <attr name="region">
				WesternAfrica
			</attr>
    </taxon>
    <taxon id="hCoV-19/Cote_d_Ivoire/BKE2307-bc2/2021|EPI_ISL_3545628|2021-02-26|WesternAfrica">
      <date value="2021.1534246575343" direction="forwards" units="years"/>
      <attr name="region">
				WesternAfrica
			</attr>
    </taxon>
    <taxon id="hCoV-19/Cote_d_Ivoire/BKE2197-bc3/2021|EPI_ISL_3545629|2021-02-20|WesternAfrica">
      <date value="2021.13698630137" direction="forwards" units="years"/>
      <attr name="region">
				WesternAfrica
			</attr>
    </taxon>
    <taxon id="hCoV-19/Cote_d_Ivoire/BKE2269-bc15/2021|EPI_ISL_3545630|2021-02-25|WesternAfrica">
      <date value="2021.150684931507" direction="forwards" units="years"/>
      <attr name="region">
				WesternAfrica
			</attr>
    </taxon>
    <taxon id="hCoV-19/Cote_d_Ivoire/BKE2312-bc49/2021|EPI_ISL_3545631|2021-02-26|WesternAfrica">
      <date value="2021.1534246575343" direction="forwards" units="years"/>
      <attr name="region">
				WesternAfrica
			</attr>
    </taxon>
    <taxon id="hCoV-19/Cote_d_Ivoire/BKE2196-bc50/2021|EPI_ISL_3545632|2021-02-22|WesternAfrica">
      <date value="2021.1424657534246" direction="forwards" units="years"/>
      <attr name="region">
				WesternAfrica
			</attr>
    </taxon>
    <taxon id="hCoV-19/Cote_d_Ivoire/BKE2191-bc74/2021|EPI_ISL_3545633|2021-02-22|WesternAfrica">
      <date value="2021.1424657534246" direction="forwards" units="years"/>
      <attr name="region">
				WesternAfrica
			</attr>
    </taxon>
    <taxon id="hCoV-19/Cote_d_Ivoire/BKE2305-bc85/2021|EPI_ISL_3545634|2021-02-26|WesternAfrica">
      <date value="2021.1534246575343" direction="forwards" units="years"/>
      <attr name="region">
				WesternAfrica
			</attr>
    </taxon>
    <taxon id="hCoV-19/Cote_d_Ivoire/BKE1929-bc53/2021|EPI_ISL_3545635|2021-02-05|WesternAfrica">
      <date value="2021.0958904109589" direction="forwards" units="years"/>
      <attr name="region">
				WesternAfrica
			</attr>
    </taxon>
    <taxon id="hCoV-19/Cote_d_Ivoire/BKE2088-bc54/2021|EPI_ISL_3545636|2021-02-16|WesternAfrica">
      <date value="2021.1260273972603" direction="forwards" units="years"/>
      <attr name="region">
				WesternAfrica
			</attr>
    </taxon>
    <taxon id="hCoV-19/Cote_d_Ivoire/BKE2119-bc78/2021|EPI_ISL_3545637|2021-02-17|WesternAfrica">
      <date value="2021.1287671232876" direction="forwards" units="years"/>
      <attr name="region">
				WesternAfrica
			</attr>
    </taxon>
    <taxon id="hCoV-19/Cote_d_Ivoire/BKE2243-bc10/2021|EPI_ISL_3545643|2021-02-24|WesternAfrica">
      <date value="2021.1479452054793" direction="forwards" units="years"/>
      <attr name="region">
				WesternAfrica
			</attr>
    </taxon>
    <taxon id="hCoV-19/Cote_d_Ivoire/BKE2247-bc46/2021|EPI_ISL_3545644|2021-02-24|WesternAfrica">
      <date value="2021.1479452054793" direction="forwards" units="years"/>
      <attr name="region">
				WesternAfrica
			</attr>
    </taxon>
    <taxon id="hCoV-19/Cote_d_Ivoire/BKE1661-bc58/2021|EPI_ISL_3545645|2021-01-19|WesternAfrica">
      <date value="2021.0493150684931" direction="forwards" units="years"/>
      <attr name="region">
				WesternAfrica
			</attr>
    </taxon>
    <taxon id="hCoV-19/Cote_d_Ivoire/BKE2230-bc81/2021|EPI_ISL_3545646|2021-02-22|WesternAfrica">
      <date value="2021.1424657534246" direction="forwards" units="years"/>
      <attr name="region">
				WesternAfrica
			</attr>
    </taxon>
    <taxon id="hCoV-19/Cote_d_Ivoire/BKE2232-bc93/2021|EPI_ISL_3545647|2021-02-22|WesternAfrica">
      <date value="2021.1424657534246" direction="forwards" units="years"/>
      <attr name="region">
				WesternAfrica
			</attr>
    </taxon>
    <taxon id="hCoV-19/Cote_d_Ivoire/BKE2842-bc14/2021|EPI_ISL_3631586|2021-03-22|WesternAfrica">
      <date value="2021.2191780821918" direction="forwards" units="years"/>
      <attr name="region">
				WesternAfrica
			</attr>
    </taxon>
    <taxon id="hCoV-19/Cote_d_Ivoire/BKE3553-bc74/2021|EPI_ISL_3631588|2021-04-20|WesternAfrica">
      <date value="2021.2986301369863" direction="forwards" units="years"/>
      <attr name="region">
				WesternAfrica
			</attr>
    </taxon>
    <taxon id="hCoV-19/Togo/NMIMR-21-TGS-070/2021|EPI_ISL_3914909|2021-03-04|WesternAfrica">
      <date value="2021.1698630136987" direction="forwards" units="years"/>
      <attr name="region">
				WesternAfrica
			</attr>
    </taxon>
    <taxon id="hCoV-19/Togo/NMIMR-21-TGS-110/2021|EPI_ISL_3914952|2021-03-09|WesternAfrica">
      <date value="2021.1835616438357" direction="forwards" units="years"/>
      <attr name="region">
				WesternAfrica
			</attr>
    </taxon>
    <taxon id="IMS-10033-CVDP-00016||2021-01-24|Germany">
      <date value="2021.0630136986301" direction="forwards" units="years"/>
      <attr name="region">
				Germany
			</attr>
    </taxon>
    <taxon id="IMS-10225-CVDP-00058||2021-01-28|Germany">
      <date value="2021.0739726027398" direction="forwards" units="years"/>
      <attr name="region">
				Germany
			</attr>
    </taxon>
    <taxon id="IMS-10122-CVDP-00729||2021-01-29|Germany">
      <date value="2021.0767123287671" direction="forwards" units="years"/>
      <attr name="region">
				Germany
			</attr>
    </taxon>
    <taxon id="IMS-10225-CVDP-00350||2021-02-11|Germany">
      <date value="2021.1123287671232" direction="forwards" units="years"/>
      <attr name="region">
				Germany
			</attr>
    </taxon>
    <taxon id="IMS-10173-CVDP-341FE4AE-F7B9-4772-81F9-22A364862724||2021-01-16|Germany">
      <date value="2021.041095890411" direction="forwards" units="years"/>
      <attr name="region">
				Germany
			</attr>
    </taxon>
    <taxon id="IMS-10020-CVDP-134B7148-7B01-480B-BF4D-2AF63DD0E135||2021-02-11|Germany">
      <date value="2021.1123287671232" direction="forwards" units="years"/>
      <attr name="region">
				Germany
			</attr>
    </taxon>
    <taxon id="IMS-10020-CVDP-4BECB44D-4073-4DA3-B631-52B85F3DDB84||2021-02-05|Germany">
      <date value="2021.0958904109589" direction="forwards" units="years"/>
      <attr name="region">
				Germany
			</attr>
    </taxon>
    <taxon id="IMS-10020-CVDP-D8331C27-5636-445E-8953-D027CAE5AE8A||2021-02-04|Germany">
      <date value="2021.0931506849315" direction="forwards" units="years"/>
      <attr name="region">
				Germany
			</attr>
    </taxon>
    <taxon id="IMS-10020-CVDP-8F027E73-B985-4B2C-901F-AAFA40AD2C48||2021-02-12|Germany">
      <date value="2021.1150684931506" direction="forwards" units="years"/>
      <attr name="region">
				Germany
			</attr>
    </taxon>
    <taxon id="IMS-10020-CVDP-5BA6D689-6CCB-45A2-87E5-8887DE9D8DB3||2021-02-10|Germany">
      <date value="2021.109589041096" direction="forwards" units="years"/>
      <attr name="region">
				Germany
			</attr>
    </taxon>
    <taxon id="IMS-10020-CVDP-9C2BB7B7-36BD-42C6-81B1-7BF0042C37F6||2021-02-12|Germany">
      <date value="2021.1150684931506" direction="forwards" units="years"/>
      <attr name="region">
				Germany
			</attr>
    </taxon>
    <taxon id="IMS-10122-CVDP-40698FEE-BD08-4CD1-8563-CF5DE1121FA4||2021-02-16|Germany">
      <date value="2021.1260273972603" direction="forwards" units="years"/>
      <attr name="region">
				Germany
			</attr>
    </taxon>
    <taxon id="IMS-10020-CVDP-F1EB2BD1-EE89-46BC-822C-779C996FEB91||2021-02-17|Germany">
      <date value="2021.1287671232876" direction="forwards" units="years"/>
      <attr name="region">
				Germany
			</attr>
    </taxon>
    <taxon id="IMS-10174-CVDP-835F0A69-D45E-48F0-A3C3-F83695312CAE||2021-02-19|Germany">
      <date value="2021.1342465753426" direction="forwards" units="years"/>
      <attr name="region">
				Germany
			</attr>
    </taxon>
    <taxon id="IMS-10122-CVDP-1778E826-16B6-475B-8DA5-459ECCC37AAE||2021-02-25|Germany">
      <date value="2021.150684931507" direction="forwards" units="years"/>
      <attr name="region">
				Germany
			</attr>
    </taxon>
    <taxon id="IMS-10122-CVDP-3F41F020-2B79-43C4-9F7B-98E4E65F1E4E||2021-02-25|Germany">
      <date value="2021.150684931507" direction="forwards" units="years"/>
      <attr name="region">
				Germany
			</attr>
    </taxon>
    <taxon id="IMS-10020-CVDP-D71C4A54-13BD-4B63-A1EF-B263A7FD5E45||2021-02-24|Germany">
      <date value="2021.1479452054793" direction="forwards" units="years"/>
      <attr name="region">
				Germany
			</attr>
    </taxon>
    <taxon id="IMS-10020-CVDP-12E61F2E-AF2C-4524-932B-0FA8E878485B||2021-02-24|Germany">
      <date value="2021.1479452054793" direction="forwards" units="years"/>
      <attr name="region">
				Germany
			</attr>
    </taxon>
    <taxon id="IMS-10020-CVDP-74A0C83B-0500-4321-8A94-D5B2EEE41207||2021-02-27|Germany">
      <date value="2021.1561643835616" direction="forwards" units="years"/>
      <attr name="region">
				Germany
			</attr>
    </taxon>
    <taxon id="IMS-10013-CVDP-B57B8DD0-B5ED-4D93-AA91-D70CC00FD355||2021-02-13|Germany">
      <date value="2021.1178082191782" direction="forwards" units="years"/>
      <attr name="region">
				Germany
			</attr>
    </taxon>
    <taxon id="IMS-10117-CVDP-BC343703-DF4B-435B-AB29-0AFD0344E74C||2021-03-01|Germany">
      <date value="2021.1616438356164" direction="forwards" units="years"/>
      <attr name="region">
				Germany
			</attr>
    </taxon>
    <taxon id="IMS-10375-CVDP-A8D50211-B0EF-4D49-9699-3EF7C609DB80||2021-01-14|Germany">
      <date value="2021.035616438356" direction="forwards" units="years"/>
      <attr name="region">
				Germany
			</attr>
    </taxon>
    <taxon id="IMS-10375-CVDP-C3511CBB-3546-4384-A6DA-C00317155399||2021-01-20|Germany">
      <date value="2021.0520547945205" direction="forwards" units="years"/>
      <attr name="region">
				Germany
			</attr>
    </taxon>
    <taxon id="IMS-10375-CVDP-037A0420-3F19-4B20-871F-5D5E5BA422EC||2021-01-06|Germany">
      <date value="2021.013698630137" direction="forwards" units="years"/>
      <attr name="region">
				Germany
			</attr>
    </taxon>
    <taxon id="IMS-10375-CVDP-1295C7D1-A5D7-4B1C-B5E1-90340E5F03C1||2021-01-06|Germany">
      <date value="2021.013698630137" direction="forwards" units="years"/>
      <attr name="region">
				Germany
			</attr>
    </taxon>
    <taxon id="IMS-10375-CVDP-E9741D82-0B19-447D-901D-B3670CAE6A5A||2021-01-06|Germany">
      <date value="2021.013698630137" direction="forwards" units="years"/>
      <attr name="region">
				Germany
			</attr>
    </taxon>
    <taxon id="IMS-10375-CVDP-6551F1EB-3654-41E1-A361-D7CC31AD498D||2021-01-22|Germany">
      <date value="2021.0575342465754" direction="forwards" units="years"/>
      <attr name="region">
				Germany
			</attr>
    </taxon>
    <taxon id="IMS-10375-CVDP-7102E95C-FDC4-4FD0-BA85-2A9FA8177F4A||2021-01-23|Germany">
      <date value="2021.0602739726028" direction="forwards" units="years"/>
      <attr name="region">
				Germany
			</attr>
    </taxon>
    <taxon id="IMS-10375-CVDP-C6C9EE94-AC5F-4D8B-B4C6-6DA5C481AE90||2021-01-22|Germany">
      <date value="2021.0575342465754" direction="forwards" units="years"/>
      <attr name="region">
				Germany
			</attr>
    </taxon>
    <taxon id="IMS-10375-CVDP-13541D55-70D3-43F2-9726-EB3DF2A91C2A||2021-01-24|Germany">
      <date value="2021.0630136986301" direction="forwards" units="years"/>
      <attr name="region">
				Germany
			</attr>
    </taxon>
    <taxon id="IMS-10375-CVDP-7D8A75CB-B7D4-40E2-936E-8E9FC90FF7C4||2021-01-28|Germany">
      <date value="2021.0739726027398" direction="forwards" units="years"/>
      <attr name="region">
				Germany
			</attr>
    </taxon>
    <taxon id="IMS-10375-CVDP-86A35159-6ADA-4F48-A43E-E6D6AD7CCE96||2021-01-28|Germany">
      <date value="2021.0739726027398" direction="forwards" units="years"/>
      <attr name="region">
				Germany
			</attr>
    </taxon>
    <taxon id="IMS-10375-CVDP-4D473033-0383-4CA7-93E0-2E6ED38484F4||2021-01-29|Germany">
      <date value="2021.0767123287671" direction="forwards" units="years"/>
      <attr name="region">
				Germany
			</attr>
    </taxon>
    <taxon id="IMS-10375-CVDP-D6950723-B589-4FFE-9218-F30134BFF68B||2021-01-30|Germany">
      <date value="2021.0794520547945" direction="forwards" units="years"/>
      <attr name="region">
				Germany
			</attr>
    </taxon>
    <taxon id="IMS-10375-CVDP-7D98E0B1-B092-4818-B9CF-15CC439907D8||2021-01-30|Germany">
      <date value="2021.0794520547945" direction="forwards" units="years"/>
      <attr name="region">
				Germany
			</attr>
    </taxon>
    <taxon id="IMS-10375-CVDP-99ED3F81-8A48-4455-90BA-23DD493B6541||2021-01-29|Germany">
      <date value="2021.0767123287671" direction="forwards" units="years"/>
      <attr name="region">
				Germany
			</attr>
    </taxon>
    <taxon id="IMS-10375-CVDP-9951EC70-7001-4DBB-BF67-022EF2C48087||2021-01-30|Germany">
      <date value="2021.0794520547945" direction="forwards" units="years"/>
      <attr name="region">
				Germany
			</attr>
    </taxon>
    <taxon id="IMS-10375-CVDP-D1857186-C5CA-4CBF-8F52-0B6CADBDB959||2021-01-29|Germany">
      <date value="2021.0767123287671" direction="forwards" units="years"/>
      <attr name="region">
				Germany
			</attr>
    </taxon>
    <taxon id="IMS-10375-CVDP-426AFACC-3688-4CC4-8DE8-AC68BC1DEBDE||2021-02-01|Germany">
      <date value="2021.0849315068492" direction="forwards" units="years"/>
      <attr name="region">
				Germany
			</attr>
    </taxon>
    <taxon id="IMS-10375-CVDP-5A1B5773-08C3-49F7-804C-F53276CD9FF5||2021-02-02|Germany">
      <date value="2021.0876712328768" direction="forwards" units="years"/>
      <attr name="region">
				Germany
			</attr>
    </taxon>
    <taxon id="IMS-10375-CVDP-C6BB8874-BEAB-4186-B629-46EF672B53A1||2021-02-01|Germany">
      <date value="2021.0849315068492" direction="forwards" units="years"/>
      <attr name="region">
				Germany
			</attr>
    </taxon>
    <taxon id="IMS-10375-CVDP-151FF10B-C82B-4885-86C9-65B743791BD8||2021-02-03|Germany">
      <date value="2021.0904109589042" direction="forwards" units="years"/>
      <attr name="region">
				Germany
			</attr>
    </taxon>
    <taxon id="IMS-10375-CVDP-BA9C8B5C-9A88-4E75-BAEC-12AB186C4206||2021-02-05|Germany">
      <date value="2021.0958904109589" direction="forwards" units="years"/>
      <attr name="region">
				Germany
			</attr>
    </taxon>
    <taxon id="IMS-10375-CVDP-3D996CDE-6D0B-4293-9E2E-EB0E78A96959||2021-02-04|Germany">
      <date value="2021.0931506849315" direction="forwards" units="years"/>
      <attr name="region">
				Germany
			</attr>
    </taxon>
    <taxon id="IMS-10375-CVDP-DF3E81F5-8914-45C1-8322-1B881EC989F3||2021-02-06|Germany">
      <date value="2021.0986301369862" direction="forwards" units="years"/>
      <attr name="region">
				Germany
			</attr>
    </taxon>
    <taxon id="IMS-10375-CVDP-2D348123-8A2F-40E3-A532-776BEA4458CE||2021-02-08|Germany">
      <date value="2021.1041095890412" direction="forwards" units="years"/>
      <attr name="region">
				Germany
			</attr>
    </taxon>
    <taxon id="IMS-10375-CVDP-DE494902-9F9C-4FA9-91B6-A4BB9997FDFD||2021-02-08|Germany">
      <date value="2021.1041095890412" direction="forwards" units="years"/>
      <attr name="region">
				Germany
			</attr>
    </taxon>
    <taxon id="IMS-10375-CVDP-5F17BDA0-13DF-48E9-B490-693CFD53AEFE||2021-02-08|Germany">
      <date value="2021.1041095890412" direction="forwards" units="years"/>
      <attr name="region">
				Germany
			</attr>
    </taxon>
    <taxon id="IMS-10375-CVDP-D25D6F12-831D-4B8B-9B6B-920F3510C012||2021-02-05|Germany">
      <date value="2021.0958904109589" direction="forwards" units="years"/>
      <attr name="region">
				Germany
			</attr>
    </taxon>
    <taxon id="IMS-10375-CVDP-44AE4CD2-5EA3-48B7-A189-187471AE3A4D||2021-02-10|Germany">
      <date value="2021.109589041096" direction="forwards" units="years"/>
      <attr name="region">
				Germany
			</attr>
    </taxon>
    <taxon id="IMS-10116-CVDP-0AF821AB-93F1-4947-8D35-CB7480F55ADD||2021-03-08|Germany">
      <date value="2021.1808219178083" direction="forwards" units="years"/>
      <attr name="region">
				Germany
			</attr>
    </taxon>
    <taxon id="IMS-10020-CVDP-7CD45BB0-EE5F-4708-93B7-394C315511D4||2021-03-13|Germany">
      <date value="2021.194520547945" direction="forwards" units="years"/>
      <attr name="region">
				Germany
			</attr>
    </taxon>
    <taxon id="IMS-10375-CVDP-89844767-91F7-4DF4-A9D5-201290153D87||2021-02-21|Germany">
      <date value="2021.1397260273973" direction="forwards" units="years"/>
      <attr name="region">
				Germany
			</attr>
    </taxon>
    <taxon id="IMS-10375-CVDP-F25747A9-AB4C-45B9-8C0D-39834591496A||2021-02-19|Germany">
      <date value="2021.1342465753426" direction="forwards" units="years"/>
      <attr name="region">
				Germany
			</attr>
    </taxon>
    <taxon id="IMS-10375-CVDP-01841D50-06C9-4A69-BAB8-EB9CEF0F5C12||2021-02-21|Germany">
      <date value="2021.1397260273973" direction="forwards" units="years"/>
      <attr name="region">
				Germany
			</attr>
    </taxon>
    <taxon id="IMS-10375-CVDP-01DE3392-6F1B-40B7-A453-367BA043F225||2021-02-19|Germany">
      <date value="2021.1342465753426" direction="forwards" units="years"/>
      <attr name="region">
				Germany
			</attr>
    </taxon>
    <taxon id="IMS-10375-CVDP-038112A7-0217-47B7-BEEE-035320F29AB2||2021-02-21|Germany">
      <date value="2021.1397260273973" direction="forwards" units="years"/>
      <attr name="region">
				Germany
			</attr>
    </taxon>
    <taxon id="IMS-10375-CVDP-028CCA41-8425-453A-AC67-74037BBA5198||2021-02-15|Germany">
      <date value="2021.123287671233" direction="forwards" units="years"/>
      <attr name="region">
				Germany
			</attr>
    </taxon>
    <taxon id="IMS-10013-CVDP-0EB670DA-3EC9-4592-AEFA-71D2F4F062F0||2021-03-06|Germany">
      <date value="2021.1753424657534" direction="forwards" units="years"/>
      <attr name="region">
				Germany
			</attr>
    </taxon>
    <taxon id="IMS-10117-CVDP-AEABC711-71C8-4CF9-B650-14F77277CDC2||2021-03-04|Germany">
      <date value="2021.1698630136987" direction="forwards" units="years"/>
      <attr name="region">
				Germany
			</attr>
    </taxon>
    <taxon id="IMS-10122-CVDP-055FAC47-67B2-4397-B10F-09E2EE95AA1A||2021-02-21|Germany">
      <date value="2021.1397260273973" direction="forwards" units="years"/>
      <attr name="region">
				Germany
			</attr>
    </taxon>
    <taxon id="IMS-10375-CVDP-81E63F93-AB09-4EB2-BF2E-04DD3B2FB053||2021-02-22|Germany">
      <date value="2021.1424657534246" direction="forwards" units="years"/>
      <attr name="region">
				Germany
			</attr>
    </taxon>
    <taxon id="IMS-10375-CVDP-21BA7276-DECB-49F2-BEE8-C0E6A77AE9DB||2021-02-26|Germany">
      <date value="2021.1534246575343" direction="forwards" units="years"/>
      <attr name="region">
				Germany
			</attr>
    </taxon>
    <taxon id="IMS-10375-CVDP-BB74D415-42BD-4D7E-98B8-052C0A4864C4||2021-02-23|Germany">
      <date value="2021.145205479452" direction="forwards" units="years"/>
      <attr name="region">
				Germany
			</attr>
    </taxon>
    <taxon id="IMS-10375-CVDP-9AEAC760-559C-4C06-B700-7BDB098A1FA3||2021-03-11|Germany">
      <date value="2021.1890410958904" direction="forwards" units="years"/>
      <attr name="region">
				Germany
			</attr>
    </taxon>
    <taxon id="IMS-10375-CVDP-301BF11A-3694-47F4-97B8-22385F8AE903||2021-03-05|Germany">
      <date value="2021.172602739726" direction="forwards" units="years"/>
      <attr name="region">
				Germany
			</attr>
    </taxon>
    <taxon id="IMS-10375-CVDP-832AB4A3-1926-4830-BAFB-A948B9949187||2021-03-13|Germany">
      <date value="2021.194520547945" direction="forwards" units="years"/>
      <attr name="region">
				Germany
			</attr>
    </taxon>
    <taxon id="IMS-10375-CVDP-EA1E5FDB-0DA2-48D5-93EB-B0C37B75EAF1||2021-02-28|Germany">
      <date value="2021.158904109589" direction="forwards" units="years"/>
      <attr name="region">
				Germany
			</attr>
    </taxon>
    <taxon id="IMS-10375-CVDP-F5786345-5808-47AC-B4AE-0E3569CE4044||2021-03-07|Germany">
      <date value="2021.1780821917807" direction="forwards" units="years"/>
      <attr name="region">
				Germany
			</attr>
    </taxon>
    <taxon id="IMS-10117-CVDP-27647723-FDCD-471E-8B7D-4CE7AAF1BEDC||2021-03-09|Germany">
      <date value="2021.1835616438357" direction="forwards" units="years"/>
      <attr name="region">
				Germany
			</attr>
    </taxon>
    <taxon id="IMS-10117-CVDP-D442C33F-8117-4DD4-AFE5-B43686E25CB4||2021-03-09|Germany">
      <date value="2021.1835616438357" direction="forwards" units="years"/>
      <attr name="region">
				Germany
			</attr>
    </taxon>
    <taxon id="IMS-10122-CVDP-D8CDD5EA-9BB2-4EBC-A397-D1C076A62BC0||2021-03-16|Germany">
      <date value="2021.2027397260274" direction="forwards" units="years"/>
      <attr name="region">
				Germany
			</attr>
    </taxon>
    <taxon id="IMS-10013-CVDP-1D1CB47C-0DA7-4077-90A4-4F1913568D0E||2021-03-12|Germany">
      <date value="2021.1917808219177" direction="forwards" units="years"/>
      <attr name="region">
				Germany
			</attr>
    </taxon>
    <taxon id="IMS-10116-CVDP-DC8D6611-0108-4F1F-8D14-8212690DC7FE||2021-03-18|Germany">
      <date value="2021.2082191780821" direction="forwards" units="years"/>
      <attr name="region">
				Germany
			</attr>
    </taxon>
    <taxon id="IMS-10122-CVDP-6574F967-104A-4EEE-8075-EBEE6666BCDA||2021-02-26|Germany">
      <date value="2021.1534246575343" direction="forwards" units="years"/>
      <attr name="region">
				Germany
			</attr>
    </taxon>
    <taxon id="IMS-10020-CVDP-C72F272F-11F5-4F69-859E-CE86552D48A7||2021-03-22|Germany">
      <date value="2021.2191780821918" direction="forwards" units="years"/>
      <attr name="region">
				Germany
			</attr>
    </taxon>
    <taxon id="IMS-10004-CVDP-3A1991FB-C545-4C84-A93B-938D7E04E421||2021-03-15|Germany">
      <date value="2021.2" direction="forwards" units="years"/>
      <attr name="region">
				Germany
			</attr>
    </taxon>
    <taxon id="IMS-10004-CVDP-3091119A-C5EB-4697-9F86-16181D55D572||2021-03-15|Germany">
      <date value="2021.2" direction="forwards" units="years"/>
      <attr name="region">
				Germany
			</attr>
    </taxon>
    <taxon id="IMS-10004-CVDP-0F083179-76CC-4C04-AE7F-E212D794D49A||2021-03-12|Germany">
      <date value="2021.1917808219177" direction="forwards" units="years"/>
      <attr name="region">
				Germany
			</attr>
    </taxon>
    <taxon id="IMS-10004-CVDP-D242D129-AD49-421A-B613-10B278C69717||2021-03-10|Germany">
      <date value="2021.186301369863" direction="forwards" units="years"/>
      <attr name="region">
				Germany
			</attr>
    </taxon>
    <taxon id="IMS-10004-CVDP-3E66BB47-FE94-4139-8AC7-80B5AA8641BF||2021-03-18|Germany">
      <date value="2021.2082191780821" direction="forwards" units="years"/>
      <attr name="region">
				Germany
			</attr>
    </taxon>
    <taxon id="IMS-10116-CVDP-5D7EB49F-993D-478F-8EE9-49A25DD3A8B3||2021-03-25|Germany">
      <date value="2021.227397260274" direction="forwards" units="years"/>
      <attr name="region">
				Germany
			</attr>
    </taxon>
    <taxon id="IMS-10020-CVDP-66AABA7A-1969-407C-96B9-FC585FC60F89||2021-03-28|Germany">
      <date value="2021.2356164383561" direction="forwards" units="years"/>
      <attr name="region">
				Germany
			</attr>
    </taxon>
    <taxon id="IMS-10225-CVDP-6365C2F7-9837-4BEA-A47B-F490050DEDBF||2021-03-04|Germany">
      <date value="2021.1698630136987" direction="forwards" units="years"/>
      <attr name="region">
				Germany
			</attr>
    </taxon>
    <taxon id="IMS-10225-CVDP-2A757CDC-7A02-4C05-8396-968FE97AE29D||2021-03-04|Germany">
      <date value="2021.1698630136987" direction="forwards" units="years"/>
      <attr name="region">
				Germany
			</attr>
    </taxon>
    <taxon id="IMS-10116-CVDP-0BD90540-1C7F-4030-9CA1-DE3D8CE9B3D5||2021-03-22|Germany">
      <date value="2021.2191780821918" direction="forwards" units="years"/>
      <attr name="region">
				Germany
			</attr>
    </taxon>
    <taxon id="IMS-10122-CVDP-1B9C68B4-4D5F-4B63-B88B-21F9CFBC3BD3||2021-03-23|Germany">
      <date value="2021.2219178082191" direction="forwards" units="years"/>
      <attr name="region">
				Germany
			</attr>
    </taxon>
    <taxon id="IMS-10117-CVDP-E160F3C8-FAF4-45FC-8ED3-297486BC8161||2021-03-19|Germany">
      <date value="2021.2109589041097" direction="forwards" units="years"/>
      <attr name="region">
				Germany
			</attr>
    </taxon>
    <taxon id="IMS-10116-CVDP-00038F87-8D71-453C-B560-8A06804EC17B||2021-03-18|Germany">
      <date value="2021.2082191780821" direction="forwards" units="years"/>
      <attr name="region">
				Germany
			</attr>
    </taxon>
    <taxon id="IMS-10116-CVDP-7A98970F-E699-4069-AF7F-5C43733C879A||2021-03-22|Germany">
      <date value="2021.2191780821918" direction="forwards" units="years"/>
      <attr name="region">
				Germany
			</attr>
    </taxon>
    <taxon id="IMS-10122-CVDP-AFD32607-8CB8-4959-A0D0-0DD5363C9FFD||2021-03-29|Germany">
      <date value="2021.2383561643835" direction="forwards" units="years"/>
      <attr name="region">
				Germany
			</attr>
    </taxon>
    <taxon id="IMS-10116-CVDP-00D3C100-DE9C-4ABB-9C7A-8AA2406D9AF2||2021-03-30|Germany">
      <date value="2021.2410958904109" direction="forwards" units="years"/>
      <attr name="region">
				Germany
			</attr>
    </taxon>
    <taxon id="IMS-10116-CVDP-32FA8E7D-7A5D-4C86-AFC3-00675B3F4559||2021-03-30|Germany">
      <date value="2021.2410958904109" direction="forwards" units="years"/>
      <attr name="region">
				Germany
			</attr>
    </taxon>
    <taxon id="IMS-10013-CVDP-96516FCB-D7B7-4BBE-A906-F6EF35753B2A||2021-03-24|Germany">
      <date value="2021.2246575342465" direction="forwards" units="years"/>
      <attr name="region">
				Germany
			</attr>
    </taxon>
    <taxon id="IMS-10013-CVDP-243D9E8E-ED5D-485E-B156-7BC49F48F480||2021-03-24|Germany">
      <date value="2021.2246575342465" direction="forwards" units="years"/>
      <attr name="region">
				Germany
			</attr>
    </taxon>
    <taxon id="IMS-10117-CVDP-99E8EF98-B24B-4D3E-A810-2F9EA79AF363||2021-03-19|Germany">
      <date value="2021.2109589041097" direction="forwards" units="years"/>
      <attr name="region">
				Germany
			</attr>
    </taxon>
    <taxon id="IMS-10117-CVDP-D88A134F-AC82-47E0-8D7D-0A3B09155B63||2021-03-15|Germany">
      <date value="2021.2" direction="forwards" units="years"/>
      <attr name="region">
				Germany
			</attr>
    </taxon>
    <taxon id="IMS-10122-CVDP-D9A8CFD3-8C14-4A91-BF93-FC8FD4827DD2||2021-03-30|Germany">
      <date value="2021.2410958904109" direction="forwards" units="years"/>
      <attr name="region">
				Germany
			</attr>
    </taxon>
    <taxon id="IMS-10122-CVDP-BAA1AC34-0236-4E7A-8BD7-015D13BE0AD5||2021-03-31|Germany">
      <date value="2021.2438356164384" direction="forwards" units="years"/>
      <attr name="region">
				Germany
			</attr>
    </taxon>
    <taxon id="IMS-10020-CVDP-349D4D13-753A-419F-A945-C07909E4ACDE||2021-04-08|Germany">
      <date value="2021.2657534246575" direction="forwards" units="years"/>
      <attr name="region">
				Germany
			</attr>
    </taxon>
    <taxon id="IMS-10209-CVDP-E10441B1-FD4C-4124-80F0-E23FC6512B22||2021-04-04|Germany">
      <date value="2021.2547945205479" direction="forwards" units="years"/>
      <attr name="region">
				Germany
			</attr>
    </taxon>
    <taxon id="IMS-10020-CVDP-7F557C4A-407A-49A2-9407-B80A968E65E8||2021-04-10|Germany">
      <date value="2021.2712328767122" direction="forwards" units="years"/>
      <attr name="region">
				Germany
			</attr>
    </taxon>
    <taxon id="IMS-10117-CVDP-DAAC8316-D7C1-4D75-9201-848437BE1F21||2021-03-04|Germany">
      <date value="2021.1698630136987" direction="forwards" units="years"/>
      <attr name="region">
				Germany
			</attr>
    </taxon>
    <taxon id="IMS-10033-CVDP-DF3D3223-34E1-4B3B-ADCC-AFCEC6101207||2021-04-06|Germany">
      <date value="2021.2602739726028" direction="forwards" units="years"/>
      <attr name="region">
				Germany
			</attr>
    </taxon>
    <taxon id="IMS-10033-CVDP-E1330618-F892-448E-B54F-7C20FB8B01C4||2021-03-29|Germany">
      <date value="2021.2383561643835" direction="forwards" units="years"/>
      <attr name="region">
				Germany
			</attr>
    </taxon>
    <taxon id="IMS-10178-CVDP-A2EED1B1-E7D6-467D-B839-A8AB47E78C8E||2021-03-26|Germany">
      <date value="2021.2301369863014" direction="forwards" units="years"/>
      <attr name="region">
				Germany
			</attr>
    </taxon>
    <taxon id="IMS-10375-CVDP-74830BCD-FEA1-4F50-8B04-D0E91D6F6F8A||2021-03-30|Germany">
      <date value="2021.2410958904109" direction="forwards" units="years"/>
      <attr name="region">
				Germany
			</attr>
    </taxon>
    <taxon id="IMS-10375-CVDP-1B7DB106-4EA1-4243-9170-B69307A61EB2||2021-03-31|Germany">
      <date value="2021.2438356164384" direction="forwards" units="years"/>
      <attr name="region">
				Germany
			</attr>
    </taxon>
    <taxon id="IMS-10020-CVDP-E9D337CD-ADEC-4910-90FF-2E633485EB67||2021-04-16|Germany">
      <date value="2021.2876712328766" direction="forwards" units="years"/>
      <attr name="region">
				Germany
			</attr>
    </taxon>
    <taxon id="IMS-10117-CVDP-CF755703-6DBA-45C0-9BA3-7AA5AB3ECB16||2021-04-06|Germany">
      <date value="2021.2602739726028" direction="forwards" units="years"/>
      <attr name="region">
				Germany
			</attr>
    </taxon>
    <taxon id="IMS-10116-CVDP-8F990E8D-2E29-4347-BB12-EC54850023C9||2021-04-12|Germany">
      <date value="2021.2767123287672" direction="forwards" units="years"/>
      <attr name="region">
				Germany
			</attr>
    </taxon>
    <taxon id="IMS-10013-CVDP-21D02109-2855-46F6-8920-5BE6E5AAF818||2021-04-07|Germany">
      <date value="2021.2630136986302" direction="forwards" units="years"/>
      <attr name="region">
				Germany
			</attr>
    </taxon>
    <taxon id="IMS-10122-CVDP-C26B15BF-3DAA-463D-86E1-E99A31A7A89C||2021-04-16|Germany">
      <date value="2021.2876712328766" direction="forwards" units="years"/>
      <attr name="region">
				Germany
			</attr>
    </taxon>
    <taxon id="IMS-10013-CVDP-0730F8FA-DE0C-4179-B692-2F15E75A1586||2021-04-08|Germany">
      <date value="2021.2657534246575" direction="forwards" units="years"/>
      <attr name="region">
				Germany
			</attr>
    </taxon>
    <taxon id="IMS-10013-CVDP-BEB5BFC8-4085-4DB8-AFF4-4BE7449192A0||2021-04-09|Germany">
      <date value="2021.268493150685" direction="forwards" units="years"/>
      <attr name="region">
				Germany
			</attr>
    </taxon>
    <taxon id="IMS-10033-CVDP-9F87880C-36E0-48CB-B67C-137A3DE0DA98||2021-04-14|Germany">
      <date value="2021.282191780822" direction="forwards" units="years"/>
      <attr name="region">
				Germany
			</attr>
    </taxon>
    <taxon id="IMS-10033-CVDP-EE3991D2-33EC-440C-849B-8106FF05681E||2021-04-16|Germany">
      <date value="2021.2876712328766" direction="forwards" units="years"/>
      <attr name="region">
				Germany
			</attr>
    </taxon>
    <taxon id="IMS-10293-CVDP-95966D54-44EB-441A-8168-625336CDC642||2021-03-15|Germany">
      <date value="2021.2" direction="forwards" units="years"/>
      <attr name="region">
				Germany
			</attr>
    </taxon>
    <taxon id="IMS-10004-CVDP-2197B050-3842-4AF0-A91B-BAEBF5ECC8A7||2021-04-14|Germany">
      <date value="2021.282191780822" direction="forwards" units="years"/>
      <attr name="region">
				Germany
			</attr>
    </taxon>
    <taxon id="IMS-10150-CVDP-838C4682-F538-4DD9-B465-BB4D674D2D5F||2021-04-23|Germany">
      <date value="2021.3068493150686" direction="forwards" units="years"/>
      <attr name="region">
				Germany
			</attr>
    </taxon>
    <taxon id="IMS-10116-CVDP-26BFECBE-94B2-4298-B500-E3A326786243||2021-04-27|Germany">
      <date value="2021.317808219178" direction="forwards" units="years"/>
      <attr name="region">
				Germany
			</attr>
    </taxon>
    <taxon id="IMS-10116-CVDP-0EA5AB6E-E5D1-49F1-B952-027CDFC8D187||2021-04-27|Germany">
      <date value="2021.317808219178" direction="forwards" units="years"/>
      <attr name="region">
				Germany
			</attr>
    </taxon>
    <taxon id="IMS-10122-CVDP-CF2B19BA-C364-4F3C-8D43-F04DBB904EEE||2021-04-19|Germany">
      <date value="2021.295890410959" direction="forwards" units="years"/>
      <attr name="region">
				Germany
			</attr>
    </taxon>
    <taxon id="IMS-10188-CVDP-59AAE1EF-8C83-4CA4-B459-B38CCEC24638||2021-04-20|Germany">
      <date value="2021.2986301369863" direction="forwards" units="years"/>
      <attr name="region">
				Germany
			</attr>
    </taxon>
    <taxon id="IMS-10188-CVDP-401EFDB3-4FCA-42C1-8E90-EB81086808DE||2021-04-20|Germany">
      <date value="2021.2986301369863" direction="forwards" units="years"/>
      <attr name="region">
				Germany
			</attr>
    </taxon>
    <taxon id="IMS-10188-CVDP-D8576D55-C234-489C-A0FC-A10729C56A13||2021-04-24|Germany">
      <date value="2021.309589041096" direction="forwards" units="years"/>
      <attr name="region">
				Germany
			</attr>
    </taxon>
    <taxon id="IMS-10122-CVDP-64A515B5-22C9-4DF1-98BB-10A5F2BFCB8F||2021-04-26|Germany">
      <date value="2021.3150684931506" direction="forwards" units="years"/>
      <attr name="region">
				Germany
			</attr>
    </taxon>
    <taxon id="IMS-10122-CVDP-74B01FD9-F80D-4695-87F6-E94F454B169E||2021-04-23|Germany">
      <date value="2021.3068493150686" direction="forwards" units="years"/>
      <attr name="region">
				Germany
			</attr>
    </taxon>
    <taxon id="IMS-10375-CVDP-2700E757-84C3-4BEF-AB50-9B15818ADD43||2021-04-13|Germany">
      <date value="2021.2794520547945" direction="forwards" units="years"/>
      <attr name="region">
				Germany
			</attr>
    </taxon>
    <taxon id="IMS-10150-CVDP-FA316BC4-7D96-4BB0-8032-C4242A763535||2021-05-05|Germany">
      <date value="2021.3397260273973" direction="forwards" units="years"/>
      <attr name="region">
				Germany
			</attr>
    </taxon>
    <taxon id="IMS-10117-CVDP-3F808CBA-833A-4F1E-AB26-BF0A357A40DB||2021-04-07|Germany">
      <date value="2021.2630136986302" direction="forwards" units="years"/>
      <attr name="region">
				Germany
			</attr>
    </taxon>
    <taxon id="IMS-10117-CVDP-C5C4F6ED-DDE5-44E5-A147-9CF4A6CAD299||2021-04-09|Germany">
      <date value="2021.268493150685" direction="forwards" units="years"/>
      <attr name="region">
				Germany
			</attr>
    </taxon>
    <taxon id="IMS-10117-CVDP-67B96087-DD82-490D-9B29-FE9B6BF6B59C||2021-04-06|Germany">
      <date value="2021.2602739726028" direction="forwards" units="years"/>
      <attr name="region">
				Germany
			</attr>
    </taxon>
    <taxon id="IMS-10122-CVDP-8240280E-2795-40B5-9FAF-B3640C0EF76E||2021-04-26|Germany">
      <date value="2021.3150684931506" direction="forwards" units="years"/>
      <attr name="region">
				Germany
			</attr>
    </taxon>
    <taxon id="IMS-10013-CVDP-94DE8D28-7E0A-431F-8C12-2EA87458D3F3||2021-04-29|Germany">
      <date value="2021.323287671233" direction="forwards" units="years"/>
      <attr name="region">
				Germany
			</attr>
    </taxon>
    <taxon id="IMS-10375-CVDP-E044D02F-12CC-4DD1-9C5D-EADA2D03C81A||2021-04-27|Germany">
      <date value="2021.317808219178" direction="forwards" units="years"/>
      <attr name="region">
				Germany
			</attr>
    </taxon>
    <taxon id="IMS-10117-CVDP-5AD0A6BC-5AFD-45EA-B627-7F279F0B59FF||2021-04-23|Germany">
      <date value="2021.3068493150686" direction="forwards" units="years"/>
      <attr name="region">
				Germany
			</attr>
    </taxon>
    <taxon id="IMS-10122-CVDP-631D7904-790A-4108-9ACD-46D87BDAFA18||2021-04-27|Germany">
      <date value="2021.317808219178" direction="forwards" units="years"/>
      <attr name="region">
				Germany
			</attr>
    </taxon>
    <taxon id="IMS-10122-CVDP-7C843725-973E-4485-9AE3-5F5D859AB0AA||2021-04-30|Germany">
      <date value="2021.3260273972603" direction="forwards" units="years"/>
      <attr name="region">
				Germany
			</attr>
    </taxon>
    <taxon id="IMS-10122-CVDP-FA3DAEDB-217C-44E5-946D-9C2E3AA03AEA||2021-04-28|Germany">
      <date value="2021.3205479452056" direction="forwards" units="years"/>
      <attr name="region">
				Germany
			</attr>
    </taxon>
    <taxon id="IMS-10117-CVDP-A74BDD2F-0DAE-4371-832C-CAD90D35C34E||2021-05-03|Germany">
      <date value="2021.3342465753424" direction="forwards" units="years"/>
      <attr name="region">
				Germany
			</attr>
    </taxon>
    <taxon id="IMS-10117-CVDP-69F2D72A-8E8C-415C-82C4-E093FF5B4BA6||2021-04-23|Germany">
      <date value="2021.3068493150686" direction="forwards" units="years"/>
      <attr name="region">
				Germany
			</attr>
    </taxon>
    <taxon id="IMS-10122-CVDP-DC6CE05E-3AE2-4BEB-9CBD-5248CCA0CA1F||2021-05-03|Germany">
      <date value="2021.3342465753424" direction="forwards" units="years"/>
      <attr name="region">
				Germany
			</attr>
    </taxon>
    <taxon id="IMS-10188-CVDP-B119DC38-BA6C-4A8F-953F-1A2D5B8D7B3F||2021-05-03|Germany">
      <date value="2021.3342465753424" direction="forwards" units="years"/>
      <attr name="region">
				Germany
			</attr>
    </taxon>
    <taxon id="IMS-10225-CVDP-2B7903A6-796E-4822-9193-A2C37F98CF66||2021-04-15|Germany">
      <date value="2021.2849315068493" direction="forwards" units="years"/>
      <attr name="region">
				Germany
			</attr>
    </taxon>
    <taxon id="IMS-10587-CVDP-D4ADFF6E-F793-455A-B6C8-299A9ACAE66E||2021-04-22|Germany">
      <date value="2021.304109589041" direction="forwards" units="years"/>
      <attr name="region">
				Germany
			</attr>
    </taxon>
    <taxon id="IMS-10013-CVDP-F80B6A36-7604-4FD1-9D48-1A0AAA29C378||2021-05-04|Germany">
      <date value="2021.33698630137" direction="forwards" units="years"/>
      <attr name="region">
				Germany
			</attr>
    </taxon>
    <taxon id="IMS-10117-CVDP-6B41DE63-C920-4DD5-AEA0-1BE45BB87D26||2021-05-12|Germany">
      <date value="2021.358904109589" direction="forwards" units="years"/>
      <attr name="region">
				Germany
			</attr>
    </taxon>
    <taxon id="IMS-10117-CVDP-A514E49D-66F2-4C2E-95FC-C85B574ADF6C||2021-05-12|Germany">
      <date value="2021.358904109589" direction="forwards" units="years"/>
      <attr name="region">
				Germany
			</attr>
    </taxon>
    <taxon id="IMS-10013-CVDP-7483CE0E-B097-4637-8F92-FE400DB691D8||2021-05-11|Germany">
      <date value="2021.3561643835617" direction="forwards" units="years"/>
      <attr name="region">
				Germany
			</attr>
    </taxon>
    <taxon id="IMS-10013-CVDP-4DEE9B99-D608-41DB-BCA7-4B7CBC66EC8F||2021-05-10|Germany">
      <date value="2021.3534246575343" direction="forwards" units="years"/>
      <attr name="region">
				Germany
			</attr>
    </taxon>
    <taxon id="IMS-10188-CVDP-0866FE4D-1F95-4972-A912-9712F0E56F59||2021-05-12|Germany">
      <date value="2021.358904109589" direction="forwards" units="years"/>
      <attr name="region">
				Germany
			</attr>
    </taxon>
    <taxon id="IMS-10209-CVDP-805FF1DA-AA2E-4863-9F45-4C60043157D8||2021-05-04|Germany">
      <date value="2021.33698630137" direction="forwards" units="years"/>
      <attr name="region">
				Germany
			</attr>
    </taxon>
    <taxon id="IMS-10209-CVDP-34690FC2-A8A6-4F09-A0A0-559E616D9D9E||2021-05-05|Germany">
      <date value="2021.3397260273973" direction="forwards" units="years"/>
      <attr name="region">
				Germany
			</attr>
    </taxon>
    <taxon id="IMS-10116-CVDP-424699E2-B8C1-4A1C-9E47-99CCCB81DBCA||2021-05-19|Germany">
      <date value="2021.3780821917808" direction="forwards" units="years"/>
      <attr name="region">
				Germany
			</attr>
    </taxon>
    <taxon id="IMS-10375-CVDP-2CB63C50-E924-473D-A14C-9533E5179A9D||2021-04-23|Germany">
      <date value="2021.3068493150686" direction="forwards" units="years"/>
      <attr name="region">
				Germany
			</attr>
    </taxon>
    <taxon id="IMS-10150-CVDP-E451CCF6-E5C2-4D30-BC9B-9CAAD9331D65||2021-05-27|Germany">
      <date value="2021.4" direction="forwards" units="years"/>
      <attr name="region">
				Germany
			</attr>
    </taxon>
    <taxon id="IMS-10036-CVDP-7335CB1C-5E6C-4449-A8C7-57B9F9C95EB7||2021-05-17|Germany">
      <date value="2021.372602739726" direction="forwards" units="years"/>
      <attr name="region">
				Germany
			</attr>
    </taxon>
    <taxon id="IMS-10122-CVDP-59854035-78AD-467C-B71B-C796976B3375||2021-05-26|Germany">
      <date value="2021.3972602739725" direction="forwards" units="years"/>
      <attr name="region">
				Germany
			</attr>
    </taxon>
    <taxon id="IMS-10375-CVDP-56AB7379-3370-4AD4-8BD3-4E154AD65D0D||2021-05-01|Germany">
      <date value="2021.3287671232877" direction="forwards" units="years"/>
      <attr name="region">
				Germany
			</attr>
    </taxon>
    <taxon id="IMS-10375-CVDP-E3C496DB-3251-4620-8E69-D7295F911B07||2021-05-05|Germany">
      <date value="2021.3397260273973" direction="forwards" units="years"/>
      <attr name="region">
				Germany
			</attr>
    </taxon>
    <taxon id="IMS-10375-CVDP-29D3A292-0024-4C82-825E-E43B56713FC8||2021-05-07|Germany">
      <date value="2021.345205479452" direction="forwards" units="years"/>
      <attr name="region">
				Germany
			</attr>
    </taxon>
    <taxon id="IMS-10375-CVDP-F7E9AD28-CCEF-4421-8BC8-D56038C65B4E||2021-05-07|Germany">
      <date value="2021.345205479452" direction="forwards" units="years"/>
      <attr name="region">
				Germany
			</attr>
    </taxon>
    <taxon id="IMS-10013-CVDP-33E1C1B7-DD67-4D17-BD70-7521744506FF||2021-05-27|Germany">
      <date value="2021.4" direction="forwards" units="years"/>
      <attr name="region">
				Germany
			</attr>
    </taxon>
    <taxon id="IMS-10375-CVDP-52CF0B53-FE0A-4328-AE85-C4CC7A7C7F56||2021-05-12|Germany">
      <date value="2021.358904109589" direction="forwards" units="years"/>
      <attr name="region">
				Germany
			</attr>
    </taxon>
    <taxon id="IMS-10122-CVDP-D415D408-FEE2-4BBC-BC49-7ABAA6B1AC0D||2021-05-14|Germany">
      <date value="2021.3643835616438" direction="forwards" units="years"/>
      <attr name="region">
				Germany
			</attr>
    </taxon>
    <taxon id="IMS-10209-CVDP-67E919CC-558E-4846-8697-883E9B2BE907||2021-05-16|Germany">
      <date value="2021.3698630136987" direction="forwards" units="years"/>
      <attr name="region">
				Germany
			</attr>
    </taxon>
    <taxon id="IMS-10327-CVDP-7F0A157C-945C-4F63-92CF-2D91321573AB||2021-05-15|Germany">
      <date value="2021.3671232876711" direction="forwards" units="years"/>
      <attr name="region">
				Germany
			</attr>
    </taxon>
    <taxon id="IMS-10122-CVDP-B5159E4F-8BC5-4CAD-ACAA-5618181A731A||2021-06-01|Germany">
      <date value="2021.4136986301369" direction="forwards" units="years"/>
      <attr name="region">
				Germany
			</attr>
    </taxon>
    <taxon id="IMS-10122-CVDP-32E26401-80D7-41FC-93B8-38366AAF347F||2021-06-01|Germany">
      <date value="2021.4136986301369" direction="forwards" units="years"/>
      <attr name="region">
				Germany
			</attr>
    </taxon>
    <taxon id="IMS-10375-CVDP-9244EBD8-1961-40A1-9A7F-96754E5AE94E||2021-05-13|Germany">
      <date value="2021.3616438356164" direction="forwards" units="years"/>
      <attr name="region">
				Germany
			</attr>
    </taxon>
    <taxon id="IMS-10375-CVDP-DCA41C7A-1EF2-4C6D-B1F9-EC24D65C33D8||2021-05-17|Germany">
      <date value="2021.372602739726" direction="forwards" units="years"/>
      <attr name="region">
				Germany
			</attr>
    </taxon>
    <taxon id="IMS-10375-CVDP-61D59A66-09B9-43E4-8CD6-B9371EBF5239||2021-05-17|Germany">
      <date value="2021.372602739726" direction="forwards" units="years"/>
      <attr name="region">
				Germany
			</attr>
    </taxon>
    <taxon id="IMS-10375-CVDP-9C4E0B25-AE5D-4170-A17E-3D427D6EBC08||2021-05-17|Germany">
      <date value="2021.372602739726" direction="forwards" units="years"/>
      <attr name="region">
				Germany
			</attr>
    </taxon>
    <taxon id="IMS-10375-CVDP-9B3B025C-96EF-4244-B46A-01963B1AED56||2021-05-25|Germany">
      <date value="2021.3945205479451" direction="forwards" units="years"/>
      <attr name="region">
				Germany
			</attr>
    </taxon>
    <taxon id="IMS-10375-CVDP-4FB30E69-1E8C-4ED0-AB25-BA315B0765D5||2021-05-17|Germany">
      <date value="2021.372602739726" direction="forwards" units="years"/>
      <attr name="region">
				Germany
			</attr>
    </taxon>
    <taxon id="IMS-10375-CVDP-F396F50B-4607-4190-B96F-D7A1F17DCABE||2021-05-25|Germany">
      <date value="2021.3945205479451" direction="forwards" units="years"/>
      <attr name="region">
				Germany
			</attr>
    </taxon>
    <taxon id="IMS-10375-CVDP-C20F9844-2AF3-4997-AA16-C343B983C073||2021-05-18|Germany">
      <date value="2021.3753424657534" direction="forwards" units="years"/>
      <attr name="region">
				Germany
			</attr>
    </taxon>
    <taxon id="IMS-10375-CVDP-DFACC9FA-DC6D-45CB-9BC4-A056E99C73CD||2021-05-25|Germany">
      <date value="2021.3945205479451" direction="forwards" units="years"/>
      <attr name="region">
				Germany
			</attr>
    </taxon>
    <taxon id="IMS-10375-CVDP-48E898CB-F42B-4895-904E-17FD969387DA||2021-05-22|Germany">
      <date value="2021.386301369863" direction="forwards" units="years"/>
      <attr name="region">
				Germany
			</attr>
    </taxon>
    <taxon id="IMS-10023-CVDP-FA683F9A-3B88-4410-805A-1C36AE9064C4||2021-05-28|Germany">
      <date value="2021.4027397260274" direction="forwards" units="years"/>
      <attr name="region">
				Germany
			</attr>
    </taxon>
    <taxon id="IMS-10023-CVDP-28319D59-92FF-4117-B278-D0E515D0843E||2021-06-01|Germany">
      <date value="2021.4136986301369" direction="forwards" units="years"/>
      <attr name="region">
				Germany
			</attr>
    </taxon>
    <taxon id="IMS-10327-CVDP-DB5601CB-0B99-4FA9-B99B-2210398E7A28||2021-05-28|Germany">
      <date value="2021.4027397260274" direction="forwards" units="years"/>
      <attr name="region">
				Germany
			</attr>
    </taxon>
    <taxon id="IMS-10375-CVDP-8ED061E1-C0FD-48A5-85B1-6B9D4618A4A7||2021-05-19|Germany">
      <date value="2021.3780821917808" direction="forwards" units="years"/>
      <attr name="region">
				Germany
			</attr>
    </taxon>
    <taxon id="IMS-10375-CVDP-7E6EA1B6-2519-484E-8D5C-940C9254E892||2021-05-19|Germany">
      <date value="2021.3780821917808" direction="forwards" units="years"/>
      <attr name="region">
				Germany
			</attr>
    </taxon>
    <taxon id="IMS-10216-CVDP-1FD0B611-F19B-4ACB-AF7A-8EA07F9198A0||2021-03-01|Germany">
      <date value="2021.1616438356164" direction="forwards" units="years"/>
      <attr name="region">
				Germany
			</attr>
    </taxon>
  </taxa>
  <taxa id="ancestralTaxa">
    <taxon id="hCoV-19/Belgium/rega-6126/2021|EPI_ISL_2404564|2021-03-30|Benelux_ancestor_taxon">
      <attr name="region">WesternAfrica</attr>
    </taxon>
    <taxon id="hCoV-19/Belgium/rega-6127/2021|EPI_ISL_2404565|2021-03-30|Benelux_ancestor_taxon">
      <attr name="region">WesternAfrica</attr>
    </taxon>
    <taxon id="hCoV-19/Belgium/rega-6128/2021|EPI_ISL_2404566|2021-03-30|Benelux_ancestor_taxon">
      <attr name="region">WesternAfrica</attr>
    </taxon>
    <taxon id="hCoV-19/Belgium/rega-6129/2021|EPI_ISL_2404567|2021-03-30|Benelux_ancestor_taxon">
      <attr name="region">WesternAfrica</attr>
    </taxon>
    <taxon id="hCoV-19/Belgium/rega-6130/2021|EPI_ISL_2404568|2021-03-30|Benelux_ancestor_taxon">
      <attr name="region">WesternAfrica</attr>
    </taxon>
    <taxon id="hCoV-19/Belgium/rega-6131/2021|EPI_ISL_2404569|2021-03-30|Benelux_ancestor_taxon">
      <attr name="region">WesternAfrica</attr>
    </taxon>
    <taxon id="hCoV-19/Belgium/rega-6132/2021|EPI_ISL_2404570|2021-03-30|Benelux_ancestor_taxon">
      <attr name="region">WesternAfrica</attr>
    </taxon>
    <taxon id="hCoV-19/Belgium/rega-5023/2021|EPI_ISL_1382686|2021-03-03|Benelux_ancestor_taxon">
      <attr name="region">WesternAfrica</attr>
    </taxon>
    <taxon id="hCoV-19/Belgium/rega-5443/2021|EPI_ISL_2403956|2021-03-22|Benelux_ancestor_taxon">
      <attr name="region">WesternAfrica</attr>
    </taxon>
    <taxon id="hCoV-19/Belgium/rega-5484/2021|EPI_ISL_2403997|2021-03-05|Benelux_ancestor_taxon">
      <attr name="region">WesternAfrica</attr>
    </taxon>
    <taxon id="hCoV-19/Netherlands/ZH-EMC-1312/2020|EPI_ISL_801441|2020-12-24|Benelux_ancestor_taxon">
      <attr name="region">SouthernAfrica</attr>
    </taxon>
    <taxon id="hCoV-19/Netherlands/ZH-EMC-1313/2020|EPI_ISL_801442|2020-12-28|Benelux_ancestor_taxon">
      <attr name="region">SouthernAfrica</attr>
    </taxon>
  </taxa>
  <taxa id="allTaxa">
    <taxa idref="taxa"/>
    <taxa idref="ancestralTaxa"/>
  </taxa>
  
<!-- The sequence alignment (each sequence refers to a taxon above).         -->
  
<!-- ntax=562 nchar=29903                                                    -->
  <alignment id="alignment" dataType="nucleotide">
    <sequence>
			<taxon idref="hCoV-19/England/CAMC-1263516/2021|EPI_ISL_1018852|2021-02-10|NorthernEurope"/>
			<!-- sequence here -->
		</sequence>
    <sequence>
			<taxon idref="hCoV-19/Rwanda/NRLNAT1088/2020|EPI_ISL_1020288|2020-12-17|EasternAfrica"/>
			<!-- sequence here -->
		</sequence>
    <sequence>
			<taxon idref="hCoV-19/Slovenia/68981/2021|EPI_ISL_1063496|2021-02-07|EasternEurope"/>
			<!-- sequence here -->
		</sequence>
    <sequence>
			<taxon idref="hCoV-19/Slovenia/65006/2021|EPI_ISL_1063521|2021-02-04|EasternEurope"/>
			<!-- sequence here -->
		</sequence>
    <sequence>
			<taxon idref="hCoV-19/Slovenia/65882/2021|EPI_ISL_1063522|2021-02-05|EasternEurope"/>
			<!-- sequence here -->
		</sequence>
    <sequence>
			<taxon idref="hCoV-19/Turkey/HSGM-D378/2021|EPI_ISL_1063988|2021-02-08|SouthernEurope"/>
			<!-- sequence here -->
		</sequence>
    <sequence>
			<taxon idref="hCoV-19/Turkey/HSGM-D379/2021|EPI_ISL_1063989|2021-02-08|SouthernEurope"/>
			<!-- sequence here -->
		</sequence>
    <sequence>
			<taxon idref="hCoV-19/Slovenia/61741/2021|EPI_ISL_1063996|2021-02-03|EasternEurope"/>
			<!-- sequence here -->
		</sequence>
    <sequence>
			<taxon idref="hCoV-19/France/un-HMN-21022010594/2021|EPI_ISL_1085610|2021-02-01|France"/>
			<!-- sequence here -->
		</sequence>
    <sequence>
			<taxon idref="hCoV-19/France/un-21012220498/2021|EPI_ISL_1088552|2021-01-22|France"/>
			<!-- sequence here -->
		</sequence>
    <sequence>
			<taxon idref="hCoV-19/France/un-21012220289/2021|EPI_ISL_1088554|2021-01-22|France"/>
			<!-- sequence here -->
		</sequence>
    <sequence>
			<taxon idref="hCoV-19/France/un-21012210228/2021|EPI_ISL_1088566|2021-01-21|France"/>
			<!-- sequence here -->
		</sequence>
    <sequence>
			<taxon idref="hCoV-19/Belgium/rega-3206/2021|EPI_ISL_1094192|2021-01-30|Benelux"/>
			<!-- sequence here -->
		</sequence>
    <sequence>
			<taxon idref="hCoV-19/France/PAC-IHUCOVID-3234/2021|EPI_ISL_1097023|2021-01-21|France"/>
			<!-- sequence here -->
		</sequence>
    <sequence>
			<taxon idref="hCoV-19/France/PAC-IHUCOVID-3151/2021|EPI_ISL_1097024|2021-01-25|France"/>
			<!-- sequence here -->
		</sequence>
    <sequence>
			<taxon idref="hCoV-19/France/IDF-HMN-21022120468/2021|EPI_ISL_1110173|2021-02-12|France"/>
			<!-- sequence here -->
		</sequence>
    <sequence>
			<taxon idref="hCoV-19/France/IDF-HMN-21022180538/2021|EPI_ISL_1110194|2021-02-15|France"/>
			<!-- sequence here -->
		</sequence>
    <sequence>
			<taxon idref="hCoV-19/France/IDF-HMN-21022180543/2021|EPI_ISL_1110196|2021-02-11|France"/>
			<!-- sequence here -->
		</sequence>
    <sequence>
			<taxon idref="hCoV-19/France/IDF-HMN-21022180551/2021|EPI_ISL_1110198|2021-02-10|France"/>
			<!-- sequence here -->
		</sequence>
    <sequence>
			<taxon idref="hCoV-19/France/IDF-HMN-21022230288/2021|EPI_ISL_1110210|2021-01-27|France"/>
			<!-- sequence here -->
		</sequence>
    <sequence>
			<taxon idref="hCoV-19/Slovenia/75526/2021|EPI_ISL_1118863|2021-02-11|EasternEurope"/>
			<!-- sequence here -->
		</sequence>
    <sequence>
			<taxon idref="hCoV-19/Slovenia/73271/2021|EPI_ISL_1118864|2021-02-10|EasternEurope"/>
			<!-- sequence here -->
		</sequence>
    <sequence>
			<taxon idref="hCoV-19/Ireland/CN-NVRL-21IRL31745/2021|EPI_ISL_1118873|2021-02-04|NorthernEurope"/>
			<!-- sequence here -->
		</sequence>
    <sequence>
			<taxon idref="hCoV-19/France/IDF-IPP04184/2021|EPI_ISL_1118883|2021-02-11|France"/>
			<!-- sequence here -->
		</sequence>
    <sequence>
			<taxon idref="hCoV-19/France/IDF-IPP03716/2021|EPI_ISL_1118899|2021-02-10|France"/>
			<!-- sequence here -->
		</sequence>
    <sequence>
			<taxon idref="hCoV-19/France/IDF-IPP03793/2021|EPI_ISL_1118905|2021-02-02|France"/>
			<!-- sequence here -->
		</sequence>
    <sequence>
			<taxon idref="hCoV-19/France/IDF-IPP03794/2021|EPI_ISL_1118906|2021-02-06|France"/>
			<!-- sequence here -->
		</sequence>
    <sequence>
			<taxon idref="hCoV-19/France/IDF-IPP03826/2021|EPI_ISL_1118909|2021-02-04|France"/>
			<!-- sequence here -->
		</sequence>
    <sequence>
			<taxon idref="hCoV-19/Switzerland/SG-ETHZ-460721/2021|EPI_ISL_1130199|2021-01-15|WesternEurope"/>
			<!-- sequence here -->
		</sequence>
    <sequence>
			<taxon idref="hCoV-19/Switzerland/SG-ETHZ-451540/2021|EPI_ISL_1130202|2021-01-12|WesternEurope"/>
			<!-- sequence here -->
		</sequence>
    <sequence>
			<taxon idref="hCoV-19/Switzerland/SG-ETHZ-451760/2021|EPI_ISL_1130204|2021-01-14|WesternEurope"/>
			<!-- sequence here -->
		</sequence>
    <sequence>
			<taxon idref="hCoV-19/France/NAQ-HCL021026151101/2021|EPI_ISL_1155711|2021-02-01|France"/>
			<!-- sequence here -->
		</sequence>
    <sequence>
			<taxon idref="hCoV-19/Turkey/HSGM-4506/2021|EPI_ISL_1170076|2021-02-16|SouthernEurope"/>
			<!-- sequence here -->
		</sequence>
    <sequence>
			<taxon idref="hCoV-19/Belgium/ULG-12787/2021|EPI_ISL_1171547|2021-02-24|Benelux"/>
			<!-- sequence here -->
		</sequence>
    <sequence>
			<taxon idref="hCoV-19/Slovenia/99407/2021|EPI_ISL_1181840|2021-02-24|EasternEurope"/>
			<!-- sequence here -->
		</sequence>
    <sequence>
			<taxon idref="hCoV-19/Slovenia/73053/2021|EPI_ISL_1181852|2021-02-10|EasternEurope"/>
			<!-- sequence here -->
		</sequence>
    <sequence>
			<taxon idref="hCoV-19/Slovenia/75819/2021|EPI_ISL_1181856|2021-02-11|EasternEurope"/>
			<!-- sequence here -->
		</sequence>
    <sequence>
			<taxon idref="hCoV-19/Slovenia/76392/2021|EPI_ISL_1181859|2021-02-11|EasternEurope"/>
			<!-- sequence here -->
		</sequence>
    <sequence>
			<taxon idref="hCoV-19/Slovenia/76019/2021|EPI_ISL_1181860|2021-02-11|EasternEurope"/>
			<!-- sequence here -->
		</sequence>
    <sequence>
			<taxon idref="hCoV-19/Slovenia/76280/2021|EPI_ISL_1181861|2021-02-11|EasternEurope"/>
			<!-- sequence here -->
		</sequence>
    <sequence>
			<taxon idref="hCoV-19/Slovenia/80233/2021|EPI_ISL_1181862|2021-02-14|EasternEurope"/>
			<!-- sequence here -->
		</sequence>
    <sequence>
			<taxon idref="hCoV-19/Ireland/CN-NVRL-21IRL42562/2021|EPI_ISL_1181883|2021-02-13|NorthernEurope"/>
			<!-- sequence here -->
		</sequence>
    <sequence>
			<taxon idref="hCoV-19/Switzerland/VD-ETHZ-510441/2021|EPI_ISL_1195116|2021-02-22|WesternEurope"/>
			<!-- sequence here -->
		</sequence>
    <sequence>
			<taxon idref="hCoV-19/France/PAC-IHU-3446-2/2021|EPI_ISL_1201046|2021-02-09|France"/>
			<!-- sequence here -->
		</sequence>
    <sequence>
			<taxon idref="hCoV-19/Tunisia/Q6575/2021|EPI_ISL_1207287|2021-02-07|NorthernAfrica"/>
			<!-- sequence here -->
		</sequence>
    <sequence>
			<taxon idref="hCoV-19/Tunisia/20216575/2021|EPI_ISL_1208160|2021-02-07|NorthernAfrica"/>
			<!-- sequence here -->
		</sequence>
    <sequence>
			<taxon idref="hCoV-19/Tunisia/5509/2021|EPI_ISL_1208398|2021-02-02|NorthernAfrica"/>
			<!-- sequence here -->
		</sequence>
    <sequence>
			<taxon idref="hCoV-19/Tunisia/14670/2021|EPI_ISL_1208403|2021-02-09|NorthernAfrica"/>
			<!-- sequence here -->
		</sequence>
    <sequence>
			<taxon idref="hCoV-19/Germany/BW-RKI-I-033199/2021|EPI_ISL_1217446|2021-03-01|Germany"/>
			<!-- sequence here -->
		</sequence>
    <sequence>
			<taxon idref="hCoV-19/Netherlands/NH-RIVM-15758/2021|EPI_ISL_1232433|2021-02-18|Benelux"/>
			<!-- sequence here -->
		</sequence>
    <sequence>
			<taxon idref="hCoV-19/USA/CO-CDPHE-2100509191/2021|EPI_ISL_1234167|2021-02-14|NorthAmerica"/>
			<!-- sequence here -->
		</sequence>
    <sequence>
			<taxon idref="hCoV-19/France/ARA-HCL021030777001/2021|EPI_ISL_1239446|2021-02-16|France"/>
			<!-- sequence here -->
		</sequence>
    <sequence>
			<taxon idref="hCoV-19/France/NAQ-HCL021031659201/2021|EPI_ISL_1239447|2021-02-09|France"/>
			<!-- sequence here -->
		</sequence>
    <sequence>
			<taxon idref="hCoV-19/England/CAMC-132305C/2021|EPI_ISL_1246214|2021-02-22|NorthernEurope"/>
			<!-- sequence here -->
		</sequence>
    <sequence>
			<taxon idref="hCoV-19/Slovenia/81717/2021|EPI_ISL_1250645|2021-02-15|EasternEurope"/>
			<!-- sequence here -->
		</sequence>
    <sequence>
			<taxon idref="hCoV-19/Slovenia/87822/2021|EPI_ISL_1250657|2021-02-18|EasternEurope"/>
			<!-- sequence here -->
		</sequence>
    <sequence>
			<taxon idref="hCoV-19/Slovenia/89830/2021|EPI_ISL_1250658|2021-02-18|EasternEurope"/>
			<!-- sequence here -->
		</sequence>
    <sequence>
			<taxon idref="hCoV-19/Slovenia/89591/2021|EPI_ISL_1250661|2021-02-18|EasternEurope"/>
			<!-- sequence here -->
		</sequence>
    <sequence>
			<taxon idref="hCoV-19/Slovenia/91878/2021|EPI_ISL_1250667|2021-02-19|EasternEurope"/>
			<!-- sequence here -->
		</sequence>
    <sequence>
			<taxon idref="hCoV-19/Slovenia/90174/2021|EPI_ISL_1250677|2021-02-19|EasternEurope"/>
			<!-- sequence here -->
		</sequence>
    <sequence>
			<taxon idref="hCoV-19/Slovenia/90716/2021|EPI_ISL_1250678|2021-02-19|EasternEurope"/>
			<!-- sequence here -->
		</sequence>
    <sequence>
			<taxon idref="hCoV-19/Slovenia/92278/2021|EPI_ISL_1250681|2021-02-20|EasternEurope"/>
			<!-- sequence here -->
		</sequence>
    <sequence>
			<taxon idref="hCoV-19/France/ARA-HCL021029964501/2021|EPI_ISL_1253542|2021-02-02|France"/>
			<!-- sequence here -->
		</sequence>
    <sequence>
			<taxon idref="hCoV-19/France/ARA-HCL021032811101/2021|EPI_ISL_1253552|2021-02-15|France"/>
			<!-- sequence here -->
		</sequence>
    <sequence>
			<taxon idref="hCoV-19/France/ARA-HCL021039655401/2021|EPI_ISL_1253567|2021-03-02|France"/>
			<!-- sequence here -->
		</sequence>
    <sequence>
			<taxon idref="hCoV-19/France/ARA-HCL021039976101/2021|EPI_ISL_1253568|2021-02-23|France"/>
			<!-- sequence here -->
		</sequence>
    <sequence>
			<taxon idref="hCoV-19/France/ARA-HCL021039994301/2021|EPI_ISL_1253569|2021-02-23|France"/>
			<!-- sequence here -->
		</sequence>
    <sequence>
			<taxon idref="hCoV-19/France/ARA-HCL021039998601/2021|EPI_ISL_1253571|2021-02-22|France"/>
			<!-- sequence here -->
		</sequence>
    <sequence>
			<taxon idref="hCoV-19/France/ARA-HCL021040221301/2021|EPI_ISL_1253576|2021-02-26|France"/>
			<!-- sequence here -->
		</sequence>
    <sequence>
			<taxon idref="hCoV-19/Mayotte/IPP02316/2021|EPI_ISL_1259284|2021-01-18|EasternAfrica"/>
			<!-- sequence here -->
		</sequence>
    <sequence>
			<taxon idref="hCoV-19/Mayotte/IPP03013/2021|EPI_ISL_1259293|2021-01-26|EasternAfrica"/>
			<!-- sequence here -->
		</sequence>
    <sequence>
			<taxon idref="hCoV-19/France/PDL-IPP04257/2021|EPI_ISL_1259299|2021-02-12|France"/>
			<!-- sequence here -->
		</sequence>
    <sequence>
			<taxon idref="hCoV-19/Switzerland/SG-ETHZ-461186/2021|EPI_ISL_1259431|2021-01-20|WesternEurope"/>
			<!-- sequence here -->
		</sequence>
    <sequence>
			<taxon idref="hCoV-19/Switzerland/SG-ETHZ-461200/2021|EPI_ISL_1259432|2021-01-20|WesternEurope"/>
			<!-- sequence here -->
		</sequence>
    <sequence>
			<taxon idref="hCoV-19/Belgium/UGent-2572/2021|EPI_ISL_1273195|2021-02-26|Benelux"/>
			<!-- sequence here -->
		</sequence>
    <sequence>
			<taxon idref="hCoV-19/Slovenia/83275/2021|EPI_ISL_1273386|2021-02-16|EasternEurope"/>
			<!-- sequence here -->
		</sequence>
    <sequence>
			<taxon idref="hCoV-19/Slovenia/88655/2021|EPI_ISL_1273388|2021-02-18|EasternEurope"/>
			<!-- sequence here -->
		</sequence>
    <sequence>
			<taxon idref="hCoV-19/England/CAMC-139B22C/2021|EPI_ISL_1275591|2021-03-04|NorthernEurope"/>
			<!-- sequence here -->
		</sequence>
    <sequence>
			<taxon idref="hCoV-19/France/ARA-HCL021032332201/2021|EPI_ISL_1287742|2021-02-09|France"/>
			<!-- sequence here -->
		</sequence>
    <sequence>
			<taxon idref="hCoV-19/France/ARA-HCL990000268160/2021|EPI_ISL_1287759|2021-02-22|France"/>
			<!-- sequence here -->
		</sequence>
    <sequence>
			<taxon idref="hCoV-19/France/BRE-HCL021036273701/2021|EPI_ISL_1290836|2021-02-03|France"/>
			<!-- sequence here -->
		</sequence>
    <sequence>
			<taxon idref="hCoV-19/France/ARA-HCL021029912601/2021|EPI_ISL_1290837|2021-02-02|France"/>
			<!-- sequence here -->
		</sequence>
    <sequence>
			<taxon idref="hCoV-19/France/ARA-HCL021036241601/2021|EPI_ISL_1290838|2021-02-18|France"/>
			<!-- sequence here -->
		</sequence>
    <sequence>
			<taxon idref="hCoV-19/France/ARA-HCL021029891901/2021|EPI_ISL_1290841|2021-02-02|France"/>
			<!-- sequence here -->
		</sequence>
    <sequence>
			<taxon idref="hCoV-19/Sweden/21-51853/2021|EPI_ISL_1300334|2021-03-01|NorthernEurope"/>
			<!-- sequence here -->
		</sequence>
    <sequence>
			<taxon idref="hCoV-19/Australia/QLD1738/2021|EPI_ISL_1306135|2021-03-19|APAC"/>
			<!-- sequence here -->
		</sequence>
    <sequence>
			<taxon idref="hCoV-19/France/IDF-HCL021020599501/2021|EPI_ISL_1312372|2021-01-26|France"/>
			<!-- sequence here -->
		</sequence>
    <sequence>
			<taxon idref="hCoV-19/France/IDF-HCL021020617301/2021|EPI_ISL_1312373|2021-01-25|France"/>
			<!-- sequence here -->
		</sequence>
    <sequence>
			<taxon idref="hCoV-19/France/IDF-HCL021020618301/2021|EPI_ISL_1312374|2021-01-25|France"/>
			<!-- sequence here -->
		</sequence>
    <sequence>
			<taxon idref="hCoV-19/France/ARA-HCL021022323801/2021|EPI_ISL_1312377|2021-01-28|France"/>
			<!-- sequence here -->
		</sequence>
    <sequence>
			<taxon idref="hCoV-19/France/ARA-HCL021023116401/2021|EPI_ISL_1312379|2021-01-29|France"/>
			<!-- sequence here -->
		</sequence>
    <sequence>
			<taxon idref="hCoV-19/France/OCC-HCL021033055901/2021|EPI_ISL_1313015|2021-02-16|France"/>
			<!-- sequence here -->
		</sequence>
    <sequence>
			<taxon idref="hCoV-19/France/ARA-HCL021042048301/2021|EPI_ISL_1313043|2021-01-04|France"/>
			<!-- sequence here -->
		</sequence>
    <sequence>
			<taxon idref="hCoV-19/Sweden/01_SE100_21CS500437/2021|EPI_ISL_1313387|2021-02-22|NorthernEurope"/>
			<!-- sequence here -->
		</sequence>
    <sequence>
			<taxon idref="hCoV-19/France/ARA-HCL021045685601/2021|EPI_ISL_1313667|2021-03-10|France"/>
			<!-- sequence here -->
		</sequence>
    <sequence>
			<taxon idref="hCoV-19/France/ARA-HCL990000245604/2021|EPI_ISL_1314016|2021-03-13|France"/>
			<!-- sequence here -->
		</sequence>
    <sequence>
			<taxon idref="hCoV-19/France/ARA-HCL021047323101/2021|EPI_ISL_1314035|2021-03-10|France"/>
			<!-- sequence here -->
		</sequence>
    <sequence>
			<taxon idref="hCoV-19/France/ARA-HCL021047326201/2021|EPI_ISL_1314039|2021-03-09|France"/>
			<!-- sequence here -->
		</sequence>
    <sequence>
			<taxon idref="hCoV-19/Belgium/rega-3848/2021|EPI_ISL_1322650|2021-02-20|Benelux"/>
			<!-- sequence here -->
		</sequence>
    <sequence>
			<taxon idref="hCoV-19/England/QEUH-138F0B8/2021|EPI_ISL_1333084|2021-02-27|NorthernEurope"/>
			<!-- sequence here -->
		</sequence>
    <sequence>
			<taxon idref="hCoV-19/England/CAMC-1323C85/2021|EPI_ISL_1333887|2021-02-23|NorthernEurope"/>
			<!-- sequence here -->
		</sequence>
    <sequence>
			<taxon idref="hCoV-19/France/IDF-IPP04654/2021|EPI_ISL_1336334|2021-03-02|France"/>
			<!-- sequence here -->
		</sequence>
    <sequence>
			<taxon idref="hCoV-19/France/IDF-IPP04757/2021|EPI_ISL_1336339|2021-03-01|France"/>
			<!-- sequence here -->
		</sequence>
    <sequence>
			<taxon idref="hCoV-19/Spain/CT-HUGTiPM007CJ9F5/2021|EPI_ISL_1347071|2021-03-10|SouthernEurope"/>
			<!-- sequence here -->
		</sequence>
    <sequence>
			<taxon idref="hCoV-19/USA/MD-IGS-012104403973A/2021|EPI_ISL_1363775|2021-02-13|NorthAmerica"/>
			<!-- sequence here -->
		</sequence>
    <sequence>
			<taxon idref="hCoV-19/Cote_d_Ivoire/BKE-2022-bc17/2021|EPI_ISL_1365023|2021-02-12|WesternAfrica"/>
			<!-- sequence here -->
		</sequence>
    <sequence>
			<taxon idref="hCoV-19/Cote_d_Ivoire/BKE-2024-bc41/2021|EPI_ISL_1365027|2021-02-12|WesternAfrica"/>
			<!-- sequence here -->
		</sequence>
    <sequence>
			<taxon idref="hCoV-19/Cote_d_Ivoire/BKE-2034-bc65/2021|EPI_ISL_1365030|2021-02-11|WesternAfrica"/>
			<!-- sequence here -->
		</sequence>
    <sequence>
			<taxon idref="hCoV-19/Switzerland/GEN3442/2021|EPI_ISL_1370388|2021-02-24|WesternEurope"/>
			<!-- sequence here -->
		</sequence>
    <sequence>
			<taxon idref="hCoV-19/Switzerland/GEN3444/2021|EPI_ISL_1370392|2021-02-24|WesternEurope"/>
			<!-- sequence here -->
		</sequence>
    <sequence>
			<taxon idref="hCoV-19/England/CAMC-13FBBE3/2021|EPI_ISL_1374137|2021-03-17|NorthernEurope"/>
			<!-- sequence here -->
		</sequence>
    <sequence>
			<taxon idref="hCoV-19/Nigeria/NCDC-FCT-11k/2021|EPI_ISL_1381815|2021-02-05|WesternAfrica"/>
			<!-- sequence here -->
		</sequence>
    <sequence>
			<taxon idref="hCoV-19/France/IDF-IPP05260/2021|EPI_ISL_1381819|2021-03-08|France"/>
			<!-- sequence here -->
		</sequence>
    <sequence>
			<taxon idref="hCoV-19/France/PDL-IPP05409/2021|EPI_ISL_1381826|2021-01-12|France"/>
			<!-- sequence here -->
		</sequence>
    <sequence>
			<taxon idref="hCoV-19/France/PDL-IPP05410/2021|EPI_ISL_1381827|2021-01-14|France"/>
			<!-- sequence here -->
		</sequence>
    <sequence>
			<taxon idref="hCoV-19/Belgium/rega-5023/2021|EPI_ISL_1382686|2021-03-03|Benelux"/>
			<!-- sequence here -->
		</sequence>
    <sequence>
			<taxon idref="hCoV-19/Luxembourg/LNS9039700/2021|EPI_ISL_1383629|2021-02-20|Benelux"/>
			<!-- sequence here -->
		</sequence>
    <sequence>
			<taxon idref="hCoV-19/Luxembourg/LNS9014046/2021|EPI_ISL_1383630|2021-02-20|Benelux"/>
			<!-- sequence here -->
		</sequence>
    <sequence>
			<taxon idref="hCoV-19/Luxembourg/LNS0021152/2021|EPI_ISL_1384133|2021-02-27|Benelux"/>
			<!-- sequence here -->
		</sequence>
    <sequence>
			<taxon idref="hCoV-19/Luxembourg/LNS3445509/2021|EPI_ISL_1384141|2021-02-27|Benelux"/>
			<!-- sequence here -->
		</sequence>
    <sequence>
			<taxon idref="hCoV-19/Spain/CT-HUGTiPR009AG4E11/2021|EPI_ISL_1386061|2021-03-11|SouthernEurope"/>
			<!-- sequence here -->
		</sequence>
    <sequence>
			<taxon idref="hCoV-19/Switzerland/BS-UHB-351261/2021|EPI_ISL_1388124|2021-01-25|WesternEurope"/>
			<!-- sequence here -->
		</sequence>
    <sequence>
			<taxon idref="hCoV-19/France/NAQ-CERBAHC-20210328-S38/2021|EPI_ISL_1403498|2021-03-05|France"/>
			<!-- sequence here -->
		</sequence>
    <sequence>
			<taxon idref="hCoV-19/Slovenia/104842/2021|EPI_ISL_1406287|2021-02-26|EasternEurope"/>
			<!-- sequence here -->
		</sequence>
    <sequence>
			<taxon idref="hCoV-19/Slovenia/107726/2021|EPI_ISL_1406290|2021-03-01|EasternEurope"/>
			<!-- sequence here -->
		</sequence>
    <sequence>
			<taxon idref="hCoV-19/England/CAMC-141BE10/2021|EPI_ISL_1410265|2021-03-19|NorthernEurope"/>
			<!-- sequence here -->
		</sequence>
    <sequence>
			<taxon idref="hCoV-19/France/OCC-276/2021|EPI_ISL_1425079|2021-03-19|France"/>
			<!-- sequence here -->
		</sequence>
    <sequence>
			<taxon idref="hCoV-19/France/CVL-IPP06156/2021|EPI_ISL_1443884|2021-03-16|France"/>
			<!-- sequence here -->
		</sequence>
    <sequence>
			<taxon idref="hCoV-19/France/IDF-IPP06553/2021|EPI_ISL_1443910|2021-03-16|France"/>
			<!-- sequence here -->
		</sequence>
    <sequence>
			<taxon idref="hCoV-19/France/HDF-P169-21075M1264/2021|EPI_ISL_1448016|2021-02-19|France"/>
			<!-- sequence here -->
		</sequence>
    <sequence>
			<taxon idref="hCoV-19/England/CAMC-144BD0B/2021|EPI_ISL_1451288|2021-03-22|NorthernEurope"/>
			<!-- sequence here -->
		</sequence>
    <sequence>
			<taxon idref="hCoV-19/England/CAMC-144BC3B/2021|EPI_ISL_1451346|2021-03-22|NorthernEurope"/>
			<!-- sequence here -->
		</sequence>
    <sequence>
			<taxon idref="hCoV-19/England/CAMC-144C317/2021|EPI_ISL_1473594|2021-03-22|NorthernEurope"/>
			<!-- sequence here -->
		</sequence>
    <sequence>
			<taxon idref="hCoV-19/England/CAMC-145B4D6/2021|EPI_ISL_1473658|2021-03-22|NorthernEurope"/>
			<!-- sequence here -->
		</sequence>
    <sequence>
			<taxon idref="hCoV-19/USA/un-CDC-MNRW-7077/2020|EPI_ISL_1483230|2020-12-30|NorthAmerica"/>
			<!-- sequence here -->
		</sequence>
    <sequence>
			<taxon idref="hCoV-19/France/ARA-700000203627/2021|EPI_ISL_1483774|2021-03-18|France"/>
			<!-- sequence here -->
		</sequence>
    <sequence>
			<taxon idref="hCoV-19/France/ARA-700000220342/2021|EPI_ISL_1483786|2021-03-25|France"/>
			<!-- sequence here -->
		</sequence>
    <sequence>
			<taxon idref="hCoV-19/Denmark/DCGC-22492/2020|EPI_ISL_757470|2020-12-14|NorthernEurope"/>
			<!-- sequence here -->
		</sequence>
    <sequence>
			<taxon idref="hCoV-19/Denmark/DCGC-22263/2020|EPI_ISL_757974|2020-12-14|NorthernEurope"/>
			<!-- sequence here -->
		</sequence>
    <sequence>
			<taxon idref="hCoV-19/England/205241493/2020|EPI_ISL_769875|2020-12-22|NorthernEurope"/>
			<!-- sequence here -->
		</sequence>
    <sequence>
			<taxon idref="hCoV-19/Netherlands/ZH-EMC-1312/2020|EPI_ISL_801441|2020-12-24|Benelux"/>
			<!-- sequence here -->
		</sequence>
    <sequence>
			<taxon idref="hCoV-19/Netherlands/ZH-EMC-1313/2020|EPI_ISL_801442|2020-12-28|Benelux"/>
			<!-- sequence here -->
		</sequence>
    <sequence>
			<taxon idref="hCoV-19/Switzerland/ZH-UZH-IMV147/2021|EPI_ISL_811127|2021-01-06|WesternEurope"/>
			<!-- sequence here -->
		</sequence>
    <sequence>
			<taxon idref="hCoV-19/Mayotte/IPP00638/2021|EPI_ISL_872226|2021-01-11|EasternAfrica"/>
			<!-- sequence here -->
		</sequence>
    <sequence>
			<taxon idref="hCoV-19/Mayotte/IPP00884/2021|EPI_ISL_894220|2021-01-13|EasternAfrica"/>
			<!-- sequence here -->
		</sequence>
    <sequence>
			<taxon idref="hCoV-19/Mayotte/IPP00931/2021|EPI_ISL_894221|2021-01-12|EasternAfrica"/>
			<!-- sequence here -->
		</sequence>
    <sequence>
			<taxon idref="hCoV-19/Mayotte/IPP00973/2021|EPI_ISL_894222|2021-01-12|EasternAfrica"/>
			<!-- sequence here -->
		</sequence>
    <sequence>
			<taxon idref="hCoV-19/Mayotte/IPP00858/2021|EPI_ISL_894226|2021-01-11|EasternAfrica"/>
			<!-- sequence here -->
		</sequence>
    <sequence>
			<taxon idref="hCoV-19/Mayotte/IPP00885/2021|EPI_ISL_894227|2021-01-13|EasternAfrica"/>
			<!-- sequence here -->
		</sequence>
    <sequence>
			<taxon idref="hCoV-19/Mayotte/IPP00891/2021|EPI_ISL_894228|2021-01-12|EasternAfrica"/>
			<!-- sequence here -->
		</sequence>
    <sequence>
			<taxon idref="hCoV-19/Mayotte/IPP00892/2021|EPI_ISL_894229|2021-01-12|EasternAfrica"/>
			<!-- sequence here -->
		</sequence>
    <sequence>
			<taxon idref="hCoV-19/Mayotte/IPP00936/2021|EPI_ISL_894230|2021-01-12|EasternAfrica"/>
			<!-- sequence here -->
		</sequence>
    <sequence>
			<taxon idref="hCoV-19/Turkey/HSGM-1549/2021|EPI_ISL_906049|2021-01-22|SouthernEurope"/>
			<!-- sequence here -->
		</sequence>
    <sequence>
			<taxon idref="hCoV-19/Mayotte/IPP01033/2021|EPI_ISL_912403|2021-01-15|EasternAfrica"/>
			<!-- sequence here -->
		</sequence>
    <sequence>
			<taxon idref="hCoV-19/France/NAQ-0008096/2021|EPI_ISL_934974|2021-01-15|France"/>
			<!-- sequence here -->
		</sequence>
    <sequence>
			<taxon idref="hCoV-19/Turkey/HSGM-1441/2021|EPI_ISL_940711|2021-01-20|SouthernEurope"/>
			<!-- sequence here -->
		</sequence>
    <sequence>
			<taxon idref="hCoV-19/Belgium/Jessa_55-2102-000125b/2021|EPI_ISL_949093|2021-01-11|Benelux"/>
			<!-- sequence here -->
		</sequence>
    <sequence>
			<taxon idref="hCoV-19/Nigeria/BCVL-18912/2021|EPI_ISL_985238|2021-01-05|WesternAfrica"/>
			<!-- sequence here -->
		</sequence>
    <sequence>
			<taxon idref="hCoV-19/England/MILK-11A56E9/2021|EPI_ISL_998080|2021-01-29|NorthernEurope"/>
			<!-- sequence here -->
		</sequence>
    <sequence>
			<taxon idref="hCoV-19/England/CAMC-149BB02/2021|EPI_ISL_1483822|2021-03-29|NorthernEurope"/>
			<!-- sequence here -->
		</sequence>
    <sequence>
			<taxon idref="hCoV-19/France/ARA-700000210773/2021|EPI_ISL_1490236|2021-03-11|France"/>
			<!-- sequence here -->
		</sequence>
    <sequence>
			<taxon idref="hCoV-19/Slovenia/144708/2021|EPI_ISL_1495066|2021-03-18|EasternEurope"/>
			<!-- sequence here -->
		</sequence>
    <sequence>
			<taxon idref="hCoV-19/Austria/CeMM4751/2021|EPI_ISL_1495277|2021-02-25|WesternEurope"/>
			<!-- sequence here -->
		</sequence>
    <sequence>
			<taxon idref="hCoV-19/Austria/CeMM4752/2021|EPI_ISL_1495278|2021-02-25|WesternEurope"/>
			<!-- sequence here -->
		</sequence>
    <sequence>
			<taxon idref="hCoV-19/Austria/CeMM4754/2021|EPI_ISL_1495280|2021-02-25|WesternEurope"/>
			<!-- sequence here -->
		</sequence>
    <sequence>
			<taxon idref="hCoV-19/Austria/CeMM4757/2021|EPI_ISL_1495283|2021-02-26|WesternEurope"/>
			<!-- sequence here -->
		</sequence>
    <sequence>
			<taxon idref="hCoV-19/Austria/CeMM5026/2021|EPI_ISL_1495356|2021-03-01|WesternEurope"/>
			<!-- sequence here -->
		</sequence>
    <sequence>
			<taxon idref="hCoV-19/Austria/CeMM5978/2021|EPI_ISL_1495760|2021-03-03|WesternEurope"/>
			<!-- sequence here -->
		</sequence>
    <sequence>
			<taxon idref="hCoV-19/Austria/CeMM5979/2021|EPI_ISL_1495761|2021-03-03|WesternEurope"/>
			<!-- sequence here -->
		</sequence>
    <sequence>
			<taxon idref="hCoV-19/Spain/PV-HUD-98717083/2021|EPI_ISL_1495974|2021-01-28|SouthernEurope"/>
			<!-- sequence here -->
		</sequence>
    <sequence>
			<taxon idref="hCoV-19/Togo/C5903/2021|EPI_ISL_1508849|2021-01-25|WesternAfrica"/>
			<!-- sequence here -->
		</sequence>
    <sequence>
			<taxon idref="hCoV-19/Togo/C5930/2021|EPI_ISL_1508890|2021-01-25|WesternAfrica"/>
			<!-- sequence here -->
		</sequence>
    <sequence>
			<taxon idref="hCoV-19/Togo/C6329/2021|EPI_ISL_1508894|2021-02-04|WesternAfrica"/>
			<!-- sequence here -->
		</sequence>
    <sequence>
			<taxon idref="hCoV-19/Togo/C6370/2021|EPI_ISL_1508916|2021-02-04|WesternAfrica"/>
			<!-- sequence here -->
		</sequence>
    <sequence>
			<taxon idref="hCoV-19/Togo/C7079/2021|EPI_ISL_1508949|2021-02-17|WesternAfrica"/>
			<!-- sequence here -->
		</sequence>
    <sequence>
			<taxon idref="hCoV-19/Togo/C6588/2021|EPI_ISL_1508959|2021-02-05|WesternAfrica"/>
			<!-- sequence here -->
		</sequence>
    <sequence>
			<taxon idref="hCoV-19/Togo/C6636/2021|EPI_ISL_1508990|2021-02-08|WesternAfrica"/>
			<!-- sequence here -->
		</sequence>
    <sequence>
			<taxon idref="hCoV-19/Togo/C6783/2021|EPI_ISL_1509102|2021-02-11|WesternAfrica"/>
			<!-- sequence here -->
		</sequence>
    <sequence>
			<taxon idref="hCoV-19/Slovenia/65882_VERO/2021|EPI_ISL_1509922|2021-02-05|EasternEurope"/>
			<!-- sequence here -->
		</sequence>
    <sequence>
			<taxon idref="hCoV-19/Togo/C6949/2021|EPI_ISL_1524717|2021-02-15|WesternAfrica"/>
			<!-- sequence here -->
		</sequence>
    <sequence>
			<taxon idref="hCoV-19/Italy/SAR-Cagliari05/2021|EPI_ISL_1525249|2021-03-18|SouthernEurope"/>
			<!-- sequence here -->
		</sequence>
    <sequence>
			<taxon idref="hCoV-19/Belgium/Aalst-OLVZ-8028085/2021|EPI_ISL_1549134|2021-03-18|Benelux"/>
			<!-- sequence here -->
		</sequence>
    <sequence>
			<taxon idref="hCoV-19/Belgium/Aalst-OLVZ-8028093/2021|EPI_ISL_1549135|2021-03-18|Benelux"/>
			<!-- sequence here -->
		</sequence>
    <sequence>
			<taxon idref="hCoV-19/Belgium/Aalst-OLVZ-8029254/2021|EPI_ISL_1549136|2021-03-19|Benelux"/>
			<!-- sequence here -->
		</sequence>
    <sequence>
			<taxon idref="hCoV-19/Belgium/Aalst-OLVZ-8030833/2021|EPI_ISL_1549137|2021-03-20|Benelux"/>
			<!-- sequence here -->
		</sequence>
    <sequence>
			<taxon idref="hCoV-19/Togo/C5221/2020|EPI_ISL_1575442|2020-12-21|WesternAfrica"/>
			<!-- sequence here -->
		</sequence>
    <sequence>
			<taxon idref="hCoV-19/Togo/C5622/2021|EPI_ISL_1575443|2021-01-18|WesternAfrica"/>
			<!-- sequence here -->
		</sequence>
    <sequence>
			<taxon idref="hCoV-19/Togo/C5627/2021|EPI_ISL_1575444|2021-01-18|WesternAfrica"/>
			<!-- sequence here -->
		</sequence>
    <sequence>
			<taxon idref="hCoV-19/Togo/C5947/2021|EPI_ISL_1575479|2021-01-25|WesternAfrica"/>
			<!-- sequence here -->
		</sequence>
    <sequence>
			<taxon idref="hCoV-19/France/CVL-IPP08082/2021|EPI_ISL_1582708|2021-03-27|France"/>
			<!-- sequence here -->
		</sequence>
    <sequence>
			<taxon idref="hCoV-19/Spain/CT-HUGTiPM010MZ7A11/2021|EPI_ISL_1583545|2021-03-25|SouthernEurope"/>
			<!-- sequence here -->
		</sequence>
    <sequence>
			<taxon idref="hCoV-19/Togo/C5960/2021|EPI_ISL_1586897|2021-01-25|WesternAfrica"/>
			<!-- sequence here -->
		</sequence>
    <sequence>
			<taxon idref="hCoV-19/Togo/C5973/2021|EPI_ISL_1586899|2021-01-25|WesternAfrica"/>
			<!-- sequence here -->
		</sequence>
    <sequence>
			<taxon idref="hCoV-19/Togo/C6559/2021|EPI_ISL_1586900|2021-02-05|WesternAfrica"/>
			<!-- sequence here -->
		</sequence>
    <sequence>
			<taxon idref="hCoV-19/Togo/C6595/2021|EPI_ISL_1586901|2021-02-06|WesternAfrica"/>
			<!-- sequence here -->
		</sequence>
    <sequence>
			<taxon idref="hCoV-19/France/NAQ-HCL021056643901/2021|EPI_ISL_1587554|2021-03-22|France"/>
			<!-- sequence here -->
		</sequence>
    <sequence>
			<taxon idref="hCoV-19/France/NAQ-HCL021056643701/2021|EPI_ISL_1587569|2021-03-22|France"/>
			<!-- sequence here -->
		</sequence>
    <sequence>
			<taxon idref="hCoV-19/France/NAQ-HCL021056644401/2021|EPI_ISL_1587570|2021-03-22|France"/>
			<!-- sequence here -->
		</sequence>
    <sequence>
			<taxon idref="hCoV-19/BurkinaFaso/B06-1484/2021|EPI_ISL_1591100|2021-01-25|WesternAfrica"/>
			<!-- sequence here -->
		</sequence>
    <sequence>
			<taxon idref="hCoV-19/France/BRE-IPP08469/2021|EPI_ISL_1623013|2021-03-30|France"/>
			<!-- sequence here -->
		</sequence>
    <sequence>
			<taxon idref="hCoV-19/France/PDL-IPP08500/2021|EPI_ISL_1623017|2021-03-29|France"/>
			<!-- sequence here -->
		</sequence>
    <sequence>
			<taxon idref="hCoV-19/Senegal/SN-IR1-0013954/2020|EPI_ISL_1633465|2020-12-17|WesternAfrica"/>
			<!-- sequence here -->
		</sequence>
    <sequence>
			<taxon idref="hCoV-19/Senegal/SN-IR1-0014258/2020|EPI_ISL_1633466|2020-12-19|WesternAfrica"/>
			<!-- sequence here -->
		</sequence>
    <sequence>
			<taxon idref="hCoV-19/Senegal/SN-IR1-0014313/2020|EPI_ISL_1633467|2020-12-19|WesternAfrica"/>
			<!-- sequence here -->
		</sequence>
    <sequence>
			<taxon idref="hCoV-19/Italy/SAR-Cagliari07/2021|EPI_ISL_1647346|2021-03-18|SouthernEurope"/>
			<!-- sequence here -->
		</sequence>
    <sequence>
			<taxon idref="hCoV-19/Sweden/47165148/2021|EPI_ISL_1647382|2021-03-29|NorthernEurope"/>
			<!-- sequence here -->
		</sequence>
    <sequence>
			<taxon idref="hCoV-19/Italy/SAR-Cagliari08/2021|EPI_ISL_1654000|2021-04-18|SouthernEurope"/>
			<!-- sequence here -->
		</sequence>
    <sequence>
			<taxon idref="hCoV-19/Slovenia/162436/2021|EPI_ISL_1657058|2021-03-25|EasternEurope"/>
			<!-- sequence here -->
		</sequence>
    <sequence>
			<taxon idref="hCoV-19/Switzerland/TI-EOC-902_25795248/2021|EPI_ISL_1662550|2021-04-09|WesternEurope"/>
			<!-- sequence here -->
		</sequence>
    <sequence>
			<taxon idref="hCoV-19/Slovenia/vero-61741-3p/2021|EPI_ISL_1668564|2021-02-03|EasternEurope"/>
			<!-- sequence here -->
		</sequence>
    <sequence>
			<taxon idref="hCoV-19/Slovenia/vero-65006-3p/2021|EPI_ISL_1668566|2021-02-04|EasternEurope"/>
			<!-- sequence here -->
		</sequence>
    <sequence>
			<taxon idref="hCoV-19/Slovenia/vero-68981-3p/2021|EPI_ISL_1668567|2021-02-07|EasternEurope"/>
			<!-- sequence here -->
		</sequence>
    <sequence>
			<taxon idref="hCoV-19/Slovenia/vero-65882-3p/2021|EPI_ISL_1668569|2021-02-05|EasternEurope"/>
			<!-- sequence here -->
		</sequence>
    <sequence>
			<taxon idref="hCoV-19/Slovenia/vero-65882-1p/2021|EPI_ISL_1668571|2021-02-05|EasternEurope"/>
			<!-- sequence here -->
		</sequence>
    <sequence>
			<taxon idref="hCoV-19/France/IDF-HMN-21022250165/2021|EPI_ISL_1672499|2021-02-25|France"/>
			<!-- sequence here -->
		</sequence>
    <sequence>
			<taxon idref="hCoV-19/France/IDF-HMN-21032020244/2021|EPI_ISL_1672679|2021-02-26|France"/>
			<!-- sequence here -->
		</sequence>
    <sequence>
			<taxon idref="hCoV-19/France/IDF-HMN-21032030228/2021|EPI_ISL_1672744|2021-03-02|France"/>
			<!-- sequence here -->
		</sequence>
    <sequence>
			<taxon idref="hCoV-19/France/IDF-HMN-21032030246/2021|EPI_ISL_1672747|2021-03-02|France"/>
			<!-- sequence here -->
		</sequence>
    <sequence>
			<taxon idref="hCoV-19/Scotland/QEUH-14F6358/2021|EPI_ISL_1673188|2021-04-11|NorthernEurope"/>
			<!-- sequence here -->
		</sequence>
    <sequence>
			<taxon idref="hCoV-19/Togo/C5737/2021|EPI_ISL_1675094|2021-01-22|WesternAfrica"/>
			<!-- sequence here -->
		</sequence>
    <sequence>
			<taxon idref="hCoV-19/Togo/C5989/2021|EPI_ISL_1675141|2021-01-28|WesternAfrica"/>
			<!-- sequence here -->
		</sequence>
    <sequence>
			<taxon idref="hCoV-19/Slovenia/141925/2021|EPI_ISL_1675247|2021-03-17|EasternEurope"/>
			<!-- sequence here -->
		</sequence>
    <sequence>
			<taxon idref="hCoV-19/Slovenia/151939/2021|EPI_ISL_1675248|2021-03-22|EasternEurope"/>
			<!-- sequence here -->
		</sequence>
    <sequence>
			<taxon idref="hCoV-19/Slovenia/153944/2021|EPI_ISL_1675250|2021-03-23|EasternEurope"/>
			<!-- sequence here -->
		</sequence>
    <sequence>
			<taxon idref="hCoV-19/France/IDF-HMN-21032040149/2021|EPI_ISL_1695975|2021-03-01|France"/>
			<!-- sequence here -->
		</sequence>
    <sequence>
			<taxon idref="hCoV-19/France/IDF-HMN-21032050097/2021|EPI_ISL_1696011|2021-02-27|France"/>
			<!-- sequence here -->
		</sequence>
    <sequence>
			<taxon idref="hCoV-19/France/IDF-HMN-21032050103/2021|EPI_ISL_1696013|2021-02-27|France"/>
			<!-- sequence here -->
		</sequence>
    <sequence>
			<taxon idref="hCoV-19/France/BFC-HMN-21032040511/2021|EPI_ISL_1696047|2021-03-02|France"/>
			<!-- sequence here -->
		</sequence>
    <sequence>
			<taxon idref="hCoV-19/France/IDF-HMN-21032050331/2021|EPI_ISL_1696154|2021-03-02|France"/>
			<!-- sequence here -->
		</sequence>
    <sequence>
			<taxon idref="hCoV-19/France/IDF-HMN-21032080478/2021|EPI_ISL_1696301|2021-03-02|France"/>
			<!-- sequence here -->
		</sequence>
    <sequence>
			<taxon idref="hCoV-19/England/QEUH-14FFFC4/2021|EPI_ISL_1698571|2021-04-13|NorthernEurope"/>
			<!-- sequence here -->
		</sequence>
    <sequence>
			<taxon idref="hCoV-19/England/QEUH-150019C/2021|EPI_ISL_1698756|2021-04-13|NorthernEurope"/>
			<!-- sequence here -->
		</sequence>
    <sequence>
			<taxon idref="hCoV-19/Netherlands/OV-RIVM-26611/2021|EPI_ISL_1706084|2021-04-10|Benelux"/>
			<!-- sequence here -->
		</sequence>
    <sequence>
			<taxon idref="hCoV-19/France/NOR-76053337/2021|EPI_ISL_1706459|2021-03-26|France"/>
			<!-- sequence here -->
		</sequence>
    <sequence>
			<taxon idref="hCoV-19/Italy/SAR-Cagliari21/2021|EPI_ISL_1706550|2021-03-19|SouthernEurope"/>
			<!-- sequence here -->
		</sequence>
    <sequence>
			<taxon idref="hCoV-19/France/BRE-HMN-21032090373/2021|EPI_ISL_1706829|2021-01-29|France"/>
			<!-- sequence here -->
		</sequence>
    <sequence>
			<taxon idref="hCoV-19/France/BRE-HMN-21032090404/2021|EPI_ISL_1706835|2021-02-18|France"/>
			<!-- sequence here -->
		</sequence>
    <sequence>
			<taxon idref="hCoV-19/France/IDF-HMN-21032180606/2021|EPI_ISL_1707275|2021-03-16|France"/>
			<!-- sequence here -->
		</sequence>
    <sequence>
			<taxon idref="hCoV-19/France/ARA-HCL021059536201/2021|EPI_ISL_1707485|2021-03-17|France"/>
			<!-- sequence here -->
		</sequence>
    <sequence>
			<taxon idref="hCoV-19/France/ARA-HCL021062470501/2021|EPI_ISL_1707511|2021-03-30|France"/>
			<!-- sequence here -->
		</sequence>
    <sequence>
			<taxon idref="hCoV-19/France/NAQ-HCL021062474101/2021|EPI_ISL_1707512|2021-03-30|France"/>
			<!-- sequence here -->
		</sequence>
    <sequence>
			<taxon idref="hCoV-19/France/NAQ-HCL021062494401/2021|EPI_ISL_1707513|2021-03-30|France"/>
			<!-- sequence here -->
		</sequence>
    <sequence>
			<taxon idref="hCoV-19/France/NAQ-HCL021062774101/2021|EPI_ISL_1707517|2021-03-30|France"/>
			<!-- sequence here -->
		</sequence>
    <sequence>
			<taxon idref="hCoV-19/France/ARA-HCL990000237196/2021|EPI_ISL_1707528|2021-03-29|France"/>
			<!-- sequence here -->
		</sequence>
    <sequence>
			<taxon idref="hCoV-19/France/ARA-HCL990000330254/2021|EPI_ISL_1707537|2021-03-30|France"/>
			<!-- sequence here -->
		</sequence>
    <sequence>
			<taxon idref="hCoV-19/Spain/CT-HUGTiPR013JG9A12/2021|EPI_ISL_1719751|2021-04-08|SouthernEurope"/>
			<!-- sequence here -->
		</sequence>
    <sequence>
			<taxon idref="hCoV-19/France/ARA-CFD700000127612/2021|EPI_ISL_1731504|2021-04-14|France"/>
			<!-- sequence here -->
		</sequence>
    <sequence>
			<taxon idref="hCoV-19/Greece/162496/2021|EPI_ISL_1731827|2021-03-26|SouthernEurope"/>
			<!-- sequence here -->
		</sequence>
    <sequence>
			<taxon idref="hCoV-19/France/NOR-IPP08841/2021|EPI_ISL_1739306|2021-04-06|France"/>
			<!-- sequence here -->
		</sequence>
    <sequence>
			<taxon idref="hCoV-19/England/RAND-15207B2/2021|EPI_ISL_1740690|2021-04-19|NorthernEurope"/>
			<!-- sequence here -->
		</sequence>
    <sequence>
			<taxon idref="hCoV-19/France/PAC-B115-08/2021|EPI_ISL_1749312|2021-02-26|France"/>
			<!-- sequence here -->
		</sequence>
    <sequence>
			<taxon idref="hCoV-19/France/IDF-B110-78/2021|EPI_ISL_1749368|2021-02-03|France"/>
			<!-- sequence here -->
		</sequence>
    <sequence>
			<taxon idref="hCoV-19/France/NAQ-B111-15/2021|EPI_ISL_1749369|2021-02-09|France"/>
			<!-- sequence here -->
		</sequence>
    <sequence>
			<taxon idref="hCoV-19/France/IDF-HMN-21032230548/2021|EPI_ISL_1754503|2021-03-15|France"/>
			<!-- sequence here -->
		</sequence>
    <sequence>
			<taxon idref="hCoV-19/France/IDF-HMN-21032270173/2021|EPI_ISL_1755046|2021-03-27|France"/>
			<!-- sequence here -->
		</sequence>
    <sequence>
			<taxon idref="hCoV-19/Netherlands/NH-RIVM-27845/2021|EPI_ISL_1792896|2021-03-21|Benelux"/>
			<!-- sequence here -->
		</sequence>
    <sequence>
			<taxon idref="hCoV-19/Togo/C6271/2021|EPI_ISL_1810924|2021-02-03|WesternAfrica"/>
			<!-- sequence here -->
		</sequence>
    <sequence>
			<taxon idref="hCoV-19/Togo/C6281/2021|EPI_ISL_1810927|2021-02-03|WesternAfrica"/>
			<!-- sequence here -->
		</sequence>
    <sequence>
			<taxon idref="hCoV-19/Italy/SAR-Cagliari57/2021|EPI_ISL_1821763|2021-04-13|SouthernEurope"/>
			<!-- sequence here -->
		</sequence>
    <sequence>
			<taxon idref="hCoV-19/England/CAMC-133C0C9/2021|EPI_ISL_1831400|2021-02-23|NorthernEurope"/>
			<!-- sequence here -->
		</sequence>
    <sequence>
			<taxon idref="hCoV-19/England/CAMC-133C102/2021|EPI_ISL_1831515|2021-02-24|NorthernEurope"/>
			<!-- sequence here -->
		</sequence>
    <sequence>
			<taxon idref="hCoV-19/Spain/CT-HUGTiPR014JJ2F11/2021|EPI_ISL_1831644|2021-04-18|SouthernEurope"/>
			<!-- sequence here -->
		</sequence>
    <sequence>
			<taxon idref="hCoV-19/Germany/BE-ChVir-LB-210128-8338/2021|EPI_ISL_1840660|2021-01-24|Germany"/>
			<!-- sequence here -->
		</sequence>
    <sequence>
			<taxon idref="hCoV-19/Germany/BW-ChVir-LB-210423-5729/2021|EPI_ISL_1885872|2021-04-15|Germany"/>
			<!-- sequence here -->
		</sequence>
    <sequence>
			<taxon idref="hCoV-19/Germany/BW-ChVir-LB-210423-5718/2021|EPI_ISL_1885939|2021-04-14|Germany"/>
			<!-- sequence here -->
		</sequence>
    <sequence>
			<taxon idref="hCoV-19/Germany/BW-ChVir-LB-210416-5823/2021|EPI_ISL_1905093|2021-03-29|Germany"/>
			<!-- sequence here -->
		</sequence>
    <sequence>
			<taxon idref="hCoV-19/France/HDF-P256-21125M1125/2021|EPI_ISL_1910917|2021-03-24|France"/>
			<!-- sequence here -->
		</sequence>
    <sequence>
			<taxon idref="hCoV-19/France/ARA-HCL021074965701/2021|EPI_ISL_1935386|2021-04-19|France"/>
			<!-- sequence here -->
		</sequence>
    <sequence>
			<taxon idref="hCoV-19/Slovenia/174086/2021|EPI_ISL_1973575|2021-03-30|EasternEurope"/>
			<!-- sequence here -->
		</sequence>
    <sequence>
			<taxon idref="hCoV-19/Germany/BE-ChVir-LB-210319-4433/2021|EPI_ISL_1986473|2021-03-14|Germany"/>
			<!-- sequence here -->
		</sequence>
    <sequence>
			<taxon idref="hCoV-19/Spain/CT-HUGTiPR015HY5F9/2021|EPI_ISL_2000095|2021-04-28|SouthernEurope"/>
			<!-- sequence here -->
		</sequence>
    <sequence>
			<taxon idref="hCoV-19/Spain/CT-HUGTiPR015HY5G9/2021|EPI_ISL_2000110|2021-04-28|SouthernEurope"/>
			<!-- sequence here -->
		</sequence>
    <sequence>
			<taxon idref="hCoV-19/Tunisia/SP-0154/2021|EPI_ISL_2035941|2021-02-07|NorthernAfrica"/>
			<!-- sequence here -->
		</sequence>
    <sequence>
			<taxon idref="hCoV-19/Tunisia/SP-0157/2021|EPI_ISL_2035942|2021-02-07|NorthernAfrica"/>
			<!-- sequence here -->
		</sequence>
    <sequence>
			<taxon idref="hCoV-19/Tunisia/SP-0347/2021|EPI_ISL_2035946|2021-03-03|NorthernAfrica"/>
			<!-- sequence here -->
		</sequence>
    <sequence>
			<taxon idref="hCoV-19/Netherlands/GE-RIVM-31281/2021|EPI_ISL_2094357|2021-04-27|Benelux"/>
			<!-- sequence here -->
		</sequence>
    <sequence>
			<taxon idref="hCoV-19/France/IDF-CERBAHC-20210408-S45/2021|EPI_ISL_2094433|2021-03-30|France"/>
			<!-- sequence here -->
		</sequence>
    <sequence>
			<taxon idref="hCoV-19/Italy/SAR-Cagliari111/2021|EPI_ISL_2107000|2021-04-26|SouthernEurope"/>
			<!-- sequence here -->
		</sequence>
    <sequence>
			<taxon idref="hCoV-19/France/PAC-4700/2021|EPI_ISL_2131453|2021-01-25|France"/>
			<!-- sequence here -->
		</sequence>
    <sequence>
			<taxon idref="hCoV-19/India/WB-1930300627314/2021|EPI_ISL_2132720|2021-03-19|APAC"/>
			<!-- sequence here -->
		</sequence>
    <sequence>
			<taxon idref="hCoV-19/Netherlands/ZH-EMC-2280/2021|EPI_ISL_2154193|2021-03-01|Benelux"/>
			<!-- sequence here -->
		</sequence>
    <sequence>
			<taxon idref="hCoV-19/France/BRE-IPP09639/2021|EPI_ISL_2178413|2021-04-09|France"/>
			<!-- sequence here -->
		</sequence>
    <sequence>
			<taxon idref="hCoV-19/France/PDL-IPP04367/2021|EPI_ISL_2178457|2021-02-18|France"/>
			<!-- sequence here -->
		</sequence>
    <sequence>
			<taxon idref="hCoV-19/France/IDF-IPP04370/2021|EPI_ISL_2178460|2021-02-17|France"/>
			<!-- sequence here -->
		</sequence>
    <sequence>
			<taxon idref="hCoV-19/France/PDL-IPP04372/2021|EPI_ISL_2178462|2021-02-18|France"/>
			<!-- sequence here -->
		</sequence>
    <sequence>
			<taxon idref="hCoV-19/France/IDF-IPP11214/2021|EPI_ISL_2178502|2021-04-26|France"/>
			<!-- sequence here -->
		</sequence>
    <sequence>
			<taxon idref="hCoV-19/France/IDF-HMN-21032190621/2021|EPI_ISL_2179373|2021-03-16|France"/>
			<!-- sequence here -->
		</sequence>
    <sequence>
			<taxon idref="hCoV-19/France/IDF-HMN-21032240706/2021|EPI_ISL_2179448|2021-03-24|France"/>
			<!-- sequence here -->
		</sequence>
    <sequence>
			<taxon idref="hCoV-19/France/IDF-HMN-21042010372/2021|EPI_ISL_2179502|2021-03-30|France"/>
			<!-- sequence here -->
		</sequence>
    <sequence>
			<taxon idref="hCoV-19/France/IDF-HMN-21042060474/2021|EPI_ISL_2179568|2021-03-19|France"/>
			<!-- sequence here -->
		</sequence>
    <sequence>
			<taxon idref="hCoV-19/France/IDF-HMN-21042060477/2021|EPI_ISL_2179569|2021-03-19|France"/>
			<!-- sequence here -->
		</sequence>
    <sequence>
			<taxon idref="hCoV-19/France/IDF-HMN-21042060558/2021|EPI_ISL_2179576|2021-03-22|France"/>
			<!-- sequence here -->
		</sequence>
    <sequence>
			<taxon idref="hCoV-19/USA/MN-CDC-IBX288688628305/2021|EPI_ISL_2186300|2021-04-13|NorthAmerica"/>
			<!-- sequence here -->
		</sequence>
    <sequence>
			<taxon idref="hCoV-19/Burkina_Faso/130/2021|EPI_ISL_2227197|2021-01-21|WesternAfrica"/>
			<!-- sequence here -->
		</sequence>
    <sequence>
			<taxon idref="hCoV-19/Burkina_Faso/151/2021|EPI_ISL_2227198|2021-02-03|WesternAfrica"/>
			<!-- sequence here -->
		</sequence>
    <sequence>
			<taxon idref="hCoV-19/Burkina_Faso/155/2021|EPI_ISL_2227199|2021-02-01|WesternAfrica"/>
			<!-- sequence here -->
		</sequence>
    <sequence>
			<taxon idref="hCoV-19/Burkina_Faso/157/2021|EPI_ISL_2227200|2021-02-01|WesternAfrica"/>
			<!-- sequence here -->
		</sequence>
    <sequence>
			<taxon idref="hCoV-19/Burkina_Faso/164/2021|EPI_ISL_2227201|2021-02-09|WesternAfrica"/>
			<!-- sequence here -->
		</sequence>
    <sequence>
			<taxon idref="hCoV-19/Burkina_Faso/165/2021|EPI_ISL_2227202|2021-02-09|WesternAfrica"/>
			<!-- sequence here -->
		</sequence>
    <sequence>
			<taxon idref="hCoV-19/Burkina_Faso/83/2021|EPI_ISL_2227203|2021-01-11|WesternAfrica"/>
			<!-- sequence here -->
		</sequence>
    <sequence>
			<taxon idref="hCoV-19/Italy/SAR-ISS-7342/2021|EPI_ISL_2244910|2021-02-17|SouthernEurope"/>
			<!-- sequence here -->
		</sequence>
    <sequence>
			<taxon idref="hCoV-19/Italy/SAR-ISS-7343/2021|EPI_ISL_2244911|2021-02-17|SouthernEurope"/>
			<!-- sequence here -->
		</sequence>
    <sequence>
			<taxon idref="hCoV-19/Italy/SAR-ISS-7344/2021|EPI_ISL_2244912|2021-02-17|SouthernEurope"/>
			<!-- sequence here -->
		</sequence>
    <sequence>
			<taxon idref="hCoV-19/France/IDF-HMN-21042061127/2021|EPI_ISL_2259268|2021-04-06|France"/>
			<!-- sequence here -->
		</sequence>
    <sequence>
			<taxon idref="hCoV-19/France/IDF-HMN-21042160383/2021|EPI_ISL_2259323|2021-04-13|France"/>
			<!-- sequence here -->
		</sequence>
    <sequence>
			<taxon idref="hCoV-19/Spain/CT-HUGTiPM016OY0C8/2021|EPI_ISL_2281323|2021-05-14|SouthernEurope"/>
			<!-- sequence here -->
		</sequence>
    <sequence>
			<taxon idref="hCoV-19/USA/MN-CDC-IBX886464982066/2021|EPI_ISL_2283188|2021-04-12|NorthAmerica"/>
			<!-- sequence here -->
		</sequence>
    <sequence>
			<taxon idref="hCoV-19/Burkina_Faso/7688/2021|EPI_ISL_2289102|2021-01-23|WesternAfrica"/>
			<!-- sequence here -->
		</sequence>
    <sequence>
			<taxon idref="hCoV-19/Burkina_Faso/7728/2021|EPI_ISL_2289104|2021-01-26|WesternAfrica"/>
			<!-- sequence here -->
		</sequence>
    <sequence>
			<taxon idref="hCoV-19/Burkina_Faso/7934/2020|EPI_ISL_2289107|2020-12-22|WesternAfrica"/>
			<!-- sequence here -->
		</sequence>
    <sequence>
			<taxon idref="hCoV-19/Burkina_Faso/7795/2021|EPI_ISL_2289121|2021-01-28|WesternAfrica"/>
			<!-- sequence here -->
		</sequence>
    <sequence>
			<taxon idref="hCoV-19/Burkina_Faso/7938/2021|EPI_ISL_2289123|2021-02-03|WesternAfrica"/>
			<!-- sequence here -->
		</sequence>
    <sequence>
			<taxon idref="hCoV-19/USA/OR-TRACE-BENT-011821-695/2021|EPI_ISL_2301442|2021-01-18|NorthAmerica"/>
			<!-- sequence here -->
		</sequence>
    <sequence>
			<taxon idref="hCoV-19/Netherlands/FL-RIVM-34557/2021|EPI_ISL_2302173|2021-05-02|Benelux"/>
			<!-- sequence here -->
		</sequence>
    <sequence>
			<taxon idref="hCoV-19/France/IDF-IPP03664/2021|EPI_ISL_2363514|2021-01-21|France"/>
			<!-- sequence here -->
		</sequence>
    <sequence>
			<taxon idref="hCoV-19/Belgium/12105150401/2021|EPI_ISL_2365910|2021-03-22|Benelux"/>
			<!-- sequence here -->
		</sequence>
    <sequence>
			<taxon idref="hCoV-19/Indonesia/JK-NIHRD-WGS00051/2021|EPI_ISL_2382403|2021-01-03|APAC"/>
			<!-- sequence here -->
		</sequence>
    <sequence>
			<taxon idref="hCoV-19/Belgium/rega-5443/2021|EPI_ISL_2403956|2021-03-22|Benelux"/>
			<!-- sequence here -->
		</sequence>
    <sequence>
			<taxon idref="hCoV-19/Belgium/rega-5484/2021|EPI_ISL_2403997|2021-03-05|Benelux"/>
			<!-- sequence here -->
		</sequence>
    <sequence>
			<taxon idref="hCoV-19/Belgium/rega-6126/2021|EPI_ISL_2404564|2021-03-30|Benelux"/>
			<!-- sequence here -->
		</sequence>
    <sequence>
			<taxon idref="hCoV-19/Belgium/rega-6127/2021|EPI_ISL_2404565|2021-03-30|Benelux"/>
			<!-- sequence here -->
		</sequence>
    <sequence>
			<taxon idref="hCoV-19/Belgium/rega-6128/2021|EPI_ISL_2404566|2021-03-30|Benelux"/>
			<!-- sequence here -->
		</sequence>
    <sequence>
			<taxon idref="hCoV-19/Belgium/rega-6129/2021|EPI_ISL_2404567|2021-03-30|Benelux"/>
			<!-- sequence here -->
		</sequence>
    <sequence>
			<taxon idref="hCoV-19/Belgium/rega-6130/2021|EPI_ISL_2404568|2021-03-30|Benelux"/>
			<!-- sequence here -->
		</sequence>
    <sequence>
			<taxon idref="hCoV-19/Belgium/rega-6131/2021|EPI_ISL_2404569|2021-03-30|Benelux"/>
			<!-- sequence here -->
		</sequence>
    <sequence>
			<taxon idref="hCoV-19/Belgium/rega-6132/2021|EPI_ISL_2404570|2021-03-30|Benelux"/>
			<!-- sequence here -->
		</sequence>
    <sequence>
			<taxon idref="hCoV-19/Switzerland/SG-UHB-724906700/2021|EPI_ISL_2484343|2021-01-23|WesternEurope"/>
			<!-- sequence here -->
		</sequence>
    <sequence>
			<taxon idref="hCoV-19/Switzerland/SG-UHB-4181240201/2021|EPI_ISL_2484440|2021-01-27|WesternEurope"/>
			<!-- sequence here -->
		</sequence>
    <sequence>
			<taxon idref="hCoV-19/Switzerland/SG-UHB-725261100/2021|EPI_ISL_2484541|2021-01-25|WesternEurope"/>
			<!-- sequence here -->
		</sequence>
    <sequence>
			<taxon idref="hCoV-19/Switzerland/SG-UHB-4180929701/2021|EPI_ISL_2484554|2021-01-26|WesternEurope"/>
			<!-- sequence here -->
		</sequence>
    <sequence>
			<taxon idref="hCoV-19/Switzerland/SG-UHB-4180991001/2021|EPI_ISL_2484555|2021-01-26|WesternEurope"/>
			<!-- sequence here -->
		</sequence>
    <sequence>
			<taxon idref="hCoV-19/Switzerland/SG-UHB-724905200/2021|EPI_ISL_2484579|2021-01-23|WesternEurope"/>
			<!-- sequence here -->
		</sequence>
    <sequence>
			<taxon idref="hCoV-19/Switzerland/SG-UHB-724905700/2021|EPI_ISL_2484580|2021-01-23|WesternEurope"/>
			<!-- sequence here -->
		</sequence>
    <sequence>
			<taxon idref="hCoV-19/Switzerland/AR-UHB-724906500/2021|EPI_ISL_2484581|2021-01-23|WesternEurope"/>
			<!-- sequence here -->
		</sequence>
    <sequence>
			<taxon idref="hCoV-19/Switzerland/SG-UHB-724907300/2021|EPI_ISL_2484583|2021-01-23|WesternEurope"/>
			<!-- sequence here -->
		</sequence>
    <sequence>
			<taxon idref="hCoV-19/Switzerland/SG-UHB-725714400/2021|EPI_ISL_2484607|2021-01-26|WesternEurope"/>
			<!-- sequence here -->
		</sequence>
    <sequence>
			<taxon idref="hCoV-19/France/IDF-CERBAHC-AH3KVTBGXJ-S4/2021|EPI_ISL_2491373|2021-04-12|France"/>
			<!-- sequence here -->
		</sequence>
    <sequence>
			<taxon idref="hCoV-19/Cameroon/ICGEB-CIRCB_16120/2021|EPI_ISL_2504134|2021-01-21|MiddleAfrica"/>
			<!-- sequence here -->
		</sequence>
    <sequence>
			<taxon idref="hCoV-19/France/CVL-HCL021106120501/2021|EPI_ISL_2629297|2021-04-23|France"/>
			<!-- sequence here -->
		</sequence>
    <sequence>
			<taxon idref="hCoV-19/Belgium/rega-7965/2021|EPI_ISL_2832699|2021-04-01|Benelux"/>
			<!-- sequence here -->
		</sequence>
    <sequence>
			<taxon idref="hCoV-19/Benin/249839/2021|EPI_ISL_2932537|2021-01-31|WesternAfrica"/>
			<!-- sequence here -->
		</sequence>
    <sequence>
			<taxon idref="hCoV-19/Benin/248651/2021|EPI_ISL_2958658|2021-01-30|WesternAfrica"/>
			<!-- sequence here -->
		</sequence>
    <sequence>
			<taxon idref="hCoV-19/Benin/250471/2021|EPI_ISL_2958659|2021-01-31|WesternAfrica"/>
			<!-- sequence here -->
		</sequence>
    <sequence>
			<taxon idref="hCoV-19/Benin/250498/2021|EPI_ISL_2958660|2021-01-31|WesternAfrica"/>
			<!-- sequence here -->
		</sequence>
    <sequence>
			<taxon idref="hCoV-19/Benin/250699/2021|EPI_ISL_2958661|2021-02-01|WesternAfrica"/>
			<!-- sequence here -->
		</sequence>
    <sequence>
			<taxon idref="hCoV-19/Benin/251296/2021|EPI_ISL_2958663|2021-02-01|WesternAfrica"/>
			<!-- sequence here -->
		</sequence>
    <sequence>
			<taxon idref="hCoV-19/Benin/251455/2021|EPI_ISL_2958665|2021-02-01|WesternAfrica"/>
			<!-- sequence here -->
		</sequence>
    <sequence>
			<taxon idref="hCoV-19/Benin/252348/2021|EPI_ISL_2958666|2021-02-02|WesternAfrica"/>
			<!-- sequence here -->
		</sequence>
    <sequence>
			<taxon idref="hCoV-19/Benin/253312/2021|EPI_ISL_2958667|2021-02-02|WesternAfrica"/>
			<!-- sequence here -->
		</sequence>
    <sequence>
			<taxon idref="hCoV-19/Benin/254323/2021|EPI_ISL_2958668|2021-02-03|WesternAfrica"/>
			<!-- sequence here -->
		</sequence>
    <sequence>
			<taxon idref="hCoV-19/Benin/255062/2021|EPI_ISL_2958669|2021-02-03|WesternAfrica"/>
			<!-- sequence here -->
		</sequence>
    <sequence>
			<taxon idref="hCoV-19/Benin/255170/2021|EPI_ISL_2958670|2021-02-03|WesternAfrica"/>
			<!-- sequence here -->
		</sequence>
    <sequence>
			<taxon idref="hCoV-19/Benin/312239/2021|EPI_ISL_2958671|2021-03-01|WesternAfrica"/>
			<!-- sequence here -->
		</sequence>
    <sequence>
			<taxon idref="hCoV-19/Germany/BW-FR1018/2021|EPI_ISL_3200841|2021-03-24|Germany"/>
			<!-- sequence here -->
		</sequence>
    <sequence>
			<taxon idref="hCoV-19/India/PY-COV2-13520_S57_R1_001/2021|EPI_ISL_3275790|2021-03-05|APAC"/>
			<!-- sequence here -->
		</sequence>
    <sequence>
			<taxon idref="hCoV-19/Gabon/LPDG655/2021|EPI_ISL_3461132|2021-03-08|MiddleAfrica"/>
			<!-- sequence here -->
		</sequence>
    <sequence>
			<taxon idref="hCoV-19/Cote_d_Ivoire/BKE2287-bc1/2021|EPI_ISL_3545627|2021-02-25|WesternAfrica"/>
			<!-- sequence here -->
		</sequence>
    <sequence>
			<taxon idref="hCoV-19/Cote_d_Ivoire/BKE2307-bc2/2021|EPI_ISL_3545628|2021-02-26|WesternAfrica"/>
			<!-- sequence here -->
		</sequence>
    <sequence>
			<taxon idref="hCoV-19/Cote_d_Ivoire/BKE2197-bc3/2021|EPI_ISL_3545629|2021-02-20|WesternAfrica"/>
			<!-- sequence here -->
		</sequence>
    <sequence>
			<taxon idref="hCoV-19/Cote_d_Ivoire/BKE2269-bc15/2021|EPI_ISL_3545630|2021-02-25|WesternAfrica"/>
			<!-- sequence here -->
		</sequence>
    <sequence>
			<taxon idref="hCoV-19/Cote_d_Ivoire/BKE2312-bc49/2021|EPI_ISL_3545631|2021-02-26|WesternAfrica"/>
			<!-- sequence here -->
		</sequence>
    <sequence>
			<taxon idref="hCoV-19/Cote_d_Ivoire/BKE2196-bc50/2021|EPI_ISL_3545632|2021-02-22|WesternAfrica"/>
			<!-- sequence here -->
		</sequence>
    <sequence>
			<taxon idref="hCoV-19/Cote_d_Ivoire/BKE2191-bc74/2021|EPI_ISL_3545633|2021-02-22|WesternAfrica"/>
			<!-- sequence here -->
		</sequence>
    <sequence>
			<taxon idref="hCoV-19/Cote_d_Ivoire/BKE2305-bc85/2021|EPI_ISL_3545634|2021-02-26|WesternAfrica"/>
			<!-- sequence here -->
		</sequence>
    <sequence>
			<taxon idref="hCoV-19/Cote_d_Ivoire/BKE1929-bc53/2021|EPI_ISL_3545635|2021-02-05|WesternAfrica"/>
			<!-- sequence here -->
		</sequence>
    <sequence>
			<taxon idref="hCoV-19/Cote_d_Ivoire/BKE2088-bc54/2021|EPI_ISL_3545636|2021-02-16|WesternAfrica"/>
			<!-- sequence here -->
		</sequence>
    <sequence>
			<taxon idref="hCoV-19/Cote_d_Ivoire/BKE2119-bc78/2021|EPI_ISL_3545637|2021-02-17|WesternAfrica"/>
			<!-- sequence here -->
		</sequence>
    <sequence>
			<taxon idref="hCoV-19/Cote_d_Ivoire/BKE2243-bc10/2021|EPI_ISL_3545643|2021-02-24|WesternAfrica"/>
			<!-- sequence here -->
		</sequence>
    <sequence>
			<taxon idref="hCoV-19/Cote_d_Ivoire/BKE2247-bc46/2021|EPI_ISL_3545644|2021-02-24|WesternAfrica"/>
			<!-- sequence here -->
		</sequence>
    <sequence>
			<taxon idref="hCoV-19/Cote_d_Ivoire/BKE1661-bc58/2021|EPI_ISL_3545645|2021-01-19|WesternAfrica"/>
			<!-- sequence here -->
		</sequence>
    <sequence>
			<taxon idref="hCoV-19/Cote_d_Ivoire/BKE2230-bc81/2021|EPI_ISL_3545646|2021-02-22|WesternAfrica"/>
			<!-- sequence here -->
		</sequence>
    <sequence>
			<taxon idref="hCoV-19/Cote_d_Ivoire/BKE2232-bc93/2021|EPI_ISL_3545647|2021-02-22|WesternAfrica"/>
			<!-- sequence here -->
		</sequence>
    <sequence>
			<taxon idref="hCoV-19/Cote_d_Ivoire/BKE2842-bc14/2021|EPI_ISL_3631586|2021-03-22|WesternAfrica"/>
			<!-- sequence here -->
		</sequence>
    <sequence>
			<taxon idref="hCoV-19/Cote_d_Ivoire/BKE3553-bc74/2021|EPI_ISL_3631588|2021-04-20|WesternAfrica"/>
			<!-- sequence here -->
		</sequence>
    <sequence>
			<taxon idref="hCoV-19/Togo/NMIMR-21-TGS-070/2021|EPI_ISL_3914909|2021-03-04|WesternAfrica"/>
			<!-- sequence here -->
		</sequence>
    <sequence>
			<taxon idref="hCoV-19/Togo/NMIMR-21-TGS-110/2021|EPI_ISL_3914952|2021-03-09|WesternAfrica"/>
			<!-- sequence here -->
		</sequence>
    <sequence>
			<taxon idref="IMS-10033-CVDP-00016||2021-01-24|Germany"/>
			<!-- sequence here -->
		</sequence>
    <sequence>
			<taxon idref="IMS-10225-CVDP-00058||2021-01-28|Germany"/>
			<!-- sequence here -->
		</sequence>
    <sequence>
			<taxon idref="IMS-10122-CVDP-00729||2021-01-29|Germany"/>
			<!-- sequence here -->
		</sequence>
    <sequence>
			<taxon idref="IMS-10225-CVDP-00350||2021-02-11|Germany"/>
			<!-- sequence here -->
		</sequence>
    <sequence>
			<taxon idref="IMS-10173-CVDP-341FE4AE-F7B9-4772-81F9-22A364862724||2021-01-16|Germany"/>
			<!-- sequence here -->
		</sequence>
    <sequence>
			<taxon idref="IMS-10020-CVDP-134B7148-7B01-480B-BF4D-2AF63DD0E135||2021-02-11|Germany"/>
			<!-- sequence here -->
		</sequence>
    <sequence>
			<taxon idref="IMS-10020-CVDP-4BECB44D-4073-4DA3-B631-52B85F3DDB84||2021-02-05|Germany"/>
			<!-- sequence here -->
		</sequence>
    <sequence>
			<taxon idref="IMS-10020-CVDP-D8331C27-5636-445E-8953-D027CAE5AE8A||2021-02-04|Germany"/>
			<!-- sequence here -->
		</sequence>
    <sequence>
			<taxon idref="IMS-10020-CVDP-8F027E73-B985-4B2C-901F-AAFA40AD2C48||2021-02-12|Germany"/>
			<!-- sequence here -->
		</sequence>
    <sequence>
			<taxon idref="IMS-10020-CVDP-5BA6D689-6CCB-45A2-87E5-8887DE9D8DB3||2021-02-10|Germany"/>
			<!-- sequence here -->
		</sequence>
    <sequence>
			<taxon idref="IMS-10020-CVDP-9C2BB7B7-36BD-42C6-81B1-7BF0042C37F6||2021-02-12|Germany"/>
			<!-- sequence here -->
		</sequence>
    <sequence>
			<taxon idref="IMS-10122-CVDP-40698FEE-BD08-4CD1-8563-CF5DE1121FA4||2021-02-16|Germany"/>
			<!-- sequence here -->
		</sequence>
    <sequence>
			<taxon idref="IMS-10020-CVDP-F1EB2BD1-EE89-46BC-822C-779C996FEB91||2021-02-17|Germany"/>
			<!-- sequence here -->
		</sequence>
    <sequence>
			<taxon idref="IMS-10174-CVDP-835F0A69-D45E-48F0-A3C3-F83695312CAE||2021-02-19|Germany"/>
			<!-- sequence here -->
		</sequence>
    <sequence>
			<taxon idref="IMS-10122-CVDP-1778E826-16B6-475B-8DA5-459ECCC37AAE||2021-02-25|Germany"/>
			<!-- sequence here -->
		</sequence>
    <sequence>
			<taxon idref="IMS-10122-CVDP-3F41F020-2B79-43C4-9F7B-98E4E65F1E4E||2021-02-25|Germany"/>
			<!-- sequence here -->
		</sequence>
    <sequence>
			<taxon idref="IMS-10020-CVDP-D71C4A54-13BD-4B63-A1EF-B263A7FD5E45||2021-02-24|Germany"/>
			<!-- sequence here -->
		</sequence>
    <sequence>
			<taxon idref="IMS-10020-CVDP-12E61F2E-AF2C-4524-932B-0FA8E878485B||2021-02-24|Germany"/>
			<!-- sequence here -->
		</sequence>
    <sequence>
			<taxon idref="IMS-10020-CVDP-74A0C83B-0500-4321-8A94-D5B2EEE41207||2021-02-27|Germany"/>
			<!-- sequence here -->
		</sequence>
    <sequence>
			<taxon idref="IMS-10013-CVDP-B57B8DD0-B5ED-4D93-AA91-D70CC00FD355||2021-02-13|Germany"/>
			<!-- sequence here -->
		</sequence>
    <sequence>
			<taxon idref="IMS-10117-CVDP-BC343703-DF4B-435B-AB29-0AFD0344E74C||2021-03-01|Germany"/>
			<!-- sequence here -->
		</sequence>
    <sequence>
			<taxon idref="IMS-10375-CVDP-A8D50211-B0EF-4D49-9699-3EF7C609DB80||2021-01-14|Germany"/>
			<!-- sequence here -->
		</sequence>
    <sequence>
			<taxon idref="IMS-10375-CVDP-C3511CBB-3546-4384-A6DA-C00317155399||2021-01-20|Germany"/>
			<!-- sequence here -->
		</sequence>
    <sequence>
			<taxon idref="IMS-10375-CVDP-037A0420-3F19-4B20-871F-5D5E5BA422EC||2021-01-06|Germany"/>
			<!-- sequence here -->
		</sequence>
    <sequence>
			<taxon idref="IMS-10375-CVDP-1295C7D1-A5D7-4B1C-B5E1-90340E5F03C1||2021-01-06|Germany"/>
			<!-- sequence here -->
		</sequence>
    <sequence>
			<taxon idref="IMS-10375-CVDP-E9741D82-0B19-447D-901D-B3670CAE6A5A||2021-01-06|Germany"/>
			<!-- sequence here -->
		</sequence>
    <sequence>
			<taxon idref="IMS-10375-CVDP-6551F1EB-3654-41E1-A361-D7CC31AD498D||2021-01-22|Germany"/>
			<!-- sequence here -->
		</sequence>
    <sequence>
			<taxon idref="IMS-10375-CVDP-7102E95C-FDC4-4FD0-BA85-2A9FA8177F4A||2021-01-23|Germany"/>
			<!-- sequence here -->
		</sequence>
    <sequence>
			<taxon idref="IMS-10375-CVDP-C6C9EE94-AC5F-4D8B-B4C6-6DA5C481AE90||2021-01-22|Germany"/>
			<!-- sequence here -->
		</sequence>
    <sequence>
			<taxon idref="IMS-10375-CVDP-13541D55-70D3-43F2-9726-EB3DF2A91C2A||2021-01-24|Germany"/>
			<!-- sequence here -->
		</sequence>
    <sequence>
			<taxon idref="IMS-10375-CVDP-7D8A75CB-B7D4-40E2-936E-8E9FC90FF7C4||2021-01-28|Germany"/>
			<!-- sequence here -->
		</sequence>
    <sequence>
			<taxon idref="IMS-10375-CVDP-86A35159-6ADA-4F48-A43E-E6D6AD7CCE96||2021-01-28|Germany"/>
			<!-- sequence here -->
		</sequence>
    <sequence>
			<taxon idref="IMS-10375-CVDP-4D473033-0383-4CA7-93E0-2E6ED38484F4||2021-01-29|Germany"/>
			<!-- sequence here -->
		</sequence>
    <sequence>
			<taxon idref="IMS-10375-CVDP-D6950723-B589-4FFE-9218-F30134BFF68B||2021-01-30|Germany"/>
			<!-- sequence here -->
		</sequence>
    <sequence>
			<taxon idref="IMS-10375-CVDP-7D98E0B1-B092-4818-B9CF-15CC439907D8||2021-01-30|Germany"/>
			<!-- sequence here -->
		</sequence>
    <sequence>
			<taxon idref="IMS-10375-CVDP-99ED3F81-8A48-4455-90BA-23DD493B6541||2021-01-29|Germany"/>
			<!-- sequence here -->
		</sequence>
    <sequence>
			<taxon idref="IMS-10375-CVDP-9951EC70-7001-4DBB-BF67-022EF2C48087||2021-01-30|Germany"/>
			<!-- sequence here -->
		</sequence>
    <sequence>
			<taxon idref="IMS-10375-CVDP-D1857186-C5CA-4CBF-8F52-0B6CADBDB959||2021-01-29|Germany"/>
			<!-- sequence here -->
		</sequence>
    <sequence>
			<taxon idref="IMS-10375-CVDP-426AFACC-3688-4CC4-8DE8-AC68BC1DEBDE||2021-02-01|Germany"/>
			<!-- sequence here -->
		</sequence>
    <sequence>
			<taxon idref="IMS-10375-CVDP-5A1B5773-08C3-49F7-804C-F53276CD9FF5||2021-02-02|Germany"/>
			<!-- sequence here -->
		</sequence>
    <sequence>
			<taxon idref="IMS-10375-CVDP-C6BB8874-BEAB-4186-B629-46EF672B53A1||2021-02-01|Germany"/>
			<!-- sequence here -->
		</sequence>
    <sequence>
			<taxon idref="IMS-10375-CVDP-151FF10B-C82B-4885-86C9-65B743791BD8||2021-02-03|Germany"/>
			<!-- sequence here -->
		</sequence>
    <sequence>
			<taxon idref="IMS-10375-CVDP-BA9C8B5C-9A88-4E75-BAEC-12AB186C4206||2021-02-05|Germany"/>
			<!-- sequence here -->
		</sequence>
    <sequence>
			<taxon idref="IMS-10375-CVDP-3D996CDE-6D0B-4293-9E2E-EB0E78A96959||2021-02-04|Germany"/>
			<!-- sequence here -->
		</sequence>
    <sequence>
			<taxon idref="IMS-10375-CVDP-DF3E81F5-8914-45C1-8322-1B881EC989F3||2021-02-06|Germany"/>
			<!-- sequence here -->
		</sequence>
    <sequence>
			<taxon idref="IMS-10375-CVDP-2D348123-8A2F-40E3-A532-776BEA4458CE||2021-02-08|Germany"/>
			<!-- sequence here -->
		</sequence>
    <sequence>
			<taxon idref="IMS-10375-CVDP-DE494902-9F9C-4FA9-91B6-A4BB9997FDFD||2021-02-08|Germany"/>
			<!-- sequence here -->
		</sequence>
    <sequence>
			<taxon idref="IMS-10375-CVDP-5F17BDA0-13DF-48E9-B490-693CFD53AEFE||2021-02-08|Germany"/>
			<!-- sequence here -->
		</sequence>
    <sequence>
			<taxon idref="IMS-10375-CVDP-D25D6F12-831D-4B8B-9B6B-920F3510C012||2021-02-05|Germany"/>
			<!-- sequence here -->
		</sequence>
    <sequence>
			<taxon idref="IMS-10375-CVDP-44AE4CD2-5EA3-48B7-A189-187471AE3A4D||2021-02-10|Germany"/>
			<!-- sequence here -->
		</sequence>
    <sequence>
			<taxon idref="IMS-10116-CVDP-0AF821AB-93F1-4947-8D35-CB7480F55ADD||2021-03-08|Germany"/>
			<!-- sequence here -->
		</sequence>
    <sequence>
			<taxon idref="IMS-10020-CVDP-7CD45BB0-EE5F-4708-93B7-394C315511D4||2021-03-13|Germany"/>
			<!-- sequence here -->
		</sequence>
    <sequence>
			<taxon idref="IMS-10375-CVDP-89844767-91F7-4DF4-A9D5-201290153D87||2021-02-21|Germany"/>
			<!-- sequence here -->
		</sequence>
    <sequence>
			<taxon idref="IMS-10375-CVDP-F25747A9-AB4C-45B9-8C0D-39834591496A||2021-02-19|Germany"/>
			<!-- sequence here -->
		</sequence>
    <sequence>
			<taxon idref="IMS-10375-CVDP-01841D50-06C9-4A69-BAB8-EB9CEF0F5C12||2021-02-21|Germany"/>
			<!-- sequence here -->
		</sequence>
    <sequence>
			<taxon idref="IMS-10375-CVDP-01DE3392-6F1B-40B7-A453-367BA043F225||2021-02-19|Germany"/>
			<!-- sequence here -->
		</sequence>
    <sequence>
			<taxon idref="IMS-10375-CVDP-038112A7-0217-47B7-BEEE-035320F29AB2||2021-02-21|Germany"/>
			<!-- sequence here -->
		</sequence>
    <sequence>
			<taxon idref="IMS-10375-CVDP-028CCA41-8425-453A-AC67-74037BBA5198||2021-02-15|Germany"/>
			<!-- sequence here -->
		</sequence>
    <sequence>
			<taxon idref="IMS-10013-CVDP-0EB670DA-3EC9-4592-AEFA-71D2F4F062F0||2021-03-06|Germany"/>
			<!-- sequence here -->
		</sequence>
    <sequence>
			<taxon idref="IMS-10117-CVDP-AEABC711-71C8-4CF9-B650-14F77277CDC2||2021-03-04|Germany"/>
			<!-- sequence here -->
		</sequence>
    <sequence>
			<taxon idref="IMS-10122-CVDP-055FAC47-67B2-4397-B10F-09E2EE95AA1A||2021-02-21|Germany"/>
			<!-- sequence here -->
		</sequence>
    <sequence>
			<taxon idref="IMS-10375-CVDP-81E63F93-AB09-4EB2-BF2E-04DD3B2FB053||2021-02-22|Germany"/>
			<!-- sequence here -->
		</sequence>
    <sequence>
			<taxon idref="IMS-10375-CVDP-21BA7276-DECB-49F2-BEE8-C0E6A77AE9DB||2021-02-26|Germany"/>
			<!-- sequence here -->
		</sequence>
    <sequence>
			<taxon idref="IMS-10375-CVDP-BB74D415-42BD-4D7E-98B8-052C0A4864C4||2021-02-23|Germany"/>
			<!-- sequence here -->
		</sequence>
    <sequence>
			<taxon idref="IMS-10375-CVDP-9AEAC760-559C-4C06-B700-7BDB098A1FA3||2021-03-11|Germany"/>
			<!-- sequence here -->
		</sequence>
    <sequence>
			<taxon idref="IMS-10375-CVDP-301BF11A-3694-47F4-97B8-22385F8AE903||2021-03-05|Germany"/>
			<!-- sequence here -->
		</sequence>
    <sequence>
			<taxon idref="IMS-10375-CVDP-832AB4A3-1926-4830-BAFB-A948B9949187||2021-03-13|Germany"/>
			<!-- sequence here -->
		</sequence>
    <sequence>
			<taxon idref="IMS-10375-CVDP-EA1E5FDB-0DA2-48D5-93EB-B0C37B75EAF1||2021-02-28|Germany"/>
			<!-- sequence here -->
		</sequence>
    <sequence>
			<taxon idref="IMS-10375-CVDP-F5786345-5808-47AC-B4AE-0E3569CE4044||2021-03-07|Germany"/>
			<!-- sequence here -->
		</sequence>
    <sequence>
			<taxon idref="IMS-10117-CVDP-27647723-FDCD-471E-8B7D-4CE7AAF1BEDC||2021-03-09|Germany"/>
			<!-- sequence here -->
		</sequence>
    <sequence>
			<taxon idref="IMS-10117-CVDP-D442C33F-8117-4DD4-AFE5-B43686E25CB4||2021-03-09|Germany"/>
			<!-- sequence here -->
		</sequence>
    <sequence>
			<taxon idref="IMS-10122-CVDP-D8CDD5EA-9BB2-4EBC-A397-D1C076A62BC0||2021-03-16|Germany"/>
			<!-- sequence here -->
		</sequence>
    <sequence>
			<taxon idref="IMS-10013-CVDP-1D1CB47C-0DA7-4077-90A4-4F1913568D0E||2021-03-12|Germany"/>
			<!-- sequence here -->
		</sequence>
    <sequence>
			<taxon idref="IMS-10116-CVDP-DC8D6611-0108-4F1F-8D14-8212690DC7FE||2021-03-18|Germany"/>
			<!-- sequence here -->
		</sequence>
    <sequence>
			<taxon idref="IMS-10122-CVDP-6574F967-104A-4EEE-8075-EBEE6666BCDA||2021-02-26|Germany"/>
			<!-- sequence here -->
		</sequence>
    <sequence>
			<taxon idref="IMS-10020-CVDP-C72F272F-11F5-4F69-859E-CE86552D48A7||2021-03-22|Germany"/>
			<!-- sequence here -->
		</sequence>
    <sequence>
			<taxon idref="IMS-10004-CVDP-3A1991FB-C545-4C84-A93B-938D7E04E421||2021-03-15|Germany"/>
			<!-- sequence here -->
		</sequence>
    <sequence>
			<taxon idref="IMS-10004-CVDP-3091119A-C5EB-4697-9F86-16181D55D572||2021-03-15|Germany"/>
			<!-- sequence here -->
		</sequence>
    <sequence>
			<taxon idref="IMS-10004-CVDP-0F083179-76CC-4C04-AE7F-E212D794D49A||2021-03-12|Germany"/>
			<!-- sequence here -->
		</sequence>
    <sequence>
			<taxon idref="IMS-10004-CVDP-D242D129-AD49-421A-B613-10B278C69717||2021-03-10|Germany"/>
			<!-- sequence here -->
		</sequence>
    <sequence>
			<taxon idref="IMS-10004-CVDP-3E66BB47-FE94-4139-8AC7-80B5AA8641BF||2021-03-18|Germany"/>
			<!-- sequence here -->
		</sequence>
    <sequence>
			<taxon idref="IMS-10116-CVDP-5D7EB49F-993D-478F-8EE9-49A25DD3A8B3||2021-03-25|Germany"/>
			<!-- sequence here -->
		</sequence>
    <sequence>
			<taxon idref="IMS-10020-CVDP-66AABA7A-1969-407C-96B9-FC585FC60F89||2021-03-28|Germany"/>
			<!-- sequence here -->
		</sequence>
    <sequence>
			<taxon idref="IMS-10225-CVDP-6365C2F7-9837-4BEA-A47B-F490050DEDBF||2021-03-04|Germany"/>
			<!-- sequence here -->
		</sequence>
    <sequence>
			<taxon idref="IMS-10225-CVDP-2A757CDC-7A02-4C05-8396-968FE97AE29D||2021-03-04|Germany"/>
			<!-- sequence here -->
		</sequence>
    <sequence>
			<taxon idref="IMS-10116-CVDP-0BD90540-1C7F-4030-9CA1-DE3D8CE9B3D5||2021-03-22|Germany"/>
			<!-- sequence here -->
		</sequence>
    <sequence>
			<taxon idref="IMS-10122-CVDP-1B9C68B4-4D5F-4B63-B88B-21F9CFBC3BD3||2021-03-23|Germany"/>
			<!-- sequence here -->
		</sequence>
    <sequence>
			<taxon idref="IMS-10117-CVDP-E160F3C8-FAF4-45FC-8ED3-297486BC8161||2021-03-19|Germany"/>
			<!-- sequence here -->
		</sequence>
    <sequence>
			<taxon idref="IMS-10116-CVDP-00038F87-8D71-453C-B560-8A06804EC17B||2021-03-18|Germany"/>
			<!-- sequence here -->
		</sequence>
    <sequence>
			<taxon idref="IMS-10116-CVDP-7A98970F-E699-4069-AF7F-5C43733C879A||2021-03-22|Germany"/>
			<!-- sequence here -->
		</sequence>
    <sequence>
			<taxon idref="IMS-10122-CVDP-AFD32607-8CB8-4959-A0D0-0DD5363C9FFD||2021-03-29|Germany"/>
			<!-- sequence here -->
		</sequence>
    <sequence>
			<taxon idref="IMS-10116-CVDP-00D3C100-DE9C-4ABB-9C7A-8AA2406D9AF2||2021-03-30|Germany"/>
			<!-- sequence here -->
		</sequence>
    <sequence>
			<taxon idref="IMS-10116-CVDP-32FA8E7D-7A5D-4C86-AFC3-00675B3F4559||2021-03-30|Germany"/>
			<!-- sequence here -->
		</sequence>
    <sequence>
			<taxon idref="IMS-10013-CVDP-96516FCB-D7B7-4BBE-A906-F6EF35753B2A||2021-03-24|Germany"/>
			<!-- sequence here -->
		</sequence>
    <sequence>
			<taxon idref="IMS-10013-CVDP-243D9E8E-ED5D-485E-B156-7BC49F48F480||2021-03-24|Germany"/>
			<!-- sequence here -->
		</sequence>
    <sequence>
			<taxon idref="IMS-10117-CVDP-99E8EF98-B24B-4D3E-A810-2F9EA79AF363||2021-03-19|Germany"/>
			<!-- sequence here -->
		</sequence>
    <sequence>
			<taxon idref="IMS-10117-CVDP-D88A134F-AC82-47E0-8D7D-0A3B09155B63||2021-03-15|Germany"/>
			<!-- sequence here -->
		</sequence>
    <sequence>
			<taxon idref="IMS-10122-CVDP-D9A8CFD3-8C14-4A91-BF93-FC8FD4827DD2||2021-03-30|Germany"/>
			<!-- sequence here -->
		</sequence>
    <sequence>
			<taxon idref="IMS-10122-CVDP-BAA1AC34-0236-4E7A-8BD7-015D13BE0AD5||2021-03-31|Germany"/>
			<!-- sequence here -->
		</sequence>
    <sequence>
			<taxon idref="IMS-10020-CVDP-349D4D13-753A-419F-A945-C07909E4ACDE||2021-04-08|Germany"/>
			<!-- sequence here -->
		</sequence>
    <sequence>
			<taxon idref="IMS-10209-CVDP-E10441B1-FD4C-4124-80F0-E23FC6512B22||2021-04-04|Germany"/>
			<!-- sequence here -->
		</sequence>
    <sequence>
			<taxon idref="IMS-10020-CVDP-7F557C4A-407A-49A2-9407-B80A968E65E8||2021-04-10|Germany"/>
			<!-- sequence here -->
		</sequence>
    <sequence>
			<taxon idref="IMS-10117-CVDP-DAAC8316-D7C1-4D75-9201-848437BE1F21||2021-03-04|Germany"/>
			<!-- sequence here -->
		</sequence>
    <sequence>
			<taxon idref="IMS-10033-CVDP-DF3D3223-34E1-4B3B-ADCC-AFCEC6101207||2021-04-06|Germany"/>
			<!-- sequence here -->
		</sequence>
    <sequence>
			<taxon idref="IMS-10033-CVDP-E1330618-F892-448E-B54F-7C20FB8B01C4||2021-03-29|Germany"/>
			<!-- sequence here -->
		</sequence>
    <sequence>
			<taxon idref="IMS-10178-CVDP-A2EED1B1-E7D6-467D-B839-A8AB47E78C8E||2021-03-26|Germany"/>
			<!-- sequence here -->
		</sequence>
    <sequence>
			<taxon idref="IMS-10375-CVDP-74830BCD-FEA1-4F50-8B04-D0E91D6F6F8A||2021-03-30|Germany"/>
			<!-- sequence here -->
		</sequence>
    <sequence>
			<taxon idref="IMS-10375-CVDP-1B7DB106-4EA1-4243-9170-B69307A61EB2||2021-03-31|Germany"/>
			<!-- sequence here -->
		</sequence>
    <sequence>
			<taxon idref="IMS-10020-CVDP-E9D337CD-ADEC-4910-90FF-2E633485EB67||2021-04-16|Germany"/>
			<!-- sequence here -->
		</sequence>
    <sequence>
			<taxon idref="IMS-10117-CVDP-CF755703-6DBA-45C0-9BA3-7AA5AB3ECB16||2021-04-06|Germany"/>
			<!-- sequence here -->
		</sequence>
    <sequence>
			<taxon idref="IMS-10116-CVDP-8F990E8D-2E29-4347-BB12-EC54850023C9||2021-04-12|Germany"/>
			<!-- sequence here -->
		</sequence>
    <sequence>
			<taxon idref="IMS-10013-CVDP-21D02109-2855-46F6-8920-5BE6E5AAF818||2021-04-07|Germany"/>
			<!-- sequence here -->
		</sequence>
    <sequence>
			<taxon idref="IMS-10122-CVDP-C26B15BF-3DAA-463D-86E1-E99A31A7A89C||2021-04-16|Germany"/>
			<!-- sequence here -->
		</sequence>
    <sequence>
			<taxon idref="IMS-10013-CVDP-0730F8FA-DE0C-4179-B692-2F15E75A1586||2021-04-08|Germany"/>
			<!-- sequence here -->
		</sequence>
    <sequence>
			<taxon idref="IMS-10013-CVDP-BEB5BFC8-4085-4DB8-AFF4-4BE7449192A0||2021-04-09|Germany"/>
			<!-- sequence here -->
		</sequence>
    <sequence>
			<taxon idref="IMS-10033-CVDP-9F87880C-36E0-48CB-B67C-137A3DE0DA98||2021-04-14|Germany"/>
			<!-- sequence here -->
		</sequence>
    <sequence>
			<taxon idref="IMS-10033-CVDP-EE3991D2-33EC-440C-849B-8106FF05681E||2021-04-16|Germany"/>
			<!-- sequence here -->
		</sequence>
    <sequence>
			<taxon idref="IMS-10293-CVDP-95966D54-44EB-441A-8168-625336CDC642||2021-03-15|Germany"/>
			<!-- sequence here -->
		</sequence>
    <sequence>
			<taxon idref="IMS-10004-CVDP-2197B050-3842-4AF0-A91B-BAEBF5ECC8A7||2021-04-14|Germany"/>
			<!-- sequence here -->
		</sequence>
    <sequence>
			<taxon idref="IMS-10150-CVDP-838C4682-F538-4DD9-B465-BB4D674D2D5F||2021-04-23|Germany"/>
			<!-- sequence here -->
		</sequence>
    <sequence>
			<taxon idref="IMS-10116-CVDP-26BFECBE-94B2-4298-B500-E3A326786243||2021-04-27|Germany"/>
			<!-- sequence here -->
		</sequence>
    <sequence>
			<taxon idref="IMS-10116-CVDP-0EA5AB6E-E5D1-49F1-B952-027CDFC8D187||2021-04-27|Germany"/>
			<!-- sequence here -->
		</sequence>
    <sequence>
			<taxon idref="IMS-10122-CVDP-CF2B19BA-C364-4F3C-8D43-F04DBB904EEE||2021-04-19|Germany"/>
			<!-- sequence here -->
		</sequence>
    <sequence>
			<taxon idref="IMS-10188-CVDP-59AAE1EF-8C83-4CA4-B459-B38CCEC24638||2021-04-20|Germany"/>
			<!-- sequence here -->
		</sequence>
    <sequence>
			<taxon idref="IMS-10188-CVDP-401EFDB3-4FCA-42C1-8E90-EB81086808DE||2021-04-20|Germany"/>
			<!-- sequence here -->
		</sequence>
    <sequence>
			<taxon idref="IMS-10188-CVDP-D8576D55-C234-489C-A0FC-A10729C56A13||2021-04-24|Germany"/>
			<!-- sequence here -->
		</sequence>
    <sequence>
			<taxon idref="IMS-10122-CVDP-64A515B5-22C9-4DF1-98BB-10A5F2BFCB8F||2021-04-26|Germany"/>
			<!-- sequence here -->
		</sequence>
    <sequence>
			<taxon idref="IMS-10122-CVDP-74B01FD9-F80D-4695-87F6-E94F454B169E||2021-04-23|Germany"/>
			<!-- sequence here -->
		</sequence>
    <sequence>
			<taxon idref="IMS-10375-CVDP-2700E757-84C3-4BEF-AB50-9B15818ADD43||2021-04-13|Germany"/>
			<!-- sequence here -->
		</sequence>
    <sequence>
			<taxon idref="IMS-10150-CVDP-FA316BC4-7D96-4BB0-8032-C4242A763535||2021-05-05|Germany"/>
			<!-- sequence here -->
		</sequence>
    <sequence>
			<taxon idref="IMS-10117-CVDP-3F808CBA-833A-4F1E-AB26-BF0A357A40DB||2021-04-07|Germany"/>
			<!-- sequence here -->
		</sequence>
    <sequence>
			<taxon idref="IMS-10117-CVDP-C5C4F6ED-DDE5-44E5-A147-9CF4A6CAD299||2021-04-09|Germany"/>
			<!-- sequence here -->
		</sequence>
    <sequence>
			<taxon idref="IMS-10117-CVDP-67B96087-DD82-490D-9B29-FE9B6BF6B59C||2021-04-06|Germany"/>
			<!-- sequence here -->
		</sequence>
    <sequence>
			<taxon idref="IMS-10122-CVDP-8240280E-2795-40B5-9FAF-B3640C0EF76E||2021-04-26|Germany"/>
			<!-- sequence here -->
		</sequence>
    <sequence>
			<taxon idref="IMS-10013-CVDP-94DE8D28-7E0A-431F-8C12-2EA87458D3F3||2021-04-29|Germany"/>
			<!-- sequence here -->
		</sequence>
    <sequence>
			<taxon idref="IMS-10375-CVDP-E044D02F-12CC-4DD1-9C5D-EADA2D03C81A||2021-04-27|Germany"/>
			<!-- sequence here -->
		</sequence>
    <sequence>
			<taxon idref="IMS-10117-CVDP-5AD0A6BC-5AFD-45EA-B627-7F279F0B59FF||2021-04-23|Germany"/>
			<!-- sequence here -->
		</sequence>
    <sequence>
			<taxon idref="IMS-10122-CVDP-631D7904-790A-4108-9ACD-46D87BDAFA18||2021-04-27|Germany"/>
			<!-- sequence here -->
		</sequence>
    <sequence>
			<taxon idref="IMS-10122-CVDP-7C843725-973E-4485-9AE3-5F5D859AB0AA||2021-04-30|Germany"/>
			<!-- sequence here -->
		</sequence>
    <sequence>
			<taxon idref="IMS-10122-CVDP-FA3DAEDB-217C-44E5-946D-9C2E3AA03AEA||2021-04-28|Germany"/>
			<!-- sequence here -->
		</sequence>
    <sequence>
			<taxon idref="IMS-10117-CVDP-A74BDD2F-0DAE-4371-832C-CAD90D35C34E||2021-05-03|Germany"/>
			<!-- sequence here -->
		</sequence>
    <sequence>
			<taxon idref="IMS-10117-CVDP-69F2D72A-8E8C-415C-82C4-E093FF5B4BA6||2021-04-23|Germany"/>
			<!-- sequence here -->
		</sequence>
    <sequence>
			<taxon idref="IMS-10122-CVDP-DC6CE05E-3AE2-4BEB-9CBD-5248CCA0CA1F||2021-05-03|Germany"/>
			<!-- sequence here -->
		</sequence>
    <sequence>
			<taxon idref="IMS-10188-CVDP-B119DC38-BA6C-4A8F-953F-1A2D5B8D7B3F||2021-05-03|Germany"/>
			<!-- sequence here -->
		</sequence>
    <sequence>
			<taxon idref="IMS-10225-CVDP-2B7903A6-796E-4822-9193-A2C37F98CF66||2021-04-15|Germany"/>
			<!-- sequence here -->
		</sequence>
    <sequence>
			<taxon idref="IMS-10587-CVDP-D4ADFF6E-F793-455A-B6C8-299A9ACAE66E||2021-04-22|Germany"/>
			<!-- sequence here -->
		</sequence>
    <sequence>
			<taxon idref="IMS-10013-CVDP-F80B6A36-7604-4FD1-9D48-1A0AAA29C378||2021-05-04|Germany"/>
			<!-- sequence here -->
		</sequence>
    <sequence>
			<taxon idref="IMS-10117-CVDP-6B41DE63-C920-4DD5-AEA0-1BE45BB87D26||2021-05-12|Germany"/>
			<!-- sequence here -->
		</sequence>
    <sequence>
			<taxon idref="IMS-10117-CVDP-A514E49D-66F2-4C2E-95FC-C85B574ADF6C||2021-05-12|Germany"/>
			<!-- sequence here -->
		</sequence>
    <sequence>
			<taxon idref="IMS-10013-CVDP-7483CE0E-B097-4637-8F92-FE400DB691D8||2021-05-11|Germany"/>
			<!-- sequence here -->
		</sequence>
    <sequence>
			<taxon idref="IMS-10013-CVDP-4DEE9B99-D608-41DB-BCA7-4B7CBC66EC8F||2021-05-10|Germany"/>
			<!-- sequence here -->
		</sequence>
    <sequence>
			<taxon idref="IMS-10188-CVDP-0866FE4D-1F95-4972-A912-9712F0E56F59||2021-05-12|Germany"/>
			<!-- sequence here -->
		</sequence>
    <sequence>
			<taxon idref="IMS-10209-CVDP-805FF1DA-AA2E-4863-9F45-4C60043157D8||2021-05-04|Germany"/>
			<!-- sequence here -->
		</sequence>
    <sequence>
			<taxon idref="IMS-10209-CVDP-34690FC2-A8A6-4F09-A0A0-559E616D9D9E||2021-05-05|Germany"/>
			<!-- sequence here -->
		</sequence>
    <sequence>
			<taxon idref="IMS-10116-CVDP-424699E2-B8C1-4A1C-9E47-99CCCB81DBCA||2021-05-19|Germany"/>
			<!-- sequence here -->
		</sequence>
    <sequence>
			<taxon idref="IMS-10375-CVDP-2CB63C50-E924-473D-A14C-9533E5179A9D||2021-04-23|Germany"/>
			<!-- sequence here -->
		</sequence>
    <sequence>
			<taxon idref="IMS-10150-CVDP-E451CCF6-E5C2-4D30-BC9B-9CAAD9331D65||2021-05-27|Germany"/>
			<!-- sequence here -->
		</sequence>
    <sequence>
			<taxon idref="IMS-10036-CVDP-7335CB1C-5E6C-4449-A8C7-57B9F9C95EB7||2021-05-17|Germany"/>
			<!-- sequence here -->
		</sequence>
    <sequence>
			<taxon idref="IMS-10122-CVDP-59854035-78AD-467C-B71B-C796976B3375||2021-05-26|Germany"/>
			<!-- sequence here -->
		</sequence>
    <sequence>
			<taxon idref="IMS-10375-CVDP-56AB7379-3370-4AD4-8BD3-4E154AD65D0D||2021-05-01|Germany"/>
			<!-- sequence here -->
		</sequence>
    <sequence>
			<taxon idref="IMS-10375-CVDP-E3C496DB-3251-4620-8E69-D7295F911B07||2021-05-05|Germany"/>
			<!-- sequence here -->
		</sequence>
    <sequence>
			<taxon idref="IMS-10375-CVDP-29D3A292-0024-4C82-825E-E43B56713FC8||2021-05-07|Germany"/>
			<!-- sequence here -->
		</sequence>
    <sequence>
			<taxon idref="IMS-10375-CVDP-F7E9AD28-CCEF-4421-8BC8-D56038C65B4E||2021-05-07|Germany"/>
			<!-- sequence here -->
		</sequence>
    <sequence>
			<taxon idref="IMS-10013-CVDP-33E1C1B7-DD67-4D17-BD70-7521744506FF||2021-05-27|Germany"/>
			<!-- sequence here -->
		</sequence>
    <sequence>
			<taxon idref="IMS-10375-CVDP-52CF0B53-FE0A-4328-AE85-C4CC7A7C7F56||2021-05-12|Germany"/>
			<!-- sequence here -->
		</sequence>
    <sequence>
			<taxon idref="IMS-10122-CVDP-D415D408-FEE2-4BBC-BC49-7ABAA6B1AC0D||2021-05-14|Germany"/>
			<!-- sequence here -->
		</sequence>
    <sequence>
			<taxon idref="IMS-10209-CVDP-67E919CC-558E-4846-8697-883E9B2BE907||2021-05-16|Germany"/>
			<!-- sequence here -->
		</sequence>
    <sequence>
			<taxon idref="IMS-10327-CVDP-7F0A157C-945C-4F63-92CF-2D91321573AB||2021-05-15|Germany"/>
			<!-- sequence here -->
		</sequence>
    <sequence>
			<taxon idref="IMS-10122-CVDP-B5159E4F-8BC5-4CAD-ACAA-5618181A731A||2021-06-01|Germany"/>
			<!-- sequence here -->
		</sequence>
    <sequence>
			<taxon idref="IMS-10122-CVDP-32E26401-80D7-41FC-93B8-38366AAF347F||2021-06-01|Germany"/>
			<!-- sequence here -->
		</sequence>
    <sequence>
			<taxon idref="IMS-10375-CVDP-9244EBD8-1961-40A1-9A7F-96754E5AE94E||2021-05-13|Germany"/>
			<!-- sequence here -->
		</sequence>
    <sequence>
			<taxon idref="IMS-10375-CVDP-DCA41C7A-1EF2-4C6D-B1F9-EC24D65C33D8||2021-05-17|Germany"/>
			<!-- sequence here -->
		</sequence>
    <sequence>
			<taxon idref="IMS-10375-CVDP-61D59A66-09B9-43E4-8CD6-B9371EBF5239||2021-05-17|Germany"/>
			<!-- sequence here -->
		</sequence>
    <sequence>
			<taxon idref="IMS-10375-CVDP-9C4E0B25-AE5D-4170-A17E-3D427D6EBC08||2021-05-17|Germany"/>
			<!-- sequence here -->
		</sequence>
    <sequence>
			<taxon idref="IMS-10375-CVDP-9B3B025C-96EF-4244-B46A-01963B1AED56||2021-05-25|Germany"/>
			<!-- sequence here -->
		</sequence>
    <sequence>
			<taxon idref="IMS-10375-CVDP-4FB30E69-1E8C-4ED0-AB25-BA315B0765D5||2021-05-17|Germany"/>
			<!-- sequence here -->
		</sequence>
    <sequence>
			<taxon idref="IMS-10375-CVDP-F396F50B-4607-4190-B96F-D7A1F17DCABE||2021-05-25|Germany"/>
			<!-- sequence here -->
		</sequence>
    <sequence>
			<taxon idref="IMS-10375-CVDP-C20F9844-2AF3-4997-AA16-C343B983C073||2021-05-18|Germany"/>
			<!-- sequence here -->
		</sequence>
    <sequence>
			<taxon idref="IMS-10375-CVDP-DFACC9FA-DC6D-45CB-9BC4-A056E99C73CD||2021-05-25|Germany"/>
			<!-- sequence here -->
		</sequence>
    <sequence>
			<taxon idref="IMS-10375-CVDP-48E898CB-F42B-4895-904E-17FD969387DA||2021-05-22|Germany"/>
			<!-- sequence here -->
		</sequence>
    <sequence>
			<taxon idref="IMS-10023-CVDP-FA683F9A-3B88-4410-805A-1C36AE9064C4||2021-05-28|Germany"/>
			<!-- sequence here -->
		</sequence>
    <sequence>
			<taxon idref="IMS-10023-CVDP-28319D59-92FF-4117-B278-D0E515D0843E||2021-06-01|Germany"/>
			<!-- sequence here -->
		</sequence>
    <sequence>
			<taxon idref="IMS-10327-CVDP-DB5601CB-0B99-4FA9-B99B-2210398E7A28||2021-05-28|Germany"/>
			<!-- sequence here -->
		</sequence>
    <sequence>
			<taxon idref="IMS-10375-CVDP-8ED061E1-C0FD-48A5-85B1-6B9D4618A4A7||2021-05-19|Germany"/>
			<!-- sequence here -->
		</sequence>
    <sequence>
			<taxon idref="IMS-10375-CVDP-7E6EA1B6-2519-484E-8D5C-940C9254E892||2021-05-19|Germany"/>
			<!-- sequence here -->
		</sequence>
    <sequence>
			<taxon idref="IMS-10216-CVDP-1FD0B611-F19B-4ACB-AF7A-8EA07F9198A0||2021-03-01|Germany"/>
			<!-- sequence here -->
		</sequence>
  </alignment>
  
<!-- The unique patterns from 1 to end                                       -->
  
<!-- npatterns=5039                                                          -->
  <patterns id="patterns" from="1" strip="false">
    <alignment idref="alignment"/>
  </patterns>
  
<!-- START Discrete Traits Model                                             -->
  
<!-- general data type for discrete trait model, 'region'                    -->
  <generalDataType id="region.dataType">
    
<!-- Number Of States = 13                                                   -->
    <state code="APAC"/>
    <state code="Benelux"/>
    <state code="EasternAfrica"/>
    <state code="EasternEurope"/>
    <state code="France"/>
    <state code="Germany"/>
    <state code="MiddleAfrica"/>
    <state code="NorthAmerica"/>
    <state code="NorthernAfrica"/>
    <state code="NorthernEurope"/>
    <state code="SouthernAfrica"/>
    <state code="SouthernEurope"/>
    <state code="WesternAfrica"/>
    <state code="WesternEurope"/>
  </generalDataType>
  
<!-- Data pattern for discrete trait, 'region'                               -->
  <attributePatterns id="region.pattern" attribute="region">
    <taxa idref="allTaxa"/>
    <generalDataType idref="region.dataType"/>
  </attributePatterns>
  
<!-- END Discrete Traits Model                                               -->
  
<!-- Generate a random starting tree under the coalescent process            -->
  <newick id="startingTree">
((hCoV-19/Italy/SAR-Cagliari21/2021|EPI_ISL_1706550|2021-03-19|SouthernEurope:0.10047,(hCoV-19/Italy/SAR-ISS-7344/2021|EPI_ISL_2244912|2021-02-17|SouthernEurope:-0,(hCoV-19/Italy/SAR-ISS-7342/2021|EPI_ISL_2244910|2021-02-17|SouthernEurope:-0,(hCoV-19/Italy/SAR-ISS-7343/2021|EPI_ISL_2244911|2021-02-17|SouthernEurope:-0,((hCoV-19/Italy/SAR-Cagliari57/2021|EPI_ISL_1821763|2021-04-13|SouthernEurope:0.04045,hCoV-19/Italy/SAR-Cagliari111/2021|EPI_ISL_2107000|2021-04-26|SouthernEurope:0.07607):0.03673,(hCoV-19/Italy/SAR-Cagliari08/2021|EPI_ISL_1654000|2021-04-18|SouthernEurope:0.08699,(hCoV-19/Italy/SAR-Cagliari05/2021|EPI_ISL_1525249|2021-03-18|SouthernEurope:-0,hCoV-19/Italy/SAR-Cagliari07/2021|EPI_ISL_1647346|2021-03-18|SouthernEurope:-0):0.00206):0.00389):0.0735):0):0):0.01828):0.18334,(((hCoV-19/France/PAC-IHU-3446-2/2021|EPI_ISL_1201046|2021-02-09|France:0.14379,(hCoV-19/France/PAC-IHUCOVID-3234/2021|EPI_ISL_1097023|2021-01-21|France:0.02413,(hCoV-19/France/OCC-HCL021033055901/2021|EPI_ISL_1313015|2021-02-16|France:0.09476,hCoV-19/France/ARA-HCL021039994301/2021|EPI_ISL_1253569|2021-02-23|France:0.11394):0.00061):0.0676):0,(hCoV-19/France/PAC-IHUCOVID-3151/2021|EPI_ISL_1097024|2021-01-25|France:0.03018,hCoV-19/France/PAC-4700/2021|EPI_ISL_2131453|2021-01-25|France:0.03018):0.07252):0.03591,((((((hCoV-19/Burkina_Faso/130/2021|EPI_ISL_2227197|2021-01-21|WesternAfrica:0.04775,hCoV-19/Burkina_Faso/155/2021|EPI_ISL_2227199|2021-02-01|WesternAfrica:0.07789):0.048,((hCoV-19/Burkina_Faso/7688/2021|EPI_ISL_2289102|2021-01-23|WesternAfrica:-0,hCoV-19/Burkina_Faso/7795/2021|EPI_ISL_2289121|2021-01-28|WesternAfrica:0.0137):0.10123,(hCoV-19/France/IDF-HMN-21032020244/2021|EPI_ISL_1672679|2021-02-26|France:0.06323,(hCoV-19/France/CVL-IPP08082/2021|EPI_ISL_1582708|2021-03-27|France:0.09048,(hCoV-19/France/IDF-CERBAHC-20210408-S45/2021|EPI_ISL_2094433|2021-03-30|France:0.0331,hCoV-19/France/IDF-CERBAHC-AH3KVTBGXJ-S4/2021|EPI_ISL_2491373|2021-04-12|France:0.06871):0.06561):0.0522):0.13115):0):0,((hCoV-19/Togo/C5221/2020|EPI_ISL_1575442|2020-12-21|WesternAfrica:0.01059,(hCoV-19/Cote_d_Ivoire/BKE-2024-bc41/2021|EPI_ISL_1365027|2021-02-12|WesternAfrica:0.08318,hCoV-19/Cote_d_Ivoire/BKE2243-bc10/2021|EPI_ISL_3545643|2021-02-24|WesternAfrica:0.11606):0.07253):0,((hCoV-19/Benin/254323/2021|EPI_ISL_2958668|2021-02-03|WesternAfrica:0.13041,hCoV-19/Benin/249839/2021|EPI_ISL_2932537|2021-01-31|WesternAfrica:0.12219):0,((hCoV-19/Burkina_Faso/165/2021|EPI_ISL_2227202|2021-02-09|WesternAfrica:0.14629,hCoV-19/England/CAMC-133C0C9/2021|EPI_ISL_1831400|2021-02-23|NorthernEurope:0.18465):0.00024,(((IMS-10375-CVDP-E9741D82-0B19-447D-901D-B3670CAE6A5A||2021-01-06|Germany:-0,IMS-10375-CVDP-037A0420-3F19-4B20-871F-5D5E5BA422EC||2021-01-06|Germany:-0):0.00411,(((hCoV-19/Burkina_Faso/83/2021|EPI_ISL_2227203|2021-01-11|WesternAfrica:-0,(hCoV-19/France/IDF-B110-78/2021|EPI_ISL_1749368|2021-02-03|France:-0,(hCoV-19/Belgium/rega-7965/2021|EPI_ISL_2832699|2021-04-01|Benelux:0.10326,hCoV-19/France/PAC-B115-08/2021|EPI_ISL_1749312|2021-02-26|France:0.01011):0.0529):0.06301):0.00617,((hCoV-19/Burkina_Faso/151/2021|EPI_ISL_2227198|2021-02-03|WesternAfrica:0.05947,IMS-10174-CVDP-835F0A69-D45E-48F0-A3C3-F83695312CAE||2021-02-19|Germany:0.1033):0,(hCoV-19/Togo/C6329/2021|EPI_ISL_1508894|2021-02-04|WesternAfrica:0.06218,(hCoV-19/Burkina_Faso/7728/2021|EPI_ISL_2289104|2021-01-26|WesternAfrica:-0,hCoV-19/Burkina_Faso/7938/2021|EPI_ISL_2289123|2021-02-03|WesternAfrica:0.02192):0.03752):3e-05):0.00972):0.00191,((((hCoV-19/England/CAMC-144BD0B/2021|EPI_ISL_1451288|2021-03-22|NorthernEurope:0.00337,hCoV-19/England/CAMC-144BC3B/2021|EPI_ISL_1451346|2021-03-22|NorthernEurope:0.00337):0.15082,((hCoV-19/England/RAND-15207B2/2021|EPI_ISL_1740690|2021-04-19|NorthernEurope:0.09041,hCoV-19/France/PDL-IPP08500/2021|EPI_ISL_1623017|2021-03-29|France:0.03288):0,hCoV-19/England/CAMC-13FBBE3/2021|EPI_ISL_1374137|2021-03-17|NorthernEurope:-0):0.14049):0,(hCoV-19/Togo/NMIMR-21-TGS-070/2021|EPI_ISL_3914909|2021-03-04|WesternAfrica:0.10487,((hCoV-19/Benin/248651/2021|EPI_ISL_2958658|2021-01-30|WesternAfrica:0.00274,hCoV-19/England/MILK-11A56E9/2021|EPI_ISL_998080|2021-01-29|NorthernEurope:-0):0.00206,(IMS-10004-CVDP-2197B050-3842-4AF0-A91B-BAEBF5ECC8A7||2021-04-14|Germany:0.20547,hCoV-19/Togo/C6636/2021|EPI_ISL_1508990|2021-02-08|WesternAfrica:0.02739):0.00207):0.00967):0):0.02395,((hCoV-19/Togo/C7079/2021|EPI_ISL_1508949|2021-02-17|WesternAfrica:0.08772,((IMS-10375-CVDP-C6C9EE94-AC5F-4D8B-B4C6-6DA5C481AE90||2021-01-22|Germany:-0,IMS-10375-CVDP-6551F1EB-3654-41E1-A361-D7CC31AD498D||2021-01-22|Germany:-0):0,IMS-10375-CVDP-7D8A75CB-B7D4-40E2-936E-8E9FC90FF7C4||2021-01-28|Germany:0.01644):0.01649):0,((IMS-10375-CVDP-86A35159-6ADA-4F48-A43E-E6D6AD7CCE96||2021-01-28|Germany:0.01786,hCoV-19/Benin/253312/2021|EPI_ISL_2958667|2021-02-02|WesternAfrica:0.03156):0,(hCoV-19/England/CAMC-133C102/2021|EPI_ISL_1831515|2021-02-24|NorthernEurope:0.09146,(hCoV-19/Netherlands/OV-RIVM-26611/2021|EPI_ISL_1706084|2021-04-10|Benelux:0.05361,(hCoV-19/Netherlands/GE-RIVM-31281/2021|EPI_ISL_2094357|2021-04-27|Benelux:0.07956,hCoV-19/Netherlands/FL-RIVM-34557/2021|EPI_ISL_2302173|2021-05-02|Benelux:0.09325):0.02063):0.16114):0.00037):0.01507):0):0.02172):0.00973):0.01768,((((((hCoV-19/Slovenia/141925/2021|EPI_ISL_1675247|2021-03-17|EasternEurope:-0,hCoV-19/Slovenia/144708/2021|EPI_ISL_1495066|2021-03-18|EasternEurope:0.00274):0.00411,(hCoV-19/Slovenia/151939/2021|EPI_ISL_1675248|2021-03-22|EasternEurope:0.00081,(hCoV-19/Slovenia/162436/2021|EPI_ISL_1657058|2021-03-25|EasternEurope:0.00337,(hCoV-19/Germany/BW-ChVir-LB-210423-5718/2021|EPI_ISL_1885939|2021-04-14|Germany:0.04382,(IMS-10033-CVDP-9F87880C-36E0-48CB-B67C-137A3DE0DA98||2021-04-14|Germany:0.04382,hCoV-19/Slovenia/174086/2021|EPI_ISL_1973575|2021-03-30|EasternEurope:0.00273):0):0.01434):0.00566):0.017):0.09068,(hCoV-19/Austria/CeMM4754/2021|EPI_ISL_1495280|2021-02-25|WesternEurope:-0,(hCoV-19/Austria/CeMM5978/2021|EPI_ISL_1495760|2021-03-03|WesternEurope:0.0162,hCoV-19/Austria/CeMM4757/2021|EPI_ISL_1495283|2021-02-26|WesternEurope:0.00251):0.00023):0.04):0,(((hCoV-19/Slovenia/88655/2021|EPI_ISL_1273388|2021-02-18|EasternEurope:-0,hCoV-19/Slovenia/87822/2021|EPI_ISL_1250657|2021-02-18|EasternEurope:-0):0.00206,((hCoV-19/Austria/CeMM4752/2021|EPI_ISL_1495278|2021-02-25|WesternEurope:0.00669,hCoV-19/Austria/CeMM4751/2021|EPI_ISL_1495277|2021-02-25|WesternEurope:0.00669):0,(hCoV-19/Slovenia/99407/2021|EPI_ISL_1181840|2021-02-24|EasternEurope:0.00316,(hCoV-19/Austria/CeMM5979/2021|EPI_ISL_1495761|2021-03-03|WesternEurope:0.01904,hCoV-19/Austria/CeMM5026/2021|EPI_ISL_1495356|2021-03-01|WesternEurope:0.01356):0.0033):0.00078):0.01455):0.01877,(hCoV-19/Slovenia/107726/2021|EPI_ISL_1406290|2021-03-01|EasternEurope:0.05096,hCoV-19/Slovenia/89830/2021|EPI_ISL_1250658|2021-02-18|EasternEurope:0.02082):0):0):0.0802,((hCoV-19/Slovenia/92278/2021|EPI_ISL_1250681|2021-02-20|EasternEurope:0.0768,(hCoV-19/Slovenia/76280/2021|EPI_ISL_1181861|2021-02-11|EasternEurope:0.03311,(hCoV-19/Slovenia/76392/2021|EPI_ISL_1181859|2021-02-11|EasternEurope:0.03038,(hCoV-19/Slovenia/89591/2021|EPI_ISL_1250661|2021-02-18|EasternEurope:0.04724,(hCoV-19/Slovenia/90174/2021|EPI_ISL_1250677|2021-02-19|EasternEurope:0.04974,((hCoV-19/Slovenia/65006/2021|EPI_ISL_1063521|2021-02-04|EasternEurope:0.00326,hCoV-19/Slovenia/vero-65006-3p/2021|EPI_ISL_1668566|2021-02-04|EasternEurope:0.00326):0.00143,(hCoV-19/Slovenia/61741/2021|EPI_ISL_1063996|2021-02-03|EasternEurope:-0,(hCoV-19/Slovenia/104842/2021|EPI_ISL_1406287|2021-02-26|EasternEurope:0.06301,(hCoV-19/Slovenia/73053/2021|EPI_ISL_1181852|2021-02-10|EasternEurope:-0,(hCoV-19/Slovenia/75819/2021|EPI_ISL_1181856|2021-02-11|EasternEurope:0.00221,(hCoV-19/Slovenia/80233/2021|EPI_ISL_1181862|2021-02-14|EasternEurope:-0,(hCoV-19/Slovenia/91878/2021|EPI_ISL_1250667|2021-02-19|EasternEurope:-0,hCoV-19/Slovenia/153944/2021|EPI_ISL_1675250|2021-03-23|EasternEurope:0.08767):0.0137):0.01043):0.00053):0.01918):0):0.00195):0.00396):0.00024):0.00232):0.00273):0.01904):0,(((hCoV-19/Slovenia/65882_VERO/2021|EPI_ISL_1509922|2021-02-05|EasternEurope:-0,hCoV-19/Slovenia/vero-65882-3p/2021|EPI_ISL_1668569|2021-02-05|EasternEurope:-0):0.01844,(hCoV-19/Slovenia/90716/2021|EPI_ISL_1250678|2021-02-19|EasternEurope:0.04426,((hCoV-19/Slovenia/68981/2021|EPI_ISL_1063496|2021-02-07|EasternEurope:0.00369,hCoV-19/Slovenia/vero-68981-3p/2021|EPI_ISL_1668567|2021-02-07|EasternEurope:0.00369):0.00748,(hCoV-19/Slovenia/vero-65882-1p/2021|EPI_ISL_1668571|2021-02-05|EasternEurope:0.00332,(hCoV-19/Slovenia/65882/2021|EPI_ISL_1063522|2021-02-05|EasternEurope:0.00274,(hCoV-19/Slovenia/73271/2021|EPI_ISL_1118864|2021-02-10|EasternEurope:-0,(hCoV-19/Slovenia/75526/2021|EPI_ISL_1118863|2021-02-11|EasternEurope:0.0003,(hCoV-19/Slovenia/81717/2021|EPI_ISL_1250645|2021-02-15|EasternEurope:-0,hCoV-19/Slovenia/83275/2021|EPI_ISL_1273386|2021-02-16|EasternEurope:0.00274):0.01126):0.00244):0.01644):0.00058):0.00237):0.00022):0.01254):0.01726,(hCoV-19/Slovenia/vero-61741-3p/2021|EPI_ISL_1668564|2021-02-03|EasternEurope:0.03023,hCoV-19/Slovenia/76019/2021|EPI_ISL_1181860|2021-02-11|EasternEurope:0.05214):0):0):0.0297):0.03858,((IMS-10375-CVDP-13541D55-70D3-43F2-9726-EB3DF2A91C2A||2021-01-24|Germany:0.03046,((IMS-10225-CVDP-00058||2021-01-28|Germany:5e-05,IMS-10020-CVDP-8F027E73-B985-4B2C-901F-AAFA40AD2C48||2021-02-12|Germany:0.04115):0.01809,((IMS-10375-CVDP-7102E95C-FDC4-4FD0-BA85-2A9FA8177F4A||2021-01-23|Germany:-0,IMS-10375-CVDP-D1857186-C5CA-4CBF-8F52-0B6CADBDB959||2021-01-29|Germany:0.01644):0.00191,(IMS-10117-CVDP-E160F3C8-FAF4-45FC-8ED3-297486BC8161||2021-03-19|Germany:0.13217,(IMS-10117-CVDP-AEABC711-71C8-4CF9-B650-14F77277CDC2||2021-03-04|Germany:0.09107,((IMS-10375-CVDP-C6BB8874-BEAB-4186-B629-46EF672B53A1||2021-02-01|Germany:0.00091,IMS-10004-CVDP-3A1991FB-C545-4C84-A93B-938D7E04E421||2021-03-15|Germany:0.11598):0.00114,((IMS-10122-CVDP-BAA1AC34-0236-4E7A-8BD7-015D13BE0AD5||2021-03-31|Germany:0.13973,IMS-10375-CVDP-2D348123-8A2F-40E3-A532-776BEA4458CE||2021-02-08|Germany:-0):0.00237,(((IMS-10004-CVDP-0F083179-76CC-4C04-AE7F-E212D794D49A||2021-03-12|Germany:0.00548,IMS-10004-CVDP-D242D129-AD49-421A-B613-10B278C69717||2021-03-10|Germany:-0):0.04202,(IMS-10004-CVDP-3091119A-C5EB-4697-9F86-16181D55D572||2021-03-15|Germany:-0,IMS-10004-CVDP-3E66BB47-FE94-4139-8AC7-80B5AA8641BF||2021-03-18|Germany:0.00822):0.05572):0.00042,(IMS-10013-CVDP-0730F8FA-DE0C-4179-B692-2F15E75A1586||2021-04-08|Germany:0.05731,(IMS-10209-CVDP-805FF1DA-AA2E-4863-9F45-4C60043157D8||2021-05-04|Germany:0.09776,((IMS-10013-CVDP-7483CE0E-B097-4637-8F92-FE400DB691D8||2021-05-11|Germany:0.03585,(IMS-10036-CVDP-7335CB1C-5E6C-4449-A8C7-57B9F9C95EB7||2021-05-17|Germany:0.04118,IMS-10013-CVDP-33E1C1B7-DD67-4D17-BD70-7521744506FF||2021-05-27|Germany:0.06858):0.0111):0.0679,((IMS-10013-CVDP-94DE8D28-7E0A-431F-8C12-2EA87458D3F3||2021-04-29|Germany:0.05711,(IMS-10116-CVDP-26BFECBE-94B2-4298-B500-E3A326786243||2021-04-27|Germany:0.05163,(IMS-10116-CVDP-0EA5AB6E-E5D1-49F1-B952-027CDFC8D187||2021-04-27|Germany:0.05163,IMS-10116-CVDP-8F990E8D-2E29-4347-BB12-EC54850023C9||2021-04-12|Germany:0.01054):0):0):0.00318,(((IMS-10023-CVDP-28319D59-92FF-4117-B278-D0E515D0843E||2021-06-01|Germany:0.05774,(IMS-10209-CVDP-67E919CC-558E-4846-8697-883E9B2BE907||2021-05-16|Germany:0.00531,(IMS-10327-CVDP-7F0A157C-945C-4F63-92CF-2D91321573AB||2021-05-15|Germany:0.00257,(IMS-10023-CVDP-FA683F9A-3B88-4410-805A-1C36AE9064C4||2021-05-28|Germany:0.03034,IMS-10327-CVDP-DB5601CB-0B99-4FA9-B99B-2210398E7A28||2021-05-28|Germany:0.03034):0.00785):0):0.00859):0.07972,(IMS-10122-CVDP-D415D408-FEE2-4BBC-BC49-7ABAA6B1AC0D||2021-05-14|Germany:0.07779,(IMS-10122-CVDP-59854035-78AD-467C-B71B-C796976B3375||2021-05-26|Germany:0.06338,(IMS-10122-CVDP-32E26401-80D7-41FC-93B8-38366AAF347F||2021-06-01|Germany:0.0472,IMS-10122-CVDP-B5159E4F-8BC5-4CAD-ACAA-5618181A731A||2021-06-01|Germany:0.0472):0.03262):0.04729):0.01034):0,IMS-10209-CVDP-34690FC2-A8A6-4F09-A0A0-559E616D9D9E||2021-05-05|Germany:0.06348):0.01326):0.01057):0.01319):0.03078):0.06459):0.04212):0.01886):0.00408):0):0.02042):0.00253):0.02328):0.01885,(IMS-10375-CVDP-1295C7D1-A5D7-4B1C-B5E1-90340E5F03C1||2021-01-06|Germany:-0,((((IMS-10020-CVDP-9C2BB7B7-36BD-42C6-81B1-7BF0042C37F6||2021-02-12|Germany:0.0221,IMS-10020-CVDP-F1EB2BD1-EE89-46BC-822C-779C996FEB91||2021-02-17|Germany:0.0358):0.03559,(IMS-10375-CVDP-D25D6F12-831D-4B8B-9B6B-920F3510C012||2021-02-05|Germany:0.03659,(IMS-10020-CVDP-7CD45BB0-EE5F-4708-93B7-394C315511D4||2021-03-13|Germany:0.13323,((IMS-10020-CVDP-5BA6D689-6CCB-45A2-87E5-8887DE9D8DB3||2021-02-10|Germany:0.04398,((IMS-10122-CVDP-055FAC47-67B2-4397-B10F-09E2EE95AA1A||2021-02-21|Germany:0.02963,(IMS-10375-CVDP-F5786345-5808-47AC-B4AE-0E3569CE4044||2021-03-07|Germany:0.06724,IMS-10225-CVDP-00350||2021-02-11|Germany:0.00149):0.00074):0.04176,((IMS-10375-CVDP-301BF11A-3694-47F4-97B8-22385F8AE903||2021-03-05|Germany:0.09455,(IMS-10020-CVDP-134B7148-7B01-480B-BF4D-2AF63DD0E135||2021-02-11|Germany:-0,IMS-10375-CVDP-81E63F93-AB09-4EB2-BF2E-04DD3B2FB053||2021-02-22|Germany:0.03014):0.03428):0.00764,(((IMS-10375-CVDP-7D98E0B1-B092-4818-B9CF-15CC439907D8||2021-01-30|Germany:0.00274,IMS-10375-CVDP-99ED3F81-8A48-4455-90BA-23DD493B6541||2021-01-29|Germany:-0):0.00206,(IMS-10375-CVDP-D6950723-B589-4FFE-9218-F30134BFF68B||2021-01-30|Germany:0.00274,IMS-10375-CVDP-4D473033-0383-4CA7-93E0-2E6ED38484F4||2021-01-29|Germany:-0):0.00206):0.00217,((IMS-10375-CVDP-9951EC70-7001-4DBB-BF67-022EF2C48087||2021-01-30|Germany:0.00274,IMS-10122-CVDP-00729||2021-01-29|Germany:-0):0.00206,((IMS-10375-CVDP-426AFACC-3688-4CC4-8DE8-AC68BC1DEBDE||2021-02-01|Germany:-0,(IMS-10375-CVDP-5A1B5773-08C3-49F7-804C-F53276CD9FF5||2021-02-02|Germany:-0,IMS-10375-CVDP-151FF10B-C82B-4885-86C9-65B743791BD8||2021-02-03|Germany:0.00274):0.00274):0.00206,((IMS-10020-CVDP-4BECB44D-4073-4DA3-B631-52B85F3DDB84||2021-02-05|Germany:0.0048,(IMS-10020-CVDP-D8331C27-5636-445E-8953-D027CAE5AE8A||2021-02-04|Germany:0.00206,IMS-10375-CVDP-3D996CDE-6D0B-4293-9E2E-EB0E78A96959||2021-02-04|Germany:0.00206):0):0.00195,((IMS-10375-CVDP-DF3E81F5-8914-45C1-8322-1B881EC989F3||2021-02-06|Germany:0.00286,(IMS-10375-CVDP-DE494902-9F9C-4FA9-91B6-A4BB9997FDFD||2021-02-08|Germany:-0,IMS-10375-CVDP-5F17BDA0-13DF-48E9-B490-693CFD53AEFE||2021-02-08|Germany:-0):0.00834):0.00364,(IMS-10375-CVDP-BA9C8B5C-9A88-4E75-BAEC-12AB186C4206||2021-02-05|Germany:0.00298,(IMS-10375-CVDP-44AE4CD2-5EA3-48B7-A189-187471AE3A4D||2021-02-10|Germany:-0,(IMS-10375-CVDP-028CCA41-8425-453A-AC67-74037BBA5198||2021-02-15|Germany:-0,(IMS-10375-CVDP-89844767-91F7-4DF4-A9D5-201290153D87||2021-02-21|Germany:-0,IMS-10013-CVDP-0EB670DA-3EC9-4592-AEFA-71D2F4F062F0||2021-03-06|Germany:0.03562):0.01644):0.0137):0.01668):0.00077):0.00298):0.00627):0.00822):0.00217):0.00208):0.00207):0.00273):0.00432,((((IMS-10116-CVDP-5D7EB49F-993D-478F-8EE9-49A25DD3A8B3||2021-03-25|Germany:0.08636,IMS-10033-CVDP-EE3991D2-33EC-440C-849B-8106FF05681E||2021-04-16|Germany:0.14664):0.04542,(IMS-10020-CVDP-12E61F2E-AF2C-4524-932B-0FA8E878485B||2021-02-24|Germany:0.03848,(IMS-10020-CVDP-74A0C83B-0500-4321-8A94-D5B2EEE41207||2021-02-27|Germany:0.0231,(IMS-10375-CVDP-EA1E5FDB-0DA2-48D5-93EB-B0C37B75EAF1||2021-02-28|Germany:0.02507,(IMS-10117-CVDP-BC343703-DF4B-435B-AB29-0AFD0344E74C||2021-03-01|Germany:0.02668,(IMS-10375-CVDP-21BA7276-DECB-49F2-BEE8-C0E6A77AE9DB||2021-02-26|Germany:0.0137,IMS-10375-CVDP-01841D50-06C9-4A69-BAB8-EB9CEF0F5C12||2021-02-21|Germany:-0):0.00477):0.00113):0.00077):0.0236):0.01385):0.01523,((IMS-10293-CVDP-95966D54-44EB-441A-8168-625336CDC642||2021-03-15|Germany:0.09534,((IMS-10116-CVDP-0AF821AB-93F1-4947-8D35-CB7480F55ADD||2021-03-08|Germany:0.04001,hCoV-19/Germany/BW-ChVir-LB-210423-5729/2021|EPI_ISL_1885872|2021-04-15|Germany:0.14412):0,(IMS-10122-CVDP-CF2B19BA-C364-4F3C-8D43-F04DBB904EEE||2021-04-19|Germany:0.05779,IMS-10225-CVDP-2B7903A6-796E-4822-9193-A2C37F98CF66||2021-04-15|Germany:0.04683):0.09729):0.03615):0.01057,(IMS-10117-CVDP-C5C4F6ED-DDE5-44E5-A147-9CF4A6CAD299||2021-04-09|Germany:0.12618,(IMS-10117-CVDP-DAAC8316-D7C1-4D75-9201-848437BE1F21||2021-03-04|Germany:0.02613,(IMS-10117-CVDP-67B96087-DD82-490D-9B29-FE9B6BF6B59C||2021-04-06|Germany:0.11654,(IMS-10117-CVDP-D88A134F-AC82-47E0-8D7D-0A3B09155B63||2021-03-15|Germany:0.05416,((IMS-10225-CVDP-2A757CDC-7A02-4C05-8396-968FE97AE29D||2021-03-04|Germany:0.0172,(IMS-10225-CVDP-6365C2F7-9837-4BEA-A47B-F490050DEDBF||2021-03-04|Germany:0.0172,(IMS-10117-CVDP-D442C33F-8117-4DD4-AFE5-B43686E25CB4||2021-03-09|Germany:0.0309,hCoV-19/Germany/BW-RKI-I-033199/2021|EPI_ISL_1217446|2021-03-01|Germany:0.00898):0):0):0.00493,((IMS-10188-CVDP-B119DC38-BA6C-4A8F-953F-1A2D5B8D7B3F||2021-05-03|Germany:0.02928,IMS-10188-CVDP-0866FE4D-1F95-4972-A912-9712F0E56F59||2021-05-12|Germany:0.05394):0.08802,(IMS-10116-CVDP-0BD90540-1C7F-4030-9CA1-DE3D8CE9B3D5||2021-03-22|Germany:0.00223,(IMS-10188-CVDP-401EFDB3-4FCA-42C1-8E90-EB81086808DE||2021-04-20|Germany:0.06068,((IMS-10117-CVDP-5AD0A6BC-5AFD-45EA-B627-7F279F0B59FF||2021-04-23|Germany:0.06742,IMS-10117-CVDP-CF755703-6DBA-45C0-9BA3-7AA5AB3ECB16||2021-04-06|Germany:0.02085):0.00018,(IMS-10188-CVDP-59AAE1EF-8C83-4CA4-B459-B38CCEC24638||2021-04-20|Germany:0.0031,(IMS-10117-CVDP-69F2D72A-8E8C-415C-82C4-E093FF5B4BA6||2021-04-23|Germany:0.00063,IMS-10188-CVDP-D8576D55-C234-489C-A0FC-A10729C56A13||2021-04-24|Germany:0.00337):0.01068):0.05629):0.0013):0.021):0):0.06922):0.00189):0.00211):0):0.00142):0.04823):0.0137):0,IMS-10375-CVDP-74830BCD-FEA1-4F50-8B04-D0E91D6F6F8A||2021-03-30|Germany:0.16071):0.0191):0):0.00199):0.00192):0.00533,(((hCoV-19/Germany/BW-FR1018/2021|EPI_ISL_3200841|2021-03-24|Germany:0.13261,((IMS-10122-CVDP-40698FEE-BD08-4CD1-8563-CF5DE1121FA4||2021-02-16|Germany:-0,IMS-10122-CVDP-6574F967-104A-4EEE-8075-EBEE6666BCDA||2021-02-26|Germany:0.0274):0.01535,((IMS-10216-CVDP-1FD0B611-F19B-4ACB-AF7A-8EA07F9198A0||2021-03-01|Germany:0.01871,IMS-10013-CVDP-1D1CB47C-0DA7-4077-90A4-4F1913568D0E||2021-03-12|Germany:0.04884):0.00069,(IMS-10116-CVDP-DC8D6611-0108-4F1F-8D14-8212690DC7FE||2021-03-18|Germany:0.0126,(IMS-10013-CVDP-BEB5BFC8-4085-4DB8-AFF4-4BE7449192A0||2021-04-09|Germany:0.06059,(IMS-10122-CVDP-64A515B5-22C9-4DF1-98BB-10A5F2BFCB8F||2021-04-26|Germany:0.09116,((IMS-10122-CVDP-8240280E-2795-40B5-9FAF-B3640C0EF76E||2021-04-26|Germany:0.05507,((IMS-10122-CVDP-DC6CE05E-3AE2-4BEB-9CBD-5248CCA0CA1F||2021-05-03|Germany:0.01981,IMS-10122-CVDP-631D7904-790A-4108-9ACD-46D87BDAFA18||2021-04-27|Germany:0.00337):0.01895,(IMS-10375-CVDP-E3C496DB-3251-4620-8E69-D7295F911B07||2021-05-05|Germany:0.00231,(IMS-10375-CVDP-29D3A292-0024-4C82-825E-E43B56713FC8||2021-05-07|Germany:0.00683,IMS-10375-CVDP-F7E9AD28-CCEF-4421-8BC8-D56038C65B4E||2021-05-07|Germany:0.00683):0.00096):0.04193):0.03549):0,(IMS-10122-CVDP-74B01FD9-F80D-4695-87F6-E94F454B169E||2021-04-23|Germany:0.00316,IMS-10122-CVDP-FA3DAEDB-217C-44E5-946D-9C2E3AA03AEA||2021-04-28|Germany:0.01686):0.0437):0.03609):0.016):0.01228):0.05337):0.03157):0.01863):0.03999,((IMS-10375-CVDP-F25747A9-AB4C-45B9-8C0D-39834591496A||2021-02-19|Germany:-0,IMS-10375-CVDP-01DE3392-6F1B-40B7-A453-367BA043F225||2021-02-19|Germany:-0):0.03927,(IMS-10375-CVDP-832AB4A3-1926-4830-BAFB-A948B9949187||2021-03-13|Germany:0.08428,(IMS-10375-CVDP-038112A7-0217-47B7-BEEE-035320F29AB2||2021-02-21|Germany:-0,IMS-10375-CVDP-BB74D415-42BD-4D7E-98B8-052C0A4864C4||2021-02-23|Germany:0.00548):0.02948):0.01527):0.04292):0,(IMS-10375-CVDP-C3511CBB-3546-4384-A6DA-C00317155399||2021-01-20|Germany:-0,(IMS-10013-CVDP-B57B8DD0-B5ED-4D93-AA91-D70CC00FD355||2021-02-13|Germany:0.0221,(IMS-10117-CVDP-27647723-FDCD-471E-8B7D-4CE7AAF1BEDC||2021-03-09|Germany:0.0385,(IMS-10020-CVDP-D71C4A54-13BD-4B63-A1EF-B263A7FD5E45||2021-02-24|Germany:-0,(IMS-10117-CVDP-99E8EF98-B24B-4D3E-A810-2F9EA79AF363||2021-03-19|Germany:0.02192,IMS-10375-CVDP-9AEAC760-559C-4C06-B700-7BDB098A1FA3||2021-03-11|Germany:-0):0.0411):0.00288):0.04936):0.04365):0):0):0.03836,IMS-10375-CVDP-A8D50211-B0EF-4D49-9699-3EF7C609DB80||2021-01-14|Germany:0.02192):0):0):0.02179):0):0.03159):0.00032):0.00065):0.00031):0.03081,(hCoV-19/Netherlands/ZH-EMC-2280/2021|EPI_ISL_2154193|2021-03-01|Benelux:0.12892,(hCoV-19/Netherlands/NH-RIVM-15758/2021|EPI_ISL_1232433|2021-02-18|Benelux:0.05249,hCoV-19/Netherlands/NH-RIVM-27845/2021|EPI_ISL_1792896|2021-03-21|Benelux:0.13742):0.04629):0.10449):0,(((hCoV-19/Turkey/HSGM-4506/2021|EPI_ISL_1170076|2021-02-16|SouthernEurope:0.09417,((IMS-10020-CVDP-349D4D13-753A-419F-A945-C07909E4ACDE||2021-04-08|Germany:-0,IMS-10020-CVDP-E9D337CD-ADEC-4910-90FF-2E633485EB67||2021-04-16|Germany:0.02192):0.1254,((IMS-10375-CVDP-2CB63C50-E924-473D-A14C-9533E5179A9D||2021-04-23|Germany:0.0674,IMS-10013-CVDP-4DEE9B99-D608-41DB-BCA7-4B7CBC66EC8F||2021-05-10|Germany:0.11397):0.00143,(((IMS-10117-CVDP-A74BDD2F-0DAE-4371-832C-CAD90D35C34E||2021-05-03|Germany:0.00337,IMS-10117-CVDP-6B41DE63-C920-4DD5-AEA0-1BE45BB87D26||2021-05-12|Germany:0.02803):0.07105,(IMS-10375-CVDP-C20F9844-2AF3-4997-AA16-C343B983C073||2021-05-18|Germany:0.00337,(IMS-10375-CVDP-8ED061E1-C0FD-48A5-85B1-6B9D4618A4A7||2021-05-19|Germany:0.00596,IMS-10375-CVDP-7E6EA1B6-2519-484E-8D5C-940C9254E892||2021-05-19|Germany:0.00596):0.00015):0.11215):0,((((IMS-10375-CVDP-61D59A66-09B9-43E4-8CD6-B9371EBF5239||2021-05-17|Germany:0.00337,IMS-10375-CVDP-9C4E0B25-AE5D-4170-A17E-3D427D6EBC08||2021-05-17|Germany:0.00337):0.03546,(IMS-10375-CVDP-9244EBD8-1961-40A1-9A7F-96754E5AE94E||2021-05-13|Germany:0.00337,((IMS-10375-CVDP-4FB30E69-1E8C-4ED0-AB25-BA315B0765D5||2021-05-17|Germany:0.00381,IMS-10375-CVDP-DCA41C7A-1EF2-4C6D-B1F9-EC24D65C33D8||2021-05-17|Germany:0.00381):0.00048,((IMS-10375-CVDP-F396F50B-4607-4190-B96F-D7A1F17DCABE||2021-05-25|Germany:0.02359,IMS-10150-CVDP-E451CCF6-E5C2-4D30-BC9B-9CAAD9331D65||2021-05-27|Germany:0.02907):1e-05,(IMS-10375-CVDP-DFACC9FA-DC6D-45CB-9BC4-A056E99C73CD||2021-05-25|Germany:0.0236,IMS-10375-CVDP-9B3B025C-96EF-4244-B46A-01963B1AED56||2021-05-25|Germany:0.0236):0):0.00261):0.01004):0.0245):0,(IMS-10116-CVDP-424699E2-B8C1-4A1C-9E47-99CCCB81DBCA||2021-05-19|Germany:0.02212,IMS-10375-CVDP-48E898CB-F42B-4895-904E-17FD969387DA||2021-05-22|Germany:0.03034):0.02219):0.07395,((IMS-10375-CVDP-56AB7379-3370-4AD4-8BD3-4E154AD65D0D||2021-05-01|Germany:-0,(IMS-10013-CVDP-F80B6A36-7604-4FD1-9D48-1A0AAA29C378||2021-05-04|Germany:-0,(IMS-10375-CVDP-52CF0B53-FE0A-4328-AE85-C4CC7A7C7F56||2021-05-12|Germany:0.00337,IMS-10117-CVDP-A514E49D-66F2-4C2E-95FC-C85B574ADF6C||2021-05-12|Germany:0.00337):0.01855):0.00822):0.06895,IMS-10122-CVDP-7C843725-973E-4485-9AE3-5F5D859AB0AA||2021-04-30|Germany:0.06621):0):0):0.02179):0.09767):0.1085):0.10362,(hCoV-19/Switzerland/ZH-UZH-IMV147/2021|EPI_ISL_811127|2021-01-06|WesternEurope:0.05029,(hCoV-19/Netherlands/ZH-EMC-1312/2020|EPI_ISL_801441|2020-12-24|Benelux:-0,hCoV-19/Netherlands/ZH-EMC-1313/2020|EPI_ISL_801442|2020-12-28|Benelux:0.01093):0.01473):0.03517):0,((hCoV-19/Cote_d_Ivoire/BKE2230-bc81/2021|EPI_ISL_3545646|2021-02-22|WesternAfrica:0.06371,(hCoV-19/Cote_d_Ivoire/BKE2305-bc85/2021|EPI_ISL_3545634|2021-02-26|WesternAfrica:0.06171,hCoV-19/Cote_d_Ivoire/BKE3553-bc74/2021|EPI_ISL_3631588|2021-04-20|WesternAfrica:0.20692):0.01295):0.15053,(hCoV-19/USA/CO-CDPHE-2100509191/2021|EPI_ISL_1234167|2021-02-14|NorthAmerica:0.11232,(((hCoV-19/Germany/BE-ChVir-LB-210128-8338/2021|EPI_ISL_1840660|2021-01-24|Germany:-0,IMS-10033-CVDP-00016||2021-01-24|Germany:-0):0.03066,hCoV-19/England/QEUH-138F0B8/2021|EPI_ISL_1333084|2021-02-27|NorthernEurope:0.12381):0,((hCoV-19/Germany/BE-ChVir-LB-210319-4433/2021|EPI_ISL_1986473|2021-03-14|Germany:-0,IMS-10013-CVDP-96516FCB-D7B7-4BBE-A906-F6EF35753B2A||2021-03-24|Germany:0.0274):0.10948,(hCoV-19/Ireland/CN-NVRL-21IRL42562/2021|EPI_ISL_1181883|2021-02-13|NorthernEurope:0.02781,(hCoV-19/England/CAMC-139B22C/2021|EPI_ISL_1275591|2021-03-04|NorthernEurope:0.07919,hCoV-19/Ireland/CN-NVRL-21IRL31745/2021|EPI_ISL_1118873|2021-02-04|NorthernEurope:0.00248):0.00067):0.00221):0.05543):0.02413):0.07999):0):0):0,((hCoV-19/Indonesia/JK-NIHRD-WGS00051/2021|EPI_ISL_2382403|2021-01-03|APAC:0.07724,(((hCoV-19/France/ARA-HCL021029964501/2021|EPI_ISL_1253542|2021-02-02|France:0.13118,(((hCoV-19/USA/OR-TRACE-BENT-011821-695/2021|EPI_ISL_2301442|2021-01-18|NorthAmerica:0.0567,hCoV-19/Benin/255062/2021|EPI_ISL_2958669|2021-02-03|WesternAfrica:0.10054):0.03338,(hCoV-19/Togo/C6559/2021|EPI_ISL_1586900|2021-02-05|WesternAfrica:0.11787,hCoV-19/Togo/C6595/2021|EPI_ISL_1586901|2021-02-06|WesternAfrica:0.12061):0.02152):0,((hCoV-19/France/ARA-HCL021022323801/2021|EPI_ISL_1312377|2021-01-28|France:0.01776,hCoV-19/France/IDF-HMN-21022250165/2021|EPI_ISL_1672499|2021-02-25|France:0.09447):0.09972,((hCoV-19/Spain/PV-HUD-98717083/2021|EPI_ISL_1495974|2021-01-28|SouthernEurope:0.06489,hCoV-19/France/NAQ-HCL021026151101/2021|EPI_ISL_1155711|2021-02-01|France:0.07585):0,hCoV-19/France/NAQ-HCL021031659201/2021|EPI_ISL_1239447|2021-02-09|France:0.09777):0.05259):0):0):0.00408,hCoV-19/France/IDF-HMN-21032270173/2021|EPI_ISL_1755046|2021-03-27|France:0.28046):0,((((hCoV-19/USA/MD-IGS-012104403973A/2021|EPI_ISL_1363775|2021-02-13|NorthAmerica:0.08623,hCoV-19/Togo/C6783/2021|EPI_ISL_1509102|2021-02-11|WesternAfrica:0.08075):0.07116,(hCoV-19/Mayotte/IPP00638/2021|EPI_ISL_872226|2021-01-11|EasternAfrica:0.06697,hCoV-19/England/CAMC-132305C/2021|EPI_ISL_1246214|2021-02-22|NorthernEurope:0.18204):0):0,(((hCoV-19/Turkey/HSGM-1441/2021|EPI_ISL_940711|2021-01-20|SouthernEurope:0.02134,hCoV-19/Benin/252348/2021|EPI_ISL_2958666|2021-02-02|WesternAfrica:0.05695):0,((hCoV-19/Togo/C6949/2021|EPI_ISL_1524717|2021-02-15|WesternAfrica:0.09062,hCoV-19/France/BRE-HMN-21032090373/2021|EPI_ISL_1706829|2021-01-29|France:0.04405):0,((hCoV-19/Gabon/LPDG655/2021|EPI_ISL_3461132|2021-03-08|MiddleAfrica:0.14816,hCoV-19/Turkey/HSGM-1549/2021|EPI_ISL_906049|2021-01-22|SouthernEurope:0.02487):0,((hCoV-19/France/BRE-HCL021036273701/2021|EPI_ISL_1290836|2021-02-03|France:0.0118,hCoV-19/France/BRE-IPP08469/2021|EPI_ISL_1623013|2021-03-30|France:0.16249):0,(hCoV-19/Australia/QLD1738/2021|EPI_ISL_1306135|2021-03-19|APAC:0.12119,(hCoV-19/France/BRE-HMN-21032090404/2021|EPI_ISL_1706835|2021-02-18|France:0.02697,hCoV-19/Tunisia/14670/2021|EPI_ISL_1208403|2021-02-09|NorthernAfrica:0.00231):0.01477):0.01116):0.04594):0):0.00195):0.038,((IMS-10209-CVDP-E10441B1-FD4C-4124-80F0-E23FC6512B22||2021-04-04|Germany:0.19274,(hCoV-19/Turkey/HSGM-D378/2021|EPI_ISL_1063988|2021-02-08|SouthernEurope:0.01421,hCoV-19/Turkey/HSGM-D379/2021|EPI_ISL_1063989|2021-02-08|SouthernEurope:0.01421):0.02784):0.06933,(((hCoV-19/France/un-HMN-21022010594/2021|EPI_ISL_1085610|2021-02-01|France:0.07778,(hCoV-19/Mayotte/IPP03013/2021|EPI_ISL_1259293|2021-01-26|EasternAfrica:0.03014,hCoV-19/Mayotte/IPP01033/2021|EPI_ISL_912403|2021-01-15|EasternAfrica:-0):0.0312):0,((hCoV-19/Mayotte/IPP00973/2021|EPI_ISL_894222|2021-01-12|EasternAfrica:0.0129,(hCoV-19/Mayotte/IPP00891/2021|EPI_ISL_894228|2021-01-12|EasternAfrica:-0,hCoV-19/Mayotte/IPP00892/2021|EPI_ISL_894229|2021-01-12|EasternAfrica:-0):0.0129):0.01008,hCoV-19/Mayotte/IPP00885/2021|EPI_ISL_894227|2021-01-13|EasternAfrica:0.02572):0):0,((hCoV-19/Mayotte/IPP00931/2021|EPI_ISL_894221|2021-01-12|EasternAfrica:0.00975,(hCoV-19/France/IDF-HMN-21042060477/2021|EPI_ISL_2179569|2021-03-19|France:0.1495,(hCoV-19/France/NOR-76053337/2021|EPI_ISL_1706459|2021-03-26|France:0.11799,(hCoV-19/France/PDL-IPP04367/2021|EPI_ISL_2178457|2021-02-18|France:-0,hCoV-19/France/PDL-IPP04372/2021|EPI_ISL_2178462|2021-02-18|France:-0):0.01936):0.05069):0.04107):0.01323,(hCoV-19/Mayotte/IPP00858/2021|EPI_ISL_894226|2021-01-11|EasternAfrica:0.02024,(hCoV-19/Tunisia/SP-0347/2021|EPI_ISL_2035946|2021-03-03|NorthernAfrica:0.15997,(hCoV-19/Mayotte/IPP02316/2021|EPI_ISL_1259284|2021-01-18|EasternAfrica:0.03942,((hCoV-19/France/IDF-HMN-21022120468/2021|EPI_ISL_1110173|2021-02-12|France:0.0502,hCoV-19/France/IDF-HCL021020599501/2021|EPI_ISL_1312372|2021-01-26|France:0.00362):0.03867,((hCoV-19/Mayotte/IPP00936/2021|EPI_ISL_894230|2021-01-12|EasternAfrica:0.0002,hCoV-19/France/IDF-HMN-21022230288/2021|EPI_ISL_1110210|2021-01-27|France:0.0413):0.00189,((hCoV-19/Mayotte/IPP00884/2021|EPI_ISL_894220|2021-01-13|EasternAfrica:-0,((hCoV-19/France/BFC-HMN-21032040511/2021|EPI_ISL_1696047|2021-03-02|France:0.07475,hCoV-19/France/ARA-HCL021030777001/2021|EPI_ISL_1239446|2021-02-16|France:0.03639):0,(hCoV-19/France/ARA-HCL021074965701/2021|EPI_ISL_1935386|2021-04-19|France:0.15534,((hCoV-19/France/ARA-HCL021047323101/2021|EPI_ISL_1314035|2021-03-10|France:0.0249,hCoV-19/France/ARA-HCL021047326201/2021|EPI_ISL_1314039|2021-03-09|France:0.02216):0.02086,(hCoV-19/France/ARA-HCL021039655401/2021|EPI_ISL_1253567|2021-03-02|France:0.02291,(hCoV-19/France/ARA-HCL990000245604/2021|EPI_ISL_1314016|2021-03-13|France:0.05229,hCoV-19/France/ARA-HCL021045685601/2021|EPI_ISL_1313667|2021-03-10|France:0.04407):0.00075):0.00093):0):0.05091):0.05676):0.00189,((hCoV-19/France/un-21012210228/2021|EPI_ISL_1088566|2021-01-21|France:-0,hCoV-19/France/IDF-HMN-21022180551/2021|EPI_ISL_1110198|2021-02-10|France:0.05479):0.00205,((hCoV-19/France/un-21012220289/2021|EPI_ISL_1088554|2021-01-22|France:-0,hCoV-19/France/un-21012220498/2021|EPI_ISL_1088552|2021-01-22|France:-0):0.00189,((hCoV-19/France/IDF-HMN-21032050331/2021|EPI_ISL_1696154|2021-03-02|France:0.033,(hCoV-19/France/IDF-IPP05260/2021|EPI_ISL_1381819|2021-03-08|France:0.02749,hCoV-19/France/IDF-HMN-21032080478/2021|EPI_ISL_1696301|2021-03-02|France:0.01105):0.02195):0.00107,((hCoV-19/France/IDF-HMN-21042061127/2021|EPI_ISL_2259268|2021-04-06|France:0.12603,hCoV-19/France/HDF-P169-21075M1264/2021|EPI_ISL_1448016|2021-02-19|France:-0):0.00199,((hCoV-19/Luxembourg/LNS3445509/2021|EPI_ISL_1384141|2021-02-27|Benelux:0.00337,hCoV-19/Luxembourg/LNS0021152/2021|EPI_ISL_1384133|2021-02-27|Benelux:0.00337):0.01786,(hCoV-19/Luxembourg/LNS9014046/2021|EPI_ISL_1383630|2021-02-20|Benelux:-0,hCoV-19/Luxembourg/LNS9039700/2021|EPI_ISL_1383629|2021-02-20|Benelux:-0):0.00206):0.00267):0.00195):0.07466):0.00291):0.02175):0.00294):0.00185):0.01905):0):0):0):0):0.01443):0):0.0323):0.00801,hCoV-19/Senegal/SN-IR1-0014313/2020|EPI_ISL_1633467|2020-12-19|WesternAfrica:0.01206):0):0.02418):0,((((hCoV-19/France/PDL-IPP04257/2021|EPI_ISL_1259299|2021-02-12|France:0.03836,hCoV-19/France/ARA-HCL021023116401/2021|EPI_ISL_1312379|2021-01-29|France:-0):0.11584,(hCoV-19/France/CVL-IPP06156/2021|EPI_ISL_1443884|2021-03-16|France:0.07397,hCoV-19/France/IDF-IPP04370/2021|EPI_ISL_2178460|2021-02-17|France:-0):0.1679):0.03264,((((hCoV-19/Switzerland/VD-ETHZ-510441/2021|EPI_ISL_1195116|2021-02-22|WesternEurope:0.11091,hCoV-19/Cameroon/ICGEB-CIRCB_16120/2021|EPI_ISL_2504134|2021-01-21|MiddleAfrica:0.02324):0.08706,hCoV-19/Senegal/SN-IR1-0014258/2020|EPI_ISL_1633466|2020-12-19|WesternAfrica:0.01999):0,((hCoV-19/Togo/NMIMR-21-TGS-110/2021|EPI_ISL_3914952|2021-03-09|WesternAfrica:0.17754,IMS-10173-CVDP-341FE4AE-F7B9-4772-81F9-22A364862724||2021-01-16|Germany:0.03508):0.04263,(((hCoV-19/Spain/CT-HUGTiPR009AG4E11/2021|EPI_ISL_1386061|2021-03-11|SouthernEurope:-0,(hCoV-19/Spain/CT-HUGTiPM010MZ7A11/2021|EPI_ISL_1583545|2021-03-25|SouthernEurope:0.00015,(hCoV-19/Spain/CT-HUGTiPR014JJ2F11/2021|EPI_ISL_1831644|2021-04-18|SouthernEurope:0.05437,hCoV-19/Spain/CT-HUGTiPR013JG9A12/2021|EPI_ISL_1719751|2021-04-08|SouthernEurope:0.02697):0.01154):0.03821):0,(hCoV-19/Spain/CT-HUGTiPR015HY5F9/2021|EPI_ISL_2000095|2021-04-28|SouthernEurope:0.044,(hCoV-19/Spain/CT-HUGTiPM016OY0C8/2021|EPI_ISL_2281323|2021-05-14|SouthernEurope:0.04384,hCoV-19/Spain/CT-HUGTiPR015HY5G9/2021|EPI_ISL_2000110|2021-04-28|SouthernEurope:-0):0.044):0.08751):0.13171,(hCoV-19/Benin/255170/2021|EPI_ISL_2958670|2021-02-03|WesternAfrica:0.03308,((hCoV-19/Belgium/rega-5443/2021|EPI_ISL_2403956|2021-03-22|Benelux:0.14105,(hCoV-19/Belgium/rega-5023/2021|EPI_ISL_1382686|2021-03-03|Benelux:-0,hCoV-19/Belgium/rega-5484/2021|EPI_ISL_2403997|2021-03-05|Benelux:0.00548):0.089):0.00059,(hCoV-19/Togo/C6588/2021|EPI_ISL_1508959|2021-02-05|WesternAfrica:0.01835,(IMS-10375-CVDP-1B7DB106-4EA1-4243-9170-B69307A61EB2||2021-03-31|Germany:0.03584,(IMS-10117-CVDP-3F808CBA-833A-4F1E-AB26-BF0A357A40DB||2021-04-07|Germany:0.0249,(IMS-10150-CVDP-FA316BC4-7D96-4BB0-8032-C4242A763535||2021-05-05|Germany:0.10111,(IMS-10150-CVDP-838C4682-F538-4DD9-B465-BB4D674D2D5F||2021-04-23|Germany:0.06742,(IMS-10375-CVDP-2700E757-84C3-4BEF-AB50-9B15818ADD43||2021-04-13|Germany:0.04001,IMS-10375-CVDP-E044D02F-12CC-4DD1-9C5D-EADA2D03C81A||2021-04-27|Germany:0.07837):1e-05):0.00081):0.0005):0.03012):0.13046):0):0.02021):0):0.09394):0.0189):0.01626,(((hCoV-19/Belgium/Jessa_55-2102-000125b/2021|EPI_ISL_949093|2021-01-11|Benelux:0.08377,hCoV-19/BurkinaFaso/B06-1484/2021|EPI_ISL_1591100|2021-01-25|WesternAfrica:0.12212):0,(((hCoV-19/Benin/251455/2021|EPI_ISL_2958665|2021-02-01|WesternAfrica:0.12592,hCoV-19/France/PDL-IPP05409/2021|EPI_ISL_1381826|2021-01-12|France:0.07112):0,(hCoV-19/Rwanda/NRLNAT1088/2020|EPI_ISL_1020288|2020-12-17|EasternAfrica:-0,hCoV-19/France/OCC-276/2021|EPI_ISL_1425079|2021-03-19|France:0.25195):0):0.01053,((((hCoV-19/USA/un-CDC-MNRW-7077/2020|EPI_ISL_1483230|2020-12-30|NorthAmerica:0.03408,((hCoV-19/France/ARA-HCL021042048301/2021|EPI_ISL_1313043|2021-01-04|France:-0,(hCoV-19/France/ARA-700000210773/2021|EPI_ISL_1490236|2021-03-11|France:-0,(hCoV-19/France/ARA-CFD700000127612/2021|EPI_ISL_1731504|2021-04-14|France:0.07603,(hCoV-19/France/ARA-700000220342/2021|EPI_ISL_1483786|2021-03-25|France:0.01918,hCoV-19/France/ARA-700000203627/2021|EPI_ISL_1483774|2021-03-18|France:-0):0.00206):0.01712):0.18082):0.04777,(hCoV-19/France/NAQ-0008096/2021|EPI_ISL_934974|2021-01-15|France:0.0772,(hCoV-19/Belgium/rega-6129/2021|EPI_ISL_2404567|2021-03-30|Benelux:0.03309,((hCoV-19/Belgium/rega-6132/2021|EPI_ISL_2404570|2021-03-30|Benelux:0.00321,hCoV-19/Belgium/rega-6128/2021|EPI_ISL_2404566|2021-03-30|Benelux:0.00321):0.00267,((hCoV-19/Belgium/rega-6126/2021|EPI_ISL_2404564|2021-03-30|Benelux:0.00338,hCoV-19/Belgium/rega-6131/2021|EPI_ISL_2404569|2021-03-30|Benelux:0.00338):6e-05,(hCoV-19/Belgium/rega-6127/2021|EPI_ISL_2404565|2021-03-30|Benelux:0.00338,hCoV-19/Belgium/rega-6130/2021|EPI_ISL_2404568|2021-03-30|Benelux:0.00338):6e-05):0.00244):0.02722):0.24686):0.0007):0):0,((((((hCoV-19/France/NAQ-HCL021056643901/2021|EPI_ISL_1587554|2021-03-22|France:0.00337,hCoV-19/France/NAQ-HCL021056644401/2021|EPI_ISL_1587570|2021-03-22|France:0.00337):0.12498,(hCoV-19/France/NAQ-HCL021062774101/2021|EPI_ISL_1707517|2021-03-30|France:0.15013,(hCoV-19/France/NAQ-HCL021062494401/2021|EPI_ISL_1707513|2021-03-30|France:0.0998,(hCoV-19/France/NAQ-HCL021056643701/2021|EPI_ISL_1587569|2021-03-22|France:0.01118,hCoV-19/France/NAQ-HCL021062474101/2021|EPI_ISL_1707512|2021-03-30|France:0.0331):0.0667):0.05033):0.00014):0.01139,(hCoV-19/France/IDF-IPP03794/2021|EPI_ISL_1118906|2021-02-06|France:-0,hCoV-19/France/NAQ-CERBAHC-20210328-S38/2021|EPI_ISL_1403498|2021-03-05|France:0.07397):0.01919):0,hCoV-19/France/IDF-IPP03826/2021|EPI_ISL_1118909|2021-02-04|France:0.01371):0.04676,(hCoV-19/France/IDF-HCL021020618301/2021|EPI_ISL_1312374|2021-01-25|France:-0,(hCoV-19/France/ARA-HCL021039976101/2021|EPI_ISL_1253568|2021-02-23|France:0.03584,hCoV-19/France/ARA-HCL021059536201/2021|EPI_ISL_1707485|2021-03-17|France:0.09611):0.04362):0.03307):0,hCoV-19/France/IDF-IPP03793/2021|EPI_ISL_1118905|2021-02-02|France:0.05499):0.07223):0.01197,(((hCoV-19/Cote_d_Ivoire/BKE2269-bc15/2021|EPI_ISL_3545630|2021-02-25|WesternAfrica:0.05877,hCoV-19/Spain/CT-HUGTiPM007CJ9F5/2021|EPI_ISL_1347071|2021-03-10|SouthernEurope:0.09439):0.02833,(hCoV-19/India/WB-1930300627314/2021|EPI_ISL_2132720|2021-03-19|APAC:0.11971,(hCoV-19/India/PY-COV2-13520_S57_R1_001/2021|EPI_ISL_3275790|2021-03-05|APAC:0.08136,(hCoV-19/Belgium/ULG-12787/2021|EPI_ISL_1171547|2021-02-24|Benelux:0.0004,(hCoV-19/Belgium/Aalst-OLVZ-8028093/2021|EPI_ISL_1549135|2021-03-18|Benelux:0.00865,(hCoV-19/Belgium/Aalst-OLVZ-8028085/2021|EPI_ISL_1549134|2021-03-18|Benelux:-0,(hCoV-19/Belgium/Aalst-OLVZ-8030833/2021|EPI_ISL_1549137|2021-03-20|Benelux:0.00518,hCoV-19/Belgium/Aalst-OLVZ-8029254/2021|EPI_ISL_1549136|2021-03-19|Benelux:0.00244):0.0003):0.00865):0.05202):0.0563):0):0.02766):0.1084,((hCoV-19/Switzerland/SG-ETHZ-451760/2021|EPI_ISL_1130204|2021-01-14|WesternEurope:0.02685,(hCoV-19/Switzerland/SG-ETHZ-461186/2021|EPI_ISL_1259431|2021-01-20|WesternEurope:-0,hCoV-19/Switzerland/SG-ETHZ-461200/2021|EPI_ISL_1259432|2021-01-20|WesternEurope:-0):0.04329):0,((hCoV-19/Switzerland/SG-UHB-724907300/2021|EPI_ISL_2484583|2021-01-23|WesternEurope:0.02866,(hCoV-19/Switzerland/SG-UHB-725261100/2021|EPI_ISL_2484541|2021-01-25|WesternEurope:0.03408,hCoV-19/Switzerland/AR-UHB-724906500/2021|EPI_ISL_2484581|2021-01-23|WesternEurope:0.02861):5e-05):0.00726,(hCoV-19/Switzerland/SG-UHB-725714400/2021|EPI_ISL_2484607|2021-01-26|WesternEurope:0.04209,(hCoV-19/Switzerland/SG-UHB-4181240201/2021|EPI_ISL_2484440|2021-01-27|WesternEurope:0.0429,(hCoV-19/Switzerland/SG-ETHZ-451540/2021|EPI_ISL_1130202|2021-01-12|WesternEurope:-0,(hCoV-19/Switzerland/SG-ETHZ-460721/2021|EPI_ISL_1130199|2021-01-15|WesternEurope:-0,((hCoV-19/Switzerland/SG-UHB-4180991001/2021|EPI_ISL_2484555|2021-01-26|WesternEurope:0.0027,hCoV-19/Switzerland/SG-UHB-4180929701/2021|EPI_ISL_2484554|2021-01-26|WesternEurope:0.0027):0.00944,((hCoV-19/Switzerland/SG-UHB-724906700/2021|EPI_ISL_2484343|2021-01-23|WesternEurope:-0,hCoV-19/Switzerland/SG-UHB-724905200/2021|EPI_ISL_2484579|2021-01-23|WesternEurope:-0):0.00206,(hCoV-19/Switzerland/SG-UHB-724905700/2021|EPI_ISL_2484580|2021-01-23|WesternEurope:-0,(hCoV-19/Switzerland/BS-UHB-351261/2021|EPI_ISL_1388124|2021-01-25|WesternEurope:-0,(hCoV-19/Switzerland/GEN3442/2021|EPI_ISL_1370388|2021-02-24|WesternEurope:0.00337,hCoV-19/Switzerland/GEN3444/2021|EPI_ISL_1370392|2021-02-24|WesternEurope:0.00337):0.07882):0.00548):0.00206):0.00186):0.018):0.00822):0.0018):0.00193):0.00205):0.01559):0.05358):0.0067):0,((hCoV-19/England/CAMC-141BE10/2021|EPI_ISL_1410265|2021-03-19|NorthernEurope:0.26248,((hCoV-19/Burkina_Faso/7934/2020|EPI_ISL_2289107|2020-12-22|WesternAfrica:0.0192,hCoV-19/Senegal/SN-IR1-0013954/2020|EPI_ISL_1633465|2020-12-17|WesternAfrica:0.00554):0,((hCoV-19/France/PDL-IPP05410/2021|EPI_ISL_1381827|2021-01-14|France:-0,hCoV-19/France/BRE-IPP09639/2021|EPI_ISL_2178413|2021-04-09|France:0.23288):0.01768,(hCoV-19/France/ARA-HCL990000268160/2021|EPI_ISL_1287759|2021-02-22|France:0.07706,((hCoV-19/France/IDF-HMN-21042160383/2021|EPI_ISL_2259323|2021-04-13|France:0.00294,hCoV-19/France/CVL-HCL021106120501/2021|EPI_ISL_2629297|2021-04-23|France:0.03034):0.21111,(hCoV-19/Belgium/rega-3848/2021|EPI_ISL_1322650|2021-02-20|Benelux:0.02697,(hCoV-19/Belgium/UGent-2572/2021|EPI_ISL_1273195|2021-02-26|Benelux:0.00105,hCoV-19/Belgium/12105150401/2021|EPI_ISL_2365910|2021-03-22|Benelux:0.0668):0.04236):0.04461):0):0.04747):0.06446):0.00499):0,(hCoV-19/Cote_d_Ivoire/BKE2119-bc78/2021|EPI_ISL_3545637|2021-02-17|WesternAfrica:0.18029,hCoV-19/England/205241493/2020|EPI_ISL_769875|2020-12-22|NorthernEurope:0.02419):0):0):0):0.00485):0.0154,(hCoV-19/Belgium/rega-3206/2021|EPI_ISL_1094192|2021-01-30|Benelux:0.15122,((hCoV-19/Nigeria/BCVL-18912/2021|EPI_ISL_985238|2021-01-05|WesternAfrica:0.05218,(((hCoV-19/Cote_d_Ivoire/BKE1661-bc58/2021|EPI_ISL_3545645|2021-01-19|WesternAfrica:-0,hCoV-19/England/CAMC-1323C85/2021|EPI_ISL_1333887|2021-02-23|NorthernEurope:0.09589):0,hCoV-19/Cote_d_Ivoire/BKE-2034-bc65/2021|EPI_ISL_1365030|2021-02-11|WesternAfrica:0.06301):0.05691,(hCoV-19/France/IDF-IPP06553/2021|EPI_ISL_1443910|2021-03-16|France:0.14,(hCoV-19/Benin/250471/2021|EPI_ISL_2958659|2021-01-31|WesternAfrica:0.00603,hCoV-19/Benin/250498/2021|EPI_ISL_2958660|2021-01-31|WesternAfrica:0.00603):0.01342):0.07033):0.03363):0,hCoV-19/Togo/C5737/2021|EPI_ISL_1675094|2021-01-22|WesternAfrica:0.09876):0.03054):0):0):0):0,((hCoV-19/Benin/250699/2021|EPI_ISL_2958661|2021-02-01|WesternAfrica:0.1567,((((hCoV-19/France/IDF-IPP03664/2021|EPI_ISL_2363514|2021-01-21|France:-0,(hCoV-19/France/IDF-IPP04184/2021|EPI_ISL_1118883|2021-02-11|France:0.00274,hCoV-19/France/IDF-IPP03716/2021|EPI_ISL_1118899|2021-02-10|France:-0):0.05479):0.02031,(hCoV-19/France/IDF-HMN-21032050097/2021|EPI_ISL_1696011|2021-02-27|France:0.01421,(hCoV-19/France/ARA-HCL021062470501/2021|EPI_ISL_1707511|2021-03-30|France:0.09638,(hCoV-19/France/IDF-HMN-21032050103/2021|EPI_ISL_1696013|2021-02-27|France:0.00337,hCoV-19/France/IDF-IPP04654/2021|EPI_ISL_1336334|2021-03-02|France:0.01159):0.00808):0.00276):0.10746):0,hCoV-19/France/IDF-HCL021020617301/2021|EPI_ISL_1312373|2021-01-25|France:0.03126):0.07484,(((IMS-10587-CVDP-D4ADFF6E-F793-455A-B6C8-299A9ACAE66E||2021-04-22|Germany:0.20274,hCoV-19/Tunisia/SP-0157/2021|EPI_ISL_2035942|2021-02-07|NorthernAfrica:-0):0,hCoV-19/Tunisia/Q6575/2021|EPI_ISL_1207287|2021-02-07|NorthernAfrica:-0):0.06993,((hCoV-19/Tunisia/5509/2021|EPI_ISL_1208398|2021-02-02|NorthernAfrica:0.02619,(hCoV-19/Tunisia/20216575/2021|EPI_ISL_1208160|2021-02-07|NorthernAfrica:-0,hCoV-19/Tunisia/SP-0154/2021|EPI_ISL_2035941|2021-02-07|NorthernAfrica:-0):0.03989):0.01154,(hCoV-19/Scotland/QEUH-14F6358/2021|EPI_ISL_1673188|2021-04-11|NorthernEurope:0.0144,(hCoV-19/England/QEUH-14FFFC4/2021|EPI_ISL_1698571|2021-04-13|NorthernEurope:0.01988,hCoV-19/England/QEUH-150019C/2021|EPI_ISL_1698756|2021-04-13|NorthernEurope:0.01988):0):0.20962):0.0185):0.07179):0.03142):0,(((hCoV-19/Togo/C5973/2021|EPI_ISL_1586899|2021-01-25|WesternAfrica:0.11378,(hCoV-19/Togo/C6370/2021|EPI_ISL_1508916|2021-02-04|WesternAfrica:0.10042,(((hCoV-19/France/IDF-IPP04757/2021|EPI_ISL_1336339|2021-03-01|France:-0,hCoV-19/France/IDF-HMN-21032040149/2021|EPI_ISL_1695975|2021-03-01|France:-0):0.10219,(((hCoV-19/France/IDF-HMN-21032190621/2021|EPI_ISL_2179373|2021-03-16|France:0.09349,(hCoV-19/France/IDF-HMN-21022180538/2021|EPI_ISL_1110194|2021-02-15|France:-0,(hCoV-19/France/IDF-HMN-21032030228/2021|EPI_ISL_1672744|2021-03-02|France:0.02023,hCoV-19/France/IDF-HMN-21032030246/2021|EPI_ISL_1672747|2021-03-02|France:0.02023):0.02087):0.01404):0.01903,(hCoV-19/France/IDF-HMN-21042060474/2021|EPI_ISL_2179568|2021-03-19|France:0.12073,(hCoV-19/France/IDF-HMN-21032230548/2021|EPI_ISL_1754503|2021-03-15|France:0.08964,hCoV-19/France/IDF-IPP11214/2021|EPI_ISL_2178502|2021-04-26|France:0.2047):0.02014):0):0,(hCoV-19/France/IDF-HMN-21042060558/2021|EPI_ISL_2179576|2021-03-22|France:0.12895,(hCoV-19/France/IDF-HMN-21022180543/2021|EPI_ISL_1110196|2021-02-11|France:0.0221,(hCoV-19/France/HDF-P256-21125M1125/2021|EPI_ISL_1910917|2021-03-24|France:-0,hCoV-19/France/IDF-HMN-21032240706/2021|EPI_ISL_2179448|2021-03-24|France:-0):0.13443):0):0):0.03077):0.06672,((hCoV-19/Togo/C5947/2021|EPI_ISL_1575479|2021-01-25|WesternAfrica:0.0562,(hCoV-19/Togo/C5960/2021|EPI_ISL_1586897|2021-01-25|WesternAfrica:0.03315,(hCoV-19/Togo/C5930/2021|EPI_ISL_1508890|2021-01-25|WesternAfrica:-0,hCoV-19/Togo/C5903/2021|EPI_ISL_1508849|2021-01-25|WesternAfrica:-0):0.03315):0.02305):0.01682,hCoV-19/Togo/C6271/2021|EPI_ISL_1810924|2021-02-03|WesternAfrica:0.09768):0):0):0.04076):0,hCoV-19/Togo/C5622/2021|EPI_ISL_1575443|2021-01-18|WesternAfrica:0.0946):0.02374,(((hCoV-19/Burkina_Faso/157/2021|EPI_ISL_2227200|2021-02-01|WesternAfrica:0.05323,((hCoV-19/USA/MN-CDC-IBX288688628305/2021|EPI_ISL_2186300|2021-04-13|NorthAmerica:0.05583,hCoV-19/USA/MN-CDC-IBX886464982066/2021|EPI_ISL_2283188|2021-04-12|NorthAmerica:0.05309):0.16332,(hCoV-19/Benin/312239/2021|EPI_ISL_2958671|2021-03-01|WesternAfrica:0.10135,hCoV-19/Benin/251296/2021|EPI_ISL_2958663|2021-02-01|WesternAfrica:0.02464):0):0.02859):0.08785,(((((((IMS-10116-CVDP-00D3C100-DE9C-4ABB-9C7A-8AA2406D9AF2||2021-03-30|Germany:0.03322,(IMS-10033-CVDP-E1330618-F892-448E-B54F-7C20FB8B01C4||2021-03-29|Germany:-0,IMS-10033-CVDP-DF3D3223-34E1-4B3B-ADCC-AFCEC6101207||2021-04-06|Germany:0.02192):0.03048):0,hCoV-19/Germany/BW-ChVir-LB-210416-5823/2021|EPI_ISL_1905093|2021-03-29|Germany:0.03048):0.07508,(IMS-10122-CVDP-D8CDD5EA-9BB2-4EBC-A397-D1C076A62BC0||2021-03-16|Germany:0.06994,((IMS-10013-CVDP-21D02109-2855-46F6-8920-5BE6E5AAF818||2021-04-07|Germany:0.11252,(IMS-10020-CVDP-66AABA7A-1969-407C-96B9-FC585FC60F89||2021-03-28|Germany:0.01664,IMS-10116-CVDP-32FA8E7D-7A5D-4C86-AFC3-00675B3F4559||2021-03-30|Germany:0.02212):0.06849):0,(IMS-10116-CVDP-00038F87-8D71-453C-B560-8A06804EC17B||2021-03-18|Germany:0.05773,(IMS-10013-CVDP-243D9E8E-ED5D-485E-B156-7BC49F48F480||2021-03-24|Germany:0.07416,((IMS-10122-CVDP-AFD32607-8CB8-4959-A0D0-0DD5363C9FFD||2021-03-29|Germany:-0,IMS-10122-CVDP-C26B15BF-3DAA-463D-86E1-E99A31A7A89C||2021-04-16|Germany:0.04932):0.03102,(IMS-10020-CVDP-7F557C4A-407A-49A2-9407-B80A968E65E8||2021-04-10|Germany:0.05438,(IMS-10116-CVDP-7A98970F-E699-4069-AF7F-5C43733C879A||2021-03-22|Germany:0.00233,(IMS-10178-CVDP-A2EED1B1-E7D6-467D-B839-A8AB47E78C8E||2021-03-26|Germany:0.00304,hCoV-19/Greece/162496/2021|EPI_ISL_1731827|2021-03-26|SouthernEurope:0.00304):0.01024):0):0.00951):0.05685):0):0):0.01769):0):0.00136,IMS-10020-CVDP-C72F272F-11F5-4F69-859E-CE86552D48A7||2021-03-22|Germany:0.08774):0,(IMS-10122-CVDP-1778E826-16B6-475B-8DA5-459ECCC37AAE||2021-02-25|Germany:0.00888,(IMS-10122-CVDP-3F41F020-2B79-43C4-9F7B-98E4E65F1E4E||2021-02-25|Germany:0.00556,(IMS-10122-CVDP-1B9C68B4-4D5F-4B63-B88B-21F9CFBC3BD3||2021-03-23|Germany:0.00337,IMS-10122-CVDP-D9A8CFD3-8C14-4A91-BF93-FC8FD4827DD2||2021-03-30|Germany:0.02255):0.07342):0.00333):0.01036):0.18063,hCoV-19/Burkina_Faso/164/2021|EPI_ISL_2227201|2021-02-09|WesternAfrica:0.15603):0,(hCoV-19/Denmark/DCGC-22492/2020|EPI_ISL_757470|2020-12-14|NorthernEurope:-0,(hCoV-19/Cote_d_Ivoire/BKE2842-bc14/2021|EPI_ISL_3631586|2021-03-22|WesternAfrica:0.26836,(hCoV-19/Cote_d_Ivoire/BKE-2022-bc17/2021|EPI_ISL_1365023|2021-02-12|WesternAfrica:0.16425,(hCoV-19/Denmark/DCGC-22263/2020|EPI_ISL_757974|2020-12-14|NorthernEurope:-0,((hCoV-19/England/CAMC-1263516/2021|EPI_ISL_1018852|2021-02-10|NorthernEurope:0.0461,hCoV-19/Nigeria/NCDC-FCT-11k/2021|EPI_ISL_1381815|2021-02-05|WesternAfrica:0.0324):0.03373,(((hCoV-19/Cote_d_Ivoire/BKE1929-bc53/2021|EPI_ISL_3545635|2021-02-05|WesternAfrica:0.05157,((hCoV-19/France/ARA-HCL021032332201/2021|EPI_ISL_1287742|2021-02-09|France:0.03046,(((hCoV-19/France/ARA-HCL021036241601/2021|EPI_ISL_1290838|2021-02-18|France:0.02023,hCoV-19/France/ARA-HCL021040221301/2021|EPI_ISL_1253576|2021-02-26|France:0.04214):0.02361,hCoV-19/France/ARA-HCL021039998601/2021|EPI_ISL_1253571|2021-02-22|France:0.05479):0,(hCoV-19/France/ARA-HCL021029912601/2021|EPI_ISL_1290837|2021-02-02|France:-0,hCoV-19/France/ARA-HCL021029891901/2021|EPI_ISL_1290841|2021-02-02|France:-0):0):0.01128):0,((hCoV-19/France/NOR-IPP08841/2021|EPI_ISL_1739306|2021-04-06|France:0.11742,(hCoV-19/France/IDF-HMN-21042010372/2021|EPI_ISL_2179502|2021-03-30|France:0.03848,hCoV-19/France/IDF-HMN-21032180606/2021|EPI_ISL_1707275|2021-03-16|France:0.00012):0.05977):0.05009,(hCoV-19/France/ARA-HCL021032811101/2021|EPI_ISL_1253552|2021-02-15|France:-0,(hCoV-19/France/ARA-HCL990000237196/2021|EPI_ISL_1707528|2021-03-29|France:0.03025,hCoV-19/France/ARA-HCL990000330254/2021|EPI_ISL_1707537|2021-03-30|France:0.03299):0.08482):0.03052):0.01637):0.03207):0,(hCoV-19/Cote_d_Ivoire/BKE2287-bc1/2021|EPI_ISL_3545627|2021-02-25|WesternAfrica:0.00822,hCoV-19/Cote_d_Ivoire/BKE2232-bc93/2021|EPI_ISL_3545647|2021-02-22|WesternAfrica:-0):0.09814):0.01154,((hCoV-19/Togo/C5989/2021|EPI_ISL_1675141|2021-01-28|WesternAfrica:0.04119,(hCoV-19/Switzerland/TI-EOC-902_25795248/2021|EPI_ISL_1662550|2021-04-09|WesternEurope:0.23517,(hCoV-19/France/NAQ-B111-15/2021|EPI_ISL_1749369|2021-02-09|France:-0,((hCoV-19/England/CAMC-145B4D6/2021|EPI_ISL_1473658|2021-03-22|NorthernEurope:0.0193,hCoV-19/Sweden/47165148/2021|EPI_ISL_1647382|2021-03-29|NorthernEurope:0.03848):0,(hCoV-19/England/CAMC-144C317/2021|EPI_ISL_1473594|2021-03-22|NorthernEurope:0.00147,hCoV-19/England/CAMC-149BB02/2021|EPI_ISL_1483822|2021-03-29|NorthernEurope:0.02065):0.01783):0.09303):0.07353):0.00054):0,((hCoV-19/Sweden/01_SE100_21CS500437/2021|EPI_ISL_1313387|2021-02-22|NorthernEurope:0.05252,hCoV-19/Sweden/21-51853/2021|EPI_ISL_1300334|2021-03-01|NorthernEurope:0.0717):0.01312,((hCoV-19/Cote_d_Ivoire/BKE2197-bc3/2021|EPI_ISL_3545629|2021-02-20|WesternAfrica:0.01096,hCoV-19/Cote_d_Ivoire/BKE2088-bc54/2021|EPI_ISL_3545636|2021-02-16|WesternAfrica:-0):0.01,((hCoV-19/Cote_d_Ivoire/BKE2191-bc74/2021|EPI_ISL_3545633|2021-02-22|WesternAfrica:-0,hCoV-19/Cote_d_Ivoire/BKE2247-bc46/2021|EPI_ISL_3545644|2021-02-24|WesternAfrica:0.00548):0.00212,(hCoV-19/Cote_d_Ivoire/BKE2196-bc50/2021|EPI_ISL_3545632|2021-02-22|WesternAfrica:-0,(hCoV-19/Cote_d_Ivoire/BKE2307-bc2/2021|EPI_ISL_3545628|2021-02-26|WesternAfrica:0.00731,hCoV-19/Cote_d_Ivoire/BKE2312-bc49/2021|EPI_ISL_3545631|2021-02-26|WesternAfrica:0.00731):0.00365):0.00212):0.02432):0.03921):0.04404):0):0.00303):0.07894):0):0):0):0):0.00696):0.01562,(hCoV-19/Togo/C5627/2021|EPI_ISL_1575444|2021-01-18|WesternAfrica:0.03734,hCoV-19/Togo/C6281/2021|EPI_ISL_1810927|2021-02-03|WesternAfrica:0.08117):0.081):0):0):0):0):0):0.00109):0):0.1;
  </newick>
  
<!-- Generate a tree model                                                   -->
  <treeModel id="treeModel">
    <coalescentTree idref="startingTree"/>
    <rootHeight>
      <parameter id="treeModel.rootHeight"/>
    </rootHeight>
    <nodeHeights internalNodes="true">
      <parameter id="treeModel.internalNodeHeights"/>
    </nodeHeights>
    <nodeHeights internalNodes="true" rootNode="true">
      <parameter id="treeModel.allInternalNodeHeights"/>
    </nodeHeights>
  </treeModel>
  
<!-- Statistic for sum of the branch lengths of the tree (tree length)       -->
  <treeLengthStatistic id="treeLength">
    <treeModel idref="treeModel"/>
  </treeLengthStatistic>
  
<!-- Statistic for time of most recent common ancestor of tree               -->
  <tmrcaStatistic id="age(root)" absolute="true">
    <treeModel idref="treeModel"/>
  </tmrcaStatistic>
  
<!-- Generate a gmrfSkyGridLikelihood for the Bayesian SkyGrid process       -->
  <gmrfSkyGridLikelihood id="skygrid">
    <populationSizes>
      
<!-- skygrid.logPopSize is in log units unlike other popSize                 -->
      <parameter id="skygrid.logPopSize" dimension="50" value="1.0"/>
    </populationSizes>
    <precisionParameter>
      <parameter id="skygrid.precision" value="0.1" lower="0.0"/>
    </precisionParameter>
    <numGridPoints>
      <parameter id="skygrid.numGridPoints" value="49.0"/>
    </numGridPoints>
    <cutOff>
      <parameter id="skygrid.cutOff" value="1.5"/>
    </cutOff>
    <populationTree>
      <treeModel idref="treeModel"/>
    </populationTree>
  </gmrfSkyGridLikelihood>
  
<!-- HMC SKYGRID -->
  <gmrfSkyrideGradient id="gmrfGradientPop" wrtParameter="logPopulationSizes">
    <gmrfSkyGridLikelihood idref="skygrid"/>
  </gmrfSkyrideGradient>
  <compoundParameter id="skygrid.parameters">
    <parameter idref="skygrid.precision"/>
    <parameter idref="skygrid.logPopSize"/>
  </compoundParameter>
  <gmrfSkyrideGradient id="gmrfGradientPrec" wrtParameter="precision">
    <gmrfSkyGridLikelihood idref="skygrid"/>
  </gmrfSkyrideGradient>
  <gammaPrior id="skygrid.precision.prior" shape="0.001" scale="1000" offset="0.0">
    <parameter idref="skygrid.precision"/>
  </gammaPrior>
  <jointGradient id="joint.skygrid.precision">
    <gmrfSkyrideGradient idref="gmrfGradientPrec"/>
    <gradient>
      <gammaPrior idref="skygrid.precision.prior"/>
      <parameter idref="skygrid.precision"/>
    </gradient>
  </jointGradient>
  <compoundGradient id="full.skygrid.gradient">
    <jointGradient idref="joint.skygrid.precision"/>
    <gmrfSkyrideGradient idref="gmrfGradientPop"/>
  </compoundGradient>
  
<!-- END HMC SKYGRID -->
  
<!-- The uncorrelated relaxed clock (Drummond, Ho, Phillips & Rambaut (2006) PLoS Biology 4, e88 )-->
  <discretizedBranchRates id="default.branchRates">
    <treeModel idref="treeModel"/>
    <distribution>
      <logNormalDistributionModel meanInRealSpace="true">
        <mean>
          <parameter id="default.ucld.mean" value="8.0E-4" lower="0.0"/>
        </mean>
        <stdev>
          <parameter id="default.ucld.stdev" value="6.0E-4" lower="0.0"/>
        </stdev>
      </logNormalDistributionModel>
    </distribution>
    <rateCategories>
      <parameter id="default.branchRates.categories"/>
    </rateCategories>
  </discretizedBranchRates>
  <rateStatistic id="default.meanRate" name="default.meanRate" mode="mean" internal="true" external="true">
    <treeModel idref="treeModel"/>
    <discretizedBranchRates idref="default.branchRates"/>
  </rateStatistic>
  <rateStatistic id="default.coefficientOfVariation" name="default.coefficientOfVariation" mode="coefficientOfVariation" internal="true" external="true">
    <treeModel idref="treeModel"/>
    <discretizedBranchRates idref="default.branchRates"/>
  </rateStatistic>
  <rateCovarianceStatistic id="default.covariance" name="default.covariance">
    <treeModel idref="treeModel"/>
    <discretizedBranchRates idref="default.branchRates"/>
  </rateCovarianceStatistic>
  
<!-- The strict clock (Uniform rates across branches)                        -->
  <strictClockBranchRates id="region.branchRates">
    <rate>
      <parameter id="region.clock.rate" value="0.8" lower="0.0"/>
    </rate>
  </strictClockBranchRates>
  <rateStatistic id="region.meanRate" name="region.meanRate" mode="mean" internal="true" external="true">
    <treeModel idref="treeModel"/>
    <strictClockBranchRates idref="region.branchRates"/>
  </rateStatistic>
  
<!-- The general time reversible (GTR) substitution model                    -->
  <gtrModel id="gtr">
    <frequencies>
      <frequencyModel dataType="nucleotide">
        <frequencies>
          <parameter id="frequencies" value="0.25 0.25 0.25 0.25"/>
        </frequencies>
      </frequencyModel>
    </frequencies>
    <rates>
      <parameter id="gtr.rates" dimension="6" value="1.0" lower="0.0"/>
    </rates>
  </gtrModel>
  
<!-- site model                                                              -->
  <siteModel id="siteModel">
    <substitutionModel>
      <gtrModel idref="gtr"/>
    </substitutionModel>
    <gammaShape gammaCategories="4">
      <parameter id="alpha" value="0.5" lower="0.0"/>
    </gammaShape>
  </siteModel>
  
<!--                                                                         -->
  <statistic id="mu" name="mu">
    <siteModel idref="siteModel"/>
  </statistic>
  
<!-- Likelihood for tree given sequence data                                 -->
  <treeDataLikelihood id="default.treeLikelihood" useAmbiguities="false">
    <partition>
      <patterns idref="patterns"/>
      <siteModel idref="siteModel"/>
    </partition>
    <treeModel idref="treeModel"/>
    <discretizedBranchRates idref="default.branchRates"/>
  </treeDataLikelihood>
  <ancestralTraitTreeModel id="ancestralTraitTreeModel">
    <treeModel idref="treeModel"/>
    <ancestor>
      <taxon idref="hCoV-19/Belgium/rega-6126/2021|EPI_ISL_2404564|2021-03-30|Benelux_ancestor_taxon"/>
      <parameter id="pseudoBranchLength1" value="0.000" lower="0.0"/>
      <ancestralPath relativeToTipHeight="true">
        <taxon idref="hCoV-19/Belgium/rega-6126/2021|EPI_ISL_2404564|2021-03-30|Benelux"/>
        <parameter id="time1" lower="0.0" value="0.0273972603"/>
      </ancestralPath>
    </ancestor>
    <ancestor>
      <taxon idref="hCoV-19/Belgium/rega-6127/2021|EPI_ISL_2404565|2021-03-30|Benelux_ancestor_taxon"/>
      <parameter id="pseudoBranchLength2" value="0.000" lower="0.0"/>
      <ancestralPath relativeToTipHeight="true">
        <taxon idref="hCoV-19/Belgium/rega-6127/2021|EPI_ISL_2404565|2021-03-30|Benelux"/>
        <parameter id="time2" lower="0.0" value="0.0273972603"/>
      </ancestralPath>
    </ancestor>
    <ancestor>
      <taxon idref="hCoV-19/Belgium/rega-6128/2021|EPI_ISL_2404566|2021-03-30|Benelux_ancestor_taxon"/>
      <parameter id="pseudoBranchLength3" value="0.000" lower="0.0"/>
      <ancestralPath relativeToTipHeight="true">
        <taxon idref="hCoV-19/Belgium/rega-6128/2021|EPI_ISL_2404566|2021-03-30|Benelux"/>
        <parameter id="time3" lower="0.0" value="0.0273972603"/>
      </ancestralPath>
    </ancestor>
    <ancestor>
      <taxon idref="hCoV-19/Belgium/rega-6129/2021|EPI_ISL_2404567|2021-03-30|Benelux_ancestor_taxon"/>
      <parameter id="pseudoBranchLength4" value="0.000" lower="0.0"/>
      <ancestralPath relativeToTipHeight="true">
        <taxon idref="hCoV-19/Belgium/rega-6129/2021|EPI_ISL_2404567|2021-03-30|Benelux"/>
        <parameter id="time4" lower="0.0" value="0.0273972603"/>
      </ancestralPath>
    </ancestor>
    <ancestor>
      <taxon idref="hCoV-19/Belgium/rega-6130/2021|EPI_ISL_2404568|2021-03-30|Benelux_ancestor_taxon"/>
      <parameter id="pseudoBranchLength5" value="0.000" lower="0.0"/>
      <ancestralPath relativeToTipHeight="true">
        <taxon idref="hCoV-19/Belgium/rega-6130/2021|EPI_ISL_2404568|2021-03-30|Benelux"/>
        <parameter id="time5" lower="0.0" value="0.0273972603"/>
      </ancestralPath>
    </ancestor>
    <ancestor>
      <taxon idref="hCoV-19/Belgium/rega-6131/2021|EPI_ISL_2404569|2021-03-30|Benelux_ancestor_taxon"/>
      <parameter id="pseudoBranchLength6" value="0.000" lower="0.0"/>
      <ancestralPath relativeToTipHeight="true">
        <taxon idref="hCoV-19/Belgium/rega-6131/2021|EPI_ISL_2404569|2021-03-30|Benelux"/>
        <parameter id="time6" lower="0.0" value="0.0273972603"/>
      </ancestralPath>
    </ancestor>
    <ancestor>
      <taxon idref="hCoV-19/Belgium/rega-6132/2021|EPI_ISL_2404570|2021-03-30|Benelux_ancestor_taxon"/>
      <parameter id="pseudoBranchLength7" value="0.000" lower="0.0"/>
      <ancestralPath relativeToTipHeight="true">
        <taxon idref="hCoV-19/Belgium/rega-6132/2021|EPI_ISL_2404570|2021-03-30|Benelux"/>
        <parameter id="time7" lower="0.0" value="0.0273972603"/>
      </ancestralPath>
    </ancestor>
    <ancestor>
      <taxon idref="hCoV-19/Belgium/rega-5023/2021|EPI_ISL_1382686|2021-03-03|Benelux_ancestor_taxon"/>
      <parameter id="pseudoBranchLength8" value="0.000" lower="0.0"/>
      <ancestralPath relativeToTipHeight="true">
        <taxon idref="hCoV-19/Belgium/rega-5023/2021|EPI_ISL_1382686|2021-03-03|Benelux"/>
        <parameter id="time8" lower="0.0" value="0.0273972603"/>
      </ancestralPath>
    </ancestor>
    <ancestor>
      <taxon idref="hCoV-19/Belgium/rega-5443/2021|EPI_ISL_2403956|2021-03-22|Benelux_ancestor_taxon"/>
      <parameter id="pseudoBranchLength9" value="0.000" lower="0.0"/>
      <ancestralPath relativeToTipHeight="true">
        <taxon idref="hCoV-19/Belgium/rega-5443/2021|EPI_ISL_2403956|2021-03-22|Benelux"/>
        <parameter id="time9" lower="0.0" value="0.0273972603"/>
      </ancestralPath>
    </ancestor>
    <ancestor>
      <taxon idref="hCoV-19/Belgium/rega-5484/2021|EPI_ISL_2403997|2021-03-05|Benelux_ancestor_taxon"/>
      <parameter id="pseudoBranchLength10" value="0.000" lower="0.0"/>
      <ancestralPath relativeToTipHeight="true">
        <taxon idref="hCoV-19/Belgium/rega-5484/2021|EPI_ISL_2403997|2021-03-05|Benelux"/>
        <parameter id="time10" lower="0.0" value="0.0273972603"/>
      </ancestralPath>
    </ancestor>
    <ancestor>
      <taxon idref="hCoV-19/Netherlands/ZH-EMC-1312/2020|EPI_ISL_801441|2020-12-24|Benelux_ancestor_taxon"/>
      <parameter id="pseudoBranchLength11" value="0.000" lower="0.0"/>
      <ancestralPath relativeToTipHeight="true">
        <taxon idref="hCoV-19/Netherlands/ZH-EMC-1312/2020|EPI_ISL_801441|2020-12-24|Benelux"/>
        <parameter id="time11" lower="0.0" value="0.0273972603"/>
      </ancestralPath>
    </ancestor>
    <ancestor>
      <taxon idref="hCoV-19/Netherlands/ZH-EMC-1313/2020|EPI_ISL_801442|2020-12-28|Benelux_ancestor_taxon"/>
      <parameter id="pseudoBranchLength12" value="0.000" lower="0.0"/>
      <ancestralPath relativeToTipHeight="true">
        <taxon idref="hCoV-19/Netherlands/ZH-EMC-1313/2020|EPI_ISL_801442|2020-12-28|Benelux"/>
        <parameter id="time12" lower="0.0" value="0.0273972603"/>
      </ancestralPath>
    </ancestor>
  </ancestralTraitTreeModel>
  <ancestralTraitBranchRates id="anc.default.branchRates">
    <ancestralTraitTreeModel idref="ancestralTraitTreeModel"/>
    <discretizedBranchRates idref="default.branchRates"/>
  </ancestralTraitBranchRates>
  
<!-- START Discrete Traits Model                                             -->
  
<!-- asymmetric CTMC model for discrete state reconstructions                -->
  <generalSubstitutionModel id="region.model" randomizeIndicator="false">
    <generalDataType idref="region.dataType"/>
    <frequencies>
      <frequencyModel id="region.frequencyModel" normalize="true">
        <generalDataType idref="region.dataType"/>
        <frequencies>
          <parameter id="region.frequencies" dimension="14"/>
        </frequencies>
      </frequencyModel>
    </frequencies>
    
<!-- rates and indicators                                                    -->
    <rates>
      <parameter id="region.rates" dimension="182" value="1.0" lower="0.0"/>
    </rates>
    <rateIndicator>
      <parameter id="region.indicators" dimension="182" value="1.0"/>
    </rateIndicator>
  </generalSubstitutionModel>
  <sumStatistic id="region.nonZeroRates" elementwise="true">
    <parameter idref="region.indicators"/>
  </sumStatistic>
  <productStatistic id="region.actualRates" elementwise="false">
    <parameter idref="region.indicators"/>
    <parameter idref="region.rates"/>
  </productStatistic>
  <siteModel id="region.siteModel">
    <substitutionModel>
      <generalSubstitutionModel idref="region.model"/>
    </substitutionModel>
  </siteModel>
  
<!-- Likelihood for tree given discrete trait data                           -->
  <markovJumpsTreeLikelihood id="region.treeLikelihood" stateTagName="region.states" useUniformization="true" saveCompleteHistory="true" logCompleteHistory="true" useAmbiguities="true">
    <attributePatterns idref="region.pattern"/>
    <ancestralTraitTreeModel idref="ancestralTraitTreeModel"/>
    <siteModel idref="region.siteModel"/>
    <generalSubstitutionModel idref="region.model"/>
    <generalSubstitutionModel idref="region.model"/>
    <strictClockBranchRates idref="region.branchRates"/>
    
<!-- The root state frequencies                                              -->
    <frequencyModel id="region.root.frequencyModel" normalize="true">
      <generalDataType idref="region.dataType"/>
      <frequencies>
        <parameter id="region.root.frequencies" dimension="14"/>
      </frequencies>
    </frequencyModel>
    
<!-- START Ancestral state reconstruction                                    -->
<parameter id="APACtoBenelux" value="0 1 0 0 0 0 0 0 0 0 0 0 0 0 0 0 0 0 0 0 0 0 0 0 0 0 0 0 0 0 0 0 0 0 0 0 0 0 0 0 0 0 0 0 0 0 0 0 0 0 0 0 0 0 0 0 0 0 0 0 0 0 0 0 0 0 0 0 0 0 0 0 0 0 0 0 0 0 0 0 0 0 0 0 0 0 0 0 0 0 0 0 0 0 0 0 0 0 0 0 0 0 0 0 0 0 0 0 0 0 0 0 0 0 0 0 0 0 0 0 0 0 0 0 0 0 0 0 0 0 0 0 0 0 0 0 0 0 0 0 0 0 0 0 0 0 0 0 0 0 0 0 0 0 0 0 0 0 0 0 0 0 0 0 0 0 0 0 0 0 0 0 0 0 0 0 0 0 0 0 0 0 0 0 0 0 0 0 0 0 0 0 0 0 0 0"/>
<parameter id="APACtoEasternAfrica" value="0 0 1 0 0 0 0 0 0 0 0 0 0 0 0 0 0 0 0 0 0 0 0 0 0 0 0 0 0 0 0 0 0 0 0 0 0 0 0 0 0 0 0 0 0 0 0 0 0 0 0 0 0 0 0 0 0 0 0 0 0 0 0 0 0 0 0 0 0 0 0 0 0 0 0 0 0 0 0 0 0 0 0 0 0 0 0 0 0 0 0 0 0 0 0 0 0 0 0 0 0 0 0 0 0 0 0 0 0 0 0 0 0 0 0 0 0 0 0 0 0 0 0 0 0 0 0 0 0 0 0 0 0 0 0 0 0 0 0 0 0 0 0 0 0 0 0 0 0 0 0 0 0 0 0 0 0 0 0 0 0 0 0 0 0 0 0 0 0 0 0 0 0 0 0 0 0 0 0 0 0 0 0 0 0 0 0 0 0 0 0 0 0 0 0 0"/>
<parameter id="APACtoEasternEurope" value="0 0 0 1 0 0 0 0 0 0 0 0 0 0 0 0 0 0 0 0 0 0 0 0 0 0 0 0 0 0 0 0 0 0 0 0 0 0 0 0 0 0 0 0 0 0 0 0 0 0 0 0 0 0 0 0 0 0 0 0 0 0 0 0 0 0 0 0 0 0 0 0 0 0 0 0 0 0 0 0 0 0 0 0 0 0 0 0 0 0 0 0 0 0 0 0 0 0 0 0 0 0 0 0 0 0 0 0 0 0 0 0 0 0 0 0 0 0 0 0 0 0 0 0 0 0 0 0 0 0 0 0 0 0 0 0 0 0 0 0 0 0 0 0 0 0 0 0 0 0 0 0 0 0 0 0 0 0 0 0 0 0 0 0 0 0 0 0 0 0 0 0 0 0 0 0 0 0 0 0 0 0 0 0 0 0 0 0 0 0 0 0 0 0 0 0"/>
<parameter id="APACtoFrance" value="0 0 0 0 1 0 0 0 0 0 0 0 0 0 0 0 0 0 0 0 0 0 0 0 0 0 0 0 0 0 0 0 0 0 0 0 0 0 0 0 0 0 0 0 0 0 0 0 0 0 0 0 0 0 0 0 0 0 0 0 0 0 0 0 0 0 0 0 0 0 0 0 0 0 0 0 0 0 0 0 0 0 0 0 0 0 0 0 0 0 0 0 0 0 0 0 0 0 0 0 0 0 0 0 0 0 0 0 0 0 0 0 0 0 0 0 0 0 0 0 0 0 0 0 0 0 0 0 0 0 0 0 0 0 0 0 0 0 0 0 0 0 0 0 0 0 0 0 0 0 0 0 0 0 0 0 0 0 0 0 0 0 0 0 0 0 0 0 0 0 0 0 0 0 0 0 0 0 0 0 0 0 0 0 0 0 0 0 0 0 0 0 0 0 0 0"/>
<parameter id="APACtoGermany" value="0 0 0 0 0 1 0 0 0 0 0 0 0 0 0 0 0 0 0 0 0 0 0 0 0 0 0 0 0 0 0 0 0 0 0 0 0 0 0 0 0 0 0 0 0 0 0 0 0 0 0 0 0 0 0 0 0 0 0 0 0 0 0 0 0 0 0 0 0 0 0 0 0 0 0 0 0 0 0 0 0 0 0 0 0 0 0 0 0 0 0 0 0 0 0 0 0 0 0 0 0 0 0 0 0 0 0 0 0 0 0 0 0 0 0 0 0 0 0 0 0 0 0 0 0 0 0 0 0 0 0 0 0 0 0 0 0 0 0 0 0 0 0 0 0 0 0 0 0 0 0 0 0 0 0 0 0 0 0 0 0 0 0 0 0 0 0 0 0 0 0 0 0 0 0 0 0 0 0 0 0 0 0 0 0 0 0 0 0 0 0 0 0 0 0 0"/>
<parameter id="APACtoMiddleAfrica" value="0 0 0 0 0 0 1 0 0 0 0 0 0 0 0 0 0 0 0 0 0 0 0 0 0 0 0 0 0 0 0 0 0 0 0 0 0 0 0 0 0 0 0 0 0 0 0 0 0 0 0 0 0 0 0 0 0 0 0 0 0 0 0 0 0 0 0 0 0 0 0 0 0 0 0 0 0 0 0 0 0 0 0 0 0 0 0 0 0 0 0 0 0 0 0 0 0 0 0 0 0 0 0 0 0 0 0 0 0 0 0 0 0 0 0 0 0 0 0 0 0 0 0 0 0 0 0 0 0 0 0 0 0 0 0 0 0 0 0 0 0 0 0 0 0 0 0 0 0 0 0 0 0 0 0 0 0 0 0 0 0 0 0 0 0 0 0 0 0 0 0 0 0 0 0 0 0 0 0 0 0 0 0 0 0 0 0 0 0 0 0 0 0 0 0 0"/>
<parameter id="APACtoNorthAmerica" value="0 0 0 0 0 0 0 1 0 0 0 0 0 0 0 0 0 0 0 0 0 0 0 0 0 0 0 0 0 0 0 0 0 0 0 0 0 0 0 0 0 0 0 0 0 0 0 0 0 0 0 0 0 0 0 0 0 0 0 0 0 0 0 0 0 0 0 0 0 0 0 0 0 0 0 0 0 0 0 0 0 0 0 0 0 0 0 0 0 0 0 0 0 0 0 0 0 0 0 0 0 0 0 0 0 0 0 0 0 0 0 0 0 0 0 0 0 0 0 0 0 0 0 0 0 0 0 0 0 0 0 0 0 0 0 0 0 0 0 0 0 0 0 0 0 0 0 0 0 0 0 0 0 0 0 0 0 0 0 0 0 0 0 0 0 0 0 0 0 0 0 0 0 0 0 0 0 0 0 0 0 0 0 0 0 0 0 0 0 0 0 0 0 0 0 0"/>
<parameter id="APACtoNorthernAfrica" value="0 0 0 0 0 0 0 0 1 0 0 0 0 0 0 0 0 0 0 0 0 0 0 0 0 0 0 0 0 0 0 0 0 0 0 0 0 0 0 0 0 0 0 0 0 0 0 0 0 0 0 0 0 0 0 0 0 0 0 0 0 0 0 0 0 0 0 0 0 0 0 0 0 0 0 0 0 0 0 0 0 0 0 0 0 0 0 0 0 0 0 0 0 0 0 0 0 0 0 0 0 0 0 0 0 0 0 0 0 0 0 0 0 0 0 0 0 0 0 0 0 0 0 0 0 0 0 0 0 0 0 0 0 0 0 0 0 0 0 0 0 0 0 0 0 0 0 0 0 0 0 0 0 0 0 0 0 0 0 0 0 0 0 0 0 0 0 0 0 0 0 0 0 0 0 0 0 0 0 0 0 0 0 0 0 0 0 0 0 0 0 0 0 0 0 0"/>
<parameter id="APACtoNorthernEurope" value="0 0 0 0 0 0 0 0 0 1 0 0 0 0 0 0 0 0 0 0 0 0 0 0 0 0 0 0 0 0 0 0 0 0 0 0 0 0 0 0 0 0 0 0 0 0 0 0 0 0 0 0 0 0 0 0 0 0 0 0 0 0 0 0 0 0 0 0 0 0 0 0 0 0 0 0 0 0 0 0 0 0 0 0 0 0 0 0 0 0 0 0 0 0 0 0 0 0 0 0 0 0 0 0 0 0 0 0 0 0 0 0 0 0 0 0 0 0 0 0 0 0 0 0 0 0 0 0 0 0 0 0 0 0 0 0 0 0 0 0 0 0 0 0 0 0 0 0 0 0 0 0 0 0 0 0 0 0 0 0 0 0 0 0 0 0 0 0 0 0 0 0 0 0 0 0 0 0 0 0 0 0 0 0 0 0 0 0 0 0 0 0 0 0 0 0"/>
<parameter id="APACtoSouthernAfrica" value="0 0 0 0 0 0 0 0 0 0 1 0 0 0 0 0 0 0 0 0 0 0 0 0 0 0 0 0 0 0 0 0 0 0 0 0 0 0 0 0 0 0 0 0 0 0 0 0 0 0 0 0 0 0 0 0 0 0 0 0 0 0 0 0 0 0 0 0 0 0 0 0 0 0 0 0 0 0 0 0 0 0 0 0 0 0 0 0 0 0 0 0 0 0 0 0 0 0 0 0 0 0 0 0 0 0 0 0 0 0 0 0 0 0 0 0 0 0 0 0 0 0 0 0 0 0 0 0 0 0 0 0 0 0 0 0 0 0 0 0 0 0 0 0 0 0 0 0 0 0 0 0 0 0 0 0 0 0 0 0 0 0 0 0 0 0 0 0 0 0 0 0 0 0 0 0 0 0 0 0 0 0 0 0 0 0 0 0 0 0 0 0 0 0 0 0"/>
<parameter id="APACtoSouthernEurope" value="0 0 0 0 0 0 0 0 0 0 0 1 0 0 0 0 0 0 0 0 0 0 0 0 0 0 0 0 0 0 0 0 0 0 0 0 0 0 0 0 0 0 0 0 0 0 0 0 0 0 0 0 0 0 0 0 0 0 0 0 0 0 0 0 0 0 0 0 0 0 0 0 0 0 0 0 0 0 0 0 0 0 0 0 0 0 0 0 0 0 0 0 0 0 0 0 0 0 0 0 0 0 0 0 0 0 0 0 0 0 0 0 0 0 0 0 0 0 0 0 0 0 0 0 0 0 0 0 0 0 0 0 0 0 0 0 0 0 0 0 0 0 0 0 0 0 0 0 0 0 0 0 0 0 0 0 0 0 0 0 0 0 0 0 0 0 0 0 0 0 0 0 0 0 0 0 0 0 0 0 0 0 0 0 0 0 0 0 0 0 0 0 0 0 0 0"/>
<parameter id="APACtoWesternAfrica" value="0 0 0 0 0 0 0 0 0 0 0 0 1 0 0 0 0 0 0 0 0 0 0 0 0 0 0 0 0 0 0 0 0 0 0 0 0 0 0 0 0 0 0 0 0 0 0 0 0 0 0 0 0 0 0 0 0 0 0 0 0 0 0 0 0 0 0 0 0 0 0 0 0 0 0 0 0 0 0 0 0 0 0 0 0 0 0 0 0 0 0 0 0 0 0 0 0 0 0 0 0 0 0 0 0 0 0 0 0 0 0 0 0 0 0 0 0 0 0 0 0 0 0 0 0 0 0 0 0 0 0 0 0 0 0 0 0 0 0 0 0 0 0 0 0 0 0 0 0 0 0 0 0 0 0 0 0 0 0 0 0 0 0 0 0 0 0 0 0 0 0 0 0 0 0 0 0 0 0 0 0 0 0 0 0 0 0 0 0 0 0 0 0 0 0 0"/>
<parameter id="APACtoWesternEurope" value="0 0 0 0 0 0 0 0 0 0 0 0 0 1 0 0 0 0 0 0 0 0 0 0 0 0 0 0 0 0 0 0 0 0 0 0 0 0 0 0 0 0 0 0 0 0 0 0 0 0 0 0 0 0 0 0 0 0 0 0 0 0 0 0 0 0 0 0 0 0 0 0 0 0 0 0 0 0 0 0 0 0 0 0 0 0 0 0 0 0 0 0 0 0 0 0 0 0 0 0 0 0 0 0 0 0 0 0 0 0 0 0 0 0 0 0 0 0 0 0 0 0 0 0 0 0 0 0 0 0 0 0 0 0 0 0 0 0 0 0 0 0 0 0 0 0 0 0 0 0 0 0 0 0 0 0 0 0 0 0 0 0 0 0 0 0 0 0 0 0 0 0 0 0 0 0 0 0 0 0 0 0 0 0 0 0 0 0 0 0 0 0 0 0 0 0"/>
<parameter id="BeneluxtoAPAC" value="0 0 0 0 0 0 0 0 0 0 0 0 0 0 1 0 0 0 0 0 0 0 0 0 0 0 0 0 0 0 0 0 0 0 0 0 0 0 0 0 0 0 0 0 0 0 0 0 0 0 0 0 0 0 0 0 0 0 0 0 0 0 0 0 0 0 0 0 0 0 0 0 0 0 0 0 0 0 0 0 0 0 0 0 0 0 0 0 0 0 0 0 0 0 0 0 0 0 0 0 0 0 0 0 0 0 0 0 0 0 0 0 0 0 0 0 0 0 0 0 0 0 0 0 0 0 0 0 0 0 0 0 0 0 0 0 0 0 0 0 0 0 0 0 0 0 0 0 0 0 0 0 0 0 0 0 0 0 0 0 0 0 0 0 0 0 0 0 0 0 0 0 0 0 0 0 0 0 0 0 0 0 0 0 0 0 0 0 0 0 0 0 0 0 0 0"/>
<parameter id="BeneluxtoEasternAfrica" value="0 0 0 0 0 0 0 0 0 0 0 0 0 0 0 0 1 0 0 0 0 0 0 0 0 0 0 0 0 0 0 0 0 0 0 0 0 0 0 0 0 0 0 0 0 0 0 0 0 0 0 0 0 0 0 0 0 0 0 0 0 0 0 0 0 0 0 0 0 0 0 0 0 0 0 0 0 0 0 0 0 0 0 0 0 0 0 0 0 0 0 0 0 0 0 0 0 0 0 0 0 0 0 0 0 0 0 0 0 0 0 0 0 0 0 0 0 0 0 0 0 0 0 0 0 0 0 0 0 0 0 0 0 0 0 0 0 0 0 0 0 0 0 0 0 0 0 0 0 0 0 0 0 0 0 0 0 0 0 0 0 0 0 0 0 0 0 0 0 0 0 0 0 0 0 0 0 0 0 0 0 0 0 0 0 0 0 0 0 0 0 0 0 0 0 0"/>
<parameter id="BeneluxtoEasternEurope" value="0 0 0 0 0 0 0 0 0 0 0 0 0 0 0 0 0 1 0 0 0 0 0 0 0 0 0 0 0 0 0 0 0 0 0 0 0 0 0 0 0 0 0 0 0 0 0 0 0 0 0 0 0 0 0 0 0 0 0 0 0 0 0 0 0 0 0 0 0 0 0 0 0 0 0 0 0 0 0 0 0 0 0 0 0 0 0 0 0 0 0 0 0 0 0 0 0 0 0 0 0 0 0 0 0 0 0 0 0 0 0 0 0 0 0 0 0 0 0 0 0 0 0 0 0 0 0 0 0 0 0 0 0 0 0 0 0 0 0 0 0 0 0 0 0 0 0 0 0 0 0 0 0 0 0 0 0 0 0 0 0 0 0 0 0 0 0 0 0 0 0 0 0 0 0 0 0 0 0 0 0 0 0 0 0 0 0 0 0 0 0 0 0 0 0 0"/>
<parameter id="BeneluxtoFrance" value="0 0 0 0 0 0 0 0 0 0 0 0 0 0 0 0 0 0 1 0 0 0 0 0 0 0 0 0 0 0 0 0 0 0 0 0 0 0 0 0 0 0 0 0 0 0 0 0 0 0 0 0 0 0 0 0 0 0 0 0 0 0 0 0 0 0 0 0 0 0 0 0 0 0 0 0 0 0 0 0 0 0 0 0 0 0 0 0 0 0 0 0 0 0 0 0 0 0 0 0 0 0 0 0 0 0 0 0 0 0 0 0 0 0 0 0 0 0 0 0 0 0 0 0 0 0 0 0 0 0 0 0 0 0 0 0 0 0 0 0 0 0 0 0 0 0 0 0 0 0 0 0 0 0 0 0 0 0 0 0 0 0 0 0 0 0 0 0 0 0 0 0 0 0 0 0 0 0 0 0 0 0 0 0 0 0 0 0 0 0 0 0 0 0 0 0"/>
<parameter id="BeneluxtoGermany" value="0 0 0 0 0 0 0 0 0 0 0 0 0 0 0 0 0 0 0 1 0 0 0 0 0 0 0 0 0 0 0 0 0 0 0 0 0 0 0 0 0 0 0 0 0 0 0 0 0 0 0 0 0 0 0 0 0 0 0 0 0 0 0 0 0 0 0 0 0 0 0 0 0 0 0 0 0 0 0 0 0 0 0 0 0 0 0 0 0 0 0 0 0 0 0 0 0 0 0 0 0 0 0 0 0 0 0 0 0 0 0 0 0 0 0 0 0 0 0 0 0 0 0 0 0 0 0 0 0 0 0 0 0 0 0 0 0 0 0 0 0 0 0 0 0 0 0 0 0 0 0 0 0 0 0 0 0 0 0 0 0 0 0 0 0 0 0 0 0 0 0 0 0 0 0 0 0 0 0 0 0 0 0 0 0 0 0 0 0 0 0 0 0 0 0 0"/>
<parameter id="BeneluxtoMiddleAfrica" value="0 0 0 0 0 0 0 0 0 0 0 0 0 0 0 0 0 0 0 0 1 0 0 0 0 0 0 0 0 0 0 0 0 0 0 0 0 0 0 0 0 0 0 0 0 0 0 0 0 0 0 0 0 0 0 0 0 0 0 0 0 0 0 0 0 0 0 0 0 0 0 0 0 0 0 0 0 0 0 0 0 0 0 0 0 0 0 0 0 0 0 0 0 0 0 0 0 0 0 0 0 0 0 0 0 0 0 0 0 0 0 0 0 0 0 0 0 0 0 0 0 0 0 0 0 0 0 0 0 0 0 0 0 0 0 0 0 0 0 0 0 0 0 0 0 0 0 0 0 0 0 0 0 0 0 0 0 0 0 0 0 0 0 0 0 0 0 0 0 0 0 0 0 0 0 0 0 0 0 0 0 0 0 0 0 0 0 0 0 0 0 0 0 0 0 0"/>
<parameter id="BeneluxtoNorthAmerica" value="0 0 0 0 0 0 0 0 0 0 0 0 0 0 0 0 0 0 0 0 0 1 0 0 0 0 0 0 0 0 0 0 0 0 0 0 0 0 0 0 0 0 0 0 0 0 0 0 0 0 0 0 0 0 0 0 0 0 0 0 0 0 0 0 0 0 0 0 0 0 0 0 0 0 0 0 0 0 0 0 0 0 0 0 0 0 0 0 0 0 0 0 0 0 0 0 0 0 0 0 0 0 0 0 0 0 0 0 0 0 0 0 0 0 0 0 0 0 0 0 0 0 0 0 0 0 0 0 0 0 0 0 0 0 0 0 0 0 0 0 0 0 0 0 0 0 0 0 0 0 0 0 0 0 0 0 0 0 0 0 0 0 0 0 0 0 0 0 0 0 0 0 0 0 0 0 0 0 0 0 0 0 0 0 0 0 0 0 0 0 0 0 0 0 0 0"/>
<parameter id="BeneluxtoNorthernAfrica" value="0 0 0 0 0 0 0 0 0 0 0 0 0 0 0 0 0 0 0 0 0 0 1 0 0 0 0 0 0 0 0 0 0 0 0 0 0 0 0 0 0 0 0 0 0 0 0 0 0 0 0 0 0 0 0 0 0 0 0 0 0 0 0 0 0 0 0 0 0 0 0 0 0 0 0 0 0 0 0 0 0 0 0 0 0 0 0 0 0 0 0 0 0 0 0 0 0 0 0 0 0 0 0 0 0 0 0 0 0 0 0 0 0 0 0 0 0 0 0 0 0 0 0 0 0 0 0 0 0 0 0 0 0 0 0 0 0 0 0 0 0 0 0 0 0 0 0 0 0 0 0 0 0 0 0 0 0 0 0 0 0 0 0 0 0 0 0 0 0 0 0 0 0 0 0 0 0 0 0 0 0 0 0 0 0 0 0 0 0 0 0 0 0 0 0 0"/>
<parameter id="BeneluxtoNorthernEurope" value="0 0 0 0 0 0 0 0 0 0 0 0 0 0 0 0 0 0 0 0 0 0 0 1 0 0 0 0 0 0 0 0 0 0 0 0 0 0 0 0 0 0 0 0 0 0 0 0 0 0 0 0 0 0 0 0 0 0 0 0 0 0 0 0 0 0 0 0 0 0 0 0 0 0 0 0 0 0 0 0 0 0 0 0 0 0 0 0 0 0 0 0 0 0 0 0 0 0 0 0 0 0 0 0 0 0 0 0 0 0 0 0 0 0 0 0 0 0 0 0 0 0 0 0 0 0 0 0 0 0 0 0 0 0 0 0 0 0 0 0 0 0 0 0 0 0 0 0 0 0 0 0 0 0 0 0 0 0 0 0 0 0 0 0 0 0 0 0 0 0 0 0 0 0 0 0 0 0 0 0 0 0 0 0 0 0 0 0 0 0 0 0 0 0 0 0"/>
<parameter id="BeneluxtoSouthernAfrica" value="0 0 0 0 0 0 0 0 0 0 0 0 0 0 0 0 0 0 0 0 0 0 0 0 1 0 0 0 0 0 0 0 0 0 0 0 0 0 0 0 0 0 0 0 0 0 0 0 0 0 0 0 0 0 0 0 0 0 0 0 0 0 0 0 0 0 0 0 0 0 0 0 0 0 0 0 0 0 0 0 0 0 0 0 0 0 0 0 0 0 0 0 0 0 0 0 0 0 0 0 0 0 0 0 0 0 0 0 0 0 0 0 0 0 0 0 0 0 0 0 0 0 0 0 0 0 0 0 0 0 0 0 0 0 0 0 0 0 0 0 0 0 0 0 0 0 0 0 0 0 0 0 0 0 0 0 0 0 0 0 0 0 0 0 0 0 0 0 0 0 0 0 0 0 0 0 0 0 0 0 0 0 0 0 0 0 0 0 0 0 0 0 0 0 0 0"/>
<parameter id="BeneluxtoSouthernEurope" value="0 0 0 0 0 0 0 0 0 0 0 0 0 0 0 0 0 0 0 0 0 0 0 0 0 1 0 0 0 0 0 0 0 0 0 0 0 0 0 0 0 0 0 0 0 0 0 0 0 0 0 0 0 0 0 0 0 0 0 0 0 0 0 0 0 0 0 0 0 0 0 0 0 0 0 0 0 0 0 0 0 0 0 0 0 0 0 0 0 0 0 0 0 0 0 0 0 0 0 0 0 0 0 0 0 0 0 0 0 0 0 0 0 0 0 0 0 0 0 0 0 0 0 0 0 0 0 0 0 0 0 0 0 0 0 0 0 0 0 0 0 0 0 0 0 0 0 0 0 0 0 0 0 0 0 0 0 0 0 0 0 0 0 0 0 0 0 0 0 0 0 0 0 0 0 0 0 0 0 0 0 0 0 0 0 0 0 0 0 0 0 0 0 0 0 0"/>
<parameter id="BeneluxtoWesternAfrica" value="0 0 0 0 0 0 0 0 0 0 0 0 0 0 0 0 0 0 0 0 0 0 0 0 0 0 1 0 0 0 0 0 0 0 0 0 0 0 0 0 0 0 0 0 0 0 0 0 0 0 0 0 0 0 0 0 0 0 0 0 0 0 0 0 0 0 0 0 0 0 0 0 0 0 0 0 0 0 0 0 0 0 0 0 0 0 0 0 0 0 0 0 0 0 0 0 0 0 0 0 0 0 0 0 0 0 0 0 0 0 0 0 0 0 0 0 0 0 0 0 0 0 0 0 0 0 0 0 0 0 0 0 0 0 0 0 0 0 0 0 0 0 0 0 0 0 0 0 0 0 0 0 0 0 0 0 0 0 0 0 0 0 0 0 0 0 0 0 0 0 0 0 0 0 0 0 0 0 0 0 0 0 0 0 0 0 0 0 0 0 0 0 0 0 0 0"/>
<parameter id="BeneluxtoWesternEurope" value="0 0 0 0 0 0 0 0 0 0 0 0 0 0 0 0 0 0 0 0 0 0 0 0 0 0 0 1 0 0 0 0 0 0 0 0 0 0 0 0 0 0 0 0 0 0 0 0 0 0 0 0 0 0 0 0 0 0 0 0 0 0 0 0 0 0 0 0 0 0 0 0 0 0 0 0 0 0 0 0 0 0 0 0 0 0 0 0 0 0 0 0 0 0 0 0 0 0 0 0 0 0 0 0 0 0 0 0 0 0 0 0 0 0 0 0 0 0 0 0 0 0 0 0 0 0 0 0 0 0 0 0 0 0 0 0 0 0 0 0 0 0 0 0 0 0 0 0 0 0 0 0 0 0 0 0 0 0 0 0 0 0 0 0 0 0 0 0 0 0 0 0 0 0 0 0 0 0 0 0 0 0 0 0 0 0 0 0 0 0 0 0 0 0 0 0"/>
<parameter id="EasternAfricatoAPAC" value="0 0 0 0 0 0 0 0 0 0 0 0 0 0 0 0 0 0 0 0 0 0 0 0 0 0 0 0 1 0 0 0 0 0 0 0 0 0 0 0 0 0 0 0 0 0 0 0 0 0 0 0 0 0 0 0 0 0 0 0 0 0 0 0 0 0 0 0 0 0 0 0 0 0 0 0 0 0 0 0 0 0 0 0 0 0 0 0 0 0 0 0 0 0 0 0 0 0 0 0 0 0 0 0 0 0 0 0 0 0 0 0 0 0 0 0 0 0 0 0 0 0 0 0 0 0 0 0 0 0 0 0 0 0 0 0 0 0 0 0 0 0 0 0 0 0 0 0 0 0 0 0 0 0 0 0 0 0 0 0 0 0 0 0 0 0 0 0 0 0 0 0 0 0 0 0 0 0 0 0 0 0 0 0 0 0 0 0 0 0 0 0 0 0 0 0"/>
<parameter id="EasternAfricatoBenelux" value="0 0 0 0 0 0 0 0 0 0 0 0 0 0 0 0 0 0 0 0 0 0 0 0 0 0 0 0 0 1 0 0 0 0 0 0 0 0 0 0 0 0 0 0 0 0 0 0 0 0 0 0 0 0 0 0 0 0 0 0 0 0 0 0 0 0 0 0 0 0 0 0 0 0 0 0 0 0 0 0 0 0 0 0 0 0 0 0 0 0 0 0 0 0 0 0 0 0 0 0 0 0 0 0 0 0 0 0 0 0 0 0 0 0 0 0 0 0 0 0 0 0 0 0 0 0 0 0 0 0 0 0 0 0 0 0 0 0 0 0 0 0 0 0 0 0 0 0 0 0 0 0 0 0 0 0 0 0 0 0 0 0 0 0 0 0 0 0 0 0 0 0 0 0 0 0 0 0 0 0 0 0 0 0 0 0 0 0 0 0 0 0 0 0 0 0"/>
<parameter id="EasternAfricatoEasternEurope" value="0 0 0 0 0 0 0 0 0 0 0 0 0 0 0 0 0 0 0 0 0 0 0 0 0 0 0 0 0 0 0 1 0 0 0 0 0 0 0 0 0 0 0 0 0 0 0 0 0 0 0 0 0 0 0 0 0 0 0 0 0 0 0 0 0 0 0 0 0 0 0 0 0 0 0 0 0 0 0 0 0 0 0 0 0 0 0 0 0 0 0 0 0 0 0 0 0 0 0 0 0 0 0 0 0 0 0 0 0 0 0 0 0 0 0 0 0 0 0 0 0 0 0 0 0 0 0 0 0 0 0 0 0 0 0 0 0 0 0 0 0 0 0 0 0 0 0 0 0 0 0 0 0 0 0 0 0 0 0 0 0 0 0 0 0 0 0 0 0 0 0 0 0 0 0 0 0 0 0 0 0 0 0 0 0 0 0 0 0 0 0 0 0 0 0 0"/>
<parameter id="EasternAfricatoFrance" value="0 0 0 0 0 0 0 0 0 0 0 0 0 0 0 0 0 0 0 0 0 0 0 0 0 0 0 0 0 0 0 0 1 0 0 0 0 0 0 0 0 0 0 0 0 0 0 0 0 0 0 0 0 0 0 0 0 0 0 0 0 0 0 0 0 0 0 0 0 0 0 0 0 0 0 0 0 0 0 0 0 0 0 0 0 0 0 0 0 0 0 0 0 0 0 0 0 0 0 0 0 0 0 0 0 0 0 0 0 0 0 0 0 0 0 0 0 0 0 0 0 0 0 0 0 0 0 0 0 0 0 0 0 0 0 0 0 0 0 0 0 0 0 0 0 0 0 0 0 0 0 0 0 0 0 0 0 0 0 0 0 0 0 0 0 0 0 0 0 0 0 0 0 0 0 0 0 0 0 0 0 0 0 0 0 0 0 0 0 0 0 0 0 0 0 0"/>
<parameter id="EasternAfricatoGermany" value="0 0 0 0 0 0 0 0 0 0 0 0 0 0 0 0 0 0 0 0 0 0 0 0 0 0 0 0 0 0 0 0 0 1 0 0 0 0 0 0 0 0 0 0 0 0 0 0 0 0 0 0 0 0 0 0 0 0 0 0 0 0 0 0 0 0 0 0 0 0 0 0 0 0 0 0 0 0 0 0 0 0 0 0 0 0 0 0 0 0 0 0 0 0 0 0 0 0 0 0 0 0 0 0 0 0 0 0 0 0 0 0 0 0 0 0 0 0 0 0 0 0 0 0 0 0 0 0 0 0 0 0 0 0 0 0 0 0 0 0 0 0 0 0 0 0 0 0 0 0 0 0 0 0 0 0 0 0 0 0 0 0 0 0 0 0 0 0 0 0 0 0 0 0 0 0 0 0 0 0 0 0 0 0 0 0 0 0 0 0 0 0 0 0 0 0"/>
<parameter id="EasternAfricatoMiddleAfrica" value="0 0 0 0 0 0 0 0 0 0 0 0 0 0 0 0 0 0 0 0 0 0 0 0 0 0 0 0 0 0 0 0 0 0 1 0 0 0 0 0 0 0 0 0 0 0 0 0 0 0 0 0 0 0 0 0 0 0 0 0 0 0 0 0 0 0 0 0 0 0 0 0 0 0 0 0 0 0 0 0 0 0 0 0 0 0 0 0 0 0 0 0 0 0 0 0 0 0 0 0 0 0 0 0 0 0 0 0 0 0 0 0 0 0 0 0 0 0 0 0 0 0 0 0 0 0 0 0 0 0 0 0 0 0 0 0 0 0 0 0 0 0 0 0 0 0 0 0 0 0 0 0 0 0 0 0 0 0 0 0 0 0 0 0 0 0 0 0 0 0 0 0 0 0 0 0 0 0 0 0 0 0 0 0 0 0 0 0 0 0 0 0 0 0 0 0"/>
<parameter id="EasternAfricatoNorthAmerica" value="0 0 0 0 0 0 0 0 0 0 0 0 0 0 0 0 0 0 0 0 0 0 0 0 0 0 0 0 0 0 0 0 0 0 0 1 0 0 0 0 0 0 0 0 0 0 0 0 0 0 0 0 0 0 0 0 0 0 0 0 0 0 0 0 0 0 0 0 0 0 0 0 0 0 0 0 0 0 0 0 0 0 0 0 0 0 0 0 0 0 0 0 0 0 0 0 0 0 0 0 0 0 0 0 0 0 0 0 0 0 0 0 0 0 0 0 0 0 0 0 0 0 0 0 0 0 0 0 0 0 0 0 0 0 0 0 0 0 0 0 0 0 0 0 0 0 0 0 0 0 0 0 0 0 0 0 0 0 0 0 0 0 0 0 0 0 0 0 0 0 0 0 0 0 0 0 0 0 0 0 0 0 0 0 0 0 0 0 0 0 0 0 0 0 0 0"/>
<parameter id="EasternAfricatoNorthernAfrica" value="0 0 0 0 0 0 0 0 0 0 0 0 0 0 0 0 0 0 0 0 0 0 0 0 0 0 0 0 0 0 0 0 0 0 0 0 1 0 0 0 0 0 0 0 0 0 0 0 0 0 0 0 0 0 0 0 0 0 0 0 0 0 0 0 0 0 0 0 0 0 0 0 0 0 0 0 0 0 0 0 0 0 0 0 0 0 0 0 0 0 0 0 0 0 0 0 0 0 0 0 0 0 0 0 0 0 0 0 0 0 0 0 0 0 0 0 0 0 0 0 0 0 0 0 0 0 0 0 0 0 0 0 0 0 0 0 0 0 0 0 0 0 0 0 0 0 0 0 0 0 0 0 0 0 0 0 0 0 0 0 0 0 0 0 0 0 0 0 0 0 0 0 0 0 0 0 0 0 0 0 0 0 0 0 0 0 0 0 0 0 0 0 0 0 0 0"/>
<parameter id="EasternAfricatoNorthernEurope" value="0 0 0 0 0 0 0 0 0 0 0 0 0 0 0 0 0 0 0 0 0 0 0 0 0 0 0 0 0 0 0 0 0 0 0 0 0 1 0 0 0 0 0 0 0 0 0 0 0 0 0 0 0 0 0 0 0 0 0 0 0 0 0 0 0 0 0 0 0 0 0 0 0 0 0 0 0 0 0 0 0 0 0 0 0 0 0 0 0 0 0 0 0 0 0 0 0 0 0 0 0 0 0 0 0 0 0 0 0 0 0 0 0 0 0 0 0 0 0 0 0 0 0 0 0 0 0 0 0 0 0 0 0 0 0 0 0 0 0 0 0 0 0 0 0 0 0 0 0 0 0 0 0 0 0 0 0 0 0 0 0 0 0 0 0 0 0 0 0 0 0 0 0 0 0 0 0 0 0 0 0 0 0 0 0 0 0 0 0 0 0 0 0 0 0 0"/>
<parameter id="EasternAfricatoSouthernAfrica" value="0 0 0 0 0 0 0 0 0 0 0 0 0 0 0 0 0 0 0 0 0 0 0 0 0 0 0 0 0 0 0 0 0 0 0 0 0 0 1 0 0 0 0 0 0 0 0 0 0 0 0 0 0 0 0 0 0 0 0 0 0 0 0 0 0 0 0 0 0 0 0 0 0 0 0 0 0 0 0 0 0 0 0 0 0 0 0 0 0 0 0 0 0 0 0 0 0 0 0 0 0 0 0 0 0 0 0 0 0 0 0 0 0 0 0 0 0 0 0 0 0 0 0 0 0 0 0 0 0 0 0 0 0 0 0 0 0 0 0 0 0 0 0 0 0 0 0 0 0 0 0 0 0 0 0 0 0 0 0 0 0 0 0 0 0 0 0 0 0 0 0 0 0 0 0 0 0 0 0 0 0 0 0 0 0 0 0 0 0 0 0 0 0 0 0 0"/>
<parameter id="EasternAfricatoSouthernEurope" value="0 0 0 0 0 0 0 0 0 0 0 0 0 0 0 0 0 0 0 0 0 0 0 0 0 0 0 0 0 0 0 0 0 0 0 0 0 0 0 1 0 0 0 0 0 0 0 0 0 0 0 0 0 0 0 0 0 0 0 0 0 0 0 0 0 0 0 0 0 0 0 0 0 0 0 0 0 0 0 0 0 0 0 0 0 0 0 0 0 0 0 0 0 0 0 0 0 0 0 0 0 0 0 0 0 0 0 0 0 0 0 0 0 0 0 0 0 0 0 0 0 0 0 0 0 0 0 0 0 0 0 0 0 0 0 0 0 0 0 0 0 0 0 0 0 0 0 0 0 0 0 0 0 0 0 0 0 0 0 0 0 0 0 0 0 0 0 0 0 0 0 0 0 0 0 0 0 0 0 0 0 0 0 0 0 0 0 0 0 0 0 0 0 0 0 0"/>
<parameter id="EasternAfricatoWesternAfrica" value="0 0 0 0 0 0 0 0 0 0 0 0 0 0 0 0 0 0 0 0 0 0 0 0 0 0 0 0 0 0 0 0 0 0 0 0 0 0 0 0 1 0 0 0 0 0 0 0 0 0 0 0 0 0 0 0 0 0 0 0 0 0 0 0 0 0 0 0 0 0 0 0 0 0 0 0 0 0 0 0 0 0 0 0 0 0 0 0 0 0 0 0 0 0 0 0 0 0 0 0 0 0 0 0 0 0 0 0 0 0 0 0 0 0 0 0 0 0 0 0 0 0 0 0 0 0 0 0 0 0 0 0 0 0 0 0 0 0 0 0 0 0 0 0 0 0 0 0 0 0 0 0 0 0 0 0 0 0 0 0 0 0 0 0 0 0 0 0 0 0 0 0 0 0 0 0 0 0 0 0 0 0 0 0 0 0 0 0 0 0 0 0 0 0 0 0"/>
<parameter id="EasternAfricatoWesternEurope" value="0 0 0 0 0 0 0 0 0 0 0 0 0 0 0 0 0 0 0 0 0 0 0 0 0 0 0 0 0 0 0 0 0 0 0 0 0 0 0 0 0 1 0 0 0 0 0 0 0 0 0 0 0 0 0 0 0 0 0 0 0 0 0 0 0 0 0 0 0 0 0 0 0 0 0 0 0 0 0 0 0 0 0 0 0 0 0 0 0 0 0 0 0 0 0 0 0 0 0 0 0 0 0 0 0 0 0 0 0 0 0 0 0 0 0 0 0 0 0 0 0 0 0 0 0 0 0 0 0 0 0 0 0 0 0 0 0 0 0 0 0 0 0 0 0 0 0 0 0 0 0 0 0 0 0 0 0 0 0 0 0 0 0 0 0 0 0 0 0 0 0 0 0 0 0 0 0 0 0 0 0 0 0 0 0 0 0 0 0 0 0 0 0 0 0 0"/>
<parameter id="EasternEuropetoAPAC" value="0 0 0 0 0 0 0 0 0 0 0 0 0 0 0 0 0 0 0 0 0 0 0 0 0 0 0 0 0 0 0 0 0 0 0 0 0 0 0 0 0 0 1 0 0 0 0 0 0 0 0 0 0 0 0 0 0 0 0 0 0 0 0 0 0 0 0 0 0 0 0 0 0 0 0 0 0 0 0 0 0 0 0 0 0 0 0 0 0 0 0 0 0 0 0 0 0 0 0 0 0 0 0 0 0 0 0 0 0 0 0 0 0 0 0 0 0 0 0 0 0 0 0 0 0 0 0 0 0 0 0 0 0 0 0 0 0 0 0 0 0 0 0 0 0 0 0 0 0 0 0 0 0 0 0 0 0 0 0 0 0 0 0 0 0 0 0 0 0 0 0 0 0 0 0 0 0 0 0 0 0 0 0 0 0 0 0 0 0 0 0 0 0 0 0 0"/>
<parameter id="EasternEuropetoBenelux" value="0 0 0 0 0 0 0 0 0 0 0 0 0 0 0 0 0 0 0 0 0 0 0 0 0 0 0 0 0 0 0 0 0 0 0 0 0 0 0 0 0 0 0 1 0 0 0 0 0 0 0 0 0 0 0 0 0 0 0 0 0 0 0 0 0 0 0 0 0 0 0 0 0 0 0 0 0 0 0 0 0 0 0 0 0 0 0 0 0 0 0 0 0 0 0 0 0 0 0 0 0 0 0 0 0 0 0 0 0 0 0 0 0 0 0 0 0 0 0 0 0 0 0 0 0 0 0 0 0 0 0 0 0 0 0 0 0 0 0 0 0 0 0 0 0 0 0 0 0 0 0 0 0 0 0 0 0 0 0 0 0 0 0 0 0 0 0 0 0 0 0 0 0 0 0 0 0 0 0 0 0 0 0 0 0 0 0 0 0 0 0 0 0 0 0 0"/>
<parameter id="EasternEuropetoEasternAfrica" value="0 0 0 0 0 0 0 0 0 0 0 0 0 0 0 0 0 0 0 0 0 0 0 0 0 0 0 0 0 0 0 0 0 0 0 0 0 0 0 0 0 0 0 0 1 0 0 0 0 0 0 0 0 0 0 0 0 0 0 0 0 0 0 0 0 0 0 0 0 0 0 0 0 0 0 0 0 0 0 0 0 0 0 0 0 0 0 0 0 0 0 0 0 0 0 0 0 0 0 0 0 0 0 0 0 0 0 0 0 0 0 0 0 0 0 0 0 0 0 0 0 0 0 0 0 0 0 0 0 0 0 0 0 0 0 0 0 0 0 0 0 0 0 0 0 0 0 0 0 0 0 0 0 0 0 0 0 0 0 0 0 0 0 0 0 0 0 0 0 0 0 0 0 0 0 0 0 0 0 0 0 0 0 0 0 0 0 0 0 0 0 0 0 0 0 0"/>
<parameter id="EasternEuropetoFrance" value="0 0 0 0 0 0 0 0 0 0 0 0 0 0 0 0 0 0 0 0 0 0 0 0 0 0 0 0 0 0 0 0 0 0 0 0 0 0 0 0 0 0 0 0 0 0 1 0 0 0 0 0 0 0 0 0 0 0 0 0 0 0 0 0 0 0 0 0 0 0 0 0 0 0 0 0 0 0 0 0 0 0 0 0 0 0 0 0 0 0 0 0 0 0 0 0 0 0 0 0 0 0 0 0 0 0 0 0 0 0 0 0 0 0 0 0 0 0 0 0 0 0 0 0 0 0 0 0 0 0 0 0 0 0 0 0 0 0 0 0 0 0 0 0 0 0 0 0 0 0 0 0 0 0 0 0 0 0 0 0 0 0 0 0 0 0 0 0 0 0 0 0 0 0 0 0 0 0 0 0 0 0 0 0 0 0 0 0 0 0 0 0 0 0 0 0"/>
<parameter id="EasternEuropetoGermany" value="0 0 0 0 0 0 0 0 0 0 0 0 0 0 0 0 0 0 0 0 0 0 0 0 0 0 0 0 0 0 0 0 0 0 0 0 0 0 0 0 0 0 0 0 0 0 0 1 0 0 0 0 0 0 0 0 0 0 0 0 0 0 0 0 0 0 0 0 0 0 0 0 0 0 0 0 0 0 0 0 0 0 0 0 0 0 0 0 0 0 0 0 0 0 0 0 0 0 0 0 0 0 0 0 0 0 0 0 0 0 0 0 0 0 0 0 0 0 0 0 0 0 0 0 0 0 0 0 0 0 0 0 0 0 0 0 0 0 0 0 0 0 0 0 0 0 0 0 0 0 0 0 0 0 0 0 0 0 0 0 0 0 0 0 0 0 0 0 0 0 0 0 0 0 0 0 0 0 0 0 0 0 0 0 0 0 0 0 0 0 0 0 0 0 0 0"/>
<parameter id="EasternEuropetoMiddleAfrica" value="0 0 0 0 0 0 0 0 0 0 0 0 0 0 0 0 0 0 0 0 0 0 0 0 0 0 0 0 0 0 0 0 0 0 0 0 0 0 0 0 0 0 0 0 0 0 0 0 1 0 0 0 0 0 0 0 0 0 0 0 0 0 0 0 0 0 0 0 0 0 0 0 0 0 0 0 0 0 0 0 0 0 0 0 0 0 0 0 0 0 0 0 0 0 0 0 0 0 0 0 0 0 0 0 0 0 0 0 0 0 0 0 0 0 0 0 0 0 0 0 0 0 0 0 0 0 0 0 0 0 0 0 0 0 0 0 0 0 0 0 0 0 0 0 0 0 0 0 0 0 0 0 0 0 0 0 0 0 0 0 0 0 0 0 0 0 0 0 0 0 0 0 0 0 0 0 0 0 0 0 0 0 0 0 0 0 0 0 0 0 0 0 0 0 0 0"/>
<parameter id="EasternEuropetoNorthAmerica" value="0 0 0 0 0 0 0 0 0 0 0 0 0 0 0 0 0 0 0 0 0 0 0 0 0 0 0 0 0 0 0 0 0 0 0 0 0 0 0 0 0 0 0 0 0 0 0 0 0 1 0 0 0 0 0 0 0 0 0 0 0 0 0 0 0 0 0 0 0 0 0 0 0 0 0 0 0 0 0 0 0 0 0 0 0 0 0 0 0 0 0 0 0 0 0 0 0 0 0 0 0 0 0 0 0 0 0 0 0 0 0 0 0 0 0 0 0 0 0 0 0 0 0 0 0 0 0 0 0 0 0 0 0 0 0 0 0 0 0 0 0 0 0 0 0 0 0 0 0 0 0 0 0 0 0 0 0 0 0 0 0 0 0 0 0 0 0 0 0 0 0 0 0 0 0 0 0 0 0 0 0 0 0 0 0 0 0 0 0 0 0 0 0 0 0 0"/>
<parameter id="EasternEuropetoNorthernAfrica" value="0 0 0 0 0 0 0 0 0 0 0 0 0 0 0 0 0 0 0 0 0 0 0 0 0 0 0 0 0 0 0 0 0 0 0 0 0 0 0 0 0 0 0 0 0 0 0 0 0 0 1 0 0 0 0 0 0 0 0 0 0 0 0 0 0 0 0 0 0 0 0 0 0 0 0 0 0 0 0 0 0 0 0 0 0 0 0 0 0 0 0 0 0 0 0 0 0 0 0 0 0 0 0 0 0 0 0 0 0 0 0 0 0 0 0 0 0 0 0 0 0 0 0 0 0 0 0 0 0 0 0 0 0 0 0 0 0 0 0 0 0 0 0 0 0 0 0 0 0 0 0 0 0 0 0 0 0 0 0 0 0 0 0 0 0 0 0 0 0 0 0 0 0 0 0 0 0 0 0 0 0 0 0 0 0 0 0 0 0 0 0 0 0 0 0 0"/>
<parameter id="EasternEuropetoNorthernEurope" value="0 0 0 0 0 0 0 0 0 0 0 0 0 0 0 0 0 0 0 0 0 0 0 0 0 0 0 0 0 0 0 0 0 0 0 0 0 0 0 0 0 0 0 0 0 0 0 0 0 0 0 1 0 0 0 0 0 0 0 0 0 0 0 0 0 0 0 0 0 0 0 0 0 0 0 0 0 0 0 0 0 0 0 0 0 0 0 0 0 0 0 0 0 0 0 0 0 0 0 0 0 0 0 0 0 0 0 0 0 0 0 0 0 0 0 0 0 0 0 0 0 0 0 0 0 0 0 0 0 0 0 0 0 0 0 0 0 0 0 0 0 0 0 0 0 0 0 0 0 0 0 0 0 0 0 0 0 0 0 0 0 0 0 0 0 0 0 0 0 0 0 0 0 0 0 0 0 0 0 0 0 0 0 0 0 0 0 0 0 0 0 0 0 0 0 0"/>
<parameter id="EasternEuropetoSouthernAfrica" value="0 0 0 0 0 0 0 0 0 0 0 0 0 0 0 0 0 0 0 0 0 0 0 0 0 0 0 0 0 0 0 0 0 0 0 0 0 0 0 0 0 0 0 0 0 0 0 0 0 0 0 0 1 0 0 0 0 0 0 0 0 0 0 0 0 0 0 0 0 0 0 0 0 0 0 0 0 0 0 0 0 0 0 0 0 0 0 0 0 0 0 0 0 0 0 0 0 0 0 0 0 0 0 0 0 0 0 0 0 0 0 0 0 0 0 0 0 0 0 0 0 0 0 0 0 0 0 0 0 0 0 0 0 0 0 0 0 0 0 0 0 0 0 0 0 0 0 0 0 0 0 0 0 0 0 0 0 0 0 0 0 0 0 0 0 0 0 0 0 0 0 0 0 0 0 0 0 0 0 0 0 0 0 0 0 0 0 0 0 0 0 0 0 0 0 0"/>
<parameter id="EasternEuropetoSouthernEurope" value="0 0 0 0 0 0 0 0 0 0 0 0 0 0 0 0 0 0 0 0 0 0 0 0 0 0 0 0 0 0 0 0 0 0 0 0 0 0 0 0 0 0 0 0 0 0 0 0 0 0 0 0 0 1 0 0 0 0 0 0 0 0 0 0 0 0 0 0 0 0 0 0 0 0 0 0 0 0 0 0 0 0 0 0 0 0 0 0 0 0 0 0 0 0 0 0 0 0 0 0 0 0 0 0 0 0 0 0 0 0 0 0 0 0 0 0 0 0 0 0 0 0 0 0 0 0 0 0 0 0 0 0 0 0 0 0 0 0 0 0 0 0 0 0 0 0 0 0 0 0 0 0 0 0 0 0 0 0 0 0 0 0 0 0 0 0 0 0 0 0 0 0 0 0 0 0 0 0 0 0 0 0 0 0 0 0 0 0 0 0 0 0 0 0 0 0"/>
<parameter id="EasternEuropetoWesternAfrica" value="0 0 0 0 0 0 0 0 0 0 0 0 0 0 0 0 0 0 0 0 0 0 0 0 0 0 0 0 0 0 0 0 0 0 0 0 0 0 0 0 0 0 0 0 0 0 0 0 0 0 0 0 0 0 1 0 0 0 0 0 0 0 0 0 0 0 0 0 0 0 0 0 0 0 0 0 0 0 0 0 0 0 0 0 0 0 0 0 0 0 0 0 0 0 0 0 0 0 0 0 0 0 0 0 0 0 0 0 0 0 0 0 0 0 0 0 0 0 0 0 0 0 0 0 0 0 0 0 0 0 0 0 0 0 0 0 0 0 0 0 0 0 0 0 0 0 0 0 0 0 0 0 0 0 0 0 0 0 0 0 0 0 0 0 0 0 0 0 0 0 0 0 0 0 0 0 0 0 0 0 0 0 0 0 0 0 0 0 0 0 0 0 0 0 0 0"/>
<parameter id="EasternEuropetoWesternEurope" value="0 0 0 0 0 0 0 0 0 0 0 0 0 0 0 0 0 0 0 0 0 0 0 0 0 0 0 0 0 0 0 0 0 0 0 0 0 0 0 0 0 0 0 0 0 0 0 0 0 0 0 0 0 0 0 1 0 0 0 0 0 0 0 0 0 0 0 0 0 0 0 0 0 0 0 0 0 0 0 0 0 0 0 0 0 0 0 0 0 0 0 0 0 0 0 0 0 0 0 0 0 0 0 0 0 0 0 0 0 0 0 0 0 0 0 0 0 0 0 0 0 0 0 0 0 0 0 0 0 0 0 0 0 0 0 0 0 0 0 0 0 0 0 0 0 0 0 0 0 0 0 0 0 0 0 0 0 0 0 0 0 0 0 0 0 0 0 0 0 0 0 0 0 0 0 0 0 0 0 0 0 0 0 0 0 0 0 0 0 0 0 0 0 0 0 0"/>
<parameter id="FrancetoAPAC" value="0 0 0 0 0 0 0 0 0 0 0 0 0 0 0 0 0 0 0 0 0 0 0 0 0 0 0 0 0 0 0 0 0 0 0 0 0 0 0 0 0 0 0 0 0 0 0 0 0 0 0 0 0 0 0 0 1 0 0 0 0 0 0 0 0 0 0 0 0 0 0 0 0 0 0 0 0 0 0 0 0 0 0 0 0 0 0 0 0 0 0 0 0 0 0 0 0 0 0 0 0 0 0 0 0 0 0 0 0 0 0 0 0 0 0 0 0 0 0 0 0 0 0 0 0 0 0 0 0 0 0 0 0 0 0 0 0 0 0 0 0 0 0 0 0 0 0 0 0 0 0 0 0 0 0 0 0 0 0 0 0 0 0 0 0 0 0 0 0 0 0 0 0 0 0 0 0 0 0 0 0 0 0 0 0 0 0 0 0 0 0 0 0 0 0 0"/>
<parameter id="FrancetoBenelux" value="0 0 0 0 0 0 0 0 0 0 0 0 0 0 0 0 0 0 0 0 0 0 0 0 0 0 0 0 0 0 0 0 0 0 0 0 0 0 0 0 0 0 0 0 0 0 0 0 0 0 0 0 0 0 0 0 0 1 0 0 0 0 0 0 0 0 0 0 0 0 0 0 0 0 0 0 0 0 0 0 0 0 0 0 0 0 0 0 0 0 0 0 0 0 0 0 0 0 0 0 0 0 0 0 0 0 0 0 0 0 0 0 0 0 0 0 0 0 0 0 0 0 0 0 0 0 0 0 0 0 0 0 0 0 0 0 0 0 0 0 0 0 0 0 0 0 0 0 0 0 0 0 0 0 0 0 0 0 0 0 0 0 0 0 0 0 0 0 0 0 0 0 0 0 0 0 0 0 0 0 0 0 0 0 0 0 0 0 0 0 0 0 0 0 0 0"/>
<parameter id="FrancetoEasternAfrica" value="0 0 0 0 0 0 0 0 0 0 0 0 0 0 0 0 0 0 0 0 0 0 0 0 0 0 0 0 0 0 0 0 0 0 0 0 0 0 0 0 0 0 0 0 0 0 0 0 0 0 0 0 0 0 0 0 0 0 1 0 0 0 0 0 0 0 0 0 0 0 0 0 0 0 0 0 0 0 0 0 0 0 0 0 0 0 0 0 0 0 0 0 0 0 0 0 0 0 0 0 0 0 0 0 0 0 0 0 0 0 0 0 0 0 0 0 0 0 0 0 0 0 0 0 0 0 0 0 0 0 0 0 0 0 0 0 0 0 0 0 0 0 0 0 0 0 0 0 0 0 0 0 0 0 0 0 0 0 0 0 0 0 0 0 0 0 0 0 0 0 0 0 0 0 0 0 0 0 0 0 0 0 0 0 0 0 0 0 0 0 0 0 0 0 0 0"/>
<parameter id="FrancetoEasternEurope" value="0 0 0 0 0 0 0 0 0 0 0 0 0 0 0 0 0 0 0 0 0 0 0 0 0 0 0 0 0 0 0 0 0 0 0 0 0 0 0 0 0 0 0 0 0 0 0 0 0 0 0 0 0 0 0 0 0 0 0 1 0 0 0 0 0 0 0 0 0 0 0 0 0 0 0 0 0 0 0 0 0 0 0 0 0 0 0 0 0 0 0 0 0 0 0 0 0 0 0 0 0 0 0 0 0 0 0 0 0 0 0 0 0 0 0 0 0 0 0 0 0 0 0 0 0 0 0 0 0 0 0 0 0 0 0 0 0 0 0 0 0 0 0 0 0 0 0 0 0 0 0 0 0 0 0 0 0 0 0 0 0 0 0 0 0 0 0 0 0 0 0 0 0 0 0 0 0 0 0 0 0 0 0 0 0 0 0 0 0 0 0 0 0 0 0 0"/>
<parameter id="FrancetoGermany" value="0 0 0 0 0 0 0 0 0 0 0 0 0 0 0 0 0 0 0 0 0 0 0 0 0 0 0 0 0 0 0 0 0 0 0 0 0 0 0 0 0 0 0 0 0 0 0 0 0 0 0 0 0 0 0 0 0 0 0 0 0 1 0 0 0 0 0 0 0 0 0 0 0 0 0 0 0 0 0 0 0 0 0 0 0 0 0 0 0 0 0 0 0 0 0 0 0 0 0 0 0 0 0 0 0 0 0 0 0 0 0 0 0 0 0 0 0 0 0 0 0 0 0 0 0 0 0 0 0 0 0 0 0 0 0 0 0 0 0 0 0 0 0 0 0 0 0 0 0 0 0 0 0 0 0 0 0 0 0 0 0 0 0 0 0 0 0 0 0 0 0 0 0 0 0 0 0 0 0 0 0 0 0 0 0 0 0 0 0 0 0 0 0 0 0 0"/>
<parameter id="FrancetoMiddleAfrica" value="0 0 0 0 0 0 0 0 0 0 0 0 0 0 0 0 0 0 0 0 0 0 0 0 0 0 0 0 0 0 0 0 0 0 0 0 0 0 0 0 0 0 0 0 0 0 0 0 0 0 0 0 0 0 0 0 0 0 0 0 0 0 1 0 0 0 0 0 0 0 0 0 0 0 0 0 0 0 0 0 0 0 0 0 0 0 0 0 0 0 0 0 0 0 0 0 0 0 0 0 0 0 0 0 0 0 0 0 0 0 0 0 0 0 0 0 0 0 0 0 0 0 0 0 0 0 0 0 0 0 0 0 0 0 0 0 0 0 0 0 0 0 0 0 0 0 0 0 0 0 0 0 0 0 0 0 0 0 0 0 0 0 0 0 0 0 0 0 0 0 0 0 0 0 0 0 0 0 0 0 0 0 0 0 0 0 0 0 0 0 0 0 0 0 0 0"/>
<parameter id="FrancetoNorthAmerica" value="0 0 0 0 0 0 0 0 0 0 0 0 0 0 0 0 0 0 0 0 0 0 0 0 0 0 0 0 0 0 0 0 0 0 0 0 0 0 0 0 0 0 0 0 0 0 0 0 0 0 0 0 0 0 0 0 0 0 0 0 0 0 0 1 0 0 0 0 0 0 0 0 0 0 0 0 0 0 0 0 0 0 0 0 0 0 0 0 0 0 0 0 0 0 0 0 0 0 0 0 0 0 0 0 0 0 0 0 0 0 0 0 0 0 0 0 0 0 0 0 0 0 0 0 0 0 0 0 0 0 0 0 0 0 0 0 0 0 0 0 0 0 0 0 0 0 0 0 0 0 0 0 0 0 0 0 0 0 0 0 0 0 0 0 0 0 0 0 0 0 0 0 0 0 0 0 0 0 0 0 0 0 0 0 0 0 0 0 0 0 0 0 0 0 0 0"/>
<parameter id="FrancetoNorthernAfrica" value="0 0 0 0 0 0 0 0 0 0 0 0 0 0 0 0 0 0 0 0 0 0 0 0 0 0 0 0 0 0 0 0 0 0 0 0 0 0 0 0 0 0 0 0 0 0 0 0 0 0 0 0 0 0 0 0 0 0 0 0 0 0 0 0 1 0 0 0 0 0 0 0 0 0 0 0 0 0 0 0 0 0 0 0 0 0 0 0 0 0 0 0 0 0 0 0 0 0 0 0 0 0 0 0 0 0 0 0 0 0 0 0 0 0 0 0 0 0 0 0 0 0 0 0 0 0 0 0 0 0 0 0 0 0 0 0 0 0 0 0 0 0 0 0 0 0 0 0 0 0 0 0 0 0 0 0 0 0 0 0 0 0 0 0 0 0 0 0 0 0 0 0 0 0 0 0 0 0 0 0 0 0 0 0 0 0 0 0 0 0 0 0 0 0 0 0"/>
<parameter id="FrancetoNorthernEurope" value="0 0 0 0 0 0 0 0 0 0 0 0 0 0 0 0 0 0 0 0 0 0 0 0 0 0 0 0 0 0 0 0 0 0 0 0 0 0 0 0 0 0 0 0 0 0 0 0 0 0 0 0 0 0 0 0 0 0 0 0 0 0 0 0 0 1 0 0 0 0 0 0 0 0 0 0 0 0 0 0 0 0 0 0 0 0 0 0 0 0 0 0 0 0 0 0 0 0 0 0 0 0 0 0 0 0 0 0 0 0 0 0 0 0 0 0 0 0 0 0 0 0 0 0 0 0 0 0 0 0 0 0 0 0 0 0 0 0 0 0 0 0 0 0 0 0 0 0 0 0 0 0 0 0 0 0 0 0 0 0 0 0 0 0 0 0 0 0 0 0 0 0 0 0 0 0 0 0 0 0 0 0 0 0 0 0 0 0 0 0 0 0 0 0 0 0"/>
<parameter id="FrancetoSouthernAfrica" value="0 0 0 0 0 0 0 0 0 0 0 0 0 0 0 0 0 0 0 0 0 0 0 0 0 0 0 0 0 0 0 0 0 0 0 0 0 0 0 0 0 0 0 0 0 0 0 0 0 0 0 0 0 0 0 0 0 0 0 0 0 0 0 0 0 0 1 0 0 0 0 0 0 0 0 0 0 0 0 0 0 0 0 0 0 0 0 0 0 0 0 0 0 0 0 0 0 0 0 0 0 0 0 0 0 0 0 0 0 0 0 0 0 0 0 0 0 0 0 0 0 0 0 0 0 0 0 0 0 0 0 0 0 0 0 0 0 0 0 0 0 0 0 0 0 0 0 0 0 0 0 0 0 0 0 0 0 0 0 0 0 0 0 0 0 0 0 0 0 0 0 0 0 0 0 0 0 0 0 0 0 0 0 0 0 0 0 0 0 0 0 0 0 0 0 0"/>
<parameter id="FrancetoSouthernEurope" value="0 0 0 0 0 0 0 0 0 0 0 0 0 0 0 0 0 0 0 0 0 0 0 0 0 0 0 0 0 0 0 0 0 0 0 0 0 0 0 0 0 0 0 0 0 0 0 0 0 0 0 0 0 0 0 0 0 0 0 0 0 0 0 0 0 0 0 1 0 0 0 0 0 0 0 0 0 0 0 0 0 0 0 0 0 0 0 0 0 0 0 0 0 0 0 0 0 0 0 0 0 0 0 0 0 0 0 0 0 0 0 0 0 0 0 0 0 0 0 0 0 0 0 0 0 0 0 0 0 0 0 0 0 0 0 0 0 0 0 0 0 0 0 0 0 0 0 0 0 0 0 0 0 0 0 0 0 0 0 0 0 0 0 0 0 0 0 0 0 0 0 0 0 0 0 0 0 0 0 0 0 0 0 0 0 0 0 0 0 0 0 0 0 0 0 0"/>
<parameter id="FrancetoWesternAfrica" value="0 0 0 0 0 0 0 0 0 0 0 0 0 0 0 0 0 0 0 0 0 0 0 0 0 0 0 0 0 0 0 0 0 0 0 0 0 0 0 0 0 0 0 0 0 0 0 0 0 0 0 0 0 0 0 0 0 0 0 0 0 0 0 0 0 0 0 0 1 0 0 0 0 0 0 0 0 0 0 0 0 0 0 0 0 0 0 0 0 0 0 0 0 0 0 0 0 0 0 0 0 0 0 0 0 0 0 0 0 0 0 0 0 0 0 0 0 0 0 0 0 0 0 0 0 0 0 0 0 0 0 0 0 0 0 0 0 0 0 0 0 0 0 0 0 0 0 0 0 0 0 0 0 0 0 0 0 0 0 0 0 0 0 0 0 0 0 0 0 0 0 0 0 0 0 0 0 0 0 0 0 0 0 0 0 0 0 0 0 0 0 0 0 0 0 0"/>
<parameter id="FrancetoWesternEurope" value="0 0 0 0 0 0 0 0 0 0 0 0 0 0 0 0 0 0 0 0 0 0 0 0 0 0 0 0 0 0 0 0 0 0 0 0 0 0 0 0 0 0 0 0 0 0 0 0 0 0 0 0 0 0 0 0 0 0 0 0 0 0 0 0 0 0 0 0 0 1 0 0 0 0 0 0 0 0 0 0 0 0 0 0 0 0 0 0 0 0 0 0 0 0 0 0 0 0 0 0 0 0 0 0 0 0 0 0 0 0 0 0 0 0 0 0 0 0 0 0 0 0 0 0 0 0 0 0 0 0 0 0 0 0 0 0 0 0 0 0 0 0 0 0 0 0 0 0 0 0 0 0 0 0 0 0 0 0 0 0 0 0 0 0 0 0 0 0 0 0 0 0 0 0 0 0 0 0 0 0 0 0 0 0 0 0 0 0 0 0 0 0 0 0 0 0"/>
<parameter id="GermanytoAPAC" value="0 0 0 0 0 0 0 0 0 0 0 0 0 0 0 0 0 0 0 0 0 0 0 0 0 0 0 0 0 0 0 0 0 0 0 0 0 0 0 0 0 0 0 0 0 0 0 0 0 0 0 0 0 0 0 0 0 0 0 0 0 0 0 0 0 0 0 0 0 0 1 0 0 0 0 0 0 0 0 0 0 0 0 0 0 0 0 0 0 0 0 0 0 0 0 0 0 0 0 0 0 0 0 0 0 0 0 0 0 0 0 0 0 0 0 0 0 0 0 0 0 0 0 0 0 0 0 0 0 0 0 0 0 0 0 0 0 0 0 0 0 0 0 0 0 0 0 0 0 0 0 0 0 0 0 0 0 0 0 0 0 0 0 0 0 0 0 0 0 0 0 0 0 0 0 0 0 0 0 0 0 0 0 0 0 0 0 0 0 0 0 0 0 0 0 0"/>
<parameter id="GermanytoBenelux" value="0 0 0 0 0 0 0 0 0 0 0 0 0 0 0 0 0 0 0 0 0 0 0 0 0 0 0 0 0 0 0 0 0 0 0 0 0 0 0 0 0 0 0 0 0 0 0 0 0 0 0 0 0 0 0 0 0 0 0 0 0 0 0 0 0 0 0 0 0 0 0 1 0 0 0 0 0 0 0 0 0 0 0 0 0 0 0 0 0 0 0 0 0 0 0 0 0 0 0 0 0 0 0 0 0 0 0 0 0 0 0 0 0 0 0 0 0 0 0 0 0 0 0 0 0 0 0 0 0 0 0 0 0 0 0 0 0 0 0 0 0 0 0 0 0 0 0 0 0 0 0 0 0 0 0 0 0 0 0 0 0 0 0 0 0 0 0 0 0 0 0 0 0 0 0 0 0 0 0 0 0 0 0 0 0 0 0 0 0 0 0 0 0 0 0 0"/>
<parameter id="GermanytoEasternAfrica" value="0 0 0 0 0 0 0 0 0 0 0 0 0 0 0 0 0 0 0 0 0 0 0 0 0 0 0 0 0 0 0 0 0 0 0 0 0 0 0 0 0 0 0 0 0 0 0 0 0 0 0 0 0 0 0 0 0 0 0 0 0 0 0 0 0 0 0 0 0 0 0 0 1 0 0 0 0 0 0 0 0 0 0 0 0 0 0 0 0 0 0 0 0 0 0 0 0 0 0 0 0 0 0 0 0 0 0 0 0 0 0 0 0 0 0 0 0 0 0 0 0 0 0 0 0 0 0 0 0 0 0 0 0 0 0 0 0 0 0 0 0 0 0 0 0 0 0 0 0 0 0 0 0 0 0 0 0 0 0 0 0 0 0 0 0 0 0 0 0 0 0 0 0 0 0 0 0 0 0 0 0 0 0 0 0 0 0 0 0 0 0 0 0 0 0 0"/>
<parameter id="GermanytoEasternEurope" value="0 0 0 0 0 0 0 0 0 0 0 0 0 0 0 0 0 0 0 0 0 0 0 0 0 0 0 0 0 0 0 0 0 0 0 0 0 0 0 0 0 0 0 0 0 0 0 0 0 0 0 0 0 0 0 0 0 0 0 0 0 0 0 0 0 0 0 0 0 0 0 0 0 1 0 0 0 0 0 0 0 0 0 0 0 0 0 0 0 0 0 0 0 0 0 0 0 0 0 0 0 0 0 0 0 0 0 0 0 0 0 0 0 0 0 0 0 0 0 0 0 0 0 0 0 0 0 0 0 0 0 0 0 0 0 0 0 0 0 0 0 0 0 0 0 0 0 0 0 0 0 0 0 0 0 0 0 0 0 0 0 0 0 0 0 0 0 0 0 0 0 0 0 0 0 0 0 0 0 0 0 0 0 0 0 0 0 0 0 0 0 0 0 0 0 0"/>
<parameter id="GermanytoFrance" value="0 0 0 0 0 0 0 0 0 0 0 0 0 0 0 0 0 0 0 0 0 0 0 0 0 0 0 0 0 0 0 0 0 0 0 0 0 0 0 0 0 0 0 0 0 0 0 0 0 0 0 0 0 0 0 0 0 0 0 0 0 0 0 0 0 0 0 0 0 0 0 0 0 0 1 0 0 0 0 0 0 0 0 0 0 0 0 0 0 0 0 0 0 0 0 0 0 0 0 0 0 0 0 0 0 0 0 0 0 0 0 0 0 0 0 0 0 0 0 0 0 0 0 0 0 0 0 0 0 0 0 0 0 0 0 0 0 0 0 0 0 0 0 0 0 0 0 0 0 0 0 0 0 0 0 0 0 0 0 0 0 0 0 0 0 0 0 0 0 0 0 0 0 0 0 0 0 0 0 0 0 0 0 0 0 0 0 0 0 0 0 0 0 0 0 0"/>
<parameter id="GermanytoMiddleAfrica" value="0 0 0 0 0 0 0 0 0 0 0 0 0 0 0 0 0 0 0 0 0 0 0 0 0 0 0 0 0 0 0 0 0 0 0 0 0 0 0 0 0 0 0 0 0 0 0 0 0 0 0 0 0 0 0 0 0 0 0 0 0 0 0 0 0 0 0 0 0 0 0 0 0 0 0 0 1 0 0 0 0 0 0 0 0 0 0 0 0 0 0 0 0 0 0 0 0 0 0 0 0 0 0 0 0 0 0 0 0 0 0 0 0 0 0 0 0 0 0 0 0 0 0 0 0 0 0 0 0 0 0 0 0 0 0 0 0 0 0 0 0 0 0 0 0 0 0 0 0 0 0 0 0 0 0 0 0 0 0 0 0 0 0 0 0 0 0 0 0 0 0 0 0 0 0 0 0 0 0 0 0 0 0 0 0 0 0 0 0 0 0 0 0 0 0 0"/>
<parameter id="GermanytoNorthAmerica" value="0 0 0 0 0 0 0 0 0 0 0 0 0 0 0 0 0 0 0 0 0 0 0 0 0 0 0 0 0 0 0 0 0 0 0 0 0 0 0 0 0 0 0 0 0 0 0 0 0 0 0 0 0 0 0 0 0 0 0 0 0 0 0 0 0 0 0 0 0 0 0 0 0 0 0 0 0 1 0 0 0 0 0 0 0 0 0 0 0 0 0 0 0 0 0 0 0 0 0 0 0 0 0 0 0 0 0 0 0 0 0 0 0 0 0 0 0 0 0 0 0 0 0 0 0 0 0 0 0 0 0 0 0 0 0 0 0 0 0 0 0 0 0 0 0 0 0 0 0 0 0 0 0 0 0 0 0 0 0 0 0 0 0 0 0 0 0 0 0 0 0 0 0 0 0 0 0 0 0 0 0 0 0 0 0 0 0 0 0 0 0 0 0 0 0 0"/>
<parameter id="GermanytoNorthernAfrica" value="0 0 0 0 0 0 0 0 0 0 0 0 0 0 0 0 0 0 0 0 0 0 0 0 0 0 0 0 0 0 0 0 0 0 0 0 0 0 0 0 0 0 0 0 0 0 0 0 0 0 0 0 0 0 0 0 0 0 0 0 0 0 0 0 0 0 0 0 0 0 0 0 0 0 0 0 0 0 1 0 0 0 0 0 0 0 0 0 0 0 0 0 0 0 0 0 0 0 0 0 0 0 0 0 0 0 0 0 0 0 0 0 0 0 0 0 0 0 0 0 0 0 0 0 0 0 0 0 0 0 0 0 0 0 0 0 0 0 0 0 0 0 0 0 0 0 0 0 0 0 0 0 0 0 0 0 0 0 0 0 0 0 0 0 0 0 0 0 0 0 0 0 0 0 0 0 0 0 0 0 0 0 0 0 0 0 0 0 0 0 0 0 0 0 0 0"/>
<parameter id="GermanytoNorthernEurope" value="0 0 0 0 0 0 0 0 0 0 0 0 0 0 0 0 0 0 0 0 0 0 0 0 0 0 0 0 0 0 0 0 0 0 0 0 0 0 0 0 0 0 0 0 0 0 0 0 0 0 0 0 0 0 0 0 0 0 0 0 0 0 0 0 0 0 0 0 0 0 0 0 0 0 0 0 0 0 0 1 0 0 0 0 0 0 0 0 0 0 0 0 0 0 0 0 0 0 0 0 0 0 0 0 0 0 0 0 0 0 0 0 0 0 0 0 0 0 0 0 0 0 0 0 0 0 0 0 0 0 0 0 0 0 0 0 0 0 0 0 0 0 0 0 0 0 0 0 0 0 0 0 0 0 0 0 0 0 0 0 0 0 0 0 0 0 0 0 0 0 0 0 0 0 0 0 0 0 0 0 0 0 0 0 0 0 0 0 0 0 0 0 0 0 0 0"/>
<parameter id="GermanytoSouthernAfrica" value="0 0 0 0 0 0 0 0 0 0 0 0 0 0 0 0 0 0 0 0 0 0 0 0 0 0 0 0 0 0 0 0 0 0 0 0 0 0 0 0 0 0 0 0 0 0 0 0 0 0 0 0 0 0 0 0 0 0 0 0 0 0 0 0 0 0 0 0 0 0 0 0 0 0 0 0 0 0 0 0 1 0 0 0 0 0 0 0 0 0 0 0 0 0 0 0 0 0 0 0 0 0 0 0 0 0 0 0 0 0 0 0 0 0 0 0 0 0 0 0 0 0 0 0 0 0 0 0 0 0 0 0 0 0 0 0 0 0 0 0 0 0 0 0 0 0 0 0 0 0 0 0 0 0 0 0 0 0 0 0 0 0 0 0 0 0 0 0 0 0 0 0 0 0 0 0 0 0 0 0 0 0 0 0 0 0 0 0 0 0 0 0 0 0 0 0"/>
<parameter id="GermanytoSouthernEurope" value="0 0 0 0 0 0 0 0 0 0 0 0 0 0 0 0 0 0 0 0 0 0 0 0 0 0 0 0 0 0 0 0 0 0 0 0 0 0 0 0 0 0 0 0 0 0 0 0 0 0 0 0 0 0 0 0 0 0 0 0 0 0 0 0 0 0 0 0 0 0 0 0 0 0 0 0 0 0 0 0 0 1 0 0 0 0 0 0 0 0 0 0 0 0 0 0 0 0 0 0 0 0 0 0 0 0 0 0 0 0 0 0 0 0 0 0 0 0 0 0 0 0 0 0 0 0 0 0 0 0 0 0 0 0 0 0 0 0 0 0 0 0 0 0 0 0 0 0 0 0 0 0 0 0 0 0 0 0 0 0 0 0 0 0 0 0 0 0 0 0 0 0 0 0 0 0 0 0 0 0 0 0 0 0 0 0 0 0 0 0 0 0 0 0 0 0"/>
<parameter id="GermanytoWesternAfrica" value="0 0 0 0 0 0 0 0 0 0 0 0 0 0 0 0 0 0 0 0 0 0 0 0 0 0 0 0 0 0 0 0 0 0 0 0 0 0 0 0 0 0 0 0 0 0 0 0 0 0 0 0 0 0 0 0 0 0 0 0 0 0 0 0 0 0 0 0 0 0 0 0 0 0 0 0 0 0 0 0 0 0 1 0 0 0 0 0 0 0 0 0 0 0 0 0 0 0 0 0 0 0 0 0 0 0 0 0 0 0 0 0 0 0 0 0 0 0 0 0 0 0 0 0 0 0 0 0 0 0 0 0 0 0 0 0 0 0 0 0 0 0 0 0 0 0 0 0 0 0 0 0 0 0 0 0 0 0 0 0 0 0 0 0 0 0 0 0 0 0 0 0 0 0 0 0 0 0 0 0 0 0 0 0 0 0 0 0 0 0 0 0 0 0 0 0"/>
<parameter id="GermanytoWesternEurope" value="0 0 0 0 0 0 0 0 0 0 0 0 0 0 0 0 0 0 0 0 0 0 0 0 0 0 0 0 0 0 0 0 0 0 0 0 0 0 0 0 0 0 0 0 0 0 0 0 0 0 0 0 0 0 0 0 0 0 0 0 0 0 0 0 0 0 0 0 0 0 0 0 0 0 0 0 0 0 0 0 0 0 0 1 0 0 0 0 0 0 0 0 0 0 0 0 0 0 0 0 0 0 0 0 0 0 0 0 0 0 0 0 0 0 0 0 0 0 0 0 0 0 0 0 0 0 0 0 0 0 0 0 0 0 0 0 0 0 0 0 0 0 0 0 0 0 0 0 0 0 0 0 0 0 0 0 0 0 0 0 0 0 0 0 0 0 0 0 0 0 0 0 0 0 0 0 0 0 0 0 0 0 0 0 0 0 0 0 0 0 0 0 0 0 0 0"/>
<parameter id="MiddleAfricatoAPAC" value="0 0 0 0 0 0 0 0 0 0 0 0 0 0 0 0 0 0 0 0 0 0 0 0 0 0 0 0 0 0 0 0 0 0 0 0 0 0 0 0 0 0 0 0 0 0 0 0 0 0 0 0 0 0 0 0 0 0 0 0 0 0 0 0 0 0 0 0 0 0 0 0 0 0 0 0 0 0 0 0 0 0 0 0 1 0 0 0 0 0 0 0 0 0 0 0 0 0 0 0 0 0 0 0 0 0 0 0 0 0 0 0 0 0 0 0 0 0 0 0 0 0 0 0 0 0 0 0 0 0 0 0 0 0 0 0 0 0 0 0 0 0 0 0 0 0 0 0 0 0 0 0 0 0 0 0 0 0 0 0 0 0 0 0 0 0 0 0 0 0 0 0 0 0 0 0 0 0 0 0 0 0 0 0 0 0 0 0 0 0 0 0 0 0 0 0"/>
<parameter id="MiddleAfricatoBenelux" value="0 0 0 0 0 0 0 0 0 0 0 0 0 0 0 0 0 0 0 0 0 0 0 0 0 0 0 0 0 0 0 0 0 0 0 0 0 0 0 0 0 0 0 0 0 0 0 0 0 0 0 0 0 0 0 0 0 0 0 0 0 0 0 0 0 0 0 0 0 0 0 0 0 0 0 0 0 0 0 0 0 0 0 0 0 1 0 0 0 0 0 0 0 0 0 0 0 0 0 0 0 0 0 0 0 0 0 0 0 0 0 0 0 0 0 0 0 0 0 0 0 0 0 0 0 0 0 0 0 0 0 0 0 0 0 0 0 0 0 0 0 0 0 0 0 0 0 0 0 0 0 0 0 0 0 0 0 0 0 0 0 0 0 0 0 0 0 0 0 0 0 0 0 0 0 0 0 0 0 0 0 0 0 0 0 0 0 0 0 0 0 0 0 0 0 0"/>
<parameter id="MiddleAfricatoEasternAfrica" value="0 0 0 0 0 0 0 0 0 0 0 0 0 0 0 0 0 0 0 0 0 0 0 0 0 0 0 0 0 0 0 0 0 0 0 0 0 0 0 0 0 0 0 0 0 0 0 0 0 0 0 0 0 0 0 0 0 0 0 0 0 0 0 0 0 0 0 0 0 0 0 0 0 0 0 0 0 0 0 0 0 0 0 0 0 0 1 0 0 0 0 0 0 0 0 0 0 0 0 0 0 0 0 0 0 0 0 0 0 0 0 0 0 0 0 0 0 0 0 0 0 0 0 0 0 0 0 0 0 0 0 0 0 0 0 0 0 0 0 0 0 0 0 0 0 0 0 0 0 0 0 0 0 0 0 0 0 0 0 0 0 0 0 0 0 0 0 0 0 0 0 0 0 0 0 0 0 0 0 0 0 0 0 0 0 0 0 0 0 0 0 0 0 0 0 0"/>
<parameter id="MiddleAfricatoEasternEurope" value="0 0 0 0 0 0 0 0 0 0 0 0 0 0 0 0 0 0 0 0 0 0 0 0 0 0 0 0 0 0 0 0 0 0 0 0 0 0 0 0 0 0 0 0 0 0 0 0 0 0 0 0 0 0 0 0 0 0 0 0 0 0 0 0 0 0 0 0 0 0 0 0 0 0 0 0 0 0 0 0 0 0 0 0 0 0 0 1 0 0 0 0 0 0 0 0 0 0 0 0 0 0 0 0 0 0 0 0 0 0 0 0 0 0 0 0 0 0 0 0 0 0 0 0 0 0 0 0 0 0 0 0 0 0 0 0 0 0 0 0 0 0 0 0 0 0 0 0 0 0 0 0 0 0 0 0 0 0 0 0 0 0 0 0 0 0 0 0 0 0 0 0 0 0 0 0 0 0 0 0 0 0 0 0 0 0 0 0 0 0 0 0 0 0 0 0"/>
<parameter id="MiddleAfricatoFrance" value="0 0 0 0 0 0 0 0 0 0 0 0 0 0 0 0 0 0 0 0 0 0 0 0 0 0 0 0 0 0 0 0 0 0 0 0 0 0 0 0 0 0 0 0 0 0 0 0 0 0 0 0 0 0 0 0 0 0 0 0 0 0 0 0 0 0 0 0 0 0 0 0 0 0 0 0 0 0 0 0 0 0 0 0 0 0 0 0 1 0 0 0 0 0 0 0 0 0 0 0 0 0 0 0 0 0 0 0 0 0 0 0 0 0 0 0 0 0 0 0 0 0 0 0 0 0 0 0 0 0 0 0 0 0 0 0 0 0 0 0 0 0 0 0 0 0 0 0 0 0 0 0 0 0 0 0 0 0 0 0 0 0 0 0 0 0 0 0 0 0 0 0 0 0 0 0 0 0 0 0 0 0 0 0 0 0 0 0 0 0 0 0 0 0 0 0"/>
<parameter id="MiddleAfricatoGermany" value="0 0 0 0 0 0 0 0 0 0 0 0 0 0 0 0 0 0 0 0 0 0 0 0 0 0 0 0 0 0 0 0 0 0 0 0 0 0 0 0 0 0 0 0 0 0 0 0 0 0 0 0 0 0 0 0 0 0 0 0 0 0 0 0 0 0 0 0 0 0 0 0 0 0 0 0 0 0 0 0 0 0 0 0 0 0 0 0 0 1 0 0 0 0 0 0 0 0 0 0 0 0 0 0 0 0 0 0 0 0 0 0 0 0 0 0 0 0 0 0 0 0 0 0 0 0 0 0 0 0 0 0 0 0 0 0 0 0 0 0 0 0 0 0 0 0 0 0 0 0 0 0 0 0 0 0 0 0 0 0 0 0 0 0 0 0 0 0 0 0 0 0 0 0 0 0 0 0 0 0 0 0 0 0 0 0 0 0 0 0 0 0 0 0 0 0"/>
<parameter id="MiddleAfricatoNorthAmerica" value="0 0 0 0 0 0 0 0 0 0 0 0 0 0 0 0 0 0 0 0 0 0 0 0 0 0 0 0 0 0 0 0 0 0 0 0 0 0 0 0 0 0 0 0 0 0 0 0 0 0 0 0 0 0 0 0 0 0 0 0 0 0 0 0 0 0 0 0 0 0 0 0 0 0 0 0 0 0 0 0 0 0 0 0 0 0 0 0 0 0 0 1 0 0 0 0 0 0 0 0 0 0 0 0 0 0 0 0 0 0 0 0 0 0 0 0 0 0 0 0 0 0 0 0 0 0 0 0 0 0 0 0 0 0 0 0 0 0 0 0 0 0 0 0 0 0 0 0 0 0 0 0 0 0 0 0 0 0 0 0 0 0 0 0 0 0 0 0 0 0 0 0 0 0 0 0 0 0 0 0 0 0 0 0 0 0 0 0 0 0 0 0 0 0 0 0"/>
<parameter id="MiddleAfricatoNorthernAfrica" value="0 0 0 0 0 0 0 0 0 0 0 0 0 0 0 0 0 0 0 0 0 0 0 0 0 0 0 0 0 0 0 0 0 0 0 0 0 0 0 0 0 0 0 0 0 0 0 0 0 0 0 0 0 0 0 0 0 0 0 0 0 0 0 0 0 0 0 0 0 0 0 0 0 0 0 0 0 0 0 0 0 0 0 0 0 0 0 0 0 0 0 0 1 0 0 0 0 0 0 0 0 0 0 0 0 0 0 0 0 0 0 0 0 0 0 0 0 0 0 0 0 0 0 0 0 0 0 0 0 0 0 0 0 0 0 0 0 0 0 0 0 0 0 0 0 0 0 0 0 0 0 0 0 0 0 0 0 0 0 0 0 0 0 0 0 0 0 0 0 0 0 0 0 0 0 0 0 0 0 0 0 0 0 0 0 0 0 0 0 0 0 0 0 0 0 0"/>
<parameter id="MiddleAfricatoNorthernEurope" value="0 0 0 0 0 0 0 0 0 0 0 0 0 0 0 0 0 0 0 0 0 0 0 0 0 0 0 0 0 0 0 0 0 0 0 0 0 0 0 0 0 0 0 0 0 0 0 0 0 0 0 0 0 0 0 0 0 0 0 0 0 0 0 0 0 0 0 0 0 0 0 0 0 0 0 0 0 0 0 0 0 0 0 0 0 0 0 0 0 0 0 0 0 1 0 0 0 0 0 0 0 0 0 0 0 0 0 0 0 0 0 0 0 0 0 0 0 0 0 0 0 0 0 0 0 0 0 0 0 0 0 0 0 0 0 0 0 0 0 0 0 0 0 0 0 0 0 0 0 0 0 0 0 0 0 0 0 0 0 0 0 0 0 0 0 0 0 0 0 0 0 0 0 0 0 0 0 0 0 0 0 0 0 0 0 0 0 0 0 0 0 0 0 0 0 0"/>
<parameter id="MiddleAfricatoSouthernAfrica" value="0 0 0 0 0 0 0 0 0 0 0 0 0 0 0 0 0 0 0 0 0 0 0 0 0 0 0 0 0 0 0 0 0 0 0 0 0 0 0 0 0 0 0 0 0 0 0 0 0 0 0 0 0 0 0 0 0 0 0 0 0 0 0 0 0 0 0 0 0 0 0 0 0 0 0 0 0 0 0 0 0 0 0 0 0 0 0 0 0 0 0 0 0 0 1 0 0 0 0 0 0 0 0 0 0 0 0 0 0 0 0 0 0 0 0 0 0 0 0 0 0 0 0 0 0 0 0 0 0 0 0 0 0 0 0 0 0 0 0 0 0 0 0 0 0 0 0 0 0 0 0 0 0 0 0 0 0 0 0 0 0 0 0 0 0 0 0 0 0 0 0 0 0 0 0 0 0 0 0 0 0 0 0 0 0 0 0 0 0 0 0 0 0 0 0 0"/>
<parameter id="MiddleAfricatoSouthernEurope" value="0 0 0 0 0 0 0 0 0 0 0 0 0 0 0 0 0 0 0 0 0 0 0 0 0 0 0 0 0 0 0 0 0 0 0 0 0 0 0 0 0 0 0 0 0 0 0 0 0 0 0 0 0 0 0 0 0 0 0 0 0 0 0 0 0 0 0 0 0 0 0 0 0 0 0 0 0 0 0 0 0 0 0 0 0 0 0 0 0 0 0 0 0 0 0 1 0 0 0 0 0 0 0 0 0 0 0 0 0 0 0 0 0 0 0 0 0 0 0 0 0 0 0 0 0 0 0 0 0 0 0 0 0 0 0 0 0 0 0 0 0 0 0 0 0 0 0 0 0 0 0 0 0 0 0 0 0 0 0 0 0 0 0 0 0 0 0 0 0 0 0 0 0 0 0 0 0 0 0 0 0 0 0 0 0 0 0 0 0 0 0 0 0 0 0 0"/>
<parameter id="MiddleAfricatoWesternAfrica" value="0 0 0 0 0 0 0 0 0 0 0 0 0 0 0 0 0 0 0 0 0 0 0 0 0 0 0 0 0 0 0 0 0 0 0 0 0 0 0 0 0 0 0 0 0 0 0 0 0 0 0 0 0 0 0 0 0 0 0 0 0 0 0 0 0 0 0 0 0 0 0 0 0 0 0 0 0 0 0 0 0 0 0 0 0 0 0 0 0 0 0 0 0 0 0 0 1 0 0 0 0 0 0 0 0 0 0 0 0 0 0 0 0 0 0 0 0 0 0 0 0 0 0 0 0 0 0 0 0 0 0 0 0 0 0 0 0 0 0 0 0 0 0 0 0 0 0 0 0 0 0 0 0 0 0 0 0 0 0 0 0 0 0 0 0 0 0 0 0 0 0 0 0 0 0 0 0 0 0 0 0 0 0 0 0 0 0 0 0 0 0 0 0 0 0 0"/>
<parameter id="MiddleAfricatoWesternEurope" value="0 0 0 0 0 0 0 0 0 0 0 0 0 0 0 0 0 0 0 0 0 0 0 0 0 0 0 0 0 0 0 0 0 0 0 0 0 0 0 0 0 0 0 0 0 0 0 0 0 0 0 0 0 0 0 0 0 0 0 0 0 0 0 0 0 0 0 0 0 0 0 0 0 0 0 0 0 0 0 0 0 0 0 0 0 0 0 0 0 0 0 0 0 0 0 0 0 1 0 0 0 0 0 0 0 0 0 0 0 0 0 0 0 0 0 0 0 0 0 0 0 0 0 0 0 0 0 0 0 0 0 0 0 0 0 0 0 0 0 0 0 0 0 0 0 0 0 0 0 0 0 0 0 0 0 0 0 0 0 0 0 0 0 0 0 0 0 0 0 0 0 0 0 0 0 0 0 0 0 0 0 0 0 0 0 0 0 0 0 0 0 0 0 0 0 0"/>
<parameter id="NorthAmericatoAPAC" value="0 0 0 0 0 0 0 0 0 0 0 0 0 0 0 0 0 0 0 0 0 0 0 0 0 0 0 0 0 0 0 0 0 0 0 0 0 0 0 0 0 0 0 0 0 0 0 0 0 0 0 0 0 0 0 0 0 0 0 0 0 0 0 0 0 0 0 0 0 0 0 0 0 0 0 0 0 0 0 0 0 0 0 0 0 0 0 0 0 0 0 0 0 0 0 0 0 0 1 0 0 0 0 0 0 0 0 0 0 0 0 0 0 0 0 0 0 0 0 0 0 0 0 0 0 0 0 0 0 0 0 0 0 0 0 0 0 0 0 0 0 0 0 0 0 0 0 0 0 0 0 0 0 0 0 0 0 0 0 0 0 0 0 0 0 0 0 0 0 0 0 0 0 0 0 0 0 0 0 0 0 0 0 0 0 0 0 0 0 0 0 0 0 0 0 0"/>
<parameter id="NorthAmericatoBenelux" value="0 0 0 0 0 0 0 0 0 0 0 0 0 0 0 0 0 0 0 0 0 0 0 0 0 0 0 0 0 0 0 0 0 0 0 0 0 0 0 0 0 0 0 0 0 0 0 0 0 0 0 0 0 0 0 0 0 0 0 0 0 0 0 0 0 0 0 0 0 0 0 0 0 0 0 0 0 0 0 0 0 0 0 0 0 0 0 0 0 0 0 0 0 0 0 0 0 0 0 1 0 0 0 0 0 0 0 0 0 0 0 0 0 0 0 0 0 0 0 0 0 0 0 0 0 0 0 0 0 0 0 0 0 0 0 0 0 0 0 0 0 0 0 0 0 0 0 0 0 0 0 0 0 0 0 0 0 0 0 0 0 0 0 0 0 0 0 0 0 0 0 0 0 0 0 0 0 0 0 0 0 0 0 0 0 0 0 0 0 0 0 0 0 0 0 0"/>
<parameter id="NorthAmericatoEasternAfrica" value="0 0 0 0 0 0 0 0 0 0 0 0 0 0 0 0 0 0 0 0 0 0 0 0 0 0 0 0 0 0 0 0 0 0 0 0 0 0 0 0 0 0 0 0 0 0 0 0 0 0 0 0 0 0 0 0 0 0 0 0 0 0 0 0 0 0 0 0 0 0 0 0 0 0 0 0 0 0 0 0 0 0 0 0 0 0 0 0 0 0 0 0 0 0 0 0 0 0 0 0 1 0 0 0 0 0 0 0 0 0 0 0 0 0 0 0 0 0 0 0 0 0 0 0 0 0 0 0 0 0 0 0 0 0 0 0 0 0 0 0 0 0 0 0 0 0 0 0 0 0 0 0 0 0 0 0 0 0 0 0 0 0 0 0 0 0 0 0 0 0 0 0 0 0 0 0 0 0 0 0 0 0 0 0 0 0 0 0 0 0 0 0 0 0 0 0"/>
<parameter id="NorthAmericatoEasternEurope" value="0 0 0 0 0 0 0 0 0 0 0 0 0 0 0 0 0 0 0 0 0 0 0 0 0 0 0 0 0 0 0 0 0 0 0 0 0 0 0 0 0 0 0 0 0 0 0 0 0 0 0 0 0 0 0 0 0 0 0 0 0 0 0 0 0 0 0 0 0 0 0 0 0 0 0 0 0 0 0 0 0 0 0 0 0 0 0 0 0 0 0 0 0 0 0 0 0 0 0 0 0 1 0 0 0 0 0 0 0 0 0 0 0 0 0 0 0 0 0 0 0 0 0 0 0 0 0 0 0 0 0 0 0 0 0 0 0 0 0 0 0 0 0 0 0 0 0 0 0 0 0 0 0 0 0 0 0 0 0 0 0 0 0 0 0 0 0 0 0 0 0 0 0 0 0 0 0 0 0 0 0 0 0 0 0 0 0 0 0 0 0 0 0 0 0 0"/>
<parameter id="NorthAmericatoFrance" value="0 0 0 0 0 0 0 0 0 0 0 0 0 0 0 0 0 0 0 0 0 0 0 0 0 0 0 0 0 0 0 0 0 0 0 0 0 0 0 0 0 0 0 0 0 0 0 0 0 0 0 0 0 0 0 0 0 0 0 0 0 0 0 0 0 0 0 0 0 0 0 0 0 0 0 0 0 0 0 0 0 0 0 0 0 0 0 0 0 0 0 0 0 0 0 0 0 0 0 0 0 0 1 0 0 0 0 0 0 0 0 0 0 0 0 0 0 0 0 0 0 0 0 0 0 0 0 0 0 0 0 0 0 0 0 0 0 0 0 0 0 0 0 0 0 0 0 0 0 0 0 0 0 0 0 0 0 0 0 0 0 0 0 0 0 0 0 0 0 0 0 0 0 0 0 0 0 0 0 0 0 0 0 0 0 0 0 0 0 0 0 0 0 0 0 0"/>
<parameter id="NorthAmericatoGermany" value="0 0 0 0 0 0 0 0 0 0 0 0 0 0 0 0 0 0 0 0 0 0 0 0 0 0 0 0 0 0 0 0 0 0 0 0 0 0 0 0 0 0 0 0 0 0 0 0 0 0 0 0 0 0 0 0 0 0 0 0 0 0 0 0 0 0 0 0 0 0 0 0 0 0 0 0 0 0 0 0 0 0 0 0 0 0 0 0 0 0 0 0 0 0 0 0 0 0 0 0 0 0 0 1 0 0 0 0 0 0 0 0 0 0 0 0 0 0 0 0 0 0 0 0 0 0 0 0 0 0 0 0 0 0 0 0 0 0 0 0 0 0 0 0 0 0 0 0 0 0 0 0 0 0 0 0 0 0 0 0 0 0 0 0 0 0 0 0 0 0 0 0 0 0 0 0 0 0 0 0 0 0 0 0 0 0 0 0 0 0 0 0 0 0 0 0"/>
<parameter id="NorthAmericatoMiddleAfrica" value="0 0 0 0 0 0 0 0 0 0 0 0 0 0 0 0 0 0 0 0 0 0 0 0 0 0 0 0 0 0 0 0 0 0 0 0 0 0 0 0 0 0 0 0 0 0 0 0 0 0 0 0 0 0 0 0 0 0 0 0 0 0 0 0 0 0 0 0 0 0 0 0 0 0 0 0 0 0 0 0 0 0 0 0 0 0 0 0 0 0 0 0 0 0 0 0 0 0 0 0 0 0 0 0 1 0 0 0 0 0 0 0 0 0 0 0 0 0 0 0 0 0 0 0 0 0 0 0 0 0 0 0 0 0 0 0 0 0 0 0 0 0 0 0 0 0 0 0 0 0 0 0 0 0 0 0 0 0 0 0 0 0 0 0 0 0 0 0 0 0 0 0 0 0 0 0 0 0 0 0 0 0 0 0 0 0 0 0 0 0 0 0 0 0 0 0"/>
<parameter id="NorthAmericatoNorthernAfrica" value="0 0 0 0 0 0 0 0 0 0 0 0 0 0 0 0 0 0 0 0 0 0 0 0 0 0 0 0 0 0 0 0 0 0 0 0 0 0 0 0 0 0 0 0 0 0 0 0 0 0 0 0 0 0 0 0 0 0 0 0 0 0 0 0 0 0 0 0 0 0 0 0 0 0 0 0 0 0 0 0 0 0 0 0 0 0 0 0 0 0 0 0 0 0 0 0 0 0 0 0 0 0 0 0 0 0 1 0 0 0 0 0 0 0 0 0 0 0 0 0 0 0 0 0 0 0 0 0 0 0 0 0 0 0 0 0 0 0 0 0 0 0 0 0 0 0 0 0 0 0 0 0 0 0 0 0 0 0 0 0 0 0 0 0 0 0 0 0 0 0 0 0 0 0 0 0 0 0 0 0 0 0 0 0 0 0 0 0 0 0 0 0 0 0 0 0"/>
<parameter id="NorthAmericatoNorthernEurope" value="0 0 0 0 0 0 0 0 0 0 0 0 0 0 0 0 0 0 0 0 0 0 0 0 0 0 0 0 0 0 0 0 0 0 0 0 0 0 0 0 0 0 0 0 0 0 0 0 0 0 0 0 0 0 0 0 0 0 0 0 0 0 0 0 0 0 0 0 0 0 0 0 0 0 0 0 0 0 0 0 0 0 0 0 0 0 0 0 0 0 0 0 0 0 0 0 0 0 0 0 0 0 0 0 0 0 0 1 0 0 0 0 0 0 0 0 0 0 0 0 0 0 0 0 0 0 0 0 0 0 0 0 0 0 0 0 0 0 0 0 0 0 0 0 0 0 0 0 0 0 0 0 0 0 0 0 0 0 0 0 0 0 0 0 0 0 0 0 0 0 0 0 0 0 0 0 0 0 0 0 0 0 0 0 0 0 0 0 0 0 0 0 0 0 0 0"/>
<parameter id="NorthAmericatoSouthernAfrica" value="0 0 0 0 0 0 0 0 0 0 0 0 0 0 0 0 0 0 0 0 0 0 0 0 0 0 0 0 0 0 0 0 0 0 0 0 0 0 0 0 0 0 0 0 0 0 0 0 0 0 0 0 0 0 0 0 0 0 0 0 0 0 0 0 0 0 0 0 0 0 0 0 0 0 0 0 0 0 0 0 0 0 0 0 0 0 0 0 0 0 0 0 0 0 0 0 0 0 0 0 0 0 0 0 0 0 0 0 1 0 0 0 0 0 0 0 0 0 0 0 0 0 0 0 0 0 0 0 0 0 0 0 0 0 0 0 0 0 0 0 0 0 0 0 0 0 0 0 0 0 0 0 0 0 0 0 0 0 0 0 0 0 0 0 0 0 0 0 0 0 0 0 0 0 0 0 0 0 0 0 0 0 0 0 0 0 0 0 0 0 0 0 0 0 0 0"/>
<parameter id="NorthAmericatoSouthernEurope" value="0 0 0 0 0 0 0 0 0 0 0 0 0 0 0 0 0 0 0 0 0 0 0 0 0 0 0 0 0 0 0 0 0 0 0 0 0 0 0 0 0 0 0 0 0 0 0 0 0 0 0 0 0 0 0 0 0 0 0 0 0 0 0 0 0 0 0 0 0 0 0 0 0 0 0 0 0 0 0 0 0 0 0 0 0 0 0 0 0 0 0 0 0 0 0 0 0 0 0 0 0 0 0 0 0 0 0 0 0 1 0 0 0 0 0 0 0 0 0 0 0 0 0 0 0 0 0 0 0 0 0 0 0 0 0 0 0 0 0 0 0 0 0 0 0 0 0 0 0 0 0 0 0 0 0 0 0 0 0 0 0 0 0 0 0 0 0 0 0 0 0 0 0 0 0 0 0 0 0 0 0 0 0 0 0 0 0 0 0 0 0 0 0 0 0 0"/>
<parameter id="NorthAmericatoWesternAfrica" value="0 0 0 0 0 0 0 0 0 0 0 0 0 0 0 0 0 0 0 0 0 0 0 0 0 0 0 0 0 0 0 0 0 0 0 0 0 0 0 0 0 0 0 0 0 0 0 0 0 0 0 0 0 0 0 0 0 0 0 0 0 0 0 0 0 0 0 0 0 0 0 0 0 0 0 0 0 0 0 0 0 0 0 0 0 0 0 0 0 0 0 0 0 0 0 0 0 0 0 0 0 0 0 0 0 0 0 0 0 0 1 0 0 0 0 0 0 0 0 0 0 0 0 0 0 0 0 0 0 0 0 0 0 0 0 0 0 0 0 0 0 0 0 0 0 0 0 0 0 0 0 0 0 0 0 0 0 0 0 0 0 0 0 0 0 0 0 0 0 0 0 0 0 0 0 0 0 0 0 0 0 0 0 0 0 0 0 0 0 0 0 0 0 0 0 0"/>
<parameter id="NorthAmericatoWesternEurope" value="0 0 0 0 0 0 0 0 0 0 0 0 0 0 0 0 0 0 0 0 0 0 0 0 0 0 0 0 0 0 0 0 0 0 0 0 0 0 0 0 0 0 0 0 0 0 0 0 0 0 0 0 0 0 0 0 0 0 0 0 0 0 0 0 0 0 0 0 0 0 0 0 0 0 0 0 0 0 0 0 0 0 0 0 0 0 0 0 0 0 0 0 0 0 0 0 0 0 0 0 0 0 0 0 0 0 0 0 0 0 0 1 0 0 0 0 0 0 0 0 0 0 0 0 0 0 0 0 0 0 0 0 0 0 0 0 0 0 0 0 0 0 0 0 0 0 0 0 0 0 0 0 0 0 0 0 0 0 0 0 0 0 0 0 0 0 0 0 0 0 0 0 0 0 0 0 0 0 0 0 0 0 0 0 0 0 0 0 0 0 0 0 0 0 0 0"/>
<parameter id="NorthernAfricatoAPAC" value="0 0 0 0 0 0 0 0 0 0 0 0 0 0 0 0 0 0 0 0 0 0 0 0 0 0 0 0 0 0 0 0 0 0 0 0 0 0 0 0 0 0 0 0 0 0 0 0 0 0 0 0 0 0 0 0 0 0 0 0 0 0 0 0 0 0 0 0 0 0 0 0 0 0 0 0 0 0 0 0 0 0 0 0 0 0 0 0 0 0 0 0 0 0 0 0 0 0 0 0 0 0 0 0 0 0 0 0 0 0 0 0 1 0 0 0 0 0 0 0 0 0 0 0 0 0 0 0 0 0 0 0 0 0 0 0 0 0 0 0 0 0 0 0 0 0 0 0 0 0 0 0 0 0 0 0 0 0 0 0 0 0 0 0 0 0 0 0 0 0 0 0 0 0 0 0 0 0 0 0 0 0 0 0 0 0 0 0 0 0 0 0 0 0 0 0"/>
<parameter id="NorthernAfricatoBenelux" value="0 0 0 0 0 0 0 0 0 0 0 0 0 0 0 0 0 0 0 0 0 0 0 0 0 0 0 0 0 0 0 0 0 0 0 0 0 0 0 0 0 0 0 0 0 0 0 0 0 0 0 0 0 0 0 0 0 0 0 0 0 0 0 0 0 0 0 0 0 0 0 0 0 0 0 0 0 0 0 0 0 0 0 0 0 0 0 0 0 0 0 0 0 0 0 0 0 0 0 0 0 0 0 0 0 0 0 0 0 0 0 0 0 1 0 0 0 0 0 0 0 0 0 0 0 0 0 0 0 0 0 0 0 0 0 0 0 0 0 0 0 0 0 0 0 0 0 0 0 0 0 0 0 0 0 0 0 0 0 0 0 0 0 0 0 0 0 0 0 0 0 0 0 0 0 0 0 0 0 0 0 0 0 0 0 0 0 0 0 0 0 0 0 0 0 0"/>
<parameter id="NorthernAfricatoEasternAfrica" value="0 0 0 0 0 0 0 0 0 0 0 0 0 0 0 0 0 0 0 0 0 0 0 0 0 0 0 0 0 0 0 0 0 0 0 0 0 0 0 0 0 0 0 0 0 0 0 0 0 0 0 0 0 0 0 0 0 0 0 0 0 0 0 0 0 0 0 0 0 0 0 0 0 0 0 0 0 0 0 0 0 0 0 0 0 0 0 0 0 0 0 0 0 0 0 0 0 0 0 0 0 0 0 0 0 0 0 0 0 0 0 0 0 0 1 0 0 0 0 0 0 0 0 0 0 0 0 0 0 0 0 0 0 0 0 0 0 0 0 0 0 0 0 0 0 0 0 0 0 0 0 0 0 0 0 0 0 0 0 0 0 0 0 0 0 0 0 0 0 0 0 0 0 0 0 0 0 0 0 0 0 0 0 0 0 0 0 0 0 0 0 0 0 0 0 0"/>
<parameter id="NorthernAfricatoEasternEurope" value="0 0 0 0 0 0 0 0 0 0 0 0 0 0 0 0 0 0 0 0 0 0 0 0 0 0 0 0 0 0 0 0 0 0 0 0 0 0 0 0 0 0 0 0 0 0 0 0 0 0 0 0 0 0 0 0 0 0 0 0 0 0 0 0 0 0 0 0 0 0 0 0 0 0 0 0 0 0 0 0 0 0 0 0 0 0 0 0 0 0 0 0 0 0 0 0 0 0 0 0 0 0 0 0 0 0 0 0 0 0 0 0 0 0 0 1 0 0 0 0 0 0 0 0 0 0 0 0 0 0 0 0 0 0 0 0 0 0 0 0 0 0 0 0 0 0 0 0 0 0 0 0 0 0 0 0 0 0 0 0 0 0 0 0 0 0 0 0 0 0 0 0 0 0 0 0 0 0 0 0 0 0 0 0 0 0 0 0 0 0 0 0 0 0 0 0"/>
<parameter id="NorthernAfricatoFrance" value="0 0 0 0 0 0 0 0 0 0 0 0 0 0 0 0 0 0 0 0 0 0 0 0 0 0 0 0 0 0 0 0 0 0 0 0 0 0 0 0 0 0 0 0 0 0 0 0 0 0 0 0 0 0 0 0 0 0 0 0 0 0 0 0 0 0 0 0 0 0 0 0 0 0 0 0 0 0 0 0 0 0 0 0 0 0 0 0 0 0 0 0 0 0 0 0 0 0 0 0 0 0 0 0 0 0 0 0 0 0 0 0 0 0 0 0 1 0 0 0 0 0 0 0 0 0 0 0 0 0 0 0 0 0 0 0 0 0 0 0 0 0 0 0 0 0 0 0 0 0 0 0 0 0 0 0 0 0 0 0 0 0 0 0 0 0 0 0 0 0 0 0 0 0 0 0 0 0 0 0 0 0 0 0 0 0 0 0 0 0 0 0 0 0 0 0"/>
<parameter id="NorthernAfricatoGermany" value="0 0 0 0 0 0 0 0 0 0 0 0 0 0 0 0 0 0 0 0 0 0 0 0 0 0 0 0 0 0 0 0 0 0 0 0 0 0 0 0 0 0 0 0 0 0 0 0 0 0 0 0 0 0 0 0 0 0 0 0 0 0 0 0 0 0 0 0 0 0 0 0 0 0 0 0 0 0 0 0 0 0 0 0 0 0 0 0 0 0 0 0 0 0 0 0 0 0 0 0 0 0 0 0 0 0 0 0 0 0 0 0 0 0 0 0 0 1 0 0 0 0 0 0 0 0 0 0 0 0 0 0 0 0 0 0 0 0 0 0 0 0 0 0 0 0 0 0 0 0 0 0 0 0 0 0 0 0 0 0 0 0 0 0 0 0 0 0 0 0 0 0 0 0 0 0 0 0 0 0 0 0 0 0 0 0 0 0 0 0 0 0 0 0 0 0"/>
<parameter id="NorthernAfricatoMiddleAfrica" value="0 0 0 0 0 0 0 0 0 0 0 0 0 0 0 0 0 0 0 0 0 0 0 0 0 0 0 0 0 0 0 0 0 0 0 0 0 0 0 0 0 0 0 0 0 0 0 0 0 0 0 0 0 0 0 0 0 0 0 0 0 0 0 0 0 0 0 0 0 0 0 0 0 0 0 0 0 0 0 0 0 0 0 0 0 0 0 0 0 0 0 0 0 0 0 0 0 0 0 0 0 0 0 0 0 0 0 0 0 0 0 0 0 0 0 0 0 0 1 0 0 0 0 0 0 0 0 0 0 0 0 0 0 0 0 0 0 0 0 0 0 0 0 0 0 0 0 0 0 0 0 0 0 0 0 0 0 0 0 0 0 0 0 0 0 0 0 0 0 0 0 0 0 0 0 0 0 0 0 0 0 0 0 0 0 0 0 0 0 0 0 0 0 0 0 0"/>
<parameter id="NorthernAfricatoNorthAmerica" value="0 0 0 0 0 0 0 0 0 0 0 0 0 0 0 0 0 0 0 0 0 0 0 0 0 0 0 0 0 0 0 0 0 0 0 0 0 0 0 0 0 0 0 0 0 0 0 0 0 0 0 0 0 0 0 0 0 0 0 0 0 0 0 0 0 0 0 0 0 0 0 0 0 0 0 0 0 0 0 0 0 0 0 0 0 0 0 0 0 0 0 0 0 0 0 0 0 0 0 0 0 0 0 0 0 0 0 0 0 0 0 0 0 0 0 0 0 0 0 1 0 0 0 0 0 0 0 0 0 0 0 0 0 0 0 0 0 0 0 0 0 0 0 0 0 0 0 0 0 0 0 0 0 0 0 0 0 0 0 0 0 0 0 0 0 0 0 0 0 0 0 0 0 0 0 0 0 0 0 0 0 0 0 0 0 0 0 0 0 0 0 0 0 0 0 0"/>
<parameter id="NorthernAfricatoNorthernEurope" value="0 0 0 0 0 0 0 0 0 0 0 0 0 0 0 0 0 0 0 0 0 0 0 0 0 0 0 0 0 0 0 0 0 0 0 0 0 0 0 0 0 0 0 0 0 0 0 0 0 0 0 0 0 0 0 0 0 0 0 0 0 0 0 0 0 0 0 0 0 0 0 0 0 0 0 0 0 0 0 0 0 0 0 0 0 0 0 0 0 0 0 0 0 0 0 0 0 0 0 0 0 0 0 0 0 0 0 0 0 0 0 0 0 0 0 0 0 0 0 0 0 1 0 0 0 0 0 0 0 0 0 0 0 0 0 0 0 0 0 0 0 0 0 0 0 0 0 0 0 0 0 0 0 0 0 0 0 0 0 0 0 0 0 0 0 0 0 0 0 0 0 0 0 0 0 0 0 0 0 0 0 0 0 0 0 0 0 0 0 0 0 0 0 0 0 0"/>
<parameter id="NorthernAfricatoSouthernAfrica" value="0 0 0 0 0 0 0 0 0 0 0 0 0 0 0 0 0 0 0 0 0 0 0 0 0 0 0 0 0 0 0 0 0 0 0 0 0 0 0 0 0 0 0 0 0 0 0 0 0 0 0 0 0 0 0 0 0 0 0 0 0 0 0 0 0 0 0 0 0 0 0 0 0 0 0 0 0 0 0 0 0 0 0 0 0 0 0 0 0 0 0 0 0 0 0 0 0 0 0 0 0 0 0 0 0 0 0 0 0 0 0 0 0 0 0 0 0 0 0 0 0 0 1 0 0 0 0 0 0 0 0 0 0 0 0 0 0 0 0 0 0 0 0 0 0 0 0 0 0 0 0 0 0 0 0 0 0 0 0 0 0 0 0 0 0 0 0 0 0 0 0 0 0 0 0 0 0 0 0 0 0 0 0 0 0 0 0 0 0 0 0 0 0 0 0 0"/>
<parameter id="NorthernAfricatoSouthernEurope" value="0 0 0 0 0 0 0 0 0 0 0 0 0 0 0 0 0 0 0 0 0 0 0 0 0 0 0 0 0 0 0 0 0 0 0 0 0 0 0 0 0 0 0 0 0 0 0 0 0 0 0 0 0 0 0 0 0 0 0 0 0 0 0 0 0 0 0 0 0 0 0 0 0 0 0 0 0 0 0 0 0 0 0 0 0 0 0 0 0 0 0 0 0 0 0 0 0 0 0 0 0 0 0 0 0 0 0 0 0 0 0 0 0 0 0 0 0 0 0 0 0 0 0 1 0 0 0 0 0 0 0 0 0 0 0 0 0 0 0 0 0 0 0 0 0 0 0 0 0 0 0 0 0 0 0 0 0 0 0 0 0 0 0 0 0 0 0 0 0 0 0 0 0 0 0 0 0 0 0 0 0 0 0 0 0 0 0 0 0 0 0 0 0 0 0 0"/>
<parameter id="NorthernAfricatoWesternAfrica" value="0 0 0 0 0 0 0 0 0 0 0 0 0 0 0 0 0 0 0 0 0 0 0 0 0 0 0 0 0 0 0 0 0 0 0 0 0 0 0 0 0 0 0 0 0 0 0 0 0 0 0 0 0 0 0 0 0 0 0 0 0 0 0 0 0 0 0 0 0 0 0 0 0 0 0 0 0 0 0 0 0 0 0 0 0 0 0 0 0 0 0 0 0 0 0 0 0 0 0 0 0 0 0 0 0 0 0 0 0 0 0 0 0 0 0 0 0 0 0 0 0 0 0 0 1 0 0 0 0 0 0 0 0 0 0 0 0 0 0 0 0 0 0 0 0 0 0 0 0 0 0 0 0 0 0 0 0 0 0 0 0 0 0 0 0 0 0 0 0 0 0 0 0 0 0 0 0 0 0 0 0 0 0 0 0 0 0 0 0 0 0 0 0 0 0 0"/>
<parameter id="NorthernAfricatoWesternEurope" value="0 0 0 0 0 0 0 0 0 0 0 0 0 0 0 0 0 0 0 0 0 0 0 0 0 0 0 0 0 0 0 0 0 0 0 0 0 0 0 0 0 0 0 0 0 0 0 0 0 0 0 0 0 0 0 0 0 0 0 0 0 0 0 0 0 0 0 0 0 0 0 0 0 0 0 0 0 0 0 0 0 0 0 0 0 0 0 0 0 0 0 0 0 0 0 0 0 0 0 0 0 0 0 0 0 0 0 0 0 0 0 0 0 0 0 0 0 0 0 0 0 0 0 0 0 1 0 0 0 0 0 0 0 0 0 0 0 0 0 0 0 0 0 0 0 0 0 0 0 0 0 0 0 0 0 0 0 0 0 0 0 0 0 0 0 0 0 0 0 0 0 0 0 0 0 0 0 0 0 0 0 0 0 0 0 0 0 0 0 0 0 0 0 0 0 0"/>
<parameter id="NorthernEuropetoAPAC" value="0 0 0 0 0 0 0 0 0 0 0 0 0 0 0 0 0 0 0 0 0 0 0 0 0 0 0 0 0 0 0 0 0 0 0 0 0 0 0 0 0 0 0 0 0 0 0 0 0 0 0 0 0 0 0 0 0 0 0 0 0 0 0 0 0 0 0 0 0 0 0 0 0 0 0 0 0 0 0 0 0 0 0 0 0 0 0 0 0 0 0 0 0 0 0 0 0 0 0 0 0 0 0 0 0 0 0 0 0 0 0 0 0 0 0 0 0 0 0 0 0 0 0 0 0 0 1 0 0 0 0 0 0 0 0 0 0 0 0 0 0 0 0 0 0 0 0 0 0 0 0 0 0 0 0 0 0 0 0 0 0 0 0 0 0 0 0 0 0 0 0 0 0 0 0 0 0 0 0 0 0 0 0 0 0 0 0 0 0 0 0 0 0 0 0 0"/>
<parameter id="NorthernEuropetoBenelux" value="0 0 0 0 0 0 0 0 0 0 0 0 0 0 0 0 0 0 0 0 0 0 0 0 0 0 0 0 0 0 0 0 0 0 0 0 0 0 0 0 0 0 0 0 0 0 0 0 0 0 0 0 0 0 0 0 0 0 0 0 0 0 0 0 0 0 0 0 0 0 0 0 0 0 0 0 0 0 0 0 0 0 0 0 0 0 0 0 0 0 0 0 0 0 0 0 0 0 0 0 0 0 0 0 0 0 0 0 0 0 0 0 0 0 0 0 0 0 0 0 0 0 0 0 0 0 0 1 0 0 0 0 0 0 0 0 0 0 0 0 0 0 0 0 0 0 0 0 0 0 0 0 0 0 0 0 0 0 0 0 0 0 0 0 0 0 0 0 0 0 0 0 0 0 0 0 0 0 0 0 0 0 0 0 0 0 0 0 0 0 0 0 0 0 0 0"/>
<parameter id="NorthernEuropetoEasternAfrica" value="0 0 0 0 0 0 0 0 0 0 0 0 0 0 0 0 0 0 0 0 0 0 0 0 0 0 0 0 0 0 0 0 0 0 0 0 0 0 0 0 0 0 0 0 0 0 0 0 0 0 0 0 0 0 0 0 0 0 0 0 0 0 0 0 0 0 0 0 0 0 0 0 0 0 0 0 0 0 0 0 0 0 0 0 0 0 0 0 0 0 0 0 0 0 0 0 0 0 0 0 0 0 0 0 0 0 0 0 0 0 0 0 0 0 0 0 0 0 0 0 0 0 0 0 0 0 0 0 1 0 0 0 0 0 0 0 0 0 0 0 0 0 0 0 0 0 0 0 0 0 0 0 0 0 0 0 0 0 0 0 0 0 0 0 0 0 0 0 0 0 0 0 0 0 0 0 0 0 0 0 0 0 0 0 0 0 0 0 0 0 0 0 0 0 0 0"/>
<parameter id="NorthernEuropetoEasternEurope" value="0 0 0 0 0 0 0 0 0 0 0 0 0 0 0 0 0 0 0 0 0 0 0 0 0 0 0 0 0 0 0 0 0 0 0 0 0 0 0 0 0 0 0 0 0 0 0 0 0 0 0 0 0 0 0 0 0 0 0 0 0 0 0 0 0 0 0 0 0 0 0 0 0 0 0 0 0 0 0 0 0 0 0 0 0 0 0 0 0 0 0 0 0 0 0 0 0 0 0 0 0 0 0 0 0 0 0 0 0 0 0 0 0 0 0 0 0 0 0 0 0 0 0 0 0 0 0 0 0 1 0 0 0 0 0 0 0 0 0 0 0 0 0 0 0 0 0 0 0 0 0 0 0 0 0 0 0 0 0 0 0 0 0 0 0 0 0 0 0 0 0 0 0 0 0 0 0 0 0 0 0 0 0 0 0 0 0 0 0 0 0 0 0 0 0 0"/>
<parameter id="NorthernEuropetoFrance" value="0 0 0 0 0 0 0 0 0 0 0 0 0 0 0 0 0 0 0 0 0 0 0 0 0 0 0 0 0 0 0 0 0 0 0 0 0 0 0 0 0 0 0 0 0 0 0 0 0 0 0 0 0 0 0 0 0 0 0 0 0 0 0 0 0 0 0 0 0 0 0 0 0 0 0 0 0 0 0 0 0 0 0 0 0 0 0 0 0 0 0 0 0 0 0 0 0 0 0 0 0 0 0 0 0 0 0 0 0 0 0 0 0 0 0 0 0 0 0 0 0 0 0 0 0 0 0 0 0 0 1 0 0 0 0 0 0 0 0 0 0 0 0 0 0 0 0 0 0 0 0 0 0 0 0 0 0 0 0 0 0 0 0 0 0 0 0 0 0 0 0 0 0 0 0 0 0 0 0 0 0 0 0 0 0 0 0 0 0 0 0 0 0 0 0 0"/>
<parameter id="NorthernEuropetoGermany" value="0 0 0 0 0 0 0 0 0 0 0 0 0 0 0 0 0 0 0 0 0 0 0 0 0 0 0 0 0 0 0 0 0 0 0 0 0 0 0 0 0 0 0 0 0 0 0 0 0 0 0 0 0 0 0 0 0 0 0 0 0 0 0 0 0 0 0 0 0 0 0 0 0 0 0 0 0 0 0 0 0 0 0 0 0 0 0 0 0 0 0 0 0 0 0 0 0 0 0 0 0 0 0 0 0 0 0 0 0 0 0 0 0 0 0 0 0 0 0 0 0 0 0 0 0 0 0 0 0 0 0 1 0 0 0 0 0 0 0 0 0 0 0 0 0 0 0 0 0 0 0 0 0 0 0 0 0 0 0 0 0 0 0 0 0 0 0 0 0 0 0 0 0 0 0 0 0 0 0 0 0 0 0 0 0 0 0 0 0 0 0 0 0 0 0 0"/>
<parameter id="NorthernEuropetoMiddleAfrica" value="0 0 0 0 0 0 0 0 0 0 0 0 0 0 0 0 0 0 0 0 0 0 0 0 0 0 0 0 0 0 0 0 0 0 0 0 0 0 0 0 0 0 0 0 0 0 0 0 0 0 0 0 0 0 0 0 0 0 0 0 0 0 0 0 0 0 0 0 0 0 0 0 0 0 0 0 0 0 0 0 0 0 0 0 0 0 0 0 0 0 0 0 0 0 0 0 0 0 0 0 0 0 0 0 0 0 0 0 0 0 0 0 0 0 0 0 0 0 0 0 0 0 0 0 0 0 0 0 0 0 0 0 1 0 0 0 0 0 0 0 0 0 0 0 0 0 0 0 0 0 0 0 0 0 0 0 0 0 0 0 0 0 0 0 0 0 0 0 0 0 0 0 0 0 0 0 0 0 0 0 0 0 0 0 0 0 0 0 0 0 0 0 0 0 0 0"/>
<parameter id="NorthernEuropetoNorthAmerica" value="0 0 0 0 0 0 0 0 0 0 0 0 0 0 0 0 0 0 0 0 0 0 0 0 0 0 0 0 0 0 0 0 0 0 0 0 0 0 0 0 0 0 0 0 0 0 0 0 0 0 0 0 0 0 0 0 0 0 0 0 0 0 0 0 0 0 0 0 0 0 0 0 0 0 0 0 0 0 0 0 0 0 0 0 0 0 0 0 0 0 0 0 0 0 0 0 0 0 0 0 0 0 0 0 0 0 0 0 0 0 0 0 0 0 0 0 0 0 0 0 0 0 0 0 0 0 0 0 0 0 0 0 0 1 0 0 0 0 0 0 0 0 0 0 0 0 0 0 0 0 0 0 0 0 0 0 0 0 0 0 0 0 0 0 0 0 0 0 0 0 0 0 0 0 0 0 0 0 0 0 0 0 0 0 0 0 0 0 0 0 0 0 0 0 0 0"/>
<parameter id="NorthernEuropetoNorthernAfrica" value="0 0 0 0 0 0 0 0 0 0 0 0 0 0 0 0 0 0 0 0 0 0 0 0 0 0 0 0 0 0 0 0 0 0 0 0 0 0 0 0 0 0 0 0 0 0 0 0 0 0 0 0 0 0 0 0 0 0 0 0 0 0 0 0 0 0 0 0 0 0 0 0 0 0 0 0 0 0 0 0 0 0 0 0 0 0 0 0 0 0 0 0 0 0 0 0 0 0 0 0 0 0 0 0 0 0 0 0 0 0 0 0 0 0 0 0 0 0 0 0 0 0 0 0 0 0 0 0 0 0 0 0 0 0 1 0 0 0 0 0 0 0 0 0 0 0 0 0 0 0 0 0 0 0 0 0 0 0 0 0 0 0 0 0 0 0 0 0 0 0 0 0 0 0 0 0 0 0 0 0 0 0 0 0 0 0 0 0 0 0 0 0 0 0 0 0"/>
<parameter id="NorthernEuropetoSouthernAfrica" value="0 0 0 0 0 0 0 0 0 0 0 0 0 0 0 0 0 0 0 0 0 0 0 0 0 0 0 0 0 0 0 0 0 0 0 0 0 0 0 0 0 0 0 0 0 0 0 0 0 0 0 0 0 0 0 0 0 0 0 0 0 0 0 0 0 0 0 0 0 0 0 0 0 0 0 0 0 0 0 0 0 0 0 0 0 0 0 0 0 0 0 0 0 0 0 0 0 0 0 0 0 0 0 0 0 0 0 0 0 0 0 0 0 0 0 0 0 0 0 0 0 0 0 0 0 0 0 0 0 0 0 0 0 0 0 0 1 0 0 0 0 0 0 0 0 0 0 0 0 0 0 0 0 0 0 0 0 0 0 0 0 0 0 0 0 0 0 0 0 0 0 0 0 0 0 0 0 0 0 0 0 0 0 0 0 0 0 0 0 0 0 0 0 0 0 0"/>
<parameter id="NorthernEuropetoSouthernEurope" value="0 0 0 0 0 0 0 0 0 0 0 0 0 0 0 0 0 0 0 0 0 0 0 0 0 0 0 0 0 0 0 0 0 0 0 0 0 0 0 0 0 0 0 0 0 0 0 0 0 0 0 0 0 0 0 0 0 0 0 0 0 0 0 0 0 0 0 0 0 0 0 0 0 0 0 0 0 0 0 0 0 0 0 0 0 0 0 0 0 0 0 0 0 0 0 0 0 0 0 0 0 0 0 0 0 0 0 0 0 0 0 0 0 0 0 0 0 0 0 0 0 0 0 0 0 0 0 0 0 0 0 0 0 0 0 0 0 1 0 0 0 0 0 0 0 0 0 0 0 0 0 0 0 0 0 0 0 0 0 0 0 0 0 0 0 0 0 0 0 0 0 0 0 0 0 0 0 0 0 0 0 0 0 0 0 0 0 0 0 0 0 0 0 0 0 0"/>
<parameter id="NorthernEuropetoWesternAfrica" value="0 0 0 0 0 0 0 0 0 0 0 0 0 0 0 0 0 0 0 0 0 0 0 0 0 0 0 0 0 0 0 0 0 0 0 0 0 0 0 0 0 0 0 0 0 0 0 0 0 0 0 0 0 0 0 0 0 0 0 0 0 0 0 0 0 0 0 0 0 0 0 0 0 0 0 0 0 0 0 0 0 0 0 0 0 0 0 0 0 0 0 0 0 0 0 0 0 0 0 0 0 0 0 0 0 0 0 0 0 0 0 0 0 0 0 0 0 0 0 0 0 0 0 0 0 0 0 0 0 0 0 0 0 0 0 0 0 0 1 0 0 0 0 0 0 0 0 0 0 0 0 0 0 0 0 0 0 0 0 0 0 0 0 0 0 0 0 0 0 0 0 0 0 0 0 0 0 0 0 0 0 0 0 0 0 0 0 0 0 0 0 0 0 0 0 0"/>
<parameter id="NorthernEuropetoWesternEurope" value="0 0 0 0 0 0 0 0 0 0 0 0 0 0 0 0 0 0 0 0 0 0 0 0 0 0 0 0 0 0 0 0 0 0 0 0 0 0 0 0 0 0 0 0 0 0 0 0 0 0 0 0 0 0 0 0 0 0 0 0 0 0 0 0 0 0 0 0 0 0 0 0 0 0 0 0 0 0 0 0 0 0 0 0 0 0 0 0 0 0 0 0 0 0 0 0 0 0 0 0 0 0 0 0 0 0 0 0 0 0 0 0 0 0 0 0 0 0 0 0 0 0 0 0 0 0 0 0 0 0 0 0 0 0 0 0 0 0 0 1 0 0 0 0 0 0 0 0 0 0 0 0 0 0 0 0 0 0 0 0 0 0 0 0 0 0 0 0 0 0 0 0 0 0 0 0 0 0 0 0 0 0 0 0 0 0 0 0 0 0 0 0 0 0 0 0"/>
<parameter id="SouthernAfricatoAPAC" value="0 0 0 0 0 0 0 0 0 0 0 0 0 0 0 0 0 0 0 0 0 0 0 0 0 0 0 0 0 0 0 0 0 0 0 0 0 0 0 0 0 0 0 0 0 0 0 0 0 0 0 0 0 0 0 0 0 0 0 0 0 0 0 0 0 0 0 0 0 0 0 0 0 0 0 0 0 0 0 0 0 0 0 0 0 0 0 0 0 0 0 0 0 0 0 0 0 0 0 0 0 0 0 0 0 0 0 0 0 0 0 0 0 0 0 0 0 0 0 0 0 0 0 0 0 0 0 0 0 0 0 0 0 0 0 0 0 0 0 0 1 0 0 0 0 0 0 0 0 0 0 0 0 0 0 0 0 0 0 0 0 0 0 0 0 0 0 0 0 0 0 0 0 0 0 0 0 0 0 0 0 0 0 0 0 0 0 0 0 0 0 0 0 0 0 0"/>
<parameter id="SouthernAfricatoBenelux" value="0 0 0 0 0 0 0 0 0 0 0 0 0 0 0 0 0 0 0 0 0 0 0 0 0 0 0 0 0 0 0 0 0 0 0 0 0 0 0 0 0 0 0 0 0 0 0 0 0 0 0 0 0 0 0 0 0 0 0 0 0 0 0 0 0 0 0 0 0 0 0 0 0 0 0 0 0 0 0 0 0 0 0 0 0 0 0 0 0 0 0 0 0 0 0 0 0 0 0 0 0 0 0 0 0 0 0 0 0 0 0 0 0 0 0 0 0 0 0 0 0 0 0 0 0 0 0 0 0 0 0 0 0 0 0 0 0 0 0 0 0 1 0 0 0 0 0 0 0 0 0 0 0 0 0 0 0 0 0 0 0 0 0 0 0 0 0 0 0 0 0 0 0 0 0 0 0 0 0 0 0 0 0 0 0 0 0 0 0 0 0 0 0 0 0 0"/>
<parameter id="SouthernAfricatoEasternAfrica" value="0 0 0 0 0 0 0 0 0 0 0 0 0 0 0 0 0 0 0 0 0 0 0 0 0 0 0 0 0 0 0 0 0 0 0 0 0 0 0 0 0 0 0 0 0 0 0 0 0 0 0 0 0 0 0 0 0 0 0 0 0 0 0 0 0 0 0 0 0 0 0 0 0 0 0 0 0 0 0 0 0 0 0 0 0 0 0 0 0 0 0 0 0 0 0 0 0 0 0 0 0 0 0 0 0 0 0 0 0 0 0 0 0 0 0 0 0 0 0 0 0 0 0 0 0 0 0 0 0 0 0 0 0 0 0 0 0 0 0 0 0 0 1 0 0 0 0 0 0 0 0 0 0 0 0 0 0 0 0 0 0 0 0 0 0 0 0 0 0 0 0 0 0 0 0 0 0 0 0 0 0 0 0 0 0 0 0 0 0 0 0 0 0 0 0 0"/>
<parameter id="SouthernAfricatoEasternEurope" value="0 0 0 0 0 0 0 0 0 0 0 0 0 0 0 0 0 0 0 0 0 0 0 0 0 0 0 0 0 0 0 0 0 0 0 0 0 0 0 0 0 0 0 0 0 0 0 0 0 0 0 0 0 0 0 0 0 0 0 0 0 0 0 0 0 0 0 0 0 0 0 0 0 0 0 0 0 0 0 0 0 0 0 0 0 0 0 0 0 0 0 0 0 0 0 0 0 0 0 0 0 0 0 0 0 0 0 0 0 0 0 0 0 0 0 0 0 0 0 0 0 0 0 0 0 0 0 0 0 0 0 0 0 0 0 0 0 0 0 0 0 0 0 1 0 0 0 0 0 0 0 0 0 0 0 0 0 0 0 0 0 0 0 0 0 0 0 0 0 0 0 0 0 0 0 0 0 0 0 0 0 0 0 0 0 0 0 0 0 0 0 0 0 0 0 0"/>
<parameter id="SouthernAfricatoFrance" value="0 0 0 0 0 0 0 0 0 0 0 0 0 0 0 0 0 0 0 0 0 0 0 0 0 0 0 0 0 0 0 0 0 0 0 0 0 0 0 0 0 0 0 0 0 0 0 0 0 0 0 0 0 0 0 0 0 0 0 0 0 0 0 0 0 0 0 0 0 0 0 0 0 0 0 0 0 0 0 0 0 0 0 0 0 0 0 0 0 0 0 0 0 0 0 0 0 0 0 0 0 0 0 0 0 0 0 0 0 0 0 0 0 0 0 0 0 0 0 0 0 0 0 0 0 0 0 0 0 0 0 0 0 0 0 0 0 0 0 0 0 0 0 0 1 0 0 0 0 0 0 0 0 0 0 0 0 0 0 0 0 0 0 0 0 0 0 0 0 0 0 0 0 0 0 0 0 0 0 0 0 0 0 0 0 0 0 0 0 0 0 0 0 0 0 0"/>
<parameter id="SouthernAfricatoGermany" value="0 0 0 0 0 0 0 0 0 0 0 0 0 0 0 0 0 0 0 0 0 0 0 0 0 0 0 0 0 0 0 0 0 0 0 0 0 0 0 0 0 0 0 0 0 0 0 0 0 0 0 0 0 0 0 0 0 0 0 0 0 0 0 0 0 0 0 0 0 0 0 0 0 0 0 0 0 0 0 0 0 0 0 0 0 0 0 0 0 0 0 0 0 0 0 0 0 0 0 0 0 0 0 0 0 0 0 0 0 0 0 0 0 0 0 0 0 0 0 0 0 0 0 0 0 0 0 0 0 0 0 0 0 0 0 0 0 0 0 0 0 0 0 0 0 1 0 0 0 0 0 0 0 0 0 0 0 0 0 0 0 0 0 0 0 0 0 0 0 0 0 0 0 0 0 0 0 0 0 0 0 0 0 0 0 0 0 0 0 0 0 0 0 0 0 0"/>
<parameter id="SouthernAfricatoMiddleAfrica" value="0 0 0 0 0 0 0 0 0 0 0 0 0 0 0 0 0 0 0 0 0 0 0 0 0 0 0 0 0 0 0 0 0 0 0 0 0 0 0 0 0 0 0 0 0 0 0 0 0 0 0 0 0 0 0 0 0 0 0 0 0 0 0 0 0 0 0 0 0 0 0 0 0 0 0 0 0 0 0 0 0 0 0 0 0 0 0 0 0 0 0 0 0 0 0 0 0 0 0 0 0 0 0 0 0 0 0 0 0 0 0 0 0 0 0 0 0 0 0 0 0 0 0 0 0 0 0 0 0 0 0 0 0 0 0 0 0 0 0 0 0 0 0 0 0 0 1 0 0 0 0 0 0 0 0 0 0 0 0 0 0 0 0 0 0 0 0 0 0 0 0 0 0 0 0 0 0 0 0 0 0 0 0 0 0 0 0 0 0 0 0 0 0 0 0 0"/>
<parameter id="SouthernAfricatoNorthAmerica" value="0 0 0 0 0 0 0 0 0 0 0 0 0 0 0 0 0 0 0 0 0 0 0 0 0 0 0 0 0 0 0 0 0 0 0 0 0 0 0 0 0 0 0 0 0 0 0 0 0 0 0 0 0 0 0 0 0 0 0 0 0 0 0 0 0 0 0 0 0 0 0 0 0 0 0 0 0 0 0 0 0 0 0 0 0 0 0 0 0 0 0 0 0 0 0 0 0 0 0 0 0 0 0 0 0 0 0 0 0 0 0 0 0 0 0 0 0 0 0 0 0 0 0 0 0 0 0 0 0 0 0 0 0 0 0 0 0 0 0 0 0 0 0 0 0 0 0 1 0 0 0 0 0 0 0 0 0 0 0 0 0 0 0 0 0 0 0 0 0 0 0 0 0 0 0 0 0 0 0 0 0 0 0 0 0 0 0 0 0 0 0 0 0 0 0 0"/>
<parameter id="SouthernAfricatoNorthernAfrica" value="0 0 0 0 0 0 0 0 0 0 0 0 0 0 0 0 0 0 0 0 0 0 0 0 0 0 0 0 0 0 0 0 0 0 0 0 0 0 0 0 0 0 0 0 0 0 0 0 0 0 0 0 0 0 0 0 0 0 0 0 0 0 0 0 0 0 0 0 0 0 0 0 0 0 0 0 0 0 0 0 0 0 0 0 0 0 0 0 0 0 0 0 0 0 0 0 0 0 0 0 0 0 0 0 0 0 0 0 0 0 0 0 0 0 0 0 0 0 0 0 0 0 0 0 0 0 0 0 0 0 0 0 0 0 0 0 0 0 0 0 0 0 0 0 0 0 0 0 1 0 0 0 0 0 0 0 0 0 0 0 0 0 0 0 0 0 0 0 0 0 0 0 0 0 0 0 0 0 0 0 0 0 0 0 0 0 0 0 0 0 0 0 0 0 0 0"/>
<parameter id="SouthernAfricatoNorthernEurope" value="0 0 0 0 0 0 0 0 0 0 0 0 0 0 0 0 0 0 0 0 0 0 0 0 0 0 0 0 0 0 0 0 0 0 0 0 0 0 0 0 0 0 0 0 0 0 0 0 0 0 0 0 0 0 0 0 0 0 0 0 0 0 0 0 0 0 0 0 0 0 0 0 0 0 0 0 0 0 0 0 0 0 0 0 0 0 0 0 0 0 0 0 0 0 0 0 0 0 0 0 0 0 0 0 0 0 0 0 0 0 0 0 0 0 0 0 0 0 0 0 0 0 0 0 0 0 0 0 0 0 0 0 0 0 0 0 0 0 0 0 0 0 0 0 0 0 0 0 0 1 0 0 0 0 0 0 0 0 0 0 0 0 0 0 0 0 0 0 0 0 0 0 0 0 0 0 0 0 0 0 0 0 0 0 0 0 0 0 0 0 0 0 0 0 0 0"/>
<parameter id="SouthernAfricatoSouthernEurope" value="0 0 0 0 0 0 0 0 0 0 0 0 0 0 0 0 0 0 0 0 0 0 0 0 0 0 0 0 0 0 0 0 0 0 0 0 0 0 0 0 0 0 0 0 0 0 0 0 0 0 0 0 0 0 0 0 0 0 0 0 0 0 0 0 0 0 0 0 0 0 0 0 0 0 0 0 0 0 0 0 0 0 0 0 0 0 0 0 0 0 0 0 0 0 0 0 0 0 0 0 0 0 0 0 0 0 0 0 0 0 0 0 0 0 0 0 0 0 0 0 0 0 0 0 0 0 0 0 0 0 0 0 0 0 0 0 0 0 0 0 0 0 0 0 0 0 0 0 0 0 0 1 0 0 0 0 0 0 0 0 0 0 0 0 0 0 0 0 0 0 0 0 0 0 0 0 0 0 0 0 0 0 0 0 0 0 0 0 0 0 0 0 0 0 0 0"/>
<parameter id="SouthernAfricatoWesternAfrica" value="0 0 0 0 0 0 0 0 0 0 0 0 0 0 0 0 0 0 0 0 0 0 0 0 0 0 0 0 0 0 0 0 0 0 0 0 0 0 0 0 0 0 0 0 0 0 0 0 0 0 0 0 0 0 0 0 0 0 0 0 0 0 0 0 0 0 0 0 0 0 0 0 0 0 0 0 0 0 0 0 0 0 0 0 0 0 0 0 0 0 0 0 0 0 0 0 0 0 0 0 0 0 0 0 0 0 0 0 0 0 0 0 0 0 0 0 0 0 0 0 0 0 0 0 0 0 0 0 0 0 0 0 0 0 0 0 0 0 0 0 0 0 0 0 0 0 0 0 0 0 0 0 1 0 0 0 0 0 0 0 0 0 0 0 0 0 0 0 0 0 0 0 0 0 0 0 0 0 0 0 0 0 0 0 0 0 0 0 0 0 0 0 0 0 0 0"/>
<parameter id="SouthernAfricatoWesternEurope" value="0 0 0 0 0 0 0 0 0 0 0 0 0 0 0 0 0 0 0 0 0 0 0 0 0 0 0 0 0 0 0 0 0 0 0 0 0 0 0 0 0 0 0 0 0 0 0 0 0 0 0 0 0 0 0 0 0 0 0 0 0 0 0 0 0 0 0 0 0 0 0 0 0 0 0 0 0 0 0 0 0 0 0 0 0 0 0 0 0 0 0 0 0 0 0 0 0 0 0 0 0 0 0 0 0 0 0 0 0 0 0 0 0 0 0 0 0 0 0 0 0 0 0 0 0 0 0 0 0 0 0 0 0 0 0 0 0 0 0 0 0 0 0 0 0 0 0 0 0 0 0 0 0 1 0 0 0 0 0 0 0 0 0 0 0 0 0 0 0 0 0 0 0 0 0 0 0 0 0 0 0 0 0 0 0 0 0 0 0 0 0 0 0 0 0 0"/>
<parameter id="SouthernEuropetoAPAC" value="0 0 0 0 0 0 0 0 0 0 0 0 0 0 0 0 0 0 0 0 0 0 0 0 0 0 0 0 0 0 0 0 0 0 0 0 0 0 0 0 0 0 0 0 0 0 0 0 0 0 0 0 0 0 0 0 0 0 0 0 0 0 0 0 0 0 0 0 0 0 0 0 0 0 0 0 0 0 0 0 0 0 0 0 0 0 0 0 0 0 0 0 0 0 0 0 0 0 0 0 0 0 0 0 0 0 0 0 0 0 0 0 0 0 0 0 0 0 0 0 0 0 0 0 0 0 0 0 0 0 0 0 0 0 0 0 0 0 0 0 0 0 0 0 0 0 0 0 0 0 0 0 0 0 1 0 0 0 0 0 0 0 0 0 0 0 0 0 0 0 0 0 0 0 0 0 0 0 0 0 0 0 0 0 0 0 0 0 0 0 0 0 0 0 0 0"/>
<parameter id="SouthernEuropetoBenelux" value="0 0 0 0 0 0 0 0 0 0 0 0 0 0 0 0 0 0 0 0 0 0 0 0 0 0 0 0 0 0 0 0 0 0 0 0 0 0 0 0 0 0 0 0 0 0 0 0 0 0 0 0 0 0 0 0 0 0 0 0 0 0 0 0 0 0 0 0 0 0 0 0 0 0 0 0 0 0 0 0 0 0 0 0 0 0 0 0 0 0 0 0 0 0 0 0 0 0 0 0 0 0 0 0 0 0 0 0 0 0 0 0 0 0 0 0 0 0 0 0 0 0 0 0 0 0 0 0 0 0 0 0 0 0 0 0 0 0 0 0 0 0 0 0 0 0 0 0 0 0 0 0 0 0 0 1 0 0 0 0 0 0 0 0 0 0 0 0 0 0 0 0 0 0 0 0 0 0 0 0 0 0 0 0 0 0 0 0 0 0 0 0 0 0 0 0"/>
<parameter id="SouthernEuropetoEasternAfrica" value="0 0 0 0 0 0 0 0 0 0 0 0 0 0 0 0 0 0 0 0 0 0 0 0 0 0 0 0 0 0 0 0 0 0 0 0 0 0 0 0 0 0 0 0 0 0 0 0 0 0 0 0 0 0 0 0 0 0 0 0 0 0 0 0 0 0 0 0 0 0 0 0 0 0 0 0 0 0 0 0 0 0 0 0 0 0 0 0 0 0 0 0 0 0 0 0 0 0 0 0 0 0 0 0 0 0 0 0 0 0 0 0 0 0 0 0 0 0 0 0 0 0 0 0 0 0 0 0 0 0 0 0 0 0 0 0 0 0 0 0 0 0 0 0 0 0 0 0 0 0 0 0 0 0 0 0 1 0 0 0 0 0 0 0 0 0 0 0 0 0 0 0 0 0 0 0 0 0 0 0 0 0 0 0 0 0 0 0 0 0 0 0 0 0 0 0"/>
<parameter id="SouthernEuropetoEasternEurope" value="0 0 0 0 0 0 0 0 0 0 0 0 0 0 0 0 0 0 0 0 0 0 0 0 0 0 0 0 0 0 0 0 0 0 0 0 0 0 0 0 0 0 0 0 0 0 0 0 0 0 0 0 0 0 0 0 0 0 0 0 0 0 0 0 0 0 0 0 0 0 0 0 0 0 0 0 0 0 0 0 0 0 0 0 0 0 0 0 0 0 0 0 0 0 0 0 0 0 0 0 0 0 0 0 0 0 0 0 0 0 0 0 0 0 0 0 0 0 0 0 0 0 0 0 0 0 0 0 0 0 0 0 0 0 0 0 0 0 0 0 0 0 0 0 0 0 0 0 0 0 0 0 0 0 0 0 0 1 0 0 0 0 0 0 0 0 0 0 0 0 0 0 0 0 0 0 0 0 0 0 0 0 0 0 0 0 0 0 0 0 0 0 0 0 0 0"/>
<parameter id="SouthernEuropetoFrance" value="0 0 0 0 0 0 0 0 0 0 0 0 0 0 0 0 0 0 0 0 0 0 0 0 0 0 0 0 0 0 0 0 0 0 0 0 0 0 0 0 0 0 0 0 0 0 0 0 0 0 0 0 0 0 0 0 0 0 0 0 0 0 0 0 0 0 0 0 0 0 0 0 0 0 0 0 0 0 0 0 0 0 0 0 0 0 0 0 0 0 0 0 0 0 0 0 0 0 0 0 0 0 0 0 0 0 0 0 0 0 0 0 0 0 0 0 0 0 0 0 0 0 0 0 0 0 0 0 0 0 0 0 0 0 0 0 0 0 0 0 0 0 0 0 0 0 0 0 0 0 0 0 0 0 0 0 0 0 1 0 0 0 0 0 0 0 0 0 0 0 0 0 0 0 0 0 0 0 0 0 0 0 0 0 0 0 0 0 0 0 0 0 0 0 0 0"/>
<parameter id="SouthernEuropetoGermany" value="0 0 0 0 0 0 0 0 0 0 0 0 0 0 0 0 0 0 0 0 0 0 0 0 0 0 0 0 0 0 0 0 0 0 0 0 0 0 0 0 0 0 0 0 0 0 0 0 0 0 0 0 0 0 0 0 0 0 0 0 0 0 0 0 0 0 0 0 0 0 0 0 0 0 0 0 0 0 0 0 0 0 0 0 0 0 0 0 0 0 0 0 0 0 0 0 0 0 0 0 0 0 0 0 0 0 0 0 0 0 0 0 0 0 0 0 0 0 0 0 0 0 0 0 0 0 0 0 0 0 0 0 0 0 0 0 0 0 0 0 0 0 0 0 0 0 0 0 0 0 0 0 0 0 0 0 0 0 0 1 0 0 0 0 0 0 0 0 0 0 0 0 0 0 0 0 0 0 0 0 0 0 0 0 0 0 0 0 0 0 0 0 0 0 0 0"/>
<parameter id="SouthernEuropetoMiddleAfrica" value="0 0 0 0 0 0 0 0 0 0 0 0 0 0 0 0 0 0 0 0 0 0 0 0 0 0 0 0 0 0 0 0 0 0 0 0 0 0 0 0 0 0 0 0 0 0 0 0 0 0 0 0 0 0 0 0 0 0 0 0 0 0 0 0 0 0 0 0 0 0 0 0 0 0 0 0 0 0 0 0 0 0 0 0 0 0 0 0 0 0 0 0 0 0 0 0 0 0 0 0 0 0 0 0 0 0 0 0 0 0 0 0 0 0 0 0 0 0 0 0 0 0 0 0 0 0 0 0 0 0 0 0 0 0 0 0 0 0 0 0 0 0 0 0 0 0 0 0 0 0 0 0 0 0 0 0 0 0 0 0 1 0 0 0 0 0 0 0 0 0 0 0 0 0 0 0 0 0 0 0 0 0 0 0 0 0 0 0 0 0 0 0 0 0 0 0"/>
<parameter id="SouthernEuropetoNorthAmerica" value="0 0 0 0 0 0 0 0 0 0 0 0 0 0 0 0 0 0 0 0 0 0 0 0 0 0 0 0 0 0 0 0 0 0 0 0 0 0 0 0 0 0 0 0 0 0 0 0 0 0 0 0 0 0 0 0 0 0 0 0 0 0 0 0 0 0 0 0 0 0 0 0 0 0 0 0 0 0 0 0 0 0 0 0 0 0 0 0 0 0 0 0 0 0 0 0 0 0 0 0 0 0 0 0 0 0 0 0 0 0 0 0 0 0 0 0 0 0 0 0 0 0 0 0 0 0 0 0 0 0 0 0 0 0 0 0 0 0 0 0 0 0 0 0 0 0 0 0 0 0 0 0 0 0 0 0 0 0 0 0 0 1 0 0 0 0 0 0 0 0 0 0 0 0 0 0 0 0 0 0 0 0 0 0 0 0 0 0 0 0 0 0 0 0 0 0"/>
<parameter id="SouthernEuropetoNorthernAfrica" value="0 0 0 0 0 0 0 0 0 0 0 0 0 0 0 0 0 0 0 0 0 0 0 0 0 0 0 0 0 0 0 0 0 0 0 0 0 0 0 0 0 0 0 0 0 0 0 0 0 0 0 0 0 0 0 0 0 0 0 0 0 0 0 0 0 0 0 0 0 0 0 0 0 0 0 0 0 0 0 0 0 0 0 0 0 0 0 0 0 0 0 0 0 0 0 0 0 0 0 0 0 0 0 0 0 0 0 0 0 0 0 0 0 0 0 0 0 0 0 0 0 0 0 0 0 0 0 0 0 0 0 0 0 0 0 0 0 0 0 0 0 0 0 0 0 0 0 0 0 0 0 0 0 0 0 0 0 0 0 0 0 0 1 0 0 0 0 0 0 0 0 0 0 0 0 0 0 0 0 0 0 0 0 0 0 0 0 0 0 0 0 0 0 0 0 0"/>
<parameter id="SouthernEuropetoNorthernEurope" value="0 0 0 0 0 0 0 0 0 0 0 0 0 0 0 0 0 0 0 0 0 0 0 0 0 0 0 0 0 0 0 0 0 0 0 0 0 0 0 0 0 0 0 0 0 0 0 0 0 0 0 0 0 0 0 0 0 0 0 0 0 0 0 0 0 0 0 0 0 0 0 0 0 0 0 0 0 0 0 0 0 0 0 0 0 0 0 0 0 0 0 0 0 0 0 0 0 0 0 0 0 0 0 0 0 0 0 0 0 0 0 0 0 0 0 0 0 0 0 0 0 0 0 0 0 0 0 0 0 0 0 0 0 0 0 0 0 0 0 0 0 0 0 0 0 0 0 0 0 0 0 0 0 0 0 0 0 0 0 0 0 0 0 1 0 0 0 0 0 0 0 0 0 0 0 0 0 0 0 0 0 0 0 0 0 0 0 0 0 0 0 0 0 0 0 0"/>
<parameter id="SouthernEuropetoSouthernAfrica" value="0 0 0 0 0 0 0 0 0 0 0 0 0 0 0 0 0 0 0 0 0 0 0 0 0 0 0 0 0 0 0 0 0 0 0 0 0 0 0 0 0 0 0 0 0 0 0 0 0 0 0 0 0 0 0 0 0 0 0 0 0 0 0 0 0 0 0 0 0 0 0 0 0 0 0 0 0 0 0 0 0 0 0 0 0 0 0 0 0 0 0 0 0 0 0 0 0 0 0 0 0 0 0 0 0 0 0 0 0 0 0 0 0 0 0 0 0 0 0 0 0 0 0 0 0 0 0 0 0 0 0 0 0 0 0 0 0 0 0 0 0 0 0 0 0 0 0 0 0 0 0 0 0 0 0 0 0 0 0 0 0 0 0 0 1 0 0 0 0 0 0 0 0 0 0 0 0 0 0 0 0 0 0 0 0 0 0 0 0 0 0 0 0 0 0 0"/>
<parameter id="SouthernEuropetoWesternAfrica" value="0 0 0 0 0 0 0 0 0 0 0 0 0 0 0 0 0 0 0 0 0 0 0 0 0 0 0 0 0 0 0 0 0 0 0 0 0 0 0 0 0 0 0 0 0 0 0 0 0 0 0 0 0 0 0 0 0 0 0 0 0 0 0 0 0 0 0 0 0 0 0 0 0 0 0 0 0 0 0 0 0 0 0 0 0 0 0 0 0 0 0 0 0 0 0 0 0 0 0 0 0 0 0 0 0 0 0 0 0 0 0 0 0 0 0 0 0 0 0 0 0 0 0 0 0 0 0 0 0 0 0 0 0 0 0 0 0 0 0 0 0 0 0 0 0 0 0 0 0 0 0 0 0 0 0 0 0 0 0 0 0 0 0 0 0 0 1 0 0 0 0 0 0 0 0 0 0 0 0 0 0 0 0 0 0 0 0 0 0 0 0 0 0 0 0 0"/>
<parameter id="SouthernEuropetoWesternEurope" value="0 0 0 0 0 0 0 0 0 0 0 0 0 0 0 0 0 0 0 0 0 0 0 0 0 0 0 0 0 0 0 0 0 0 0 0 0 0 0 0 0 0 0 0 0 0 0 0 0 0 0 0 0 0 0 0 0 0 0 0 0 0 0 0 0 0 0 0 0 0 0 0 0 0 0 0 0 0 0 0 0 0 0 0 0 0 0 0 0 0 0 0 0 0 0 0 0 0 0 0 0 0 0 0 0 0 0 0 0 0 0 0 0 0 0 0 0 0 0 0 0 0 0 0 0 0 0 0 0 0 0 0 0 0 0 0 0 0 0 0 0 0 0 0 0 0 0 0 0 0 0 0 0 0 0 0 0 0 0 0 0 0 0 0 0 0 0 1 0 0 0 0 0 0 0 0 0 0 0 0 0 0 0 0 0 0 0 0 0 0 0 0 0 0 0 0"/>
<parameter id="WesternAfricatoAPAC" value="0 0 0 0 0 0 0 0 0 0 0 0 0 0 0 0 0 0 0 0 0 0 0 0 0 0 0 0 0 0 0 0 0 0 0 0 0 0 0 0 0 0 0 0 0 0 0 0 0 0 0 0 0 0 0 0 0 0 0 0 0 0 0 0 0 0 0 0 0 0 0 0 0 0 0 0 0 0 0 0 0 0 0 0 0 0 0 0 0 0 0 0 0 0 0 0 0 0 0 0 0 0 0 0 0 0 0 0 0 0 0 0 0 0 0 0 0 0 0 0 0 0 0 0 0 0 0 0 0 0 0 0 0 0 0 0 0 0 0 0 0 0 0 0 0 0 0 0 0 0 0 0 0 0 0 0 0 0 0 0 0 0 0 0 0 0 0 0 1 0 0 0 0 0 0 0 0 0 0 0 0 0 0 0 0 0 0 0 0 0 0 0 0 0 0 0"/>
<parameter id="WesternAfricatoBenelux" value="0 0 0 0 0 0 0 0 0 0 0 0 0 0 0 0 0 0 0 0 0 0 0 0 0 0 0 0 0 0 0 0 0 0 0 0 0 0 0 0 0 0 0 0 0 0 0 0 0 0 0 0 0 0 0 0 0 0 0 0 0 0 0 0 0 0 0 0 0 0 0 0 0 0 0 0 0 0 0 0 0 0 0 0 0 0 0 0 0 0 0 0 0 0 0 0 0 0 0 0 0 0 0 0 0 0 0 0 0 0 0 0 0 0 0 0 0 0 0 0 0 0 0 0 0 0 0 0 0 0 0 0 0 0 0 0 0 0 0 0 0 0 0 0 0 0 0 0 0 0 0 0 0 0 0 0 0 0 0 0 0 0 0 0 0 0 0 0 0 1 0 0 0 0 0 0 0 0 0 0 0 0 0 0 0 0 0 0 0 0 0 0 0 0 0 0"/>
<parameter id="WesternAfricatoEasternAfrica" value="0 0 0 0 0 0 0 0 0 0 0 0 0 0 0 0 0 0 0 0 0 0 0 0 0 0 0 0 0 0 0 0 0 0 0 0 0 0 0 0 0 0 0 0 0 0 0 0 0 0 0 0 0 0 0 0 0 0 0 0 0 0 0 0 0 0 0 0 0 0 0 0 0 0 0 0 0 0 0 0 0 0 0 0 0 0 0 0 0 0 0 0 0 0 0 0 0 0 0 0 0 0 0 0 0 0 0 0 0 0 0 0 0 0 0 0 0 0 0 0 0 0 0 0 0 0 0 0 0 0 0 0 0 0 0 0 0 0 0 0 0 0 0 0 0 0 0 0 0 0 0 0 0 0 0 0 0 0 0 0 0 0 0 0 0 0 0 0 0 0 1 0 0 0 0 0 0 0 0 0 0 0 0 0 0 0 0 0 0 0 0 0 0 0 0 0"/>
<parameter id="WesternAfricatoEasternEurope" value="0 0 0 0 0 0 0 0 0 0 0 0 0 0 0 0 0 0 0 0 0 0 0 0 0 0 0 0 0 0 0 0 0 0 0 0 0 0 0 0 0 0 0 0 0 0 0 0 0 0 0 0 0 0 0 0 0 0 0 0 0 0 0 0 0 0 0 0 0 0 0 0 0 0 0 0 0 0 0 0 0 0 0 0 0 0 0 0 0 0 0 0 0 0 0 0 0 0 0 0 0 0 0 0 0 0 0 0 0 0 0 0 0 0 0 0 0 0 0 0 0 0 0 0 0 0 0 0 0 0 0 0 0 0 0 0 0 0 0 0 0 0 0 0 0 0 0 0 0 0 0 0 0 0 0 0 0 0 0 0 0 0 0 0 0 0 0 0 0 0 0 1 0 0 0 0 0 0 0 0 0 0 0 0 0 0 0 0 0 0 0 0 0 0 0 0"/>
<parameter id="WesternAfricatoFrance" value="0 0 0 0 0 0 0 0 0 0 0 0 0 0 0 0 0 0 0 0 0 0 0 0 0 0 0 0 0 0 0 0 0 0 0 0 0 0 0 0 0 0 0 0 0 0 0 0 0 0 0 0 0 0 0 0 0 0 0 0 0 0 0 0 0 0 0 0 0 0 0 0 0 0 0 0 0 0 0 0 0 0 0 0 0 0 0 0 0 0 0 0 0 0 0 0 0 0 0 0 0 0 0 0 0 0 0 0 0 0 0 0 0 0 0 0 0 0 0 0 0 0 0 0 0 0 0 0 0 0 0 0 0 0 0 0 0 0 0 0 0 0 0 0 0 0 0 0 0 0 0 0 0 0 0 0 0 0 0 0 0 0 0 0 0 0 0 0 0 0 0 0 1 0 0 0 0 0 0 0 0 0 0 0 0 0 0 0 0 0 0 0 0 0 0 0"/>
<parameter id="WesternAfricatoGermany" value="0 0 0 0 0 0 0 0 0 0 0 0 0 0 0 0 0 0 0 0 0 0 0 0 0 0 0 0 0 0 0 0 0 0 0 0 0 0 0 0 0 0 0 0 0 0 0 0 0 0 0 0 0 0 0 0 0 0 0 0 0 0 0 0 0 0 0 0 0 0 0 0 0 0 0 0 0 0 0 0 0 0 0 0 0 0 0 0 0 0 0 0 0 0 0 0 0 0 0 0 0 0 0 0 0 0 0 0 0 0 0 0 0 0 0 0 0 0 0 0 0 0 0 0 0 0 0 0 0 0 0 0 0 0 0 0 0 0 0 0 0 0 0 0 0 0 0 0 0 0 0 0 0 0 0 0 0 0 0 0 0 0 0 0 0 0 0 0 0 0 0 0 0 1 0 0 0 0 0 0 0 0 0 0 0 0 0 0 0 0 0 0 0 0 0 0"/>
<parameter id="WesternAfricatoMiddleAfrica" value="0 0 0 0 0 0 0 0 0 0 0 0 0 0 0 0 0 0 0 0 0 0 0 0 0 0 0 0 0 0 0 0 0 0 0 0 0 0 0 0 0 0 0 0 0 0 0 0 0 0 0 0 0 0 0 0 0 0 0 0 0 0 0 0 0 0 0 0 0 0 0 0 0 0 0 0 0 0 0 0 0 0 0 0 0 0 0 0 0 0 0 0 0 0 0 0 0 0 0 0 0 0 0 0 0 0 0 0 0 0 0 0 0 0 0 0 0 0 0 0 0 0 0 0 0 0 0 0 0 0 0 0 0 0 0 0 0 0 0 0 0 0 0 0 0 0 0 0 0 0 0 0 0 0 0 0 0 0 0 0 0 0 0 0 0 0 0 0 0 0 0 0 0 0 1 0 0 0 0 0 0 0 0 0 0 0 0 0 0 0 0 0 0 0 0 0"/>
<parameter id="WesternAfricatoNorthAmerica" value="0 0 0 0 0 0 0 0 0 0 0 0 0 0 0 0 0 0 0 0 0 0 0 0 0 0 0 0 0 0 0 0 0 0 0 0 0 0 0 0 0 0 0 0 0 0 0 0 0 0 0 0 0 0 0 0 0 0 0 0 0 0 0 0 0 0 0 0 0 0 0 0 0 0 0 0 0 0 0 0 0 0 0 0 0 0 0 0 0 0 0 0 0 0 0 0 0 0 0 0 0 0 0 0 0 0 0 0 0 0 0 0 0 0 0 0 0 0 0 0 0 0 0 0 0 0 0 0 0 0 0 0 0 0 0 0 0 0 0 0 0 0 0 0 0 0 0 0 0 0 0 0 0 0 0 0 0 0 0 0 0 0 0 0 0 0 0 0 0 0 0 0 0 0 0 1 0 0 0 0 0 0 0 0 0 0 0 0 0 0 0 0 0 0 0 0"/>
<parameter id="WesternAfricatoNorthernAfrica" value="0 0 0 0 0 0 0 0 0 0 0 0 0 0 0 0 0 0 0 0 0 0 0 0 0 0 0 0 0 0 0 0 0 0 0 0 0 0 0 0 0 0 0 0 0 0 0 0 0 0 0 0 0 0 0 0 0 0 0 0 0 0 0 0 0 0 0 0 0 0 0 0 0 0 0 0 0 0 0 0 0 0 0 0 0 0 0 0 0 0 0 0 0 0 0 0 0 0 0 0 0 0 0 0 0 0 0 0 0 0 0 0 0 0 0 0 0 0 0 0 0 0 0 0 0 0 0 0 0 0 0 0 0 0 0 0 0 0 0 0 0 0 0 0 0 0 0 0 0 0 0 0 0 0 0 0 0 0 0 0 0 0 0 0 0 0 0 0 0 0 0 0 0 0 0 0 1 0 0 0 0 0 0 0 0 0 0 0 0 0 0 0 0 0 0 0"/>
<parameter id="WesternAfricatoNorthernEurope" value="0 0 0 0 0 0 0 0 0 0 0 0 0 0 0 0 0 0 0 0 0 0 0 0 0 0 0 0 0 0 0 0 0 0 0 0 0 0 0 0 0 0 0 0 0 0 0 0 0 0 0 0 0 0 0 0 0 0 0 0 0 0 0 0 0 0 0 0 0 0 0 0 0 0 0 0 0 0 0 0 0 0 0 0 0 0 0 0 0 0 0 0 0 0 0 0 0 0 0 0 0 0 0 0 0 0 0 0 0 0 0 0 0 0 0 0 0 0 0 0 0 0 0 0 0 0 0 0 0 0 0 0 0 0 0 0 0 0 0 0 0 0 0 0 0 0 0 0 0 0 0 0 0 0 0 0 0 0 0 0 0 0 0 0 0 0 0 0 0 0 0 0 0 0 0 0 0 1 0 0 0 0 0 0 0 0 0 0 0 0 0 0 0 0 0 0"/>
<parameter id="WesternAfricatoSouthernAfrica" value="0 0 0 0 0 0 0 0 0 0 0 0 0 0 0 0 0 0 0 0 0 0 0 0 0 0 0 0 0 0 0 0 0 0 0 0 0 0 0 0 0 0 0 0 0 0 0 0 0 0 0 0 0 0 0 0 0 0 0 0 0 0 0 0 0 0 0 0 0 0 0 0 0 0 0 0 0 0 0 0 0 0 0 0 0 0 0 0 0 0 0 0 0 0 0 0 0 0 0 0 0 0 0 0 0 0 0 0 0 0 0 0 0 0 0 0 0 0 0 0 0 0 0 0 0 0 0 0 0 0 0 0 0 0 0 0 0 0 0 0 0 0 0 0 0 0 0 0 0 0 0 0 0 0 0 0 0 0 0 0 0 0 0 0 0 0 0 0 0 0 0 0 0 0 0 0 0 0 1 0 0 0 0 0 0 0 0 0 0 0 0 0 0 0 0 0"/>
<parameter id="WesternAfricatoSouthernEurope" value="0 0 0 0 0 0 0 0 0 0 0 0 0 0 0 0 0 0 0 0 0 0 0 0 0 0 0 0 0 0 0 0 0 0 0 0 0 0 0 0 0 0 0 0 0 0 0 0 0 0 0 0 0 0 0 0 0 0 0 0 0 0 0 0 0 0 0 0 0 0 0 0 0 0 0 0 0 0 0 0 0 0 0 0 0 0 0 0 0 0 0 0 0 0 0 0 0 0 0 0 0 0 0 0 0 0 0 0 0 0 0 0 0 0 0 0 0 0 0 0 0 0 0 0 0 0 0 0 0 0 0 0 0 0 0 0 0 0 0 0 0 0 0 0 0 0 0 0 0 0 0 0 0 0 0 0 0 0 0 0 0 0 0 0 0 0 0 0 0 0 0 0 0 0 0 0 0 0 0 1 0 0 0 0 0 0 0 0 0 0 0 0 0 0 0 0"/>
<parameter id="WesternAfricatoWesternEurope" value="0 0 0 0 0 0 0 0 0 0 0 0 0 0 0 0 0 0 0 0 0 0 0 0 0 0 0 0 0 0 0 0 0 0 0 0 0 0 0 0 0 0 0 0 0 0 0 0 0 0 0 0 0 0 0 0 0 0 0 0 0 0 0 0 0 0 0 0 0 0 0 0 0 0 0 0 0 0 0 0 0 0 0 0 0 0 0 0 0 0 0 0 0 0 0 0 0 0 0 0 0 0 0 0 0 0 0 0 0 0 0 0 0 0 0 0 0 0 0 0 0 0 0 0 0 0 0 0 0 0 0 0 0 0 0 0 0 0 0 0 0 0 0 0 0 0 0 0 0 0 0 0 0 0 0 0 0 0 0 0 0 0 0 0 0 0 0 0 0 0 0 0 0 0 0 0 0 0 0 0 0 1 0 0 0 0 0 0 0 0 0 0 0 0 0 0"/>
<parameter id="WesternEuropetoAPAC" value="0 0 0 0 0 0 0 0 0 0 0 0 0 0 0 0 0 0 0 0 0 0 0 0 0 0 0 0 0 0 0 0 0 0 0 0 0 0 0 0 0 0 0 0 0 0 0 0 0 0 0 0 0 0 0 0 0 0 0 0 0 0 0 0 0 0 0 0 0 0 0 0 0 0 0 0 0 0 0 0 0 0 0 0 0 0 0 0 0 0 0 0 0 0 0 0 0 0 0 0 0 0 0 0 0 0 0 0 0 0 0 0 0 0 0 0 0 0 0 0 0 0 0 0 0 0 0 0 0 0 0 0 0 0 0 0 0 0 0 0 0 0 0 0 0 0 0 0 0 0 0 0 0 0 0 0 0 0 0 0 0 0 0 0 0 0 0 0 0 0 0 0 0 0 0 0 0 0 0 0 0 0 1 0 0 0 0 0 0 0 0 0 0 0 0 0"/>
<parameter id="WesternEuropetoBenelux" value="0 0 0 0 0 0 0 0 0 0 0 0 0 0 0 0 0 0 0 0 0 0 0 0 0 0 0 0 0 0 0 0 0 0 0 0 0 0 0 0 0 0 0 0 0 0 0 0 0 0 0 0 0 0 0 0 0 0 0 0 0 0 0 0 0 0 0 0 0 0 0 0 0 0 0 0 0 0 0 0 0 0 0 0 0 0 0 0 0 0 0 0 0 0 0 0 0 0 0 0 0 0 0 0 0 0 0 0 0 0 0 0 0 0 0 0 0 0 0 0 0 0 0 0 0 0 0 0 0 0 0 0 0 0 0 0 0 0 0 0 0 0 0 0 0 0 0 0 0 0 0 0 0 0 0 0 0 0 0 0 0 0 0 0 0 0 0 0 0 0 0 0 0 0 0 0 0 0 0 0 0 0 0 1 0 0 0 0 0 0 0 0 0 0 0 0"/>
<parameter id="WesternEuropetoEasternAfrica" value="0 0 0 0 0 0 0 0 0 0 0 0 0 0 0 0 0 0 0 0 0 0 0 0 0 0 0 0 0 0 0 0 0 0 0 0 0 0 0 0 0 0 0 0 0 0 0 0 0 0 0 0 0 0 0 0 0 0 0 0 0 0 0 0 0 0 0 0 0 0 0 0 0 0 0 0 0 0 0 0 0 0 0 0 0 0 0 0 0 0 0 0 0 0 0 0 0 0 0 0 0 0 0 0 0 0 0 0 0 0 0 0 0 0 0 0 0 0 0 0 0 0 0 0 0 0 0 0 0 0 0 0 0 0 0 0 0 0 0 0 0 0 0 0 0 0 0 0 0 0 0 0 0 0 0 0 0 0 0 0 0 0 0 0 0 0 0 0 0 0 0 0 0 0 0 0 0 0 0 0 0 0 0 0 1 0 0 0 0 0 0 0 0 0 0 0"/>
<parameter id="WesternEuropetoEasternEurope" value="0 0 0 0 0 0 0 0 0 0 0 0 0 0 0 0 0 0 0 0 0 0 0 0 0 0 0 0 0 0 0 0 0 0 0 0 0 0 0 0 0 0 0 0 0 0 0 0 0 0 0 0 0 0 0 0 0 0 0 0 0 0 0 0 0 0 0 0 0 0 0 0 0 0 0 0 0 0 0 0 0 0 0 0 0 0 0 0 0 0 0 0 0 0 0 0 0 0 0 0 0 0 0 0 0 0 0 0 0 0 0 0 0 0 0 0 0 0 0 0 0 0 0 0 0 0 0 0 0 0 0 0 0 0 0 0 0 0 0 0 0 0 0 0 0 0 0 0 0 0 0 0 0 0 0 0 0 0 0 0 0 0 0 0 0 0 0 0 0 0 0 0 0 0 0 0 0 0 0 0 0 0 0 0 0 1 0 0 0 0 0 0 0 0 0 0"/>
<parameter id="WesternEuropetoFrance" value="0 0 0 0 0 0 0 0 0 0 0 0 0 0 0 0 0 0 0 0 0 0 0 0 0 0 0 0 0 0 0 0 0 0 0 0 0 0 0 0 0 0 0 0 0 0 0 0 0 0 0 0 0 0 0 0 0 0 0 0 0 0 0 0 0 0 0 0 0 0 0 0 0 0 0 0 0 0 0 0 0 0 0 0 0 0 0 0 0 0 0 0 0 0 0 0 0 0 0 0 0 0 0 0 0 0 0 0 0 0 0 0 0 0 0 0 0 0 0 0 0 0 0 0 0 0 0 0 0 0 0 0 0 0 0 0 0 0 0 0 0 0 0 0 0 0 0 0 0 0 0 0 0 0 0 0 0 0 0 0 0 0 0 0 0 0 0 0 0 0 0 0 0 0 0 0 0 0 0 0 0 0 0 0 0 0 1 0 0 0 0 0 0 0 0 0"/>
<parameter id="WesternEuropetoGermany" value="0 0 0 0 0 0 0 0 0 0 0 0 0 0 0 0 0 0 0 0 0 0 0 0 0 0 0 0 0 0 0 0 0 0 0 0 0 0 0 0 0 0 0 0 0 0 0 0 0 0 0 0 0 0 0 0 0 0 0 0 0 0 0 0 0 0 0 0 0 0 0 0 0 0 0 0 0 0 0 0 0 0 0 0 0 0 0 0 0 0 0 0 0 0 0 0 0 0 0 0 0 0 0 0 0 0 0 0 0 0 0 0 0 0 0 0 0 0 0 0 0 0 0 0 0 0 0 0 0 0 0 0 0 0 0 0 0 0 0 0 0 0 0 0 0 0 0 0 0 0 0 0 0 0 0 0 0 0 0 0 0 0 0 0 0 0 0 0 0 0 0 0 0 0 0 0 0 0 0 0 0 0 0 0 0 0 0 1 0 0 0 0 0 0 0 0"/>
<parameter id="WesternEuropetoMiddleAfrica" value="0 0 0 0 0 0 0 0 0 0 0 0 0 0 0 0 0 0 0 0 0 0 0 0 0 0 0 0 0 0 0 0 0 0 0 0 0 0 0 0 0 0 0 0 0 0 0 0 0 0 0 0 0 0 0 0 0 0 0 0 0 0 0 0 0 0 0 0 0 0 0 0 0 0 0 0 0 0 0 0 0 0 0 0 0 0 0 0 0 0 0 0 0 0 0 0 0 0 0 0 0 0 0 0 0 0 0 0 0 0 0 0 0 0 0 0 0 0 0 0 0 0 0 0 0 0 0 0 0 0 0 0 0 0 0 0 0 0 0 0 0 0 0 0 0 0 0 0 0 0 0 0 0 0 0 0 0 0 0 0 0 0 0 0 0 0 0 0 0 0 0 0 0 0 0 0 0 0 0 0 0 0 0 0 0 0 0 0 1 0 0 0 0 0 0 0"/>
<parameter id="WesternEuropetoNorthAmerica" value="0 0 0 0 0 0 0 0 0 0 0 0 0 0 0 0 0 0 0 0 0 0 0 0 0 0 0 0 0 0 0 0 0 0 0 0 0 0 0 0 0 0 0 0 0 0 0 0 0 0 0 0 0 0 0 0 0 0 0 0 0 0 0 0 0 0 0 0 0 0 0 0 0 0 0 0 0 0 0 0 0 0 0 0 0 0 0 0 0 0 0 0 0 0 0 0 0 0 0 0 0 0 0 0 0 0 0 0 0 0 0 0 0 0 0 0 0 0 0 0 0 0 0 0 0 0 0 0 0 0 0 0 0 0 0 0 0 0 0 0 0 0 0 0 0 0 0 0 0 0 0 0 0 0 0 0 0 0 0 0 0 0 0 0 0 0 0 0 0 0 0 0 0 0 0 0 0 0 0 0 0 0 0 0 0 0 0 0 0 1 0 0 0 0 0 0"/>
<parameter id="WesternEuropetoNorthernAfrica" value="0 0 0 0 0 0 0 0 0 0 0 0 0 0 0 0 0 0 0 0 0 0 0 0 0 0 0 0 0 0 0 0 0 0 0 0 0 0 0 0 0 0 0 0 0 0 0 0 0 0 0 0 0 0 0 0 0 0 0 0 0 0 0 0 0 0 0 0 0 0 0 0 0 0 0 0 0 0 0 0 0 0 0 0 0 0 0 0 0 0 0 0 0 0 0 0 0 0 0 0 0 0 0 0 0 0 0 0 0 0 0 0 0 0 0 0 0 0 0 0 0 0 0 0 0 0 0 0 0 0 0 0 0 0 0 0 0 0 0 0 0 0 0 0 0 0 0 0 0 0 0 0 0 0 0 0 0 0 0 0 0 0 0 0 0 0 0 0 0 0 0 0 0 0 0 0 0 0 0 0 0 0 0 0 0 0 0 0 0 0 1 0 0 0 0 0"/>
<parameter id="WesternEuropetoNorthernEurope" value="0 0 0 0 0 0 0 0 0 0 0 0 0 0 0 0 0 0 0 0 0 0 0 0 0 0 0 0 0 0 0 0 0 0 0 0 0 0 0 0 0 0 0 0 0 0 0 0 0 0 0 0 0 0 0 0 0 0 0 0 0 0 0 0 0 0 0 0 0 0 0 0 0 0 0 0 0 0 0 0 0 0 0 0 0 0 0 0 0 0 0 0 0 0 0 0 0 0 0 0 0 0 0 0 0 0 0 0 0 0 0 0 0 0 0 0 0 0 0 0 0 0 0 0 0 0 0 0 0 0 0 0 0 0 0 0 0 0 0 0 0 0 0 0 0 0 0 0 0 0 0 0 0 0 0 0 0 0 0 0 0 0 0 0 0 0 0 0 0 0 0 0 0 0 0 0 0 0 0 0 0 0 0 0 0 0 0 0 0 0 0 1 0 0 0 0"/>
<parameter id="WesternEuropetoSouthernAfrica" value="0 0 0 0 0 0 0 0 0 0 0 0 0 0 0 0 0 0 0 0 0 0 0 0 0 0 0 0 0 0 0 0 0 0 0 0 0 0 0 0 0 0 0 0 0 0 0 0 0 0 0 0 0 0 0 0 0 0 0 0 0 0 0 0 0 0 0 0 0 0 0 0 0 0 0 0 0 0 0 0 0 0 0 0 0 0 0 0 0 0 0 0 0 0 0 0 0 0 0 0 0 0 0 0 0 0 0 0 0 0 0 0 0 0 0 0 0 0 0 0 0 0 0 0 0 0 0 0 0 0 0 0 0 0 0 0 0 0 0 0 0 0 0 0 0 0 0 0 0 0 0 0 0 0 0 0 0 0 0 0 0 0 0 0 0 0 0 0 0 0 0 0 0 0 0 0 0 0 0 0 0 0 0 0 0 0 0 0 0 0 0 0 1 0 0 0"/>
<parameter id="WesternEuropetoSouthernEurope" value="0 0 0 0 0 0 0 0 0 0 0 0 0 0 0 0 0 0 0 0 0 0 0 0 0 0 0 0 0 0 0 0 0 0 0 0 0 0 0 0 0 0 0 0 0 0 0 0 0 0 0 0 0 0 0 0 0 0 0 0 0 0 0 0 0 0 0 0 0 0 0 0 0 0 0 0 0 0 0 0 0 0 0 0 0 0 0 0 0 0 0 0 0 0 0 0 0 0 0 0 0 0 0 0 0 0 0 0 0 0 0 0 0 0 0 0 0 0 0 0 0 0 0 0 0 0 0 0 0 0 0 0 0 0 0 0 0 0 0 0 0 0 0 0 0 0 0 0 0 0 0 0 0 0 0 0 0 0 0 0 0 0 0 0 0 0 0 0 0 0 0 0 0 0 0 0 0 0 0 0 0 0 0 0 0 0 0 0 0 0 0 0 0 1 0 0"/>
<parameter id="WesternEuropetoWesternAfrica" value="0 0 0 0 0 0 0 0 0 0 0 0 0 0 0 0 0 0 0 0 0 0 0 0 0 0 0 0 0 0 0 0 0 0 0 0 0 0 0 0 0 0 0 0 0 0 0 0 0 0 0 0 0 0 0 0 0 0 0 0 0 0 0 0 0 0 0 0 0 0 0 0 0 0 0 0 0 0 0 0 0 0 0 0 0 0 0 0 0 0 0 0 0 0 0 0 0 0 0 0 0 0 0 0 0 0 0 0 0 0 0 0 0 0 0 0 0 0 0 0 0 0 0 0 0 0 0 0 0 0 0 0 0 0 0 0 0 0 0 0 0 0 0 0 0 0 0 0 0 0 0 0 0 0 0 0 0 0 0 0 0 0 0 0 0 0 0 0 0 0 0 0 0 0 0 0 0 0 0 0 0 0 0 0 0 0 0 0 0 0 0 0 0 0 1 0"/>
    
<!-- END Ancestral state reconstruction                                      -->
  </markovJumpsTreeLikelihood>
  
<!-- END Discrete Traits Model                                               -->
  
<!-- Define operators                                                        -->
  <operators id="operators" optimizationSchedule="log">
    <deltaExchange delta="0.01" weight="1">
      <parameter idref="gtr.rates"/>
    </deltaExchange>
    <deltaExchange delta="0.01" weight="1">
      <parameter idref="frequencies"/>
    </deltaExchange>
    <scaleOperator scaleFactor="0.75" weight="1">
      <parameter idref="alpha"/>
    </scaleOperator>
    <scaleOperator scaleFactor="0.75" weight="3">
      <parameter idref="default.ucld.mean"/>
    </scaleOperator>
    <scaleOperator scaleFactor="0.75" weight="3">
      <parameter idref="default.ucld.stdev"/>
    </scaleOperator>
    <upDownOperator scaleFactor="0.75" weight="3">
      <up>
        <parameter idref="treeModel.allInternalNodeHeights"/>
      </up>
      <down>
        <parameter idref="default.ucld.mean"/>
      </down>
    </upDownOperator>
    <swapOperator size="1" weight="10" autoOptimize="false">
      <parameter idref="default.branchRates.categories"/>
    </swapOperator>
    <uniformIntegerOperator weight="10">
      <parameter idref="default.branchRates.categories"/>
    </uniformIntegerOperator>
    <scaleOperator scaleFactor="0.75" weight="3">
      <parameter idref="region.clock.rate"/>
    </scaleOperator>
    <upDownOperator scaleFactor="0.75" weight="3">
      <up>
        <parameter idref="treeModel.allInternalNodeHeights"/>
      </up>
      <down>
        <parameter idref="region.clock.rate"/>
      </down>
    </upDownOperator>
    <subtreeSlide size="1.0" gaussian="true" weight="30">
      <treeModel idref="treeModel"/>
    </subtreeSlide>
    <narrowExchange weight="30">
      <treeModel idref="treeModel"/>
    </narrowExchange>
    <wideExchange weight="3">
      <treeModel idref="treeModel"/>
    </wideExchange>
    <wilsonBalding weight="3">
      <treeModel idref="treeModel"/>
    </wilsonBalding>
    <scaleOperator scaleFactor="0.75" weight="3">
      <parameter idref="treeModel.rootHeight"/>
    </scaleOperator>
    <uniformOperator weight="30">
      <parameter idref="treeModel.internalNodeHeights"/>
    </uniformOperator>
    
<!--		
		<gmrfGridBlockUpdateOperator scaleFactor="1.0" weight="2">
			<gmrfSkyrideLikelihood idref="skygrid"/>
		</gmrfGridBlockUpdateOperator>
		<scaleOperator scaleFactor="0.75" weight="1">
			<parameter idref="skygrid.precision"/>
		</scaleOperator>
-->
    <hamiltonianMonteCarloOperator weight="3" nSteps="50" stepSize="1E-2" mode="vanilla" autoOptimize="true" gradientCheckCount="0" gradientCheckTolerance="1E-1" preconditioning="none" preconditioningUpdateFrequency="100">
      <compoundGradient idref="full.skygrid.gradient"/>
      <compoundParameter idref="skygrid.parameters"/>
      <signTransform start="1" end="1">
        <compoundParameter idref="skygrid.parameters"/>
      </signTransform>
    </hamiltonianMonteCarloOperator>
    <scaleOperator scaleFactor="0.95" weight="15" scaleAllIndependently="true">
      <parameter idref="region.rates"/>
    </scaleOperator>
    <bitFlipOperator weight="7">
      <parameter idref="region.indicators"/>
    </bitFlipOperator>
    <deltaExchange delta="0.75" weight="1">
      <parameter idref="region.root.frequencies"/>
    </deltaExchange>
    <scaleOPerator scaleFactor="0.75" weight="0.05">
      <parameter idref="time1"/>
    </scaleOPerator>
    <scaleOPerator scaleFactor="0.75" weight="0.05">
      <parameter idref="time2"/>
    </scaleOPerator>
    <scaleOPerator scaleFactor="0.75" weight="0.05">
      <parameter idref="time3"/>
    </scaleOPerator>
    <scaleOPerator scaleFactor="0.75" weight="0.05">
      <parameter idref="time4"/>
    </scaleOPerator>
    <scaleOPerator scaleFactor="0.75" weight="0.05">
      <parameter idref="time5"/>
    </scaleOPerator>
    <scaleOPerator scaleFactor="0.75" weight="0.05">
      <parameter idref="time6"/>
    </scaleOPerator>
    <scaleOPerator scaleFactor="0.75" weight="0.05">
      <parameter idref="time7"/>
    </scaleOPerator>
    <scaleOPerator scaleFactor="0.75" weight="0.05">
      <parameter idref="time8"/>
    </scaleOPerator>
    <scaleOPerator scaleFactor="0.75" weight="0.05">
      <parameter idref="time9"/>
    </scaleOPerator>
    <scaleOPerator scaleFactor="0.75" weight="0.05">
      <parameter idref="time10"/>
    </scaleOPerator>
    <scaleOPerator scaleFactor="0.75" weight="0.05">
      <parameter idref="time11"/>
    </scaleOPerator>
    <scaleOPerator scaleFactor="0.75" weight="0.05">
      <parameter idref="time12"/>
    </scaleOPerator>
  </operators>
  
<!-- Define MCMC                                                             -->
  <mcmc id="mcmc" chainLength="40000000" autoOptimize="true" operatorAnalysis="A27_region_rep4.ops">
    <joint id="joint">
      <prior id="prior">
        <dirichletPrior alpha="1.0" sumsTo="6.0">
          <parameter idref="gtr.rates"/>
        </dirichletPrior>
        <dirichletPrior alpha="1.0" sumsTo="1.0">
          <parameter idref="frequencies"/>
        </dirichletPrior>
        <exponentialPrior mean="0.5" offset="0.0">
          <parameter idref="alpha"/>
        </exponentialPrior>
        <ctmcScalePrior>
          <ctmcScale>
            <parameter idref="default.ucld.mean"/>
          </ctmcScale>
          <treeModel idref="treeModel"/>
        </ctmcScalePrior>
        <exponentialPrior mean="0.3333333333333333" offset="0.0">
          <parameter idref="default.ucld.stdev"/>
        </exponentialPrior>
        <ctmcScalePrior>
          <ctmcScale>
            <parameter idref="region.clock.rate"/>
          </ctmcScale>
          <treeModel idref="treeModel"/>
        </ctmcScalePrior>
        <gammaPrior shape="0.001" scale="1000.0" offset="0.0">
          <parameter idref="skygrid.precision"/>
        </gammaPrior>
        <poissonPrior mean="13.0" offset="0.0">
          <statistic idref="region.nonZeroRates"/>
        </poissonPrior>
        <uniformPrior lower="0.0" upper="1.0">
          <parameter idref="region.frequencies"/>
        </uniformPrior>
        <cachedPrior>
          <gammaPrior shape="1.0" scale="1.0" offset="0.0">
            <parameter idref="region.rates"/>
          </gammaPrior>
          <parameter idref="region.rates"/>
        </cachedPrior>
        <uniformPrior lower="0.0" upper="1.0">
          <parameter idref="region.root.frequencies"/>
        </uniformPrior>
        <gmrfSkyGridLikelihood idref="skygrid"/>
        <discretizedBranchRates idref="default.branchRates"/>
        <strictClockBranchRates idref="region.branchRates"/>
        
<!-- START Discrete Traits Model                                             -->
        <generalSubstitutionModel idref="region.model"/>
        
<!-- END Discrete Traits Model                                               -->
        <normalPrior mean="0.0273972603" stdev="0.0082191781">
          <parameter idref="time1"/>
        </normalPrior>
        <normalPrior mean="0.0273972603" stdev="0.0082191781">
          <parameter idref="time2"/>
        </normalPrior>
        <normalPrior mean="0.0273972603" stdev="0.0082191781">
          <parameter idref="time3"/>
        </normalPrior>
        <normalPrior mean="0.0273972603" stdev="0.0082191781">
          <parameter idref="time4"/>
        </normalPrior>
        <normalPrior mean="0.0273972603" stdev="0.0082191781">
          <parameter idref="time5"/>
        </normalPrior>
        <normalPrior mean="0.0273972603" stdev="0.0082191781">
          <parameter idref="time6"/>
        </normalPrior>
        <normalPrior mean="0.0273972603" stdev="0.0082191781">
          <parameter idref="time7"/>
        </normalPrior>
        <normalPrior mean="0.0273972603" stdev="0.0082191781">
          <parameter idref="time8"/>
        </normalPrior>
        <normalPrior mean="0.0273972603" stdev="0.0082191781">
          <parameter idref="time9"/>
        </normalPrior>
        <normalPrior mean="0.0273972603" stdev="0.0082191781">
          <parameter idref="time10"/>
        </normalPrior>
        <normalPrior mean="0.0273972603" stdev="0.0082191781">
          <parameter idref="time11"/>
        </normalPrior>
        <normalPrior mean="0.0273972603" stdev="0.0082191781">
          <parameter idref="time12"/>
        </normalPrior>
      </prior>
      <likelihood id="likelihood">
        <treeDataLikelihood idref="default.treeLikelihood"/>
        
<!-- START Discrete Traits Model                                             -->
        <markovJumpsTreeLikelihood idref="region.treeLikelihood"/>
        
<!-- END Discrete Traits Model                                               -->
      </likelihood>
    </joint>
    <operators idref="operators"/>
    
<!-- write log to screen                                                     -->
    <log id="screenLog" logEvery="1000">
      <column label="Joint" dp="4" width="12">
        <joint idref="joint"/>
      </column>
      <column label="Prior" dp="4" width="12">
        <prior idref="prior"/>
      </column>
      <column label="Likelihood" dp="4" width="12">
        <likelihood idref="likelihood"/>
      </column>
      <column label="age(root)" sf="6" width="12">
        <tmrcaStatistic idref="age(root)"/>
      </column>
      <column label="default.ucld.mean" sf="6" width="12">
        <parameter idref="default.ucld.mean"/>
      </column>
      <column label="region.clock.rate" sf="6" width="12">
        <parameter idref="region.clock.rate"/>
      </column>
      
<!-- START Discrete Traits Model                                             -->
      <column label="region.nonZeroRates" dp="0" width="6">
        <sumStatistic idref="region.nonZeroRates"/>
      </column>
      
<!-- END Discrete Traits Model                                               -->
    </log>
    
<!-- write log to file                                                       -->
    <log id="fileLog" logEvery="50000" fileName="A27_region_rep4.log" overwrite="false">
      <joint idref="joint"/>
      <prior idref="prior"/>
      <likelihood idref="likelihood"/>
      <parameter idref="treeModel.rootHeight"/>
      <tmrcaStatistic idref="age(root)"/>
      <treeLengthStatistic idref="treeLength"/>
      <parameter idref="skygrid.precision"/>
      <parameter idref="skygrid.logPopSize"/>
      <parameter idref="skygrid.cutOff"/>
      <parameter idref="gtr.rates"/>
      <parameter idref="frequencies"/>
      <parameter idref="alpha"/>
      <parameter idref="default.ucld.mean"/>
      <parameter idref="default.ucld.stdev"/>
      <parameter idref="region.clock.rate"/>
      <rateStatistic idref="default.meanRate"/>
      <rateStatistic idref="default.coefficientOfVariation"/>
      <rateCovarianceStatistic idref="default.covariance"/>
      <rateStatistic idref="region.meanRate"/>
      
<!-- START Ancestral state reconstruction                                    -->
      
<!-- END Ancestral state reconstruction                                      -->
      
<!-- START Discrete Traits Model                                             -->
      <parameter idref="region.rates"/>
      <parameter idref="region.indicators"/>
      <sumStatistic idref="region.nonZeroRates"/>
      
<!-- END Discrete Traits Model                                               -->
      <treeDataLikelihood idref="default.treeLikelihood"/>
      <discretizedBranchRates idref="default.branchRates"/>
      <strictClockBranchRates idref="region.branchRates"/>
      
<!-- START Discrete Traits Model                                             -->
      <markovJumpsTreeLikelihood idref="region.treeLikelihood"/>
      
<!-- END Discrete Traits Model                                               -->
      <gmrfSkyGridLikelihood idref="skygrid"/>
      <parameter idref="time1"/>
      <parameter idref="time2"/>
      <parameter idref="time3"/>
      <parameter idref="time4"/>
      <parameter idref="time5"/>
      <parameter idref="time6"/>
      <parameter idref="time7"/>
      <parameter idref="time8"/>
      <parameter idref="time9"/>
      <parameter idref="time10"/>
      <parameter idref="time11"/>
      <parameter idref="time12"/>
    </log>
    
<!-- START Discrete Traits Model                                             -->
    <log id="A27_region_rep4.regionrateMatrixLog" logEvery="50000" fileName="A27_region_rep4.region.rates.log">
      <parameter idref="region.rates"/>
      <parameter idref="region.indicators"/>
      <sumStatistic idref="region.nonZeroRates"/>
    </log>
    
<!-- END Discrete Traits Model                                               -->
    
<!-- write tree log to file                                                  -->
    <logTree id="treeFileLog" logEvery="50000" nexusFormat="true" fileName="A27_region_rep4.trees" sortTranslationTable="true">
      <trait name="rate" tag="default.rate">
        <ancestralTraitBranchRates idref="anc.default.branchRates"/>
      </trait>
      <trait name="rate" tag="region.rate">
        <strictClockBranchRates idref="region.branchRates"/>
      </trait>
      <joint idref="joint"/>
      
<!-- START Ancestral state reconstruction                                    -->
      <trait name="region.states" tag="region">
        <markovJumpsTreeLikelihood idref="region.treeLikelihood"/>
      </trait>
      
<!-- END Ancestral state reconstruction                                      -->
      <ancestralTraitTreeModel idref="ancestralTraitTreeModel"/>
    </logTree>
    
<!-- START Ancestral state reconstruction                                    -->
    
<!-- write complete history tree log to file                                 -->
<!--
    <logTree logEvery="50000" nexusFormat="true" fileName="A27_region_rep4.region.history.trees" sortTranslationTable="true">
      <markovJumpsTreeLikelihood idref="region.treeLikelihood"/>
      <trait name="region.states" tag="region">
        <markovJumpsTreeLikelihood idref="region.treeLikelihood"/>
      </trait>
      <ancestralTraitTreeModel idref="ancestralTraitTreeModel"/>
    </logTree>
-->    
<!-- END Ancestral state reconstruction                                      -->
    
<!-- write non-augmented trees -->
    <logTree logEvery="50000" nexusFormat="true" fileName="noanc_A27_region_rep4.trees" sortTranslationTable="true">
      <treeModel idref="treeModel"/>
      <trait name="rate" tag="default.rate">
        <discretizedBranchRates idref="default.branchRates"/>
      </trait>
      <trait name="rate" tag="region.rate">
        <strictClockBranchRates idref="region.branchRates"/>
      </trait>
      <joint idref="joint"/>
    </logTree>
  </mcmc>
  <report>
    <property name="timer">
      <mcmc idref="mcmc"/>
    </property>
  </report>
</beast>
