# Supplementary material for: Antibody escape and global spread of SARS-CoV-2 lineage A.27
Source: Nat Commun. 2022 Mar 3;13:1152. doi: 10.1038/s41467-022-28766-y (PMC8894356; doi:10.1038/s41467-022-28766-y)
Supplement: Supplementary file 4 — Supplementary Data 1 [file 41467_2022_28766_MOESM4_ESM.zip › Extended files/A27_xmls/A27_rep5.xml]

<!-- Generated by BEAUTi v1.10.5 Prerelease #23570d1                         -->

<!--       by Alexei J. Drummond, Andrew Rambaut and Marc A. Suchard         -->

<!--       Department of Computer Science, University of Auckland and        -->

<!--       Institute of Evolutionary Biology, University of Edinburgh        -->

<!--       David Geffen School of Medicine, University of California, Los Angeles-->

<!--       http://beast.community/                                           -->
<beast version="1.10.5">
  
<!-- The list of taxa to be analysed (can also include dates/ages).          -->
  
<!-- ntax=563                                                                -->
  <taxa id="taxa">
    <taxon id="hCoV-19/England/CAMC-1263516/2021|EPI_ISL_1018852|2021-02-10|NorthernEurope">
      <date value="2021.109589041096" direction="forwards" units="years"/>
      <attr name="region">
				NorthernEurope
			</attr>
    </taxon>
    <taxon id="hCoV-19/Rwanda/NRLNAT1088/2020|EPI_ISL_1020288|2020-12-17|EasternAfrica">
      <date value="2020.9590163934427" direction="forwards" units="years"/>
      <attr name="region">
				EasternAfrica
			</attr>
    </taxon>
    <taxon id="hCoV-19/Slovenia/68981/2021|EPI_ISL_1063496|2021-02-07|EasternEurope">
      <date value="2021.1013698630136" direction="forwards" units="years"/>
      <attr name="region">
				EasternEurope
			</attr>
    </taxon>
    <taxon id="hCoV-19/Slovenia/65006/2021|EPI_ISL_1063521|2021-02-04|EasternEurope">
      <date value="2021.0931506849315" direction="forwards" units="years"/>
      <attr name="region">
				EasternEurope
			</attr>
    </taxon>
    <taxon id="hCoV-19/Slovenia/65882/2021|EPI_ISL_1063522|2021-02-05|EasternEurope">
      <date value="2021.0958904109589" direction="forwards" units="years"/>
      <attr name="region">
				EasternEurope
			</attr>
    </taxon>
    <taxon id="hCoV-19/Turkey/HSGM-D378/2021|EPI_ISL_1063988|2021-02-08|SouthernEurope">
      <date value="2021.1041095890412" direction="forwards" units="years"/>
      <attr name="region">
				SouthernEurope
			</attr>
    </taxon>
    <taxon id="hCoV-19/Turkey/HSGM-D379/2021|EPI_ISL_1063989|2021-02-08|SouthernEurope">
      <date value="2021.1041095890412" direction="forwards" units="years"/>
      <attr name="region">
				SouthernEurope
			</attr>
    </taxon>
    <taxon id="hCoV-19/Slovenia/61741/2021|EPI_ISL_1063996|2021-02-03|EasternEurope">
      <date value="2021.0904109589042" direction="forwards" units="years"/>
      <attr name="region">
				EasternEurope
			</attr>
    </taxon>
    <taxon id="hCoV-19/France/un-HMN-21022010594/2021|EPI_ISL_1085610|2021-02-01|France">
      <date value="2021.0849315068492" direction="forwards" units="years"/>
      <attr name="region">
				France
			</attr>
    </taxon>
    <taxon id="hCoV-19/France/un-HMN-21022050274/2021|EPI_ISL_1085617|2021-02-05|France">
      <date value="2021.0958904109589" direction="forwards" units="years"/>
      <attr name="region">
				France
			</attr>
    </taxon>
    <taxon id="hCoV-19/France/un-21012220498/2021|EPI_ISL_1088552|2021-01-22|France">
      <date value="2021.0575342465754" direction="forwards" units="years"/>
      <attr name="region">
				France
			</attr>
    </taxon>
    <taxon id="hCoV-19/France/un-21012220289/2021|EPI_ISL_1088554|2021-01-22|France">
      <date value="2021.0575342465754" direction="forwards" units="years"/>
      <attr name="region">
				France
			</attr>
    </taxon>
    <taxon id="hCoV-19/Belgium/rega-3206/2021|EPI_ISL_1094192|2021-01-30|Benelux">
      <date value="2021.0794520547945" direction="forwards" units="years"/>
      <attr name="region">
				Benelux
			</attr>
    </taxon>
    <taxon id="hCoV-19/France/PAC-IHUCOVID-3234/2021|EPI_ISL_1097023|2021-01-21|France">
      <date value="2021.054794520548" direction="forwards" units="years"/>
      <attr name="region">
				France
			</attr>
    </taxon>
    <taxon id="hCoV-19/France/PAC-IHUCOVID-3151/2021|EPI_ISL_1097024|2021-01-25|France">
      <date value="2021.0657534246575" direction="forwards" units="years"/>
      <attr name="region">
				France
			</attr>
    </taxon>
    <taxon id="hCoV-19/France/IDF-HMN-21022010333/2021|EPI_ISL_1110157|2021-02-01|France">
      <date value="2021.0849315068492" direction="forwards" units="years"/>
      <attr name="region">
				France
			</attr>
    </taxon>
    <taxon id="hCoV-19/France/IDF-HMN-21022150436/2021|EPI_ISL_1110170|2021-02-09|France">
      <date value="2021.1068493150685" direction="forwards" units="years"/>
      <attr name="region">
				France
			</attr>
    </taxon>
    <taxon id="hCoV-19/France/IDF-HMN-21022180542/2021|EPI_ISL_1110195|2021-02-10|France">
      <date value="2021.109589041096" direction="forwards" units="years"/>
      <attr name="region">
				France
			</attr>
    </taxon>
    <taxon id="hCoV-19/France/IDF-HMN-21022180543/2021|EPI_ISL_1110196|2021-02-11|France">
      <date value="2021.1123287671232" direction="forwards" units="years"/>
      <attr name="region">
				France
			</attr>
    </taxon>
    <taxon id="hCoV-19/France/IDF-HMN-21022180551/2021|EPI_ISL_1110198|2021-02-10|France">
      <date value="2021.109589041096" direction="forwards" units="years"/>
      <attr name="region">
				France
			</attr>
    </taxon>
    <taxon id="hCoV-19/France/IDF-HMN-21022230288/2021|EPI_ISL_1110210|2021-01-27|France">
      <date value="2021.0712328767124" direction="forwards" units="years"/>
      <attr name="region">
				France
			</attr>
    </taxon>
    <taxon id="hCoV-19/France/PDL-IPP03889/2021|EPI_ISL_1111061|2021-02-15|France">
      <date value="2021.123287671233" direction="forwards" units="years"/>
      <attr name="region">
				France
			</attr>
    </taxon>
    <taxon id="hCoV-19/Slovenia/75526/2021|EPI_ISL_1118863|2021-02-11|EasternEurope">
      <date value="2021.1123287671232" direction="forwards" units="years"/>
      <attr name="region">
				EasternEurope
			</attr>
    </taxon>
    <taxon id="hCoV-19/Slovenia/73271/2021|EPI_ISL_1118864|2021-02-10|EasternEurope">
      <date value="2021.109589041096" direction="forwards" units="years"/>
      <attr name="region">
				EasternEurope
			</attr>
    </taxon>
    <taxon id="hCoV-19/Ireland/CN-NVRL-21IRL31745/2021|EPI_ISL_1118873|2021-02-04|NorthernEurope">
      <date value="2021.0931506849315" direction="forwards" units="years"/>
      <attr name="region">
				NorthernEurope
			</attr>
    </taxon>
    <taxon id="hCoV-19/France/IDF-IPP04184/2021|EPI_ISL_1118883|2021-02-11|France">
      <date value="2021.1123287671232" direction="forwards" units="years"/>
      <attr name="region">
				France
			</attr>
    </taxon>
    <taxon id="hCoV-19/France/IDF-IPP03793/2021|EPI_ISL_1118905|2021-02-02|France">
      <date value="2021.0876712328768" direction="forwards" units="years"/>
      <attr name="region">
				France
			</attr>
    </taxon>
    <taxon id="hCoV-19/France/IDF-IPP03825/2021|EPI_ISL_1118908|2021-02-05|France">
      <date value="2021.0958904109589" direction="forwards" units="years"/>
      <attr name="region">
				France
			</attr>
    </taxon>
    <taxon id="hCoV-19/France/IDF-IPP03826/2021|EPI_ISL_1118909|2021-02-04|France">
      <date value="2021.0931506849315" direction="forwards" units="years"/>
      <attr name="region">
				France
			</attr>
    </taxon>
    <taxon id="hCoV-19/Switzerland/SG-ETHZ-460721/2021|EPI_ISL_1130199|2021-01-15|WesternEurope">
      <date value="2021.0383561643835" direction="forwards" units="years"/>
      <attr name="region">
				WesternEurope
			</attr>
    </taxon>
    <taxon id="hCoV-19/Switzerland/SG-ETHZ-451540/2021|EPI_ISL_1130202|2021-01-12|WesternEurope">
      <date value="2021.0301369863014" direction="forwards" units="years"/>
      <attr name="region">
				WesternEurope
			</attr>
    </taxon>
    <taxon id="hCoV-19/Switzerland/SG-ETHZ-451760/2021|EPI_ISL_1130204|2021-01-14|WesternEurope">
      <date value="2021.035616438356" direction="forwards" units="years"/>
      <attr name="region">
				WesternEurope
			</attr>
    </taxon>
    <taxon id="hCoV-19/Germany/NW-RKI-I-025987/2021|EPI_ISL_1156171|2021-02-23|Germany">
      <date value="2021.145205479452" direction="forwards" units="years"/>
      <attr name="region">
				Germany
			</attr>
    </taxon>
    <taxon id="hCoV-19/Turkey/HSGM-4506/2021|EPI_ISL_1170076|2021-02-16|SouthernEurope">
      <date value="2021.1260273972603" direction="forwards" units="years"/>
      <attr name="region">
				SouthernEurope
			</attr>
    </taxon>
    <taxon id="hCoV-19/Belgium/ULG-12787/2021|EPI_ISL_1171547|2021-02-24|Benelux">
      <date value="2021.1479452054793" direction="forwards" units="years"/>
      <attr name="region">
				Benelux
			</attr>
    </taxon>
    <taxon id="hCoV-19/Slovenia/99407/2021|EPI_ISL_1181840|2021-02-24|EasternEurope">
      <date value="2021.1479452054793" direction="forwards" units="years"/>
      <attr name="region">
				EasternEurope
			</attr>
    </taxon>
    <taxon id="hCoV-19/Slovenia/73053/2021|EPI_ISL_1181852|2021-02-10|EasternEurope">
      <date value="2021.109589041096" direction="forwards" units="years"/>
      <attr name="region">
				EasternEurope
			</attr>
    </taxon>
    <taxon id="hCoV-19/Slovenia/75819/2021|EPI_ISL_1181856|2021-02-11|EasternEurope">
      <date value="2021.1123287671232" direction="forwards" units="years"/>
      <attr name="region">
				EasternEurope
			</attr>
    </taxon>
    <taxon id="hCoV-19/Slovenia/76392/2021|EPI_ISL_1181859|2021-02-11|EasternEurope">
      <date value="2021.1123287671232" direction="forwards" units="years"/>
      <attr name="region">
				EasternEurope
			</attr>
    </taxon>
    <taxon id="hCoV-19/Slovenia/76019/2021|EPI_ISL_1181860|2021-02-11|EasternEurope">
      <date value="2021.1123287671232" direction="forwards" units="years"/>
      <attr name="region">
				EasternEurope
			</attr>
    </taxon>
    <taxon id="hCoV-19/Slovenia/76280/2021|EPI_ISL_1181861|2021-02-11|EasternEurope">
      <date value="2021.1123287671232" direction="forwards" units="years"/>
      <attr name="region">
				EasternEurope
			</attr>
    </taxon>
    <taxon id="hCoV-19/Slovenia/80233/2021|EPI_ISL_1181862|2021-02-14|EasternEurope">
      <date value="2021.1205479452055" direction="forwards" units="years"/>
      <attr name="region">
				EasternEurope
			</attr>
    </taxon>
    <taxon id="hCoV-19/Ireland/CN-NVRL-21IRL42562/2021|EPI_ISL_1181883|2021-02-13|NorthernEurope">
      <date value="2021.1178082191782" direction="forwards" units="years"/>
      <attr name="region">
				NorthernEurope
			</attr>
    </taxon>
    <taxon id="hCoV-19/Switzerland/VD-ETHZ-510441/2021|EPI_ISL_1195116|2021-02-22|WesternEurope">
      <date value="2021.1424657534246" direction="forwards" units="years"/>
      <attr name="region">
				WesternEurope
			</attr>
    </taxon>
    <taxon id="hCoV-19/Tunisia/Q6575/2021|EPI_ISL_1207287|2021-02-07|NorthernAfrica">
      <date value="2021.1013698630136" direction="forwards" units="years"/>
      <attr name="region">
				NorthernAfrica
			</attr>
    </taxon>
    <taxon id="hCoV-19/Tunisia/20216575/2021|EPI_ISL_1208160|2021-02-07|NorthernAfrica">
      <date value="2021.1013698630136" direction="forwards" units="years"/>
      <attr name="region">
				NorthernAfrica
			</attr>
    </taxon>
    <taxon id="hCoV-19/Tunisia/5509/2021|EPI_ISL_1208398|2021-02-02|NorthernAfrica">
      <date value="2021.0876712328768" direction="forwards" units="years"/>
      <attr name="region">
				NorthernAfrica
			</attr>
    </taxon>
    <taxon id="hCoV-19/Tunisia/14670/2021|EPI_ISL_1208403|2021-02-09|NorthernAfrica">
      <date value="2021.1068493150685" direction="forwards" units="years"/>
      <attr name="region">
				NorthernAfrica
			</attr>
    </taxon>
    <taxon id="hCoV-19/Netherlands/NH-RIVM-15758/2021|EPI_ISL_1232433|2021-02-18|Benelux">
      <date value="2021.131506849315" direction="forwards" units="years"/>
      <attr name="region">
				Benelux
			</attr>
    </taxon>
    <taxon id="hCoV-19/USA/CO-CDPHE-2100509191/2021|EPI_ISL_1234167|2021-02-14|NorthAmerica">
      <date value="2021.1205479452055" direction="forwards" units="years"/>
      <attr name="region">
				NorthAmerica
			</attr>
    </taxon>
    <taxon id="hCoV-19/France/PDL-IPP04588/2021|EPI_ISL_1239371|2021-03-02|France">
      <date value="2021.164383561644" direction="forwards" units="years"/>
      <attr name="region">
				France
			</attr>
    </taxon>
    <taxon id="hCoV-19/France/ARA-HCL021027755001/2021|EPI_ISL_1239445|2021-02-03|France">
      <date value="2021.0904109589042" direction="forwards" units="years"/>
      <attr name="region">
				France
			</attr>
    </taxon>
    <taxon id="hCoV-19/France/NAQ-HCL021031659201/2021|EPI_ISL_1239447|2021-02-09|France">
      <date value="2021.1068493150685" direction="forwards" units="years"/>
      <attr name="region">
				France
			</attr>
    </taxon>
    <taxon id="hCoV-19/England/CAMC-132305C/2021|EPI_ISL_1246214|2021-02-22|NorthernEurope">
      <date value="2021.1424657534246" direction="forwards" units="years"/>
      <attr name="region">
				NorthernEurope
			</attr>
    </taxon>
    <taxon id="hCoV-19/Slovenia/81717/2021|EPI_ISL_1250645|2021-02-15|EasternEurope">
      <date value="2021.123287671233" direction="forwards" units="years"/>
      <attr name="region">
				EasternEurope
			</attr>
    </taxon>
    <taxon id="hCoV-19/Slovenia/87822/2021|EPI_ISL_1250657|2021-02-18|EasternEurope">
      <date value="2021.131506849315" direction="forwards" units="years"/>
      <attr name="region">
				EasternEurope
			</attr>
    </taxon>
    <taxon id="hCoV-19/Slovenia/89830/2021|EPI_ISL_1250658|2021-02-18|EasternEurope">
      <date value="2021.131506849315" direction="forwards" units="years"/>
      <attr name="region">
				EasternEurope
			</attr>
    </taxon>
    <taxon id="hCoV-19/Slovenia/89591/2021|EPI_ISL_1250661|2021-02-18|EasternEurope">
      <date value="2021.131506849315" direction="forwards" units="years"/>
      <attr name="region">
				EasternEurope
			</attr>
    </taxon>
    <taxon id="hCoV-19/Slovenia/91878/2021|EPI_ISL_1250667|2021-02-19|EasternEurope">
      <date value="2021.1342465753426" direction="forwards" units="years"/>
      <attr name="region">
				EasternEurope
			</attr>
    </taxon>
    <taxon id="hCoV-19/Slovenia/90174/2021|EPI_ISL_1250677|2021-02-19|EasternEurope">
      <date value="2021.1342465753426" direction="forwards" units="years"/>
      <attr name="region">
				EasternEurope
			</attr>
    </taxon>
    <taxon id="hCoV-19/Slovenia/90716/2021|EPI_ISL_1250678|2021-02-19|EasternEurope">
      <date value="2021.1342465753426" direction="forwards" units="years"/>
      <attr name="region">
				EasternEurope
			</attr>
    </taxon>
    <taxon id="hCoV-19/Slovenia/92278/2021|EPI_ISL_1250681|2021-02-20|EasternEurope">
      <date value="2021.13698630137" direction="forwards" units="years"/>
      <attr name="region">
				EasternEurope
			</attr>
    </taxon>
    <taxon id="hCoV-19/France/ARA-HCL021030048401/2021|EPI_ISL_1253541|2021-02-02|France">
      <date value="2021.0876712328768" direction="forwards" units="years"/>
      <attr name="region">
				France
			</attr>
    </taxon>
    <taxon id="hCoV-19/France/ARA-HCL021029951901/2021|EPI_ISL_1253550|2021-02-02|France">
      <date value="2021.0876712328768" direction="forwards" units="years"/>
      <attr name="region">
				France
			</attr>
    </taxon>
    <taxon id="hCoV-19/France/ARA-HCL021039655401/2021|EPI_ISL_1253567|2021-03-02|France">
      <date value="2021.164383561644" direction="forwards" units="years"/>
      <attr name="region">
				France
			</attr>
    </taxon>
    <taxon id="hCoV-19/France/ARA-HCL021039976101/2021|EPI_ISL_1253568|2021-02-23|France">
      <date value="2021.145205479452" direction="forwards" units="years"/>
      <attr name="region">
				France
			</attr>
    </taxon>
    <taxon id="hCoV-19/France/ARA-HCL021039996701/2021|EPI_ISL_1253570|2021-02-22|France">
      <date value="2021.1424657534246" direction="forwards" units="years"/>
      <attr name="region">
				France
			</attr>
    </taxon>
    <taxon id="hCoV-19/France/ARA-HCL021040000901/2021|EPI_ISL_1253572|2021-02-22|France">
      <date value="2021.1424657534246" direction="forwards" units="years"/>
      <attr name="region">
				France
			</attr>
    </taxon>
    <taxon id="hCoV-19/France/ARA-HCL021040209401/2021|EPI_ISL_1253574|2021-02-26|France">
      <date value="2021.1534246575343" direction="forwards" units="years"/>
      <attr name="region">
				France
			</attr>
    </taxon>
    <taxon id="hCoV-19/France/ARA-HCL021040969801/2021|EPI_ISL_1253578|2021-02-23|France">
      <date value="2021.145205479452" direction="forwards" units="years"/>
      <attr name="region">
				France
			</attr>
    </taxon>
    <taxon id="hCoV-19/Mayotte/IPP02316/2021|EPI_ISL_1259284|2021-01-18|EasternAfrica">
      <date value="2021.0465753424658" direction="forwards" units="years"/>
      <attr name="region">
				EasternAfrica
			</attr>
    </taxon>
    <taxon id="hCoV-19/Mayotte/IPP03013/2021|EPI_ISL_1259293|2021-01-26|EasternAfrica">
      <date value="2021.0684931506848" direction="forwards" units="years"/>
      <attr name="region">
				EasternAfrica
			</attr>
    </taxon>
    <taxon id="hCoV-19/France/IDF-IPP04279/2021|EPI_ISL_1259302|2021-02-15|France">
      <date value="2021.123287671233" direction="forwards" units="years"/>
      <attr name="region">
				France
			</attr>
    </taxon>
    <taxon id="hCoV-19/France/BFC-IPP04280/2021|EPI_ISL_1259303|2021-02-19|France">
      <date value="2021.1342465753426" direction="forwards" units="years"/>
      <attr name="region">
				France
			</attr>
    </taxon>
    <taxon id="hCoV-19/Switzerland/SG-ETHZ-461186/2021|EPI_ISL_1259431|2021-01-20|WesternEurope">
      <date value="2021.0520547945205" direction="forwards" units="years"/>
      <attr name="region">
				WesternEurope
			</attr>
    </taxon>
    <taxon id="hCoV-19/Switzerland/SG-ETHZ-461200/2021|EPI_ISL_1259432|2021-01-20|WesternEurope">
      <date value="2021.0520547945205" direction="forwards" units="years"/>
      <attr name="region">
				WesternEurope
			</attr>
    </taxon>
    <taxon id="hCoV-19/Belgium/UGent-2572/2021|EPI_ISL_1273195|2021-02-26|Benelux">
      <date value="2021.1534246575343" direction="forwards" units="years"/>
      <attr name="region">
				Benelux
			</attr>
    </taxon>
    <taxon id="hCoV-19/Slovenia/83275/2021|EPI_ISL_1273386|2021-02-16|EasternEurope">
      <date value="2021.1260273972603" direction="forwards" units="years"/>
      <attr name="region">
				EasternEurope
			</attr>
    </taxon>
    <taxon id="hCoV-19/Slovenia/88655/2021|EPI_ISL_1273388|2021-02-18|EasternEurope">
      <date value="2021.131506849315" direction="forwards" units="years"/>
      <attr name="region">
				EasternEurope
			</attr>
    </taxon>
    <taxon id="hCoV-19/England/CAMC-139B22C/2021|EPI_ISL_1275591|2021-03-04|NorthernEurope">
      <date value="2021.1698630136987" direction="forwards" units="years"/>
      <attr name="region">
				NorthernEurope
			</attr>
    </taxon>
    <taxon id="hCoV-19/France/ARA-HCL021032333801/2021|EPI_ISL_1287743|2021-02-15|France">
      <date value="2021.123287671233" direction="forwards" units="years"/>
      <attr name="region">
				France
			</attr>
    </taxon>
    <taxon id="hCoV-19/France/ARA-HCL021032334601/2021|EPI_ISL_1287744|2021-02-10|France">
      <date value="2021.109589041096" direction="forwards" units="years"/>
      <attr name="region">
				France
			</attr>
    </taxon>
    <taxon id="hCoV-19/France/ARA-HCL021032341001/2021|EPI_ISL_1287746|2021-02-08|France">
      <date value="2021.1041095890412" direction="forwards" units="years"/>
      <attr name="region">
				France
			</attr>
    </taxon>
    <taxon id="hCoV-19/France/ARA-HCL021036241601/2021|EPI_ISL_1290838|2021-02-18|France">
      <date value="2021.131506849315" direction="forwards" units="years"/>
      <attr name="region">
				France
			</attr>
    </taxon>
    <taxon id="hCoV-19/Sweden/21-51853/2021|EPI_ISL_1300334|2021-03-01|NorthernEurope">
      <date value="2021.1616438356164" direction="forwards" units="years"/>
      <attr name="region">
				NorthernEurope
			</attr>
    </taxon>
    <taxon id="hCoV-19/Australia/QLD1738/2021|EPI_ISL_1306135|2021-03-19|APAC">
      <date value="2021.2109589041097" direction="forwards" units="years"/>
      <attr name="region">
				APAC
			</attr>
    </taxon>
    <taxon id="hCoV-19/France/IDF-HCL021020599501/2021|EPI_ISL_1312372|2021-01-26|France">
      <date value="2021.0684931506848" direction="forwards" units="years"/>
      <attr name="region">
				France
			</attr>
    </taxon>
    <taxon id="hCoV-19/France/IDF-HCL021020617301/2021|EPI_ISL_1312373|2021-01-25|France">
      <date value="2021.0657534246575" direction="forwards" units="years"/>
      <attr name="region">
				France
			</attr>
    </taxon>
    <taxon id="hCoV-19/France/IDF-HCL021020618301/2021|EPI_ISL_1312374|2021-01-25|France">
      <date value="2021.0657534246575" direction="forwards" units="years"/>
      <attr name="region">
				France
			</attr>
    </taxon>
    <taxon id="hCoV-19/France/ARA-HCL021022323801/2021|EPI_ISL_1312377|2021-01-28|France">
      <date value="2021.0739726027398" direction="forwards" units="years"/>
      <attr name="region">
				France
			</attr>
    </taxon>
    <taxon id="hCoV-19/France/ARA-HCL021022329901/2021|EPI_ISL_1312378|2021-01-28|France">
      <date value="2021.0739726027398" direction="forwards" units="years"/>
      <attr name="region">
				France
			</attr>
    </taxon>
    <taxon id="hCoV-19/France/ARA-HCL021023116401/2021|EPI_ISL_1312379|2021-01-29|France">
      <date value="2021.0767123287671" direction="forwards" units="years"/>
      <attr name="region">
				France
			</attr>
    </taxon>
    <taxon id="hCoV-19/France/ARA-HCL021042173901/2021|EPI_ISL_1312896|2021-03-02|France">
      <date value="2021.164383561644" direction="forwards" units="years"/>
      <attr name="region">
				France
			</attr>
    </taxon>
    <taxon id="hCoV-19/France/ARA-HCL021045109701/2021|EPI_ISL_1312994|2021-03-04|France">
      <date value="2021.1698630136987" direction="forwards" units="years"/>
      <attr name="region">
				France
			</attr>
    </taxon>
    <taxon id="hCoV-19/France/ARA-HCL021045102401/2021|EPI_ISL_1313000|2021-03-03|France">
      <date value="2021.1671232876713" direction="forwards" units="years"/>
      <attr name="region">
				France
			</attr>
    </taxon>
    <taxon id="hCoV-19/France/ARA-HCL021032976901/2021|EPI_ISL_1313012|2021-02-16|France">
      <date value="2021.1260273972603" direction="forwards" units="years"/>
      <attr name="region">
				France
			</attr>
    </taxon>
    <taxon id="hCoV-19/France/ARA-HCL021042048301/2021|EPI_ISL_1313043|2021-01-04|France">
      <date value="2021.0082191780823" direction="forwards" units="years"/>
      <attr name="region">
				France
			</attr>
    </taxon>
    <taxon id="hCoV-19/Sweden/01_SE100_21CS500437/2021|EPI_ISL_1313387|2021-02-22|NorthernEurope">
      <date value="2021.1424657534246" direction="forwards" units="years"/>
      <attr name="region">
				NorthernEurope
			</attr>
    </taxon>
    <taxon id="hCoV-19/France/ARA-HCL021045685601/2021|EPI_ISL_1313667|2021-03-10|France">
      <date value="2021.186301369863" direction="forwards" units="years"/>
      <attr name="region">
				France
			</attr>
    </taxon>
    <taxon id="hCoV-19/France/ARA-HCL021043386001/2021|EPI_ISL_1313693|2021-03-07|France">
      <date value="2021.1780821917807" direction="forwards" units="years"/>
      <attr name="region">
				France
			</attr>
    </taxon>
    <taxon id="hCoV-19/France/ARA-HCL990000245604/2021|EPI_ISL_1314016|2021-03-13|France">
      <date value="2021.194520547945" direction="forwards" units="years"/>
      <attr name="region">
				France
			</attr>
    </taxon>
    <taxon id="hCoV-19/France/ARA-HCL021047323101/2021|EPI_ISL_1314035|2021-03-10|France">
      <date value="2021.186301369863" direction="forwards" units="years"/>
      <attr name="region">
				France
			</attr>
    </taxon>
    <taxon id="hCoV-19/France/ARA-HCL021047326201/2021|EPI_ISL_1314039|2021-03-09|France">
      <date value="2021.1835616438357" direction="forwards" units="years"/>
      <attr name="region">
				France
			</attr>
    </taxon>
    <taxon id="hCoV-19/Belgium/rega-3848/2021|EPI_ISL_1322650|2021-02-20|Benelux">
      <date value="2021.13698630137" direction="forwards" units="years"/>
      <attr name="region">
				Benelux
			</attr>
    </taxon>
    <taxon id="hCoV-19/England/QEUH-138F0B8/2021|EPI_ISL_1333084|2021-02-27|NorthernEurope">
      <date value="2021.1561643835616" direction="forwards" units="years"/>
      <attr name="region">
				NorthernEurope
			</attr>
    </taxon>
    <taxon id="hCoV-19/England/CAMC-1323C85/2021|EPI_ISL_1333887|2021-02-23|NorthernEurope">
      <date value="2021.145205479452" direction="forwards" units="years"/>
      <attr name="region">
				NorthernEurope
			</attr>
    </taxon>
    <taxon id="hCoV-19/Spain/CT-HUGTiPM007CJ9F5/2021|EPI_ISL_1347071|2021-03-10|SouthernEurope">
      <date value="2021.186301369863" direction="forwards" units="years"/>
      <attr name="region">
				SouthernEurope
			</attr>
    </taxon>
    <taxon id="hCoV-19/USA/MD-IGS-012104403973A/2021|EPI_ISL_1363775|2021-02-13|NorthAmerica">
      <date value="2021.1178082191782" direction="forwards" units="years"/>
      <attr name="region">
				NorthAmerica
			</attr>
    </taxon>
    <taxon id="hCoV-19/Germany/RP-IMB16158/2021|EPI_ISL_1364968|2021-02-26|Germany">
      <date value="2021.1534246575343" direction="forwards" units="years"/>
      <attr name="region">
				Germany
			</attr>
    </taxon>
    <taxon id="hCoV-19/Cote_d_Ivoire/BKE-2022-bc17/2021|EPI_ISL_1365023|2021-02-12|WesternAfrica">
      <date value="2021.1150684931506" direction="forwards" units="years"/>
      <attr name="region">
				WesternAfrica
			</attr>
    </taxon>
    <taxon id="hCoV-19/Cote_d_Ivoire/BKE-2024-bc41/2021|EPI_ISL_1365027|2021-02-12|WesternAfrica">
      <date value="2021.1150684931506" direction="forwards" units="years"/>
      <attr name="region">
				WesternAfrica
			</attr>
    </taxon>
    <taxon id="hCoV-19/Cote_d_Ivoire/BKE-2034-bc65/2021|EPI_ISL_1365030|2021-02-11|WesternAfrica">
      <date value="2021.1123287671232" direction="forwards" units="years"/>
      <attr name="region">
				WesternAfrica
			</attr>
    </taxon>
    <taxon id="hCoV-19/Switzerland/GEN3442/2021|EPI_ISL_1370388|2021-02-24|WesternEurope">
      <date value="2021.1479452054793" direction="forwards" units="years"/>
      <attr name="region">
				WesternEurope
			</attr>
    </taxon>
    <taxon id="hCoV-19/Switzerland/GEN3444/2021|EPI_ISL_1370392|2021-02-24|WesternEurope">
      <date value="2021.1479452054793" direction="forwards" units="years"/>
      <attr name="region">
				WesternEurope
			</attr>
    </taxon>
    <taxon id="hCoV-19/England/CAMC-13FBBE3/2021|EPI_ISL_1374137|2021-03-17|NorthernEurope">
      <date value="2021.2054794520548" direction="forwards" units="years"/>
      <attr name="region">
				NorthernEurope
			</attr>
    </taxon>
    <taxon id="hCoV-19/Nigeria/NCDC-FCT-11k/2021|EPI_ISL_1381815|2021-02-05|WesternAfrica">
      <date value="2021.0958904109589" direction="forwards" units="years"/>
      <attr name="region">
				WesternAfrica
			</attr>
    </taxon>
    <taxon id="hCoV-19/France/IDF-IPP05260/2021|EPI_ISL_1381819|2021-03-08|France">
      <date value="2021.1808219178083" direction="forwards" units="years"/>
      <attr name="region">
				France
			</attr>
    </taxon>
    <taxon id="hCoV-19/France/IDF-IPP05265/2021|EPI_ISL_1381820|2021-03-08|France">
      <date value="2021.1808219178083" direction="forwards" units="years"/>
      <attr name="region">
				France
			</attr>
    </taxon>
    <taxon id="hCoV-19/France/PDL-IPP05409/2021|EPI_ISL_1381826|2021-01-12|France">
      <date value="2021.0301369863014" direction="forwards" units="years"/>
      <attr name="region">
				France
			</attr>
    </taxon>
    <taxon id="hCoV-19/France/PDL-IPP05410/2021|EPI_ISL_1381827|2021-01-14|France">
      <date value="2021.035616438356" direction="forwards" units="years"/>
      <attr name="region">
				France
			</attr>
    </taxon>
    <taxon id="hCoV-19/Belgium/rega-5023/2021|EPI_ISL_1382686|2021-03-03|Benelux">
      <date value="2021.1671232876713" direction="forwards" units="years"/>
      <attr name="region">
				Benelux
			</attr>
    </taxon>
    <taxon id="hCoV-19/Luxembourg/LNS9039700/2021|EPI_ISL_1383629|2021-02-20|Benelux">
      <date value="2021.13698630137" direction="forwards" units="years"/>
      <attr name="region">
				Benelux
			</attr>
    </taxon>
    <taxon id="hCoV-19/Luxembourg/LNS9014046/2021|EPI_ISL_1383630|2021-02-20|Benelux">
      <date value="2021.13698630137" direction="forwards" units="years"/>
      <attr name="region">
				Benelux
			</attr>
    </taxon>
    <taxon id="hCoV-19/Luxembourg/LNS0021152/2021|EPI_ISL_1384133|2021-02-27|Benelux">
      <date value="2021.1561643835616" direction="forwards" units="years"/>
      <attr name="region">
				Benelux
			</attr>
    </taxon>
    <taxon id="hCoV-19/Luxembourg/LNS3445509/2021|EPI_ISL_1384141|2021-02-27|Benelux">
      <date value="2021.1561643835616" direction="forwards" units="years"/>
      <attr name="region">
				Benelux
			</attr>
    </taxon>
    <taxon id="hCoV-19/Spain/CT-HUGTiPR009AG4E11/2021|EPI_ISL_1386061|2021-03-11|SouthernEurope">
      <date value="2021.1890410958904" direction="forwards" units="years"/>
      <attr name="region">
				SouthernEurope
			</attr>
    </taxon>
    <taxon id="hCoV-19/Switzerland/BS-UHB-351261/2021|EPI_ISL_1388124|2021-01-25|WesternEurope">
      <date value="2021.0657534246575" direction="forwards" units="years"/>
      <attr name="region">
				WesternEurope
			</attr>
    </taxon>
    <taxon id="hCoV-19/Slovenia/104842/2021|EPI_ISL_1406287|2021-02-26|EasternEurope">
      <date value="2021.1534246575343" direction="forwards" units="years"/>
      <attr name="region">
				EasternEurope
			</attr>
    </taxon>
    <taxon id="hCoV-19/Slovenia/107726/2021|EPI_ISL_1406290|2021-03-01|EasternEurope">
      <date value="2021.1616438356164" direction="forwards" units="years"/>
      <attr name="region">
				EasternEurope
			</attr>
    </taxon>
    <taxon id="hCoV-19/England/CAMC-141BE10/2021|EPI_ISL_1410265|2021-03-19|NorthernEurope">
      <date value="2021.2109589041097" direction="forwards" units="years"/>
      <attr name="region">
				NorthernEurope
			</attr>
    </taxon>
    <taxon id="hCoV-19/France/CVL-IPP06156/2021|EPI_ISL_1443884|2021-03-16|France">
      <date value="2021.2027397260274" direction="forwards" units="years"/>
      <attr name="region">
				France
			</attr>
    </taxon>
    <taxon id="hCoV-19/France/IDF-IPP06553/2021|EPI_ISL_1443910|2021-03-16|France">
      <date value="2021.2027397260274" direction="forwards" units="years"/>
      <attr name="region">
				France
			</attr>
    </taxon>
    <taxon id="hCoV-19/France/OCC-274/2021|EPI_ISL_1448425|2021-02-28|France">
      <date value="2021.158904109589" direction="forwards" units="years"/>
      <attr name="region">
				France
			</attr>
    </taxon>
    <taxon id="hCoV-19/England/CAMC-144BD0B/2021|EPI_ISL_1451288|2021-03-22|NorthernEurope">
      <date value="2021.2191780821918" direction="forwards" units="years"/>
      <attr name="region">
				NorthernEurope
			</attr>
    </taxon>
    <taxon id="hCoV-19/England/CAMC-144BC3B/2021|EPI_ISL_1451346|2021-03-22|NorthernEurope">
      <date value="2021.2191780821918" direction="forwards" units="years"/>
      <attr name="region">
				NorthernEurope
			</attr>
    </taxon>
    <taxon id="hCoV-19/France/ARA-HCL021051774101/2021|EPI_ISL_1457768|2021-03-16|France">
      <date value="2021.2027397260274" direction="forwards" units="years"/>
      <attr name="region">
				France
			</attr>
    </taxon>
    <taxon id="hCoV-19/England/CAMC-144C317/2021|EPI_ISL_1473594|2021-03-22|NorthernEurope">
      <date value="2021.2191780821918" direction="forwards" units="years"/>
      <attr name="region">
				NorthernEurope
			</attr>
    </taxon>
    <taxon id="hCoV-19/England/CAMC-145B4D6/2021|EPI_ISL_1473658|2021-03-22|NorthernEurope">
      <date value="2021.2191780821918" direction="forwards" units="years"/>
      <attr name="region">
				NorthernEurope
			</attr>
    </taxon>
    <taxon id="hCoV-19/USA/un-CDC-MNRW-7077/2020|EPI_ISL_1483230|2020-12-30|NorthAmerica">
      <date value="2020.9945355191257" direction="forwards" units="years"/>
      <attr name="region">
				NorthAmerica
			</attr>
    </taxon>
    <taxon id="hCoV-19/France/ARA-700000204248/2021|EPI_ISL_1483776|2021-03-18|France">
      <date value="2021.2082191780821" direction="forwards" units="years"/>
      <attr name="region">
				France
			</attr>
    </taxon>
    <taxon id="hCoV-19/France/ARA-700000220342/2021|EPI_ISL_1483786|2021-03-25|France">
      <date value="2021.227397260274" direction="forwards" units="years"/>
      <attr name="region">
				France
			</attr>
    </taxon>
    <taxon id="hCoV-19/Denmark/DCGC-22492/2020|EPI_ISL_757470|2020-12-14|NorthernEurope">
      <date value="2020.950819672131" direction="forwards" units="years"/>
      <attr name="region">
				NorthernEurope
			</attr>
    </taxon>
    <taxon id="hCoV-19/Denmark/DCGC-22263/2020|EPI_ISL_757974|2020-12-14|NorthernEurope">
      <date value="2020.950819672131" direction="forwards" units="years"/>
      <attr name="region">
				NorthernEurope
			</attr>
    </taxon>
    <taxon id="hCoV-19/England/205241493/2020|EPI_ISL_769875|2020-12-22|NorthernEurope">
      <date value="2020.9726775956285" direction="forwards" units="years"/>
      <attr name="region">
				NorthernEurope
			</attr>
    </taxon>
    <taxon id="hCoV-19/Netherlands/ZH-EMC-1312/2020|EPI_ISL_801441|2020-12-24|Benelux">
      <date value="2020.9781420765028" direction="forwards" units="years"/>
      <attr name="region">
				Benelux
			</attr>
    </taxon>
    <taxon id="hCoV-19/Netherlands/ZH-EMC-1313/2020|EPI_ISL_801442|2020-12-28|Benelux">
      <date value="2020.9890710382513" direction="forwards" units="years"/>
      <attr name="region">
				Benelux
			</attr>
    </taxon>
    <taxon id="hCoV-19/Switzerland/ZH-UZH-IMV147/2021|EPI_ISL_811127|2021-01-06|WesternEurope">
      <date value="2021.013698630137" direction="forwards" units="years"/>
      <attr name="region">
				WesternEurope
			</attr>
    </taxon>
    <taxon id="hCoV-19/Mayotte/IPP00638/2021|EPI_ISL_872226|2021-01-11|EasternAfrica">
      <date value="2021.027397260274" direction="forwards" units="years"/>
      <attr name="region">
				EasternAfrica
			</attr>
    </taxon>
    <taxon id="hCoV-19/Mayotte/IPP00884/2021|EPI_ISL_894220|2021-01-13|EasternAfrica">
      <date value="2021.0328767123287" direction="forwards" units="years"/>
      <attr name="region">
				EasternAfrica
			</attr>
    </taxon>
    <taxon id="hCoV-19/Mayotte/IPP00931/2021|EPI_ISL_894221|2021-01-12|EasternAfrica">
      <date value="2021.0301369863014" direction="forwards" units="years"/>
      <attr name="region">
				EasternAfrica
			</attr>
    </taxon>
    <taxon id="hCoV-19/Mayotte/IPP00973/2021|EPI_ISL_894222|2021-01-12|EasternAfrica">
      <date value="2021.0301369863014" direction="forwards" units="years"/>
      <attr name="region">
				EasternAfrica
			</attr>
    </taxon>
    <taxon id="hCoV-19/Mayotte/IPP00858/2021|EPI_ISL_894226|2021-01-11|EasternAfrica">
      <date value="2021.027397260274" direction="forwards" units="years"/>
      <attr name="region">
				EasternAfrica
			</attr>
    </taxon>
    <taxon id="hCoV-19/Mayotte/IPP00885/2021|EPI_ISL_894227|2021-01-13|EasternAfrica">
      <date value="2021.0328767123287" direction="forwards" units="years"/>
      <attr name="region">
				EasternAfrica
			</attr>
    </taxon>
    <taxon id="hCoV-19/Mayotte/IPP00891/2021|EPI_ISL_894228|2021-01-12|EasternAfrica">
      <date value="2021.0301369863014" direction="forwards" units="years"/>
      <attr name="region">
				EasternAfrica
			</attr>
    </taxon>
    <taxon id="hCoV-19/Mayotte/IPP00892/2021|EPI_ISL_894229|2021-01-12|EasternAfrica">
      <date value="2021.0301369863014" direction="forwards" units="years"/>
      <attr name="region">
				EasternAfrica
			</attr>
    </taxon>
    <taxon id="hCoV-19/Mayotte/IPP00936/2021|EPI_ISL_894230|2021-01-12|EasternAfrica">
      <date value="2021.0301369863014" direction="forwards" units="years"/>
      <attr name="region">
				EasternAfrica
			</attr>
    </taxon>
    <taxon id="hCoV-19/Turkey/HSGM-1549/2021|EPI_ISL_906049|2021-01-22|SouthernEurope">
      <date value="2021.0575342465754" direction="forwards" units="years"/>
      <attr name="region">
				SouthernEurope
			</attr>
    </taxon>
    <taxon id="hCoV-19/Mayotte/IPP01033/2021|EPI_ISL_912403|2021-01-15|EasternAfrica">
      <date value="2021.0383561643835" direction="forwards" units="years"/>
      <attr name="region">
				EasternAfrica
			</attr>
    </taxon>
    <taxon id="hCoV-19/France/NAQ-0008096/2021|EPI_ISL_934974|2021-01-15|France">
      <date value="2021.0383561643835" direction="forwards" units="years"/>
      <attr name="region">
				France
			</attr>
    </taxon>
    <taxon id="hCoV-19/Turkey/HSGM-1441/2021|EPI_ISL_940711|2021-01-20|SouthernEurope">
      <date value="2021.0520547945205" direction="forwards" units="years"/>
      <attr name="region">
				SouthernEurope
			</attr>
    </taxon>
    <taxon id="hCoV-19/Belgium/Jessa_55-2102-000125b/2021|EPI_ISL_949093|2021-01-11|Benelux">
      <date value="2021.027397260274" direction="forwards" units="years"/>
      <attr name="region">
				Benelux
			</attr>
    </taxon>
    <taxon id="hCoV-19/Nigeria/BCVL-18912/2021|EPI_ISL_985238|2021-01-05|WesternAfrica">
      <date value="2021.0109589041097" direction="forwards" units="years"/>
      <attr name="region">
				WesternAfrica
			</attr>
    </taxon>
    <taxon id="hCoV-19/England/MILK-11A56E9/2021|EPI_ISL_998080|2021-01-29|NorthernEurope">
      <date value="2021.0767123287671" direction="forwards" units="years"/>
      <attr name="region">
				NorthernEurope
			</attr>
    </taxon>
    <taxon id="hCoV-19/England/CAMC-149BB02/2021|EPI_ISL_1483822|2021-03-29|NorthernEurope">
      <date value="2021.2383561643835" direction="forwards" units="years"/>
      <attr name="region">
				NorthernEurope
			</attr>
    </taxon>
    <taxon id="hCoV-19/France/ARA-700000210773/2021|EPI_ISL_1490236|2021-03-11|France">
      <date value="2021.1890410958904" direction="forwards" units="years"/>
      <attr name="region">
				France
			</attr>
    </taxon>
    <taxon id="hCoV-19/Slovenia/144708/2021|EPI_ISL_1495066|2021-03-18|EasternEurope">
      <date value="2021.2082191780821" direction="forwards" units="years"/>
      <attr name="region">
				EasternEurope
			</attr>
    </taxon>
    <taxon id="hCoV-19/Austria/CeMM4751/2021|EPI_ISL_1495277|2021-02-25|WesternEurope">
      <date value="2021.150684931507" direction="forwards" units="years"/>
      <attr name="region">
				WesternEurope
			</attr>
    </taxon>
    <taxon id="hCoV-19/Austria/CeMM4752/2021|EPI_ISL_1495278|2021-02-25|WesternEurope">
      <date value="2021.150684931507" direction="forwards" units="years"/>
      <attr name="region">
				WesternEurope
			</attr>
    </taxon>
    <taxon id="hCoV-19/Austria/CeMM4754/2021|EPI_ISL_1495280|2021-02-25|WesternEurope">
      <date value="2021.150684931507" direction="forwards" units="years"/>
      <attr name="region">
				WesternEurope
			</attr>
    </taxon>
    <taxon id="hCoV-19/Austria/CeMM4757/2021|EPI_ISL_1495283|2021-02-26|WesternEurope">
      <date value="2021.1534246575343" direction="forwards" units="years"/>
      <attr name="region">
				WesternEurope
			</attr>
    </taxon>
    <taxon id="hCoV-19/Austria/CeMM5026/2021|EPI_ISL_1495356|2021-03-01|WesternEurope">
      <date value="2021.1616438356164" direction="forwards" units="years"/>
      <attr name="region">
				WesternEurope
			</attr>
    </taxon>
    <taxon id="hCoV-19/Austria/CeMM5978/2021|EPI_ISL_1495760|2021-03-03|WesternEurope">
      <date value="2021.1671232876713" direction="forwards" units="years"/>
      <attr name="region">
				WesternEurope
			</attr>
    </taxon>
    <taxon id="hCoV-19/Austria/CeMM5979/2021|EPI_ISL_1495761|2021-03-03|WesternEurope">
      <date value="2021.1671232876713" direction="forwards" units="years"/>
      <attr name="region">
				WesternEurope
			</attr>
    </taxon>
    <taxon id="hCoV-19/Spain/PV-HUD-98717083/2021|EPI_ISL_1495974|2021-01-28|SouthernEurope">
      <date value="2021.0739726027398" direction="forwards" units="years"/>
      <attr name="region">
				SouthernEurope
			</attr>
    </taxon>
    <taxon id="hCoV-19/Togo/C5903/2021|EPI_ISL_1508849|2021-01-25|WesternAfrica">
      <date value="2021.0657534246575" direction="forwards" units="years"/>
      <attr name="region">
				WesternAfrica
			</attr>
    </taxon>
    <taxon id="hCoV-19/Togo/C5930/2021|EPI_ISL_1508890|2021-01-25|WesternAfrica">
      <date value="2021.0657534246575" direction="forwards" units="years"/>
      <attr name="region">
				WesternAfrica
			</attr>
    </taxon>
    <taxon id="hCoV-19/Togo/C6329/2021|EPI_ISL_1508894|2021-02-04|WesternAfrica">
      <date value="2021.0931506849315" direction="forwards" units="years"/>
      <attr name="region">
				WesternAfrica
			</attr>
    </taxon>
    <taxon id="hCoV-19/Togo/C6370/2021|EPI_ISL_1508916|2021-02-04|WesternAfrica">
      <date value="2021.0931506849315" direction="forwards" units="years"/>
      <attr name="region">
				WesternAfrica
			</attr>
    </taxon>
    <taxon id="hCoV-19/Togo/C7079/2021|EPI_ISL_1508949|2021-02-17|WesternAfrica">
      <date value="2021.1287671232876" direction="forwards" units="years"/>
      <attr name="region">
				WesternAfrica
			</attr>
    </taxon>
    <taxon id="hCoV-19/Togo/C6588/2021|EPI_ISL_1508959|2021-02-05|WesternAfrica">
      <date value="2021.0958904109589" direction="forwards" units="years"/>
      <attr name="region">
				WesternAfrica
			</attr>
    </taxon>
    <taxon id="hCoV-19/Togo/C6636/2021|EPI_ISL_1508990|2021-02-08|WesternAfrica">
      <date value="2021.1041095890412" direction="forwards" units="years"/>
      <attr name="region">
				WesternAfrica
			</attr>
    </taxon>
    <taxon id="hCoV-19/Togo/C6783/2021|EPI_ISL_1509102|2021-02-11|WesternAfrica">
      <date value="2021.1123287671232" direction="forwards" units="years"/>
      <attr name="region">
				WesternAfrica
			</attr>
    </taxon>
    <taxon id="hCoV-19/Slovenia/65882_VERO/2021|EPI_ISL_1509922|2021-02-05|EasternEurope">
      <date value="2021.0958904109589" direction="forwards" units="years"/>
      <attr name="region">
				EasternEurope
			</attr>
    </taxon>
    <taxon id="hCoV-19/France/CVL-IPP07203/2021|EPI_ISL_1517032|2021-03-17|France">
      <date value="2021.2054794520548" direction="forwards" units="years"/>
      <attr name="region">
				France
			</attr>
    </taxon>
    <taxon id="hCoV-19/Togo/C6949/2021|EPI_ISL_1524717|2021-02-15|WesternAfrica">
      <date value="2021.123287671233" direction="forwards" units="years"/>
      <attr name="region">
				WesternAfrica
			</attr>
    </taxon>
    <taxon id="hCoV-19/Italy/SAR-Cagliari05/2021|EPI_ISL_1525249|2021-03-18|SouthernEurope">
      <date value="2021.2082191780821" direction="forwards" units="years"/>
      <attr name="region">
				SouthernEurope
			</attr>
    </taxon>
    <taxon id="hCoV-19/Belgium/Aalst-OLVZ-8028085/2021|EPI_ISL_1549134|2021-03-18|Benelux">
      <date value="2021.2082191780821" direction="forwards" units="years"/>
      <attr name="region">
				Benelux
			</attr>
    </taxon>
    <taxon id="hCoV-19/Belgium/Aalst-OLVZ-8028093/2021|EPI_ISL_1549135|2021-03-18|Benelux">
      <date value="2021.2082191780821" direction="forwards" units="years"/>
      <attr name="region">
				Benelux
			</attr>
    </taxon>
    <taxon id="hCoV-19/Belgium/Aalst-OLVZ-8029254/2021|EPI_ISL_1549136|2021-03-19|Benelux">
      <date value="2021.2109589041097" direction="forwards" units="years"/>
      <attr name="region">
				Benelux
			</attr>
    </taxon>
    <taxon id="hCoV-19/Belgium/Aalst-OLVZ-8030833/2021|EPI_ISL_1549137|2021-03-20|Benelux">
      <date value="2021.213698630137" direction="forwards" units="years"/>
      <attr name="region">
				Benelux
			</attr>
    </taxon>
    <taxon id="hCoV-19/Togo/C5221/2020|EPI_ISL_1575442|2020-12-21|WesternAfrica">
      <date value="2020.9699453551912" direction="forwards" units="years"/>
      <attr name="region">
				WesternAfrica
			</attr>
    </taxon>
    <taxon id="hCoV-19/Togo/C5622/2021|EPI_ISL_1575443|2021-01-18|WesternAfrica">
      <date value="2021.0465753424658" direction="forwards" units="years"/>
      <attr name="region">
				WesternAfrica
			</attr>
    </taxon>
    <taxon id="hCoV-19/Togo/C5627/2021|EPI_ISL_1575444|2021-01-18|WesternAfrica">
      <date value="2021.0465753424658" direction="forwards" units="years"/>
      <attr name="region">
				WesternAfrica
			</attr>
    </taxon>
    <taxon id="hCoV-19/Togo/C5947/2021|EPI_ISL_1575479|2021-01-25|WesternAfrica">
      <date value="2021.0657534246575" direction="forwards" units="years"/>
      <attr name="region">
				WesternAfrica
			</attr>
    </taxon>
    <taxon id="hCoV-19/France/CVL-IPP08075/2021|EPI_ISL_1582704|2021-03-29|France">
      <date value="2021.2383561643835" direction="forwards" units="years"/>
      <attr name="region">
				France
			</attr>
    </taxon>
    <taxon id="hCoV-19/France/CVL-IPP08082/2021|EPI_ISL_1582708|2021-03-27|France">
      <date value="2021.2328767123288" direction="forwards" units="years"/>
      <attr name="region">
				France
			</attr>
    </taxon>
    <taxon id="hCoV-19/Spain/CT-HUGTiPM010MZ7A11/2021|EPI_ISL_1583545|2021-03-25|SouthernEurope">
      <date value="2021.227397260274" direction="forwards" units="years"/>
      <attr name="region">
				SouthernEurope
			</attr>
    </taxon>
    <taxon id="hCoV-19/Togo/C5960/2021|EPI_ISL_1586897|2021-01-25|WesternAfrica">
      <date value="2021.0657534246575" direction="forwards" units="years"/>
      <attr name="region">
				WesternAfrica
			</attr>
    </taxon>
    <taxon id="hCoV-19/Togo/C5973/2021|EPI_ISL_1586899|2021-01-25|WesternAfrica">
      <date value="2021.0657534246575" direction="forwards" units="years"/>
      <attr name="region">
				WesternAfrica
			</attr>
    </taxon>
    <taxon id="hCoV-19/Togo/C6559/2021|EPI_ISL_1586900|2021-02-05|WesternAfrica">
      <date value="2021.0958904109589" direction="forwards" units="years"/>
      <attr name="region">
				WesternAfrica
			</attr>
    </taxon>
    <taxon id="hCoV-19/Togo/C6595/2021|EPI_ISL_1586901|2021-02-06|WesternAfrica">
      <date value="2021.0986301369862" direction="forwards" units="years"/>
      <attr name="region">
				WesternAfrica
			</attr>
    </taxon>
    <taxon id="hCoV-19/France/NAQ-HCL021056643901/2021|EPI_ISL_1587554|2021-03-22|France">
      <date value="2021.2191780821918" direction="forwards" units="years"/>
      <attr name="region">
				France
			</attr>
    </taxon>
    <taxon id="hCoV-19/France/NAQ-HCL021056643701/2021|EPI_ISL_1587569|2021-03-22|France">
      <date value="2021.2191780821918" direction="forwards" units="years"/>
      <attr name="region">
				France
			</attr>
    </taxon>
    <taxon id="hCoV-19/France/NAQ-HCL021056644401/2021|EPI_ISL_1587570|2021-03-22|France">
      <date value="2021.2191780821918" direction="forwards" units="years"/>
      <attr name="region">
				France
			</attr>
    </taxon>
    <taxon id="hCoV-19/BurkinaFaso/B06-1484/2021|EPI_ISL_1591100|2021-01-25|WesternAfrica">
      <date value="2021.0657534246575" direction="forwards" units="years"/>
      <attr name="region">
				WesternAfrica
			</attr>
    </taxon>
    <taxon id="hCoV-19/France/BRE-IPP08469/2021|EPI_ISL_1623013|2021-03-30|France">
      <date value="2021.2410958904109" direction="forwards" units="years"/>
      <attr name="region">
				France
			</attr>
    </taxon>
    <taxon id="hCoV-19/Senegal/SN-IR1-0013954/2020|EPI_ISL_1633465|2020-12-17|WesternAfrica">
      <date value="2020.9590163934427" direction="forwards" units="years"/>
      <attr name="region">
				WesternAfrica
			</attr>
    </taxon>
    <taxon id="hCoV-19/Senegal/SN-IR1-0014258/2020|EPI_ISL_1633466|2020-12-19|WesternAfrica">
      <date value="2020.964480874317" direction="forwards" units="years"/>
      <attr name="region">
				WesternAfrica
			</attr>
    </taxon>
    <taxon id="hCoV-19/Senegal/SN-IR1-0014313/2020|EPI_ISL_1633467|2020-12-19|WesternAfrica">
      <date value="2020.964480874317" direction="forwards" units="years"/>
      <attr name="region">
				WesternAfrica
			</attr>
    </taxon>
    <taxon id="hCoV-19/Italy/SAR-Cagliari07/2021|EPI_ISL_1647346|2021-03-18|SouthernEurope">
      <date value="2021.2082191780821" direction="forwards" units="years"/>
      <attr name="region">
				SouthernEurope
			</attr>
    </taxon>
    <taxon id="hCoV-19/Sweden/47165148/2021|EPI_ISL_1647382|2021-03-29|NorthernEurope">
      <date value="2021.2383561643835" direction="forwards" units="years"/>
      <attr name="region">
				NorthernEurope
			</attr>
    </taxon>
    <taxon id="hCoV-19/Italy/SAR-Cagliari08/2021|EPI_ISL_1654000|2021-04-18|SouthernEurope">
      <date value="2021.2931506849316" direction="forwards" units="years"/>
      <attr name="region">
				SouthernEurope
			</attr>
    </taxon>
    <taxon id="hCoV-19/Slovenia/162436/2021|EPI_ISL_1657058|2021-03-25|EasternEurope">
      <date value="2021.227397260274" direction="forwards" units="years"/>
      <attr name="region">
				EasternEurope
			</attr>
    </taxon>
    <taxon id="hCoV-19/Switzerland/TI-EOC-902_25795248/2021|EPI_ISL_1662550|2021-04-09|WesternEurope">
      <date value="2021.268493150685" direction="forwards" units="years"/>
      <attr name="region">
				WesternEurope
			</attr>
    </taxon>
    <taxon id="hCoV-19/Slovenia/vero-61741-3p/2021|EPI_ISL_1668564|2021-02-03|EasternEurope">
      <date value="2021.0904109589042" direction="forwards" units="years"/>
      <attr name="region">
				EasternEurope
			</attr>
    </taxon>
    <taxon id="hCoV-19/Slovenia/vero-65006-3p/2021|EPI_ISL_1668566|2021-02-04|EasternEurope">
      <date value="2021.0931506849315" direction="forwards" units="years"/>
      <attr name="region">
				EasternEurope
			</attr>
    </taxon>
    <taxon id="hCoV-19/Slovenia/vero-68981-3p/2021|EPI_ISL_1668567|2021-02-07|EasternEurope">
      <date value="2021.1013698630136" direction="forwards" units="years"/>
      <attr name="region">
				EasternEurope
			</attr>
    </taxon>
    <taxon id="hCoV-19/Slovenia/vero-65882-3p/2021|EPI_ISL_1668569|2021-02-05|EasternEurope">
      <date value="2021.0958904109589" direction="forwards" units="years"/>
      <attr name="region">
				EasternEurope
			</attr>
    </taxon>
    <taxon id="hCoV-19/Slovenia/vero-65882-1p/2021|EPI_ISL_1668571|2021-02-05|EasternEurope">
      <date value="2021.0958904109589" direction="forwards" units="years"/>
      <attr name="region">
				EasternEurope
			</attr>
    </taxon>
    <taxon id="hCoV-19/France/GES-HMN-21022250284/2021|EPI_ISL_1672452|2021-02-03|France">
      <date value="2021.0904109589042" direction="forwards" units="years"/>
      <attr name="region">
				France
			</attr>
    </taxon>
    <taxon id="hCoV-19/France/IDF-HMN-21032020244/2021|EPI_ISL_1672679|2021-02-26|France">
      <date value="2021.1534246575343" direction="forwards" units="years"/>
      <attr name="region">
				France
			</attr>
    </taxon>
    <taxon id="hCoV-19/France/IDF-HMN-21032020171/2021|EPI_ISL_1672700|2021-02-17|France">
      <date value="2021.1287671232876" direction="forwards" units="years"/>
      <attr name="region">
				France
			</attr>
    </taxon>
    <taxon id="hCoV-19/France/IDF-HMN-21032030228/2021|EPI_ISL_1672744|2021-03-02|France">
      <date value="2021.164383561644" direction="forwards" units="years"/>
      <attr name="region">
				France
			</attr>
    </taxon>
    <taxon id="hCoV-19/Scotland/QEUH-14F6358/2021|EPI_ISL_1673188|2021-04-11|NorthernEurope">
      <date value="2021.2739726027398" direction="forwards" units="years"/>
      <attr name="region">
				NorthernEurope
			</attr>
    </taxon>
    <taxon id="hCoV-19/Togo/C5737/2021|EPI_ISL_1675094|2021-01-22|WesternAfrica">
      <date value="2021.0575342465754" direction="forwards" units="years"/>
      <attr name="region">
				WesternAfrica
			</attr>
    </taxon>
    <taxon id="hCoV-19/Togo/C5989/2021|EPI_ISL_1675141|2021-01-28|WesternAfrica">
      <date value="2021.0739726027398" direction="forwards" units="years"/>
      <attr name="region">
				WesternAfrica
			</attr>
    </taxon>
    <taxon id="hCoV-19/Slovenia/141925/2021|EPI_ISL_1675247|2021-03-17|EasternEurope">
      <date value="2021.2054794520548" direction="forwards" units="years"/>
      <attr name="region">
				EasternEurope
			</attr>
    </taxon>
    <taxon id="hCoV-19/Slovenia/151939/2021|EPI_ISL_1675248|2021-03-22|EasternEurope">
      <date value="2021.2191780821918" direction="forwards" units="years"/>
      <attr name="region">
				EasternEurope
			</attr>
    </taxon>
    <taxon id="hCoV-19/Slovenia/153944/2021|EPI_ISL_1675250|2021-03-23|EasternEurope">
      <date value="2021.2219178082191" direction="forwards" units="years"/>
      <attr name="region">
				EasternEurope
			</attr>
    </taxon>
    <taxon id="hCoV-19/France/IDF-HMN-21032050097/2021|EPI_ISL_1696011|2021-02-27|France">
      <date value="2021.1561643835616" direction="forwards" units="years"/>
      <attr name="region">
				France
			</attr>
    </taxon>
    <taxon id="hCoV-19/France/IDF-HMN-21032050103/2021|EPI_ISL_1696013|2021-02-27|France">
      <date value="2021.1561643835616" direction="forwards" units="years"/>
      <attr name="region">
				France
			</attr>
    </taxon>
    <taxon id="hCoV-19/France/BFC-HMN-21032040511/2021|EPI_ISL_1696047|2021-03-02|France">
      <date value="2021.164383561644" direction="forwards" units="years"/>
      <attr name="region">
				France
			</attr>
    </taxon>
    <taxon id="hCoV-19/France/IDF-HMN-21032080476/2021|EPI_ISL_1696300|2021-03-02|France">
      <date value="2021.164383561644" direction="forwards" units="years"/>
      <attr name="region">
				France
			</attr>
    </taxon>
    <taxon id="hCoV-19/England/QEUH-14FFFC4/2021|EPI_ISL_1698571|2021-04-13|NorthernEurope">
      <date value="2021.2794520547945" direction="forwards" units="years"/>
      <attr name="region">
				NorthernEurope
			</attr>
    </taxon>
    <taxon id="hCoV-19/England/QEUH-150019C/2021|EPI_ISL_1698756|2021-04-13|NorthernEurope">
      <date value="2021.2794520547945" direction="forwards" units="years"/>
      <attr name="region">
				NorthernEurope
			</attr>
    </taxon>
    <taxon id="hCoV-19/Netherlands/OV-RIVM-26611/2021|EPI_ISL_1706084|2021-04-10|Benelux">
      <date value="2021.2712328767122" direction="forwards" units="years"/>
      <attr name="region">
				Benelux
			</attr>
    </taxon>
    <taxon id="hCoV-19/France/NOR-76053337/2021|EPI_ISL_1706459|2021-03-26|France">
      <date value="2021.2301369863014" direction="forwards" units="years"/>
      <attr name="region">
				France
			</attr>
    </taxon>
    <taxon id="hCoV-19/Italy/SAR-Cagliari21/2021|EPI_ISL_1706550|2021-03-19|SouthernEurope">
      <date value="2021.2109589041097" direction="forwards" units="years"/>
      <attr name="region">
				SouthernEurope
			</attr>
    </taxon>
    <taxon id="hCoV-19/France/IDF-HMN-21032080082/2021|EPI_ISL_1706658|2021-03-01|France">
      <date value="2021.1616438356164" direction="forwards" units="years"/>
      <attr name="region">
				France
			</attr>
    </taxon>
    <taxon id="hCoV-19/France/BRE-HMN-21032090373/2021|EPI_ISL_1706829|2021-01-29|France">
      <date value="2021.0767123287671" direction="forwards" units="years"/>
      <attr name="region">
				France
			</attr>
    </taxon>
    <taxon id="hCoV-19/France/BRE-HMN-21032090381/2021|EPI_ISL_1706830|2021-02-15|France">
      <date value="2021.123287671233" direction="forwards" units="years"/>
      <attr name="region">
				France
			</attr>
    </taxon>
    <taxon id="hCoV-19/France/BRE-HMN-21032090392/2021|EPI_ISL_1706832|2021-02-10|France">
      <date value="2021.109589041096" direction="forwards" units="years"/>
      <attr name="region">
				France
			</attr>
    </taxon>
    <taxon id="hCoV-19/France/IDF-HMN-21032180606/2021|EPI_ISL_1707275|2021-03-16|France">
      <date value="2021.2027397260274" direction="forwards" units="years"/>
      <attr name="region">
				France
			</attr>
    </taxon>
    <taxon id="hCoV-19/France/ARA-HCL021059536201/2021|EPI_ISL_1707485|2021-03-17|France">
      <date value="2021.2054794520548" direction="forwards" units="years"/>
      <attr name="region">
				France
			</attr>
    </taxon>
    <taxon id="hCoV-19/France/NAQ-HCL021062474101/2021|EPI_ISL_1707512|2021-03-30|France">
      <date value="2021.2410958904109" direction="forwards" units="years"/>
      <attr name="region">
				France
			</attr>
    </taxon>
    <taxon id="hCoV-19/France/ARA-HCL990000050976/2021|EPI_ISL_1707523|2021-03-31|France">
      <date value="2021.2438356164384" direction="forwards" units="years"/>
      <attr name="region">
				France
			</attr>
    </taxon>
    <taxon id="hCoV-19/France/ARA-HCL990000330103/2021|EPI_ISL_1707535|2021-03-29|France">
      <date value="2021.2383561643835" direction="forwards" units="years"/>
      <attr name="region">
				France
			</attr>
    </taxon>
    <taxon id="hCoV-19/France/ARA-HCL990000330249/2021|EPI_ISL_1707536|2021-03-30|France">
      <date value="2021.2410958904109" direction="forwards" units="years"/>
      <attr name="region">
				France
			</attr>
    </taxon>
    <taxon id="hCoV-19/Spain/CT-HUGTiPR013JG9A12/2021|EPI_ISL_1719751|2021-04-08|SouthernEurope">
      <date value="2021.2657534246575" direction="forwards" units="years"/>
      <attr name="region">
				SouthernEurope
			</attr>
    </taxon>
    <taxon id="hCoV-19/France/ARA-CFD700000127612/2021|EPI_ISL_1731504|2021-04-14|France">
      <date value="2021.282191780822" direction="forwards" units="years"/>
      <attr name="region">
				France
			</attr>
    </taxon>
    <taxon id="hCoV-19/Greece/162496/2021|EPI_ISL_1731827|2021-03-26|SouthernEurope">
      <date value="2021.2301369863014" direction="forwards" units="years"/>
      <attr name="region">
				SouthernEurope
			</attr>
    </taxon>
    <taxon id="hCoV-19/France/NOR-IPP08990/2021|EPI_ISL_1739316|2021-04-06|France">
      <date value="2021.2602739726028" direction="forwards" units="years"/>
      <attr name="region">
				France
			</attr>
    </taxon>
    <taxon id="hCoV-19/England/RAND-15207B2/2021|EPI_ISL_1740690|2021-04-19|NorthernEurope">
      <date value="2021.295890410959" direction="forwards" units="years"/>
      <attr name="region">
				NorthernEurope
			</attr>
    </taxon>
    <taxon id="hCoV-19/France/NAQ-B111-15/2021|EPI_ISL_1749369|2021-02-09|France">
      <date value="2021.1068493150685" direction="forwards" units="years"/>
      <attr name="region">
				France
			</attr>
    </taxon>
    <taxon id="hCoV-19/France/IDF-HMN-21032230548/2021|EPI_ISL_1754503|2021-03-15|France">
      <date value="2021.2" direction="forwards" units="years"/>
      <attr name="region">
				France
			</attr>
    </taxon>
    <taxon id="hCoV-19/France/IDF-HMN-21032270173/2021|EPI_ISL_1755046|2021-03-27|France">
      <date value="2021.2328767123288" direction="forwards" units="years"/>
      <attr name="region">
				France
			</attr>
    </taxon>
    <taxon id="hCoV-19/Netherlands/NH-RIVM-27845/2021|EPI_ISL_1792896|2021-03-21|Benelux">
      <date value="2021.2164383561644" direction="forwards" units="years"/>
      <attr name="region">
				Benelux
			</attr>
    </taxon>
    <taxon id="hCoV-19/Togo/C6271/2021|EPI_ISL_1810924|2021-02-03|WesternAfrica">
      <date value="2021.0904109589042" direction="forwards" units="years"/>
      <attr name="region">
				WesternAfrica
			</attr>
    </taxon>
    <taxon id="hCoV-19/Togo/C6281/2021|EPI_ISL_1810927|2021-02-03|WesternAfrica">
      <date value="2021.0904109589042" direction="forwards" units="years"/>
      <attr name="region">
				WesternAfrica
			</attr>
    </taxon>
    <taxon id="hCoV-19/Italy/SAR-Cagliari57/2021|EPI_ISL_1821763|2021-04-13|SouthernEurope">
      <date value="2021.2794520547945" direction="forwards" units="years"/>
      <attr name="region">
				SouthernEurope
			</attr>
    </taxon>
    <taxon id="hCoV-19/England/CAMC-133C0C9/2021|EPI_ISL_1831400|2021-02-23|NorthernEurope">
      <date value="2021.145205479452" direction="forwards" units="years"/>
      <attr name="region">
				NorthernEurope
			</attr>
    </taxon>
    <taxon id="hCoV-19/England/CAMC-133C102/2021|EPI_ISL_1831515|2021-02-24|NorthernEurope">
      <date value="2021.1479452054793" direction="forwards" units="years"/>
      <attr name="region">
				NorthernEurope
			</attr>
    </taxon>
    <taxon id="hCoV-19/Spain/CT-HUGTiPR014JJ2F11/2021|EPI_ISL_1831644|2021-04-18|SouthernEurope">
      <date value="2021.2931506849316" direction="forwards" units="years"/>
      <attr name="region">
				SouthernEurope
			</attr>
    </taxon>
    <taxon id="hCoV-19/Germany/BE-ChVir-LB-210128-8338/2021|EPI_ISL_1840660|2021-01-24|Germany">
      <date value="2021.0630136986301" direction="forwards" units="years"/>
      <attr name="region">
				Germany
			</attr>
    </taxon>
    <taxon id="hCoV-19/Germany/BW-ChVir-LB-210423-5718/2021|EPI_ISL_1885939|2021-04-14|Germany">
      <date value="2021.282191780822" direction="forwards" units="years"/>
      <attr name="region">
				Germany
			</attr>
    </taxon>
    <taxon id="hCoV-19/Germany/BW-ChVir-LB-210416-5816/2021|EPI_ISL_1905080|2021-03-24|Germany">
      <date value="2021.2246575342465" direction="forwards" units="years"/>
      <attr name="region">
				Germany
			</attr>
    </taxon>
    <taxon id="hCoV-19/Germany/BW-ChVir-LB-210416-5701/2021|EPI_ISL_1905100|2021-04-06|Germany">
      <date value="2021.2602739726028" direction="forwards" units="years"/>
      <attr name="region">
				Germany
			</attr>
    </taxon>
    <taxon id="hCoV-19/France/HDF-P256-21125M1125/2021|EPI_ISL_1910917|2021-03-24|France">
      <date value="2021.2246575342465" direction="forwards" units="years"/>
      <attr name="region">
				France
			</attr>
    </taxon>
    <taxon id="hCoV-19/France/ARA-HCL021074965701/2021|EPI_ISL_1935386|2021-04-19|France">
      <date value="2021.295890410959" direction="forwards" units="years"/>
      <attr name="region">
				France
			</attr>
    </taxon>
    <taxon id="hCoV-19/Slovenia/174086/2021|EPI_ISL_1973575|2021-03-30|EasternEurope">
      <date value="2021.2410958904109" direction="forwards" units="years"/>
      <attr name="region">
				EasternEurope
			</attr>
    </taxon>
    <taxon id="hCoV-19/Spain/CT-HUGTiPR015HY5F9/2021|EPI_ISL_2000095|2021-04-28|SouthernEurope">
      <date value="2021.3205479452056" direction="forwards" units="years"/>
      <attr name="region">
				SouthernEurope
			</attr>
    </taxon>
    <taxon id="hCoV-19/Spain/CT-HUGTiPR015HY5G9/2021|EPI_ISL_2000110|2021-04-28|SouthernEurope">
      <date value="2021.3205479452056" direction="forwards" units="years"/>
      <attr name="region">
				SouthernEurope
			</attr>
    </taxon>
    <taxon id="hCoV-19/Tunisia/SP-0154/2021|EPI_ISL_2035941|2021-02-07|NorthernAfrica">
      <date value="2021.1013698630136" direction="forwards" units="years"/>
      <attr name="region">
				NorthernAfrica
			</attr>
    </taxon>
    <taxon id="hCoV-19/Tunisia/SP-0157/2021|EPI_ISL_2035942|2021-02-07|NorthernAfrica">
      <date value="2021.1013698630136" direction="forwards" units="years"/>
      <attr name="region">
				NorthernAfrica
			</attr>
    </taxon>
    <taxon id="hCoV-19/Tunisia/SP-0347/2021|EPI_ISL_2035946|2021-03-03|NorthernAfrica">
      <date value="2021.1671232876713" direction="forwards" units="years"/>
      <attr name="region">
				NorthernAfrica
			</attr>
    </taxon>
    <taxon id="hCoV-19/Netherlands/GE-RIVM-31281/2021|EPI_ISL_2094357|2021-04-27|Benelux">
      <date value="2021.317808219178" direction="forwards" units="years"/>
      <attr name="region">
				Benelux
			</attr>
    </taxon>
    <taxon id="hCoV-19/France/IDF-CERBAHC-20210408-S45/2021|EPI_ISL_2094433|2021-03-30|France">
      <date value="2021.2410958904109" direction="forwards" units="years"/>
      <attr name="region">
				France
			</attr>
    </taxon>
    <taxon id="hCoV-19/Italy/SAR-Cagliari111/2021|EPI_ISL_2107000|2021-04-26|SouthernEurope">
      <date value="2021.3150684931506" direction="forwards" units="years"/>
      <attr name="region">
				SouthernEurope
			</attr>
    </taxon>
    <taxon id="hCoV-19/France/PAC-4700/2021|EPI_ISL_2131453|2021-01-25|France">
      <date value="2021.0657534246575" direction="forwards" units="years"/>
      <attr name="region">
				France
			</attr>
    </taxon>
    <taxon id="hCoV-19/India/WB-1930300627314/2021|EPI_ISL_2132720|2021-03-19|APAC">
      <date value="2021.2109589041097" direction="forwards" units="years"/>
      <attr name="region">
				APAC
			</attr>
    </taxon>
    <taxon id="hCoV-19/Netherlands/ZH-EMC-2280/2021|EPI_ISL_2154193|2021-03-01|Benelux">
      <date value="2021.1616438356164" direction="forwards" units="years"/>
      <attr name="region">
				Benelux
			</attr>
    </taxon>
    <taxon id="hCoV-19/France/BRE-IPP09639/2021|EPI_ISL_2178413|2021-04-09|France">
      <date value="2021.268493150685" direction="forwards" units="years"/>
      <attr name="region">
				France
			</attr>
    </taxon>
    <taxon id="hCoV-19/France/NOR-IPP04360/2021|EPI_ISL_2178452|2021-02-22|France">
      <date value="2021.1424657534246" direction="forwards" units="years"/>
      <attr name="region">
				France
			</attr>
    </taxon>
    <taxon id="hCoV-19/France/IDF-IPP04366/2021|EPI_ISL_2178456|2021-02-19|France">
      <date value="2021.1342465753426" direction="forwards" units="years"/>
      <attr name="region">
				France
			</attr>
    </taxon>
    <taxon id="hCoV-19/France/PDL-IPP04372/2021|EPI_ISL_2178462|2021-02-18|France">
      <date value="2021.131506849315" direction="forwards" units="years"/>
      <attr name="region">
				France
			</attr>
    </taxon>
    <taxon id="hCoV-19/France/IDF-IPP11214/2021|EPI_ISL_2178502|2021-04-26|France">
      <date value="2021.3150684931506" direction="forwards" units="years"/>
      <attr name="region">
				France
			</attr>
    </taxon>
    <taxon id="hCoV-19/France/IDF-HMN-21032240706/2021|EPI_ISL_2179448|2021-03-24|France">
      <date value="2021.2246575342465" direction="forwards" units="years"/>
      <attr name="region">
				France
			</attr>
    </taxon>
    <taxon id="hCoV-19/France/IDF-HMN-21042010372/2021|EPI_ISL_2179502|2021-03-30|France">
      <date value="2021.2410958904109" direction="forwards" units="years"/>
      <attr name="region">
				France
			</attr>
    </taxon>
    <taxon id="hCoV-19/France/IDF-HMN-21042060474/2021|EPI_ISL_2179568|2021-03-19|France">
      <date value="2021.2109589041097" direction="forwards" units="years"/>
      <attr name="region">
				France
			</attr>
    </taxon>
    <taxon id="hCoV-19/France/IDF-HMN-21042060477/2021|EPI_ISL_2179569|2021-03-19|France">
      <date value="2021.2109589041097" direction="forwards" units="years"/>
      <attr name="region">
				France
			</attr>
    </taxon>
    <taxon id="hCoV-19/France/IDF-HMN-21042060558/2021|EPI_ISL_2179576|2021-03-22|France">
      <date value="2021.2191780821918" direction="forwards" units="years"/>
      <attr name="region">
				France
			</attr>
    </taxon>
    <taxon id="hCoV-19/USA/MN-CDC-IBX288688628305/2021|EPI_ISL_2186300|2021-04-13|NorthAmerica">
      <date value="2021.2794520547945" direction="forwards" units="years"/>
      <attr name="region">
				NorthAmerica
			</attr>
    </taxon>
    <taxon id="hCoV-19/Burkina_Faso/130/2021|EPI_ISL_2227197|2021-01-21|WesternAfrica">
      <date value="2021.054794520548" direction="forwards" units="years"/>
      <attr name="region">
				WesternAfrica
			</attr>
    </taxon>
    <taxon id="hCoV-19/Burkina_Faso/151/2021|EPI_ISL_2227198|2021-02-03|WesternAfrica">
      <date value="2021.0904109589042" direction="forwards" units="years"/>
      <attr name="region">
				WesternAfrica
			</attr>
    </taxon>
    <taxon id="hCoV-19/Burkina_Faso/155/2021|EPI_ISL_2227199|2021-02-01|WesternAfrica">
      <date value="2021.0849315068492" direction="forwards" units="years"/>
      <attr name="region">
				WesternAfrica
			</attr>
    </taxon>
    <taxon id="hCoV-19/Burkina_Faso/157/2021|EPI_ISL_2227200|2021-02-01|WesternAfrica">
      <date value="2021.0849315068492" direction="forwards" units="years"/>
      <attr name="region">
				WesternAfrica
			</attr>
    </taxon>
    <taxon id="hCoV-19/Burkina_Faso/164/2021|EPI_ISL_2227201|2021-02-09|WesternAfrica">
      <date value="2021.1068493150685" direction="forwards" units="years"/>
      <attr name="region">
				WesternAfrica
			</attr>
    </taxon>
    <taxon id="hCoV-19/Burkina_Faso/165/2021|EPI_ISL_2227202|2021-02-09|WesternAfrica">
      <date value="2021.1068493150685" direction="forwards" units="years"/>
      <attr name="region">
				WesternAfrica
			</attr>
    </taxon>
    <taxon id="hCoV-19/Burkina_Faso/83/2021|EPI_ISL_2227203|2021-01-11|WesternAfrica">
      <date value="2021.027397260274" direction="forwards" units="years"/>
      <attr name="region">
				WesternAfrica
			</attr>
    </taxon>
    <taxon id="hCoV-19/Italy/SAR-ISS-7342/2021|EPI_ISL_2244910|2021-02-17|SouthernEurope">
      <date value="2021.1287671232876" direction="forwards" units="years"/>
      <attr name="region">
				SouthernEurope
			</attr>
    </taxon>
    <taxon id="hCoV-19/Italy/SAR-ISS-7343/2021|EPI_ISL_2244911|2021-02-17|SouthernEurope">
      <date value="2021.1287671232876" direction="forwards" units="years"/>
      <attr name="region">
				SouthernEurope
			</attr>
    </taxon>
    <taxon id="hCoV-19/Italy/SAR-ISS-7344/2021|EPI_ISL_2244912|2021-02-17|SouthernEurope">
      <date value="2021.1287671232876" direction="forwards" units="years"/>
      <attr name="region">
				SouthernEurope
			</attr>
    </taxon>
    <taxon id="hCoV-19/France/IDF-HMN-21042061127/2021|EPI_ISL_2259268|2021-04-06|France">
      <date value="2021.2602739726028" direction="forwards" units="years"/>
      <attr name="region">
				France
			</attr>
    </taxon>
    <taxon id="hCoV-19/France/IDF-HMN-21042080355/2021|EPI_ISL_2259273|2021-03-29|France">
      <date value="2021.2383561643835" direction="forwards" units="years"/>
      <attr name="region">
				France
			</attr>
    </taxon>
    <taxon id="hCoV-19/France/IDF-HMN-21042160383/2021|EPI_ISL_2259323|2021-04-13|France">
      <date value="2021.2794520547945" direction="forwards" units="years"/>
      <attr name="region">
				France
			</attr>
    </taxon>
    <taxon id="hCoV-19/Spain/CT-HUGTiPM016OY0C8/2021|EPI_ISL_2281323|2021-05-14|SouthernEurope">
      <date value="2021.3643835616438" direction="forwards" units="years"/>
      <attr name="region">
				SouthernEurope
			</attr>
    </taxon>
    <taxon id="hCoV-19/USA/MN-CDC-IBX886464982066/2021|EPI_ISL_2283188|2021-04-12|NorthAmerica">
      <date value="2021.2767123287672" direction="forwards" units="years"/>
      <attr name="region">
				NorthAmerica
			</attr>
    </taxon>
    <taxon id="hCoV-19/Burkina_Faso/7688/2021|EPI_ISL_2289102|2021-01-23|WesternAfrica">
      <date value="2021.0602739726028" direction="forwards" units="years"/>
      <attr name="region">
				WesternAfrica
			</attr>
    </taxon>
    <taxon id="hCoV-19/Burkina_Faso/7728/2021|EPI_ISL_2289104|2021-01-26|WesternAfrica">
      <date value="2021.0684931506848" direction="forwards" units="years"/>
      <attr name="region">
				WesternAfrica
			</attr>
    </taxon>
    <taxon id="hCoV-19/Burkina_Faso/7934/2020|EPI_ISL_2289107|2020-12-22|WesternAfrica">
      <date value="2020.9726775956285" direction="forwards" units="years"/>
      <attr name="region">
				WesternAfrica
			</attr>
    </taxon>
    <taxon id="hCoV-19/Burkina_Faso/7795/2021|EPI_ISL_2289121|2021-01-28|WesternAfrica">
      <date value="2021.0739726027398" direction="forwards" units="years"/>
      <attr name="region">
				WesternAfrica
			</attr>
    </taxon>
    <taxon id="hCoV-19/Burkina_Faso/7938/2021|EPI_ISL_2289123|2021-02-03|WesternAfrica">
      <date value="2021.0904109589042" direction="forwards" units="years"/>
      <attr name="region">
				WesternAfrica
			</attr>
    </taxon>
    <taxon id="hCoV-19/USA/OR-TRACE-BENT-011821-695/2021|EPI_ISL_2301442|2021-01-18|NorthAmerica">
      <date value="2021.0465753424658" direction="forwards" units="years"/>
      <attr name="region">
				NorthAmerica
			</attr>
    </taxon>
    <taxon id="hCoV-19/Netherlands/FL-RIVM-34557/2021|EPI_ISL_2302173|2021-05-02|Benelux">
      <date value="2021.331506849315" direction="forwards" units="years"/>
      <attr name="region">
				Benelux
			</attr>
    </taxon>
    <taxon id="hCoV-19/France/IDF-IPP03664/2021|EPI_ISL_2363514|2021-01-21|France">
      <date value="2021.054794520548" direction="forwards" units="years"/>
      <attr name="region">
				France
			</attr>
    </taxon>
    <taxon id="hCoV-19/Belgium/12105150401/2021|EPI_ISL_2365910|2021-03-22|Benelux">
      <date value="2021.2191780821918" direction="forwards" units="years"/>
      <attr name="region">
				Benelux
			</attr>
    </taxon>
    <taxon id="hCoV-19/Indonesia/JK-NIHRD-WGS00051/2021|EPI_ISL_2382403|2021-01-03|APAC">
      <date value="2021.0054794520547" direction="forwards" units="years"/>
      <attr name="region">
				APAC
			</attr>
    </taxon>
    <taxon id="hCoV-19/Belgium/rega-5443/2021|EPI_ISL_2403956|2021-03-22|Benelux">
      <date value="2021.2191780821918" direction="forwards" units="years"/>
      <attr name="region">
				Benelux
			</attr>
    </taxon>
    <taxon id="hCoV-19/Belgium/rega-5484/2021|EPI_ISL_2403997|2021-03-05|Benelux">
      <date value="2021.172602739726" direction="forwards" units="years"/>
      <attr name="region">
				Benelux
			</attr>
    </taxon>
    <taxon id="hCoV-19/Belgium/rega-6126/2021|EPI_ISL_2404564|2021-03-30|Benelux">
      <date value="2021.2410958904109" direction="forwards" units="years"/>
      <attr name="region">
				Benelux
			</attr>
    </taxon>
    <taxon id="hCoV-19/Belgium/rega-6127/2021|EPI_ISL_2404565|2021-03-30|Benelux">
      <date value="2021.2410958904109" direction="forwards" units="years"/>
      <attr name="region">
				Benelux
			</attr>
    </taxon>
    <taxon id="hCoV-19/Belgium/rega-6128/2021|EPI_ISL_2404566|2021-03-30|Benelux">
      <date value="2021.2410958904109" direction="forwards" units="years"/>
      <attr name="region">
				Benelux
			</attr>
    </taxon>
    <taxon id="hCoV-19/Belgium/rega-6129/2021|EPI_ISL_2404567|2021-03-30|Benelux">
      <date value="2021.2410958904109" direction="forwards" units="years"/>
      <attr name="region">
				Benelux
			</attr>
    </taxon>
    <taxon id="hCoV-19/Belgium/rega-6130/2021|EPI_ISL_2404568|2021-03-30|Benelux">
      <date value="2021.2410958904109" direction="forwards" units="years"/>
      <attr name="region">
				Benelux
			</attr>
    </taxon>
    <taxon id="hCoV-19/Belgium/rega-6131/2021|EPI_ISL_2404569|2021-03-30|Benelux">
      <date value="2021.2410958904109" direction="forwards" units="years"/>
      <attr name="region">
				Benelux
			</attr>
    </taxon>
    <taxon id="hCoV-19/Belgium/rega-6132/2021|EPI_ISL_2404570|2021-03-30|Benelux">
      <date value="2021.2410958904109" direction="forwards" units="years"/>
      <attr name="region">
				Benelux
			</attr>
    </taxon>
    <taxon id="hCoV-19/Switzerland/SG-UHB-724906700/2021|EPI_ISL_2484343|2021-01-23|WesternEurope">
      <date value="2021.0602739726028" direction="forwards" units="years"/>
      <attr name="region">
				WesternEurope
			</attr>
    </taxon>
    <taxon id="hCoV-19/Switzerland/SG-UHB-4181240201/2021|EPI_ISL_2484440|2021-01-27|WesternEurope">
      <date value="2021.0712328767124" direction="forwards" units="years"/>
      <attr name="region">
				WesternEurope
			</attr>
    </taxon>
    <taxon id="hCoV-19/Switzerland/SG-UHB-725261100/2021|EPI_ISL_2484541|2021-01-25|WesternEurope">
      <date value="2021.0657534246575" direction="forwards" units="years"/>
      <attr name="region">
				WesternEurope
			</attr>
    </taxon>
    <taxon id="hCoV-19/Switzerland/SG-UHB-4180929701/2021|EPI_ISL_2484554|2021-01-26|WesternEurope">
      <date value="2021.0684931506848" direction="forwards" units="years"/>
      <attr name="region">
				WesternEurope
			</attr>
    </taxon>
    <taxon id="hCoV-19/Switzerland/SG-UHB-4180991001/2021|EPI_ISL_2484555|2021-01-26|WesternEurope">
      <date value="2021.0684931506848" direction="forwards" units="years"/>
      <attr name="region">
				WesternEurope
			</attr>
    </taxon>
    <taxon id="hCoV-19/Switzerland/SG-UHB-724905200/2021|EPI_ISL_2484579|2021-01-23|WesternEurope">
      <date value="2021.0602739726028" direction="forwards" units="years"/>
      <attr name="region">
				WesternEurope
			</attr>
    </taxon>
    <taxon id="hCoV-19/Switzerland/SG-UHB-724905700/2021|EPI_ISL_2484580|2021-01-23|WesternEurope">
      <date value="2021.0602739726028" direction="forwards" units="years"/>
      <attr name="region">
				WesternEurope
			</attr>
    </taxon>
    <taxon id="hCoV-19/Switzerland/AR-UHB-724906500/2021|EPI_ISL_2484581|2021-01-23|WesternEurope">
      <date value="2021.0602739726028" direction="forwards" units="years"/>
      <attr name="region">
				WesternEurope
			</attr>
    </taxon>
    <taxon id="hCoV-19/Switzerland/SG-UHB-724907300/2021|EPI_ISL_2484583|2021-01-23|WesternEurope">
      <date value="2021.0602739726028" direction="forwards" units="years"/>
      <attr name="region">
				WesternEurope
			</attr>
    </taxon>
    <taxon id="hCoV-19/Switzerland/SG-UHB-725714400/2021|EPI_ISL_2484607|2021-01-26|WesternEurope">
      <date value="2021.0684931506848" direction="forwards" units="years"/>
      <attr name="region">
				WesternEurope
			</attr>
    </taxon>
    <taxon id="hCoV-19/France/IDF-CERBAHC-AH3KVTBGXJ-S4/2021|EPI_ISL_2491373|2021-04-12|France">
      <date value="2021.2767123287672" direction="forwards" units="years"/>
      <attr name="region">
				France
			</attr>
    </taxon>
    <taxon id="hCoV-19/Cameroon/ICGEB-CIRCB_16120/2021|EPI_ISL_2504134|2021-01-21|MiddleAfrica">
      <date value="2021.054794520548" direction="forwards" units="years"/>
      <attr name="region">
				MiddleAfrica
			</attr>
    </taxon>
    <taxon id="hCoV-19/France/IDF-CERBAHC-20210402-S17/2021|EPI_ISL_2622014|2021-03-30|France">
      <date value="2021.2410958904109" direction="forwards" units="years"/>
      <attr name="region">
				France
			</attr>
    </taxon>
    <taxon id="hCoV-19/France/CVL-HCL021106120501/2021|EPI_ISL_2629297|2021-04-23|France">
      <date value="2021.3068493150686" direction="forwards" units="years"/>
      <attr name="region">
				France
			</attr>
    </taxon>
    <taxon id="hCoV-19/Belgium/rega-7965/2021|EPI_ISL_2832699|2021-04-01|Benelux">
      <date value="2021.2465753424658" direction="forwards" units="years"/>
      <attr name="region">
				Benelux
			</attr>
    </taxon>
    <taxon id="hCoV-19/Benin/249839/2021|EPI_ISL_2932537|2021-01-31|WesternAfrica">
      <date value="2021.0821917808219" direction="forwards" units="years"/>
      <attr name="region">
				WesternAfrica
			</attr>
    </taxon>
    <taxon id="hCoV-19/Benin/248651/2021|EPI_ISL_2958658|2021-01-30|WesternAfrica">
      <date value="2021.0794520547945" direction="forwards" units="years"/>
      <attr name="region">
				WesternAfrica
			</attr>
    </taxon>
    <taxon id="hCoV-19/Benin/250471/2021|EPI_ISL_2958659|2021-01-31|WesternAfrica">
      <date value="2021.0821917808219" direction="forwards" units="years"/>
      <attr name="region">
				WesternAfrica
			</attr>
    </taxon>
    <taxon id="hCoV-19/Benin/250498/2021|EPI_ISL_2958660|2021-01-31|WesternAfrica">
      <date value="2021.0821917808219" direction="forwards" units="years"/>
      <attr name="region">
				WesternAfrica
			</attr>
    </taxon>
    <taxon id="hCoV-19/Benin/250699/2021|EPI_ISL_2958661|2021-02-01|WesternAfrica">
      <date value="2021.0849315068492" direction="forwards" units="years"/>
      <attr name="region">
				WesternAfrica
			</attr>
    </taxon>
    <taxon id="hCoV-19/Benin/251296/2021|EPI_ISL_2958663|2021-02-01|WesternAfrica">
      <date value="2021.0849315068492" direction="forwards" units="years"/>
      <attr name="region">
				WesternAfrica
			</attr>
    </taxon>
    <taxon id="hCoV-19/Benin/251455/2021|EPI_ISL_2958665|2021-02-01|WesternAfrica">
      <date value="2021.0849315068492" direction="forwards" units="years"/>
      <attr name="region">
				WesternAfrica
			</attr>
    </taxon>
    <taxon id="hCoV-19/Benin/252348/2021|EPI_ISL_2958666|2021-02-02|WesternAfrica">
      <date value="2021.0876712328768" direction="forwards" units="years"/>
      <attr name="region">
				WesternAfrica
			</attr>
    </taxon>
    <taxon id="hCoV-19/Benin/253312/2021|EPI_ISL_2958667|2021-02-02|WesternAfrica">
      <date value="2021.0876712328768" direction="forwards" units="years"/>
      <attr name="region">
				WesternAfrica
			</attr>
    </taxon>
    <taxon id="hCoV-19/Benin/254323/2021|EPI_ISL_2958668|2021-02-03|WesternAfrica">
      <date value="2021.0904109589042" direction="forwards" units="years"/>
      <attr name="region">
				WesternAfrica
			</attr>
    </taxon>
    <taxon id="hCoV-19/Benin/255062/2021|EPI_ISL_2958669|2021-02-03|WesternAfrica">
      <date value="2021.0904109589042" direction="forwards" units="years"/>
      <attr name="region">
				WesternAfrica
			</attr>
    </taxon>
    <taxon id="hCoV-19/Benin/255170/2021|EPI_ISL_2958670|2021-02-03|WesternAfrica">
      <date value="2021.0904109589042" direction="forwards" units="years"/>
      <attr name="region">
				WesternAfrica
			</attr>
    </taxon>
    <taxon id="hCoV-19/Benin/312239/2021|EPI_ISL_2958671|2021-03-01|WesternAfrica">
      <date value="2021.1616438356164" direction="forwards" units="years"/>
      <attr name="region">
				WesternAfrica
			</attr>
    </taxon>
    <taxon id="hCoV-19/India/PY-COV2-13520_S57_R1_001/2021|EPI_ISL_3275790|2021-03-05|APAC">
      <date value="2021.172602739726" direction="forwards" units="years"/>
      <attr name="region">
				APAC
			</attr>
    </taxon>
    <taxon id="hCoV-19/Gabon/LPDG655/2021|EPI_ISL_3461132|2021-03-08|MiddleAfrica">
      <date value="2021.1808219178083" direction="forwards" units="years"/>
      <attr name="region">
				MiddleAfrica
			</attr>
    </taxon>
    <taxon id="hCoV-19/Cote_d_Ivoire/BKE2287-bc1/2021|EPI_ISL_3545627|2021-02-25|WesternAfrica">
      <date value="2021.150684931507" direction="forwards" units="years"/>
      <attr name="region">
				WesternAfrica
			</attr>
    </taxon>
    <taxon id="hCoV-19/Cote_d_Ivoire/BKE2307-bc2/2021|EPI_ISL_3545628|2021-02-26|WesternAfrica">
      <date value="2021.1534246575343" direction="forwards" units="years"/>
      <attr name="region">
				WesternAfrica
			</attr>
    </taxon>
    <taxon id="hCoV-19/Cote_d_Ivoire/BKE2197-bc3/2021|EPI_ISL_3545629|2021-02-20|WesternAfrica">
      <date value="2021.13698630137" direction="forwards" units="years"/>
      <attr name="region">
				WesternAfrica
			</attr>
    </taxon>
    <taxon id="hCoV-19/Cote_d_Ivoire/BKE2269-bc15/2021|EPI_ISL_3545630|2021-02-25|WesternAfrica">
      <date value="2021.150684931507" direction="forwards" units="years"/>
      <attr name="region">
				WesternAfrica
			</attr>
    </taxon>
    <taxon id="hCoV-19/Cote_d_Ivoire/BKE2312-bc49/2021|EPI_ISL_3545631|2021-02-26|WesternAfrica">
      <date value="2021.1534246575343" direction="forwards" units="years"/>
      <attr name="region">
				WesternAfrica
			</attr>
    </taxon>
    <taxon id="hCoV-19/Cote_d_Ivoire/BKE2196-bc50/2021|EPI_ISL_3545632|2021-02-22|WesternAfrica">
      <date value="2021.1424657534246" direction="forwards" units="years"/>
      <attr name="region">
				WesternAfrica
			</attr>
    </taxon>
    <taxon id="hCoV-19/Cote_d_Ivoire/BKE2191-bc74/2021|EPI_ISL_3545633|2021-02-22|WesternAfrica">
      <date value="2021.1424657534246" direction="forwards" units="years"/>
      <attr name="region">
				WesternAfrica
			</attr>
    </taxon>
    <taxon id="hCoV-19/Cote_d_Ivoire/BKE2305-bc85/2021|EPI_ISL_3545634|2021-02-26|WesternAfrica">
      <date value="2021.1534246575343" direction="forwards" units="years"/>
      <attr name="region">
				WesternAfrica
			</attr>
    </taxon>
    <taxon id="hCoV-19/Cote_d_Ivoire/BKE1929-bc53/2021|EPI_ISL_3545635|2021-02-05|WesternAfrica">
      <date value="2021.0958904109589" direction="forwards" units="years"/>
      <attr name="region">
				WesternAfrica
			</attr>
    </taxon>
    <taxon id="hCoV-19/Cote_d_Ivoire/BKE2088-bc54/2021|EPI_ISL_3545636|2021-02-16|WesternAfrica">
      <date value="2021.1260273972603" direction="forwards" units="years"/>
      <attr name="region">
				WesternAfrica
			</attr>
    </taxon>
    <taxon id="hCoV-19/Cote_d_Ivoire/BKE2119-bc78/2021|EPI_ISL_3545637|2021-02-17|WesternAfrica">
      <date value="2021.1287671232876" direction="forwards" units="years"/>
      <attr name="region">
				WesternAfrica
			</attr>
    </taxon>
    <taxon id="hCoV-19/Cote_d_Ivoire/BKE2243-bc10/2021|EPI_ISL_3545643|2021-02-24|WesternAfrica">
      <date value="2021.1479452054793" direction="forwards" units="years"/>
      <attr name="region">
				WesternAfrica
			</attr>
    </taxon>
    <taxon id="hCoV-19/Cote_d_Ivoire/BKE2247-bc46/2021|EPI_ISL_3545644|2021-02-24|WesternAfrica">
      <date value="2021.1479452054793" direction="forwards" units="years"/>
      <attr name="region">
				WesternAfrica
			</attr>
    </taxon>
    <taxon id="hCoV-19/Cote_d_Ivoire/BKE1661-bc58/2021|EPI_ISL_3545645|2021-01-19|WesternAfrica">
      <date value="2021.0493150684931" direction="forwards" units="years"/>
      <attr name="region">
				WesternAfrica
			</attr>
    </taxon>
    <taxon id="hCoV-19/Cote_d_Ivoire/BKE2230-bc81/2021|EPI_ISL_3545646|2021-02-22|WesternAfrica">
      <date value="2021.1424657534246" direction="forwards" units="years"/>
      <attr name="region">
				WesternAfrica
			</attr>
    </taxon>
    <taxon id="hCoV-19/Cote_d_Ivoire/BKE2232-bc93/2021|EPI_ISL_3545647|2021-02-22|WesternAfrica">
      <date value="2021.1424657534246" direction="forwards" units="years"/>
      <attr name="region">
				WesternAfrica
			</attr>
    </taxon>
    <taxon id="hCoV-19/Cote_d_Ivoire/BKE2842-bc14/2021|EPI_ISL_3631586|2021-03-22|WesternAfrica">
      <date value="2021.2191780821918" direction="forwards" units="years"/>
      <attr name="region">
				WesternAfrica
			</attr>
    </taxon>
    <taxon id="hCoV-19/Cote_d_Ivoire/BKE3553-bc74/2021|EPI_ISL_3631588|2021-04-20|WesternAfrica">
      <date value="2021.2986301369863" direction="forwards" units="years"/>
      <attr name="region">
				WesternAfrica
			</attr>
    </taxon>
    <taxon id="hCoV-19/Togo/NMIMR-21-TGS-070/2021|EPI_ISL_3914909|2021-03-04|WesternAfrica">
      <date value="2021.1698630136987" direction="forwards" units="years"/>
      <attr name="region">
				WesternAfrica
			</attr>
    </taxon>
    <taxon id="hCoV-19/Togo/NMIMR-21-TGS-110/2021|EPI_ISL_3914952|2021-03-09|WesternAfrica">
      <date value="2021.1835616438357" direction="forwards" units="years"/>
      <attr name="region">
				WesternAfrica
			</attr>
    </taxon>
    <taxon id="IMS-10025-CVDP-00310||2021-01-25|Germany">
      <date value="2021.0657534246575" direction="forwards" units="years"/>
      <attr name="region">
				Germany
			</attr>
    </taxon>
    <taxon id="IMS-10033-CVDP-00016||2021-01-24|Germany">
      <date value="2021.0630136986301" direction="forwards" units="years"/>
      <attr name="region">
				Germany
			</attr>
    </taxon>
    <taxon id="IMS-10225-CVDP-00079||2021-01-28|Germany">
      <date value="2021.0739726027398" direction="forwards" units="years"/>
      <attr name="region">
				Germany
			</attr>
    </taxon>
    <taxon id="IMS-10225-CVDP-00072||2021-01-28|Germany">
      <date value="2021.0739726027398" direction="forwards" units="years"/>
      <attr name="region">
				Germany
			</attr>
    </taxon>
    <taxon id="IMS-10122-CVDP-798||2021-02-12|Germany">
      <date value="2021.1150684931506" direction="forwards" units="years"/>
      <attr name="region">
				Germany
			</attr>
    </taxon>
    <taxon id="IMS-10225-CVDP-00350||2021-02-11|Germany">
      <date value="2021.1123287671232" direction="forwards" units="years"/>
      <attr name="region">
				Germany
			</attr>
    </taxon>
    <taxon id="IMS-10173-CVDP-341FE4AE-F7B9-4772-81F9-22A364862724||2021-01-16|Germany">
      <date value="2021.041095890411" direction="forwards" units="years"/>
      <attr name="region">
				Germany
			</attr>
    </taxon>
    <taxon id="IMS-10020-CVDP-4BECB44D-4073-4DA3-B631-52B85F3DDB84||2021-02-05|Germany">
      <date value="2021.0958904109589" direction="forwards" units="years"/>
      <attr name="region">
				Germany
			</attr>
    </taxon>
    <taxon id="IMS-10122-CVDP-995EFF3B-A082-481F-A0FC-E2CAA570FA99||2021-02-11|Germany">
      <date value="2021.1123287671232" direction="forwards" units="years"/>
      <attr name="region">
				Germany
			</attr>
    </taxon>
    <taxon id="IMS-10020-CVDP-F3CC000E-4950-4397-98B8-F22EDA95C7D8||2021-02-13|Germany">
      <date value="2021.1178082191782" direction="forwards" units="years"/>
      <attr name="region">
				Germany
			</attr>
    </taxon>
    <taxon id="IMS-10122-CVDP-6004B25D-A3FB-40C6-8A78-7B26866EEBB4||2021-02-16|Germany">
      <date value="2021.1260273972603" direction="forwards" units="years"/>
      <attr name="region">
				Germany
			</attr>
    </taxon>
    <taxon id="IMS-10122-CVDP-69D68578-9324-436F-9EBB-1EAF2D72DB00||2021-02-16|Germany">
      <date value="2021.1260273972603" direction="forwards" units="years"/>
      <attr name="region">
				Germany
			</attr>
    </taxon>
    <taxon id="IMS-10122-CVDP-40698FEE-BD08-4CD1-8563-CF5DE1121FA4||2021-02-16|Germany">
      <date value="2021.1260273972603" direction="forwards" units="years"/>
      <attr name="region">
				Germany
			</attr>
    </taxon>
    <taxon id="IMS-10020-CVDP-3884189E-333D-4F12-AF2A-002F71AC6E17||2021-02-12|Germany">
      <date value="2021.1150684931506" direction="forwards" units="years"/>
      <attr name="region">
				Germany
			</attr>
    </taxon>
    <taxon id="IMS-10020-CVDP-03A6719C-AC33-4667-8140-C4434E1E6FCB||2021-02-18|Germany">
      <date value="2021.131506849315" direction="forwards" units="years"/>
      <attr name="region">
				Germany
			</attr>
    </taxon>
    <taxon id="IMS-10122-CVDP-14E23269-9C5C-478D-B2A6-584C89198EDC||2021-02-25|Germany">
      <date value="2021.150684931507" direction="forwards" units="years"/>
      <attr name="region">
				Germany
			</attr>
    </taxon>
    <taxon id="IMS-10122-CVDP-9CA73C0C-999E-46E8-8AEC-3820903DDF2E||2021-02-23|Germany">
      <date value="2021.145205479452" direction="forwards" units="years"/>
      <attr name="region">
				Germany
			</attr>
    </taxon>
    <taxon id="IMS-10122-CVDP-3F41F020-2B79-43C4-9F7B-98E4E65F1E4E||2021-02-25|Germany">
      <date value="2021.150684931507" direction="forwards" units="years"/>
      <attr name="region">
				Germany
			</attr>
    </taxon>
    <taxon id="IMS-10020-CVDP-20339C39-AE28-40C3-B8DB-14C1E2977D15||2021-02-24|Germany">
      <date value="2021.1479452054793" direction="forwards" units="years"/>
      <attr name="region">
				Germany
			</attr>
    </taxon>
    <taxon id="IMS-10122-CVDP-211D5344-B03D-4325-BDCD-74AD984E502D||2021-03-04|Germany">
      <date value="2021.1698630136987" direction="forwards" units="years"/>
      <attr name="region">
				Germany
			</attr>
    </taxon>
    <taxon id="IMS-10117-CVDP-070D988E-AA31-4C42-8D9B-257DE57E7F44||2021-02-27|Germany">
      <date value="2021.1561643835616" direction="forwards" units="years"/>
      <attr name="region">
				Germany
			</attr>
    </taxon>
    <taxon id="IMS-10116-CVDP-CED26DEE-3F6E-4D0B-824A-2BE10CFC74BE||2021-03-01|Germany">
      <date value="2021.1616438356164" direction="forwards" units="years"/>
      <attr name="region">
				Germany
			</attr>
    </taxon>
    <taxon id="IMS-10117-CVDP-D279918B-E082-496B-9F9E-BE09E63987C2||2021-03-04|Germany">
      <date value="2021.1698630136987" direction="forwards" units="years"/>
      <attr name="region">
				Germany
			</attr>
    </taxon>
    <taxon id="IMS-10375-CVDP-A8D50211-B0EF-4D49-9699-3EF7C609DB80||2021-01-14|Germany">
      <date value="2021.035616438356" direction="forwards" units="years"/>
      <attr name="region">
				Germany
			</attr>
    </taxon>
    <taxon id="IMS-10375-CVDP-C3511CBB-3546-4384-A6DA-C00317155399||2021-01-20|Germany">
      <date value="2021.0520547945205" direction="forwards" units="years"/>
      <attr name="region">
				Germany
			</attr>
    </taxon>
    <taxon id="IMS-10375-CVDP-037A0420-3F19-4B20-871F-5D5E5BA422EC||2021-01-06|Germany">
      <date value="2021.013698630137" direction="forwards" units="years"/>
      <attr name="region">
				Germany
			</attr>
    </taxon>
    <taxon id="IMS-10375-CVDP-1295C7D1-A5D7-4B1C-B5E1-90340E5F03C1||2021-01-06|Germany">
      <date value="2021.013698630137" direction="forwards" units="years"/>
      <attr name="region">
				Germany
			</attr>
    </taxon>
    <taxon id="IMS-10375-CVDP-E9741D82-0B19-447D-901D-B3670CAE6A5A||2021-01-06|Germany">
      <date value="2021.013698630137" direction="forwards" units="years"/>
      <attr name="region">
				Germany
			</attr>
    </taxon>
    <taxon id="IMS-10375-CVDP-6551F1EB-3654-41E1-A361-D7CC31AD498D||2021-01-22|Germany">
      <date value="2021.0575342465754" direction="forwards" units="years"/>
      <attr name="region">
				Germany
			</attr>
    </taxon>
    <taxon id="IMS-10375-CVDP-7102E95C-FDC4-4FD0-BA85-2A9FA8177F4A||2021-01-23|Germany">
      <date value="2021.0602739726028" direction="forwards" units="years"/>
      <attr name="region">
				Germany
			</attr>
    </taxon>
    <taxon id="IMS-10375-CVDP-C6C9EE94-AC5F-4D8B-B4C6-6DA5C481AE90||2021-01-22|Germany">
      <date value="2021.0575342465754" direction="forwards" units="years"/>
      <attr name="region">
				Germany
			</attr>
    </taxon>
    <taxon id="IMS-10375-CVDP-13541D55-70D3-43F2-9726-EB3DF2A91C2A||2021-01-24|Germany">
      <date value="2021.0630136986301" direction="forwards" units="years"/>
      <attr name="region">
				Germany
			</attr>
    </taxon>
    <taxon id="IMS-10375-CVDP-7E4A8CEC-005C-4BD9-9BD0-E0DFA5A9CC39||2021-01-26|Germany">
      <date value="2021.0684931506848" direction="forwards" units="years"/>
      <attr name="region">
				Germany
			</attr>
    </taxon>
    <taxon id="IMS-10375-CVDP-E3E77035-52F4-4B2F-9C73-34B0C836DAD8||2021-01-26|Germany">
      <date value="2021.0684931506848" direction="forwards" units="years"/>
      <attr name="region">
				Germany
			</attr>
    </taxon>
    <taxon id="IMS-10375-CVDP-2E078974-65AF-4B0E-AC75-A37D84B8533D||2021-01-26|Germany">
      <date value="2021.0684931506848" direction="forwards" units="years"/>
      <attr name="region">
				Germany
			</attr>
    </taxon>
    <taxon id="IMS-10375-CVDP-440214A4-D695-416A-BBD6-05A6DBBDE21F||2021-01-28|Germany">
      <date value="2021.0739726027398" direction="forwards" units="years"/>
      <attr name="region">
				Germany
			</attr>
    </taxon>
    <taxon id="IMS-10375-CVDP-10CB98F7-D30C-4470-8997-3F6BB984D860||2021-01-31|Germany">
      <date value="2021.0821917808219" direction="forwards" units="years"/>
      <attr name="region">
				Germany
			</attr>
    </taxon>
    <taxon id="IMS-10375-CVDP-99ED3F81-8A48-4455-90BA-23DD493B6541||2021-01-29|Germany">
      <date value="2021.0767123287671" direction="forwards" units="years"/>
      <attr name="region">
				Germany
			</attr>
    </taxon>
    <taxon id="IMS-10375-CVDP-19BE4B03-7AA0-4FCF-AF0A-170EDFC3BEB9||2021-01-29|Germany">
      <date value="2021.0767123287671" direction="forwards" units="years"/>
      <attr name="region">
				Germany
			</attr>
    </taxon>
    <taxon id="IMS-10375-CVDP-5A1B5773-08C3-49F7-804C-F53276CD9FF5||2021-02-02|Germany">
      <date value="2021.0876712328768" direction="forwards" units="years"/>
      <attr name="region">
				Germany
			</attr>
    </taxon>
    <taxon id="IMS-10375-CVDP-0B9DA82A-C97F-4A8F-8194-6DC95D909EBD||2021-02-02|Germany">
      <date value="2021.0876712328768" direction="forwards" units="years"/>
      <attr name="region">
				Germany
			</attr>
    </taxon>
    <taxon id="IMS-10375-CVDP-D7A8C77A-BAD5-4CCF-A611-4B3CE5F30F74||2021-02-01|Germany">
      <date value="2021.0849315068492" direction="forwards" units="years"/>
      <attr name="region">
				Germany
			</attr>
    </taxon>
    <taxon id="IMS-10375-CVDP-151FF10B-C82B-4885-86C9-65B743791BD8||2021-02-03|Germany">
      <date value="2021.0904109589042" direction="forwards" units="years"/>
      <attr name="region">
				Germany
			</attr>
    </taxon>
    <taxon id="IMS-10375-CVDP-3F8D88A4-AB75-4379-80FF-E033FD338909||2021-02-05|Germany">
      <date value="2021.0958904109589" direction="forwards" units="years"/>
      <attr name="region">
				Germany
			</attr>
    </taxon>
    <taxon id="IMS-10375-CVDP-86DA3ED0-6A9C-447D-BE70-3D0BDC83152F||2021-02-03|Germany">
      <date value="2021.0904109589042" direction="forwards" units="years"/>
      <attr name="region">
				Germany
			</attr>
    </taxon>
    <taxon id="IMS-10375-CVDP-55686420-99A0-486F-BFDF-AE03D5DDC8AE||2021-02-05|Germany">
      <date value="2021.0958904109589" direction="forwards" units="years"/>
      <attr name="region">
				Germany
			</attr>
    </taxon>
    <taxon id="IMS-10375-CVDP-DE494902-9F9C-4FA9-91B6-A4BB9997FDFD||2021-02-08|Germany">
      <date value="2021.1041095890412" direction="forwards" units="years"/>
      <attr name="region">
				Germany
			</attr>
    </taxon>
    <taxon id="IMS-10375-CVDP-7B14062B-0CD0-4FBE-AE48-E50AD118D125||2021-02-05|Germany">
      <date value="2021.0958904109589" direction="forwards" units="years"/>
      <attr name="region">
				Germany
			</attr>
    </taxon>
    <taxon id="IMS-10375-CVDP-69198993-16F8-4927-82E1-1823B2189461||2021-02-05|Germany">
      <date value="2021.0958904109589" direction="forwards" units="years"/>
      <attr name="region">
				Germany
			</attr>
    </taxon>
    <taxon id="IMS-10375-CVDP-44AE4CD2-5EA3-48B7-A189-187471AE3A4D||2021-02-10|Germany">
      <date value="2021.109589041096" direction="forwards" units="years"/>
      <attr name="region">
				Germany
			</attr>
    </taxon>
    <taxon id="IMS-10122-CVDP-32C84C0B-064D-494D-9CD2-9C6088F4B294||2021-03-10|Germany">
      <date value="2021.186301369863" direction="forwards" units="years"/>
      <attr name="region">
				Germany
			</attr>
    </taxon>
    <taxon id="IMS-10272-CVDP-796CF6F5-C1AB-4B34-BE47-88E58356FB22||2021-02-18|Germany">
      <date value="2021.131506849315" direction="forwards" units="years"/>
      <attr name="region">
				Germany
			</attr>
    </taxon>
    <taxon id="IMS-10004-CVDP-242DADE3-83D6-4A9D-A32F-1C76089CC3B1||2021-03-08|Germany">
      <date value="2021.1808219178083" direction="forwards" units="years"/>
      <attr name="region">
				Germany
			</attr>
    </taxon>
    <taxon id="IMS-10293-CVDP-A583CE90-ACD5-41EE-BF4C-14A7F4605D1F||2021-02-18|Germany">
      <date value="2021.131506849315" direction="forwards" units="years"/>
      <attr name="region">
				Germany
			</attr>
    </taxon>
    <taxon id="IMS-10020-CVDP-8E74604B-A5C5-4318-82FD-3478DDD0CE17||2021-03-11|Germany">
      <date value="2021.1890410958904" direction="forwards" units="years"/>
      <attr name="region">
				Germany
			</attr>
    </taxon>
    <taxon id="IMS-10375-CVDP-61F73BAA-1A07-4C6D-B665-74AB610A2D15||2021-02-21|Germany">
      <date value="2021.1397260273973" direction="forwards" units="years"/>
      <attr name="region">
				Germany
			</attr>
    </taxon>
    <taxon id="IMS-10375-CVDP-F25747A9-AB4C-45B9-8C0D-39834591496A||2021-02-19|Germany">
      <date value="2021.1342465753426" direction="forwards" units="years"/>
      <attr name="region">
				Germany
			</attr>
    </taxon>
    <taxon id="IMS-10375-CVDP-01841D50-06C9-4A69-BAB8-EB9CEF0F5C12||2021-02-21|Germany">
      <date value="2021.1397260273973" direction="forwards" units="years"/>
      <attr name="region">
				Germany
			</attr>
    </taxon>
    <taxon id="IMS-10375-CVDP-51FB33D2-139D-4C12-989E-8863233F0EE9||2021-02-13|Germany">
      <date value="2021.1178082191782" direction="forwards" units="years"/>
      <attr name="region">
				Germany
			</attr>
    </taxon>
    <taxon id="IMS-10375-CVDP-64191444-A025-452D-8D14-C7087ABF1DFB||2021-02-13|Germany">
      <date value="2021.1178082191782" direction="forwards" units="years"/>
      <attr name="region">
				Germany
			</attr>
    </taxon>
    <taxon id="IMS-10375-CVDP-AF2B22F5-0935-431D-BAA1-AB3E9B937CD1||2021-02-15|Germany">
      <date value="2021.123287671233" direction="forwards" units="years"/>
      <attr name="region">
				Germany
			</attr>
    </taxon>
    <taxon id="IMS-10375-CVDP-19A8A649-D460-4C0D-B7D3-A297BFBC4ED3||2021-02-12|Germany">
      <date value="2021.1150684931506" direction="forwards" units="years"/>
      <attr name="region">
				Germany
			</attr>
    </taxon>
    <taxon id="IMS-10375-CVDP-78F4C6BC-5369-4C54-97FA-8A17BCA5A8A9||2021-02-22|Germany">
      <date value="2021.1424657534246" direction="forwards" units="years"/>
      <attr name="region">
				Germany
			</attr>
    </taxon>
    <taxon id="IMS-10375-CVDP-8041B179-E868-403D-9094-017F6099373B||2021-02-23|Germany">
      <date value="2021.145205479452" direction="forwards" units="years"/>
      <attr name="region">
				Germany
			</attr>
    </taxon>
    <taxon id="IMS-10375-CVDP-8EBEE057-E5AD-480F-B9F4-9122BAB6FEEC||2021-03-03|Germany">
      <date value="2021.1671232876713" direction="forwards" units="years"/>
      <attr name="region">
				Germany
			</attr>
    </taxon>
    <taxon id="IMS-10375-CVDP-76F3A02D-C0F5-4F95-B0D6-443F547B14AF||2021-03-01|Germany">
      <date value="2021.1616438356164" direction="forwards" units="years"/>
      <attr name="region">
				Germany
			</attr>
    </taxon>
    <taxon id="IMS-10375-CVDP-BC145A79-8834-4869-A2AA-2D0EF01CFF33||2021-03-10|Germany">
      <date value="2021.186301369863" direction="forwards" units="years"/>
      <attr name="region">
				Germany
			</attr>
    </taxon>
    <taxon id="IMS-10375-CVDP-6BD34669-04BD-4489-8F12-956E2A3417DE||2021-03-15|Germany">
      <date value="2021.2" direction="forwards" units="years"/>
      <attr name="region">
				Germany
			</attr>
    </taxon>
    <taxon id="IMS-10375-CVDP-507A7186-98BC-4639-A301-B6DF453B450F||2021-03-13|Germany">
      <date value="2021.194520547945" direction="forwards" units="years"/>
      <attr name="region">
				Germany
			</attr>
    </taxon>
    <taxon id="IMS-10375-CVDP-77BC2D68-DC53-4242-BEAB-1F146A796F32||2021-03-13|Germany">
      <date value="2021.194520547945" direction="forwards" units="years"/>
      <attr name="region">
				Germany
			</attr>
    </taxon>
    <taxon id="IMS-10122-CVDP-076C5554-39D9-4409-947E-34F45071D3D7||2021-03-16|Germany">
      <date value="2021.2027397260274" direction="forwards" units="years"/>
      <attr name="region">
				Germany
			</attr>
    </taxon>
    <taxon id="IMS-10122-CVDP-D4F5BCF1-2AD9-4D55-AFDA-C2F50FAA0B02||2021-03-18|Germany">
      <date value="2021.2082191780821" direction="forwards" units="years"/>
      <attr name="region">
				Germany
			</attr>
    </taxon>
    <taxon id="IMS-10013-CVDP-1C5E9B1C-E16F-4DE5-9EAC-8F6B9B7A0B37||2021-03-19|Germany">
      <date value="2021.2109589041097" direction="forwards" units="years"/>
      <attr name="region">
				Germany
			</attr>
    </taxon>
    <taxon id="IMS-10117-CVDP-DCA2814E-5A1E-41A1-99C9-69125F822138||2021-02-25|Germany">
      <date value="2021.150684931507" direction="forwards" units="years"/>
      <attr name="region">
				Germany
			</attr>
    </taxon>
    <taxon id="IMS-10122-CVDP-1E86E475-22C0-4353-813C-946818F0C1B3||2021-03-23|Germany">
      <date value="2021.2219178082191" direction="forwards" units="years"/>
      <attr name="region">
				Germany
			</attr>
    </taxon>
    <taxon id="IMS-10117-CVDP-7A900FFD-3C62-4B69-81B6-B5D67C90E286||2021-03-03|Germany">
      <date value="2021.1671232876713" direction="forwards" units="years"/>
      <attr name="region">
				Germany
			</attr>
    </taxon>
    <taxon id="IMS-10004-CVDP-3091119A-C5EB-4697-9F86-16181D55D572||2021-03-15|Germany">
      <date value="2021.2" direction="forwards" units="years"/>
      <attr name="region">
				Germany
			</attr>
    </taxon>
    <taxon id="IMS-10004-CVDP-0F083179-76CC-4C04-AE7F-E212D794D49A||2021-03-12|Germany">
      <date value="2021.1917808219177" direction="forwards" units="years"/>
      <attr name="region">
				Germany
			</attr>
    </taxon>
    <taxon id="IMS-10020-CVDP-18CED07A-7894-4B9D-9132-531798504CFC||2021-03-23|Germany">
      <date value="2021.2219178082191" direction="forwards" units="years"/>
      <attr name="region">
				Germany
			</attr>
    </taxon>
    <taxon id="IMS-10117-CVDP-F795CAFC-9BF7-4291-944D-34B2877ABDF9||2021-03-08|Germany">
      <date value="2021.1808219178083" direction="forwards" units="years"/>
      <attr name="region">
				Germany
			</attr>
    </taxon>
    <taxon id="IMS-10116-CVDP-58D45106-17CA-4244-A74A-C4D46133CFB7||2021-03-03|Germany">
      <date value="2021.1671232876713" direction="forwards" units="years"/>
      <attr name="region">
				Germany
			</attr>
    </taxon>
    <taxon id="IMS-10020-CVDP-66AABA7A-1969-407C-96B9-FC585FC60F89||2021-03-28|Germany">
      <date value="2021.2356164383561" direction="forwards" units="years"/>
      <attr name="region">
				Germany
			</attr>
    </taxon>
    <taxon id="IMS-10117-CVDP-E40C902E-C813-4D89-BD2E-A6502614C6B0||2021-03-19|Germany">
      <date value="2021.2109589041097" direction="forwards" units="years"/>
      <attr name="region">
				Germany
			</attr>
    </taxon>
    <taxon id="IMS-10225-CVDP-AFF73444-E660-4E3C-9E3B-E6BC8C371334||2021-03-04|Germany">
      <date value="2021.1698630136987" direction="forwards" units="years"/>
      <attr name="region">
				Germany
			</attr>
    </taxon>
    <taxon id="IMS-10225-CVDP-2A757CDC-7A02-4C05-8396-968FE97AE29D||2021-03-04|Germany">
      <date value="2021.1698630136987" direction="forwards" units="years"/>
      <attr name="region">
				Germany
			</attr>
    </taxon>
    <taxon id="IMS-10225-CVDP-A7177545-9083-40A9-B95E-00B4DCE626C2||2021-03-11|Germany">
      <date value="2021.1890410958904" direction="forwards" units="years"/>
      <attr name="region">
				Germany
			</attr>
    </taxon>
    <taxon id="IMS-10116-CVDP-C93FA482-A68C-4AEB-89D5-7EE741FFB4D7||2021-03-26|Germany">
      <date value="2021.2301369863014" direction="forwards" units="years"/>
      <attr name="region">
				Germany
			</attr>
    </taxon>
    <taxon id="IMS-10116-CVDP-32C18DBF-8EBD-421C-AD60-E78686C82F18||2021-03-14|Germany">
      <date value="2021.1972602739727" direction="forwards" units="years"/>
      <attr name="region">
				Germany
			</attr>
    </taxon>
    <taxon id="IMS-10117-CVDP-0B4CFC03-4E0F-4FB8-9B63-9206C906A9BF||2021-03-17|Germany">
      <date value="2021.2054794520548" direction="forwards" units="years"/>
      <attr name="region">
				Germany
			</attr>
    </taxon>
    <taxon id="IMS-10004-CVDP-44F2D8A8-8A34-4F58-ADC3-ECAB8D723E5E||2021-03-26|Germany">
      <date value="2021.2301369863014" direction="forwards" units="years"/>
      <attr name="region">
				Germany
			</attr>
    </taxon>
    <taxon id="IMS-10116-CVDP-7A98970F-E699-4069-AF7F-5C43733C879A||2021-03-22|Germany">
      <date value="2021.2191780821918" direction="forwards" units="years"/>
      <attr name="region">
				Germany
			</attr>
    </taxon>
    <taxon id="IMS-10116-CVDP-32FA8E7D-7A5D-4C86-AFC3-00675B3F4559||2021-03-30|Germany">
      <date value="2021.2410958904109" direction="forwards" units="years"/>
      <attr name="region">
				Germany
			</attr>
    </taxon>
    <taxon id="IMS-10116-CVDP-6BA7A7AF-269D-4B15-ADAE-E970F37E0071||2021-03-22|Germany">
      <date value="2021.2191780821918" direction="forwards" units="years"/>
      <attr name="region">
				Germany
			</attr>
    </taxon>
    <taxon id="IMS-10116-CVDP-C286A688-32A8-4877-84B6-A443C7583B50||2021-04-02|Germany">
      <date value="2021.2493150684932" direction="forwards" units="years"/>
      <attr name="region">
				Germany
			</attr>
    </taxon>
    <taxon id="IMS-10116-CVDP-4331CD66-3F3D-4037-947B-B520F55B95CA||2021-04-02|Germany">
      <date value="2021.2493150684932" direction="forwards" units="years"/>
      <attr name="region">
				Germany
			</attr>
    </taxon>
    <taxon id="IMS-10117-CVDP-B7E20794-36D9-46DB-9B32-BB9E3D7F387A||2021-03-22|Germany">
      <date value="2021.2191780821918" direction="forwards" units="years"/>
      <attr name="region">
				Germany
			</attr>
    </taxon>
    <taxon id="IMS-10117-CVDP-99E8EF98-B24B-4D3E-A810-2F9EA79AF363||2021-03-19|Germany">
      <date value="2021.2109589041097" direction="forwards" units="years"/>
      <attr name="region">
				Germany
			</attr>
    </taxon>
    <taxon id="IMS-10117-CVDP-D88A134F-AC82-47E0-8D7D-0A3B09155B63||2021-03-15|Germany">
      <date value="2021.2" direction="forwards" units="years"/>
      <attr name="region">
				Germany
			</attr>
    </taxon>
    <taxon id="IMS-10020-CVDP-0515F512-6675-417F-895C-96B7CD560EAF||2021-04-03|Germany">
      <date value="2021.2520547945205" direction="forwards" units="years"/>
      <attr name="region">
				Germany
			</attr>
    </taxon>
    <taxon id="IMS-10117-CVDP-BDE35C6F-8F02-4133-AD29-31D0E104F5BA||2021-03-29|Germany">
      <date value="2021.2383561643835" direction="forwards" units="years"/>
      <attr name="region">
				Germany
			</attr>
    </taxon>
    <taxon id="IMS-10020-CVDP-3ED08BED-DC58-4A51-9294-5917BADAF8AA||2021-04-07|Germany">
      <date value="2021.2630136986302" direction="forwards" units="years"/>
      <attr name="region">
				Germany
			</attr>
    </taxon>
    <taxon id="IMS-10020-CVDP-84E7FEF3-B1F7-41EA-8243-68DBAC7351E0||2021-04-07|Germany">
      <date value="2021.2630136986302" direction="forwards" units="years"/>
      <attr name="region">
				Germany
			</attr>
    </taxon>
    <taxon id="IMS-10122-CVDP-70B777A5-3442-41A2-A89D-54FD8D92EC0C||2021-04-01|Germany">
      <date value="2021.2465753424658" direction="forwards" units="years"/>
      <attr name="region">
				Germany
			</attr>
    </taxon>
    <taxon id="IMS-10033-CVDP-1B24F37F-949E-4C94-A3A1-3AD03AC7F62C||2021-03-26|Germany">
      <date value="2021.2301369863014" direction="forwards" units="years"/>
      <attr name="region">
				Germany
			</attr>
    </taxon>
    <taxon id="IMS-10033-CVDP-71411CC4-9339-488A-B05B-B96D3D3759F8||2021-03-29|Germany">
      <date value="2021.2383561643835" direction="forwards" units="years"/>
      <attr name="region">
				Germany
			</attr>
    </taxon>
    <taxon id="IMS-10178-CVDP-BBF99A32-414C-4644-AE60-169D7238C87F||2021-03-30|Germany">
      <date value="2021.2410958904109" direction="forwards" units="years"/>
      <attr name="region">
				Germany
			</attr>
    </taxon>
    <taxon id="IMS-10178-CVDP-C5509470-B665-4F93-8320-7DC0D60F4317||2021-03-29|Germany">
      <date value="2021.2383561643835" direction="forwards" units="years"/>
      <attr name="region">
				Germany
			</attr>
    </taxon>
    <taxon id="IMS-10004-CVDP-8A247E02-CFEB-4C76-A943-39163767D385||2021-04-08|Germany">
      <date value="2021.2657534246575" direction="forwards" units="years"/>
      <attr name="region">
				Germany
			</attr>
    </taxon>
    <taxon id="IMS-10020-CVDP-140A0369-343D-4656-9ABC-BA447F901EB5||2021-04-11|Germany">
      <date value="2021.2739726027398" direction="forwards" units="years"/>
      <attr name="region">
				Germany
			</attr>
    </taxon>
    <taxon id="IMS-10013-CVDP-D4B2E366-44AA-476B-88F1-D83E3F3D54BA||2021-04-07|Germany">
      <date value="2021.2630136986302" direction="forwards" units="years"/>
      <attr name="region">
				Germany
			</attr>
    </taxon>
    <taxon id="IMS-10122-CVDP-8C8F7AB5-D672-46CF-A86E-39159D249738||2021-04-16|Germany">
      <date value="2021.2876712328766" direction="forwards" units="years"/>
      <attr name="region">
				Germany
			</attr>
    </taxon>
    <taxon id="IMS-10013-CVDP-0730F8FA-DE0C-4179-B692-2F15E75A1586||2021-04-08|Germany">
      <date value="2021.2657534246575" direction="forwards" units="years"/>
      <attr name="region">
				Germany
			</attr>
    </taxon>
    <taxon id="IMS-10033-CVDP-9F87880C-36E0-48CB-B67C-137A3DE0DA98||2021-04-14|Germany">
      <date value="2021.282191780822" direction="forwards" units="years"/>
      <attr name="region">
				Germany
			</attr>
    </taxon>
    <taxon id="IMS-10004-CVDP-D1CEFF86-8781-4A1D-BA24-1F5D5CC767B6||2021-04-14|Germany">
      <date value="2021.282191780822" direction="forwards" units="years"/>
      <attr name="region">
				Germany
			</attr>
    </taxon>
    <taxon id="IMS-10116-CVDP-26BFECBE-94B2-4298-B500-E3A326786243||2021-04-27|Germany">
      <date value="2021.317808219178" direction="forwards" units="years"/>
      <attr name="region">
				Germany
			</attr>
    </taxon>
    <taxon id="IMS-10013-CVDP-DB73F7E4-DC04-4B0C-8705-1A06624A3DFE||2021-04-13|Germany">
      <date value="2021.2794520547945" direction="forwards" units="years"/>
      <attr name="region">
				Germany
			</attr>
    </taxon>
    <taxon id="IMS-10117-CVDP-160D36AD-B93C-46F6-9C2C-4DED9EF4F381||2021-04-07|Germany">
      <date value="2021.2630136986302" direction="forwards" units="years"/>
      <attr name="region">
				Germany
			</attr>
    </taxon>
    <taxon id="IMS-10293-CVDP-7D7D006E-AC85-4DD4-8EA5-622DE205DF84||2021-03-15|Germany">
      <date value="2021.2" direction="forwards" units="years"/>
      <attr name="region">
				Germany
			</attr>
    </taxon>
    <taxon id="IMS-10188-CVDP-59AAE1EF-8C83-4CA4-B459-B38CCEC24638||2021-04-20|Germany">
      <date value="2021.2986301369863" direction="forwards" units="years"/>
      <attr name="region">
				Germany
			</attr>
    </taxon>
    <taxon id="IMS-10188-CVDP-D8576D55-C234-489C-A0FC-A10729C56A13||2021-04-24|Germany">
      <date value="2021.309589041096" direction="forwards" units="years"/>
      <attr name="region">
				Germany
			</attr>
    </taxon>
    <taxon id="IMS-10272-CVDP-A799F3B7-8761-423F-9DCA-BFB021949AAE||2021-03-29|Germany">
      <date value="2021.2383561643835" direction="forwards" units="years"/>
      <attr name="region">
				Germany
			</attr>
    </taxon>
    <taxon id="IMS-10122-CVDP-05AE4CE8-A8AF-4C2C-980C-C4A058CFBCD3||2021-04-22|Germany">
      <date value="2021.304109589041" direction="forwards" units="years"/>
      <attr name="region">
				Germany
			</attr>
    </taxon>
    <taxon id="IMS-10122-CVDP-64A515B5-22C9-4DF1-98BB-10A5F2BFCB8F||2021-04-26|Germany">
      <date value="2021.3150684931506" direction="forwards" units="years"/>
      <attr name="region">
				Germany
			</attr>
    </taxon>
    <taxon id="IMS-10375-CVDP-D1435B5B-353F-4EAA-A1C7-236E25F013F8||2021-04-13|Germany">
      <date value="2021.2794520547945" direction="forwards" units="years"/>
      <attr name="region">
				Germany
			</attr>
    </taxon>
    <taxon id="IMS-10150-CVDP-7869A30A-B63D-4A9A-8B60-D56E7176E203||2021-04-30|Germany">
      <date value="2021.3260273972603" direction="forwards" units="years"/>
      <attr name="region">
				Germany
			</attr>
    </taxon>
    <taxon id="IMS-10117-CVDP-B5A40324-08A6-4097-9A18-7DA0F83E1857||2021-04-15|Germany">
      <date value="2021.2849315068493" direction="forwards" units="years"/>
      <attr name="region">
				Germany
			</attr>
    </taxon>
    <taxon id="IMS-10117-CVDP-DB3A9304-584C-463B-A1F3-4CB1BBF3A477||2021-04-14|Germany">
      <date value="2021.282191780822" direction="forwards" units="years"/>
      <attr name="region">
				Germany
			</attr>
    </taxon>
    <taxon id="IMS-10117-CVDP-40119F70-15FC-4136-81EF-F85B6F6097C1||2021-04-19|Germany">
      <date value="2021.295890410959" direction="forwards" units="years"/>
      <attr name="region">
				Germany
			</attr>
    </taxon>
    <taxon id="IMS-10150-CVDP-FA316BC4-7D96-4BB0-8032-C4242A763535||2021-05-05|Germany">
      <date value="2021.3397260273973" direction="forwards" units="years"/>
      <attr name="region">
				Germany
			</attr>
    </taxon>
    <taxon id="IMS-10117-CVDP-3F808CBA-833A-4F1E-AB26-BF0A357A40DB||2021-04-07|Germany">
      <date value="2021.2630136986302" direction="forwards" units="years"/>
      <attr name="region">
				Germany
			</attr>
    </taxon>
    <taxon id="IMS-10117-CVDP-5ECC1C22-CDCD-4CE1-B21F-0E74DF603C86||2021-04-22|Germany">
      <date value="2021.304109589041" direction="forwards" units="years"/>
      <attr name="region">
				Germany
			</attr>
    </taxon>
    <taxon id="IMS-10117-CVDP-9D55D4B6-A11D-40EF-B597-511FFD1BD747||2021-04-16|Germany">
      <date value="2021.2876712328766" direction="forwards" units="years"/>
      <attr name="region">
				Germany
			</attr>
    </taxon>
    <taxon id="IMS-10188-CVDP-64C0A08D-7361-43E7-A6CA-D17EEE1C06A2||2021-04-30|Germany">
      <date value="2021.3260273972603" direction="forwards" units="years"/>
      <attr name="region">
				Germany
			</attr>
    </taxon>
    <taxon id="IMS-10375-CVDP-F043B082-ACE6-47C7-8964-DC38C9BE3E1B||2021-04-25|Germany">
      <date value="2021.3123287671233" direction="forwards" units="years"/>
      <attr name="region">
				Germany
			</attr>
    </taxon>
    <taxon id="IMS-10375-CVDP-E044D02F-12CC-4DD1-9C5D-EADA2D03C81A||2021-04-27|Germany">
      <date value="2021.317808219178" direction="forwards" units="years"/>
      <attr name="region">
				Germany
			</attr>
    </taxon>
    <taxon id="IMS-10375-CVDP-C2D09195-8350-4FE2-8C72-A88C5E6DCB55||2021-04-26|Germany">
      <date value="2021.3150684931506" direction="forwards" units="years"/>
      <attr name="region">
				Germany
			</attr>
    </taxon>
    <taxon id="IMS-10375-CVDP-9AD9A7A4-8A83-48DF-B6AE-7BFD49D71ACA||2021-04-29|Germany">
      <date value="2021.323287671233" direction="forwards" units="years"/>
      <attr name="region">
				Germany
			</attr>
    </taxon>
    <taxon id="IMS-10117-CVDP-344E5B92-DE9B-4464-A04C-92F726D3EC73||2021-04-26|Germany">
      <date value="2021.3150684931506" direction="forwards" units="years"/>
      <attr name="region">
				Germany
			</attr>
    </taxon>
    <taxon id="IMS-10117-CVDP-5AD0A6BC-5AFD-45EA-B627-7F279F0B59FF||2021-04-23|Germany">
      <date value="2021.3068493150686" direction="forwards" units="years"/>
      <attr name="region">
				Germany
			</attr>
    </taxon>
    <taxon id="IMS-10122-CVDP-631D7904-790A-4108-9ACD-46D87BDAFA18||2021-04-27|Germany">
      <date value="2021.317808219178" direction="forwards" units="years"/>
      <attr name="region">
				Germany
			</attr>
    </taxon>
    <taxon id="IMS-10122-CVDP-FA3DAEDB-217C-44E5-946D-9C2E3AA03AEA||2021-04-28|Germany">
      <date value="2021.3205479452056" direction="forwards" units="years"/>
      <attr name="region">
				Germany
			</attr>
    </taxon>
    <taxon id="IMS-10117-CVDP-A74BDD2F-0DAE-4371-832C-CAD90D35C34E||2021-05-03|Germany">
      <date value="2021.3342465753424" direction="forwards" units="years"/>
      <attr name="region">
				Germany
			</attr>
    </taxon>
    <taxon id="IMS-10117-CVDP-69F2D72A-8E8C-415C-82C4-E093FF5B4BA6||2021-04-23|Germany">
      <date value="2021.3068493150686" direction="forwards" units="years"/>
      <attr name="region">
				Germany
			</attr>
    </taxon>
    <taxon id="IMS-10146-CVDP-834981E7-79C5-4412-A58B-BBEA3EC52307||2021-05-10|Germany">
      <date value="2021.3534246575343" direction="forwards" units="years"/>
      <attr name="region">
				Germany
			</attr>
    </taxon>
    <taxon id="IMS-10122-CVDP-DC6CE05E-3AE2-4BEB-9CBD-5248CCA0CA1F||2021-05-03|Germany">
      <date value="2021.3342465753424" direction="forwards" units="years"/>
      <attr name="region">
				Germany
			</attr>
    </taxon>
    <taxon id="IMS-10225-CVDP-2B7903A6-796E-4822-9193-A2C37F98CF66||2021-04-15|Germany">
      <date value="2021.2849315068493" direction="forwards" units="years"/>
      <attr name="region">
				Germany
			</attr>
    </taxon>
    <taxon id="IMS-10587-CVDP-D4ADFF6E-F793-455A-B6C8-299A9ACAE66E||2021-04-22|Germany">
      <date value="2021.304109589041" direction="forwards" units="years"/>
      <attr name="region">
				Germany
			</attr>
    </taxon>
    <taxon id="IMS-10013-CVDP-F80B6A36-7604-4FD1-9D48-1A0AAA29C378||2021-05-04|Germany">
      <date value="2021.33698630137" direction="forwards" units="years"/>
      <attr name="region">
				Germany
			</attr>
    </taxon>
    <taxon id="IMS-10117-CVDP-6B41DE63-C920-4DD5-AEA0-1BE45BB87D26||2021-05-12|Germany">
      <date value="2021.358904109589" direction="forwards" units="years"/>
      <attr name="region">
				Germany
			</attr>
    </taxon>
    <taxon id="IMS-10117-CVDP-A514E49D-66F2-4C2E-95FC-C85B574ADF6C||2021-05-12|Germany">
      <date value="2021.358904109589" direction="forwards" units="years"/>
      <attr name="region">
				Germany
			</attr>
    </taxon>
    <taxon id="IMS-10013-CVDP-7483CE0E-B097-4637-8F92-FE400DB691D8||2021-05-11|Germany">
      <date value="2021.3561643835617" direction="forwards" units="years"/>
      <attr name="region">
				Germany
			</attr>
    </taxon>
    <taxon id="IMS-10013-CVDP-4DEE9B99-D608-41DB-BCA7-4B7CBC66EC8F||2021-05-10|Germany">
      <date value="2021.3534246575343" direction="forwards" units="years"/>
      <attr name="region">
				Germany
			</attr>
    </taxon>
    <taxon id="IMS-10188-CVDP-0866FE4D-1F95-4972-A912-9712F0E56F59||2021-05-12|Germany">
      <date value="2021.358904109589" direction="forwards" units="years"/>
      <attr name="region">
				Germany
			</attr>
    </taxon>
    <taxon id="IMS-10209-CVDP-805FF1DA-AA2E-4863-9F45-4C60043157D8||2021-05-04|Germany">
      <date value="2021.33698630137" direction="forwards" units="years"/>
      <attr name="region">
				Germany
			</attr>
    </taxon>
    <taxon id="IMS-10116-CVDP-424699E2-B8C1-4A1C-9E47-99CCCB81DBCA||2021-05-19|Germany">
      <date value="2021.3780821917808" direction="forwards" units="years"/>
      <attr name="region">
				Germany
			</attr>
    </taxon>
    <taxon id="IMS-10375-CVDP-111E9D19-4C3A-4303-8E5E-0A5C819B1764||2021-04-25|Germany">
      <date value="2021.3123287671233" direction="forwards" units="years"/>
      <attr name="region">
				Germany
			</attr>
    </taxon>
    <taxon id="IMS-10150-CVDP-E451CCF6-E5C2-4D30-BC9B-9CAAD9331D65||2021-05-27|Germany">
      <date value="2021.4" direction="forwards" units="years"/>
      <attr name="region">
				Germany
			</attr>
    </taxon>
    <taxon id="IMS-10122-CVDP-59854035-78AD-467C-B71B-C796976B3375||2021-05-26|Germany">
      <date value="2021.3972602739725" direction="forwards" units="years"/>
      <attr name="region">
				Germany
			</attr>
    </taxon>
    <taxon id="IMS-10375-CVDP-E3C496DB-3251-4620-8E69-D7295F911B07||2021-05-05|Germany">
      <date value="2021.3397260273973" direction="forwards" units="years"/>
      <attr name="region">
				Germany
			</attr>
    </taxon>
    <taxon id="IMS-10375-CVDP-C29B6AE2-007D-44B7-A02E-B77F21616D12||2021-05-08|Germany">
      <date value="2021.3479452054794" direction="forwards" units="years"/>
      <attr name="region">
				Germany
			</attr>
    </taxon>
    <taxon id="IMS-10375-CVDP-04325008-3A05-4378-9849-59FCFC2D09E2||2021-05-07|Germany">
      <date value="2021.345205479452" direction="forwards" units="years"/>
      <attr name="region">
				Germany
			</attr>
    </taxon>
    <taxon id="IMS-10375-CVDP-29D3A292-0024-4C82-825E-E43B56713FC8||2021-05-07|Germany">
      <date value="2021.345205479452" direction="forwards" units="years"/>
      <attr name="region">
				Germany
			</attr>
    </taxon>
    <taxon id="IMS-10375-CVDP-F7E9AD28-CCEF-4421-8BC8-D56038C65B4E||2021-05-07|Germany">
      <date value="2021.345205479452" direction="forwards" units="years"/>
      <attr name="region">
				Germany
			</attr>
    </taxon>
    <taxon id="IMS-10013-CVDP-33E1C1B7-DD67-4D17-BD70-7521744506FF||2021-05-27|Germany">
      <date value="2021.4" direction="forwards" units="years"/>
      <attr name="region">
				Germany
			</attr>
    </taxon>
    <taxon id="IMS-10375-CVDP-EF8CD70C-BCA4-4893-A747-77E0FF590182||2021-05-18|Germany">
      <date value="2021.3753424657534" direction="forwards" units="years"/>
      <attr name="region">
				Germany
			</attr>
    </taxon>
    <taxon id="IMS-10209-CVDP-E6941185-206F-46D7-99D5-5C5F00D61027||2021-05-16|Germany">
      <date value="2021.3698630136987" direction="forwards" units="years"/>
      <attr name="region">
				Germany
			</attr>
    </taxon>
    <taxon id="IMS-10209-CVDP-67E919CC-558E-4846-8697-883E9B2BE907||2021-05-16|Germany">
      <date value="2021.3698630136987" direction="forwards" units="years"/>
      <attr name="region">
				Germany
			</attr>
    </taxon>
    <taxon id="IMS-10209-CVDP-3B82C633-532E-4ADF-AC41-1513B67146FF||2021-05-16|Germany">
      <date value="2021.3698630136987" direction="forwards" units="years"/>
      <attr name="region">
				Germany
			</attr>
    </taxon>
    <taxon id="IMS-10214-CVDP-8402B496-F4DC-4432-B0F9-BB9746A5E7C6||2021-04-07|Germany">
      <date value="2021.2630136986302" direction="forwards" units="years"/>
      <attr name="region">
				Germany
			</attr>
    </taxon>
    <taxon id="IMS-10122-CVDP-B5159E4F-8BC5-4CAD-ACAA-5618181A731A||2021-06-01|Germany">
      <date value="2021.4136986301369" direction="forwards" units="years"/>
      <attr name="region">
				Germany
			</attr>
    </taxon>
    <taxon id="IMS-10122-CVDP-32E26401-80D7-41FC-93B8-38366AAF347F||2021-06-01|Germany">
      <date value="2021.4136986301369" direction="forwards" units="years"/>
      <attr name="region">
				Germany
			</attr>
    </taxon>
    <taxon id="IMS-10375-CVDP-D4639E37-5D67-4145-9363-15FB46719037||2021-05-16|Germany">
      <date value="2021.3698630136987" direction="forwards" units="years"/>
      <attr name="region">
				Germany
			</attr>
    </taxon>
    <taxon id="IMS-10375-CVDP-DCA41C7A-1EF2-4C6D-B1F9-EC24D65C33D8||2021-05-17|Germany">
      <date value="2021.372602739726" direction="forwards" units="years"/>
      <attr name="region">
				Germany
			</attr>
    </taxon>
    <taxon id="IMS-10375-CVDP-86C8AF6F-101F-40DF-93D8-F3E84D86F879||2021-05-17|Germany">
      <date value="2021.372602739726" direction="forwards" units="years"/>
      <attr name="region">
				Germany
			</attr>
    </taxon>
    <taxon id="IMS-10375-CVDP-9C4E0B25-AE5D-4170-A17E-3D427D6EBC08||2021-05-17|Germany">
      <date value="2021.372602739726" direction="forwards" units="years"/>
      <attr name="region">
				Germany
			</attr>
    </taxon>
    <taxon id="IMS-10375-CVDP-9B3B025C-96EF-4244-B46A-01963B1AED56||2021-05-25|Germany">
      <date value="2021.3945205479451" direction="forwards" units="years"/>
      <attr name="region">
				Germany
			</attr>
    </taxon>
    <taxon id="IMS-10375-CVDP-4FB30E69-1E8C-4ED0-AB25-BA315B0765D5||2021-05-17|Germany">
      <date value="2021.372602739726" direction="forwards" units="years"/>
      <attr name="region">
				Germany
			</attr>
    </taxon>
    <taxon id="IMS-10375-CVDP-F396F50B-4607-4190-B96F-D7A1F17DCABE||2021-05-25|Germany">
      <date value="2021.3945205479451" direction="forwards" units="years"/>
      <attr name="region">
				Germany
			</attr>
    </taxon>
    <taxon id="IMS-10375-CVDP-C20F9844-2AF3-4997-AA16-C343B983C073||2021-05-18|Germany">
      <date value="2021.3753424657534" direction="forwards" units="years"/>
      <attr name="region">
				Germany
			</attr>
    </taxon>
    <taxon id="IMS-10375-CVDP-DFACC9FA-DC6D-45CB-9BC4-A056E99C73CD||2021-05-25|Germany">
      <date value="2021.3945205479451" direction="forwards" units="years"/>
      <attr name="region">
				Germany
			</attr>
    </taxon>
    <taxon id="IMS-10375-CVDP-48E898CB-F42B-4895-904E-17FD969387DA||2021-05-22|Germany">
      <date value="2021.386301369863" direction="forwards" units="years"/>
      <attr name="region">
				Germany
			</attr>
    </taxon>
    <taxon id="IMS-10023-CVDP-FA683F9A-3B88-4410-805A-1C36AE9064C4||2021-05-28|Germany">
      <date value="2021.4027397260274" direction="forwards" units="years"/>
      <attr name="region">
				Germany
			</attr>
    </taxon>
    <taxon id="IMS-10023-CVDP-28319D59-92FF-4117-B278-D0E515D0843E||2021-06-01|Germany">
      <date value="2021.4136986301369" direction="forwards" units="years"/>
      <attr name="region">
				Germany
			</attr>
    </taxon>
    <taxon id="IMS-10327-CVDP-DB5601CB-0B99-4FA9-B99B-2210398E7A28||2021-05-28|Germany">
      <date value="2021.4027397260274" direction="forwards" units="years"/>
      <attr name="region">
				Germany
			</attr>
    </taxon>
    <taxon id="IMS-10375-CVDP-8ED061E1-C0FD-48A5-85B1-6B9D4618A4A7||2021-05-19|Germany">
      <date value="2021.3780821917808" direction="forwards" units="years"/>
      <attr name="region">
				Germany
			</attr>
    </taxon>
    <taxon id="IMS-10375-CVDP-7E6EA1B6-2519-484E-8D5C-940C9254E892||2021-05-19|Germany">
      <date value="2021.3780821917808" direction="forwards" units="years"/>
      <attr name="region">
				Germany
			</attr>
    </taxon>
    <taxon id="IMS-10216-CVDP-1FD0B611-F19B-4ACB-AF7A-8EA07F9198A0||2021-03-01|Germany">
      <date value="2021.1616438356164" direction="forwards" units="years"/>
      <attr name="region">
				Germany
			</attr>
    </taxon>
  </taxa>
  <taxa id="ancestralTaxa">
    <taxon id="hCoV-19/Belgium/rega-6126/2021|EPI_ISL_2404564|2021-03-30|Benelux_ancestor_taxon">
      <attr name="region">WesternAfrica</attr>
    </taxon>
    <taxon id="hCoV-19/Belgium/rega-6127/2021|EPI_ISL_2404565|2021-03-30|Benelux_ancestor_taxon">
      <attr name="region">WesternAfrica</attr>
    </taxon>
    <taxon id="hCoV-19/Belgium/rega-6128/2021|EPI_ISL_2404566|2021-03-30|Benelux_ancestor_taxon">
      <attr name="region">WesternAfrica</attr>
    </taxon>
    <taxon id="hCoV-19/Belgium/rega-6129/2021|EPI_ISL_2404567|2021-03-30|Benelux_ancestor_taxon">
      <attr name="region">WesternAfrica</attr>
    </taxon>
    <taxon id="hCoV-19/Belgium/rega-6130/2021|EPI_ISL_2404568|2021-03-30|Benelux_ancestor_taxon">
      <attr name="region">WesternAfrica</attr>
    </taxon>
    <taxon id="hCoV-19/Belgium/rega-6131/2021|EPI_ISL_2404569|2021-03-30|Benelux_ancestor_taxon">
      <attr name="region">WesternAfrica</attr>
    </taxon>
    <taxon id="hCoV-19/Belgium/rega-6132/2021|EPI_ISL_2404570|2021-03-30|Benelux_ancestor_taxon">
      <attr name="region">WesternAfrica</attr>
    </taxon>
    <taxon id="hCoV-19/Belgium/rega-5023/2021|EPI_ISL_1382686|2021-03-03|Benelux_ancestor_taxon">
      <attr name="region">WesternAfrica</attr>
    </taxon>
    <taxon id="hCoV-19/Belgium/rega-5443/2021|EPI_ISL_2403956|2021-03-22|Benelux_ancestor_taxon">
      <attr name="region">WesternAfrica</attr>
    </taxon>
    <taxon id="hCoV-19/Belgium/rega-5484/2021|EPI_ISL_2403997|2021-03-05|Benelux_ancestor_taxon">
      <attr name="region">WesternAfrica</attr>
    </taxon>
    <taxon id="hCoV-19/Netherlands/ZH-EMC-1312/2020|EPI_ISL_801441|2020-12-24|Benelux_ancestor_taxon">
      <attr name="region">SouthernAfrica</attr>
    </taxon>
    <taxon id="hCoV-19/Netherlands/ZH-EMC-1313/2020|EPI_ISL_801442|2020-12-28|Benelux_ancestor_taxon">
      <attr name="region">SouthernAfrica</attr>
    </taxon>
  </taxa>
  <taxa id="allTaxa">
    <taxa idref="taxa"/>
    <taxa idref="ancestralTaxa"/>
  </taxa>
  
<!-- The sequence alignment (each sequence refers to a taxon above).         -->
  
<!-- ntax=563 nchar=29903                                                    -->
  <alignment id="alignment" dataType="nucleotide">
    <sequence>
			<taxon idref="hCoV-19/England/CAMC-1263516/2021|EPI_ISL_1018852|2021-02-10|NorthernEurope"/>
			<!-- sequence here -->
		</sequence>
    <sequence>
			<taxon idref="hCoV-19/Rwanda/NRLNAT1088/2020|EPI_ISL_1020288|2020-12-17|EasternAfrica"/>
			<!-- sequence here -->
		</sequence>
    <sequence>
			<taxon idref="hCoV-19/Slovenia/68981/2021|EPI_ISL_1063496|2021-02-07|EasternEurope"/>
			<!-- sequence here -->
		</sequence>
    <sequence>
			<taxon idref="hCoV-19/Slovenia/65006/2021|EPI_ISL_1063521|2021-02-04|EasternEurope"/>
			<!-- sequence here -->
		</sequence>
    <sequence>
			<taxon idref="hCoV-19/Slovenia/65882/2021|EPI_ISL_1063522|2021-02-05|EasternEurope"/>
			<!-- sequence here -->
		</sequence>
    <sequence>
			<taxon idref="hCoV-19/Turkey/HSGM-D378/2021|EPI_ISL_1063988|2021-02-08|SouthernEurope"/>
			<!-- sequence here -->
		</sequence>
    <sequence>
			<taxon idref="hCoV-19/Turkey/HSGM-D379/2021|EPI_ISL_1063989|2021-02-08|SouthernEurope"/>
			<!-- sequence here -->
		</sequence>
    <sequence>
			<taxon idref="hCoV-19/Slovenia/61741/2021|EPI_ISL_1063996|2021-02-03|EasternEurope"/>
			<!-- sequence here -->
		</sequence>
    <sequence>
			<taxon idref="hCoV-19/France/un-HMN-21022010594/2021|EPI_ISL_1085610|2021-02-01|France"/>
			<!-- sequence here -->
		</sequence>
    <sequence>
			<taxon idref="hCoV-19/France/un-HMN-21022050274/2021|EPI_ISL_1085617|2021-02-05|France"/>
			<!-- sequence here -->
		</sequence>
    <sequence>
			<taxon idref="hCoV-19/France/un-21012220498/2021|EPI_ISL_1088552|2021-01-22|France"/>
			<!-- sequence here -->
		</sequence>
    <sequence>
			<taxon idref="hCoV-19/France/un-21012220289/2021|EPI_ISL_1088554|2021-01-22|France"/>
			<!-- sequence here -->
		</sequence>
    <sequence>
			<taxon idref="hCoV-19/Belgium/rega-3206/2021|EPI_ISL_1094192|2021-01-30|Benelux"/>
			<!-- sequence here -->
		</sequence>
    <sequence>
			<taxon idref="hCoV-19/France/PAC-IHUCOVID-3234/2021|EPI_ISL_1097023|2021-01-21|France"/>
			<!-- sequence here -->
		</sequence>
    <sequence>
			<taxon idref="hCoV-19/France/PAC-IHUCOVID-3151/2021|EPI_ISL_1097024|2021-01-25|France"/>
			<!-- sequence here -->
		</sequence>
    <sequence>
			<taxon idref="hCoV-19/France/IDF-HMN-21022010333/2021|EPI_ISL_1110157|2021-02-01|France"/>
			<!-- sequence here -->
		</sequence>
    <sequence>
			<taxon idref="hCoV-19/France/IDF-HMN-21022150436/2021|EPI_ISL_1110170|2021-02-09|France"/>
			<!-- sequence here -->
		</sequence>
    <sequence>
			<taxon idref="hCoV-19/France/IDF-HMN-21022180542/2021|EPI_ISL_1110195|2021-02-10|France"/>
			<!-- sequence here -->
		</sequence>
    <sequence>
			<taxon idref="hCoV-19/France/IDF-HMN-21022180543/2021|EPI_ISL_1110196|2021-02-11|France"/>
			<!-- sequence here -->
		</sequence>
    <sequence>
			<taxon idref="hCoV-19/France/IDF-HMN-21022180551/2021|EPI_ISL_1110198|2021-02-10|France"/>
			<!-- sequence here -->
		</sequence>
    <sequence>
			<taxon idref="hCoV-19/France/IDF-HMN-21022230288/2021|EPI_ISL_1110210|2021-01-27|France"/>
			<!-- sequence here -->
		</sequence>
    <sequence>
			<taxon idref="hCoV-19/France/PDL-IPP03889/2021|EPI_ISL_1111061|2021-02-15|France"/>
			<!-- sequence here -->
		</sequence>
    <sequence>
			<taxon idref="hCoV-19/Slovenia/75526/2021|EPI_ISL_1118863|2021-02-11|EasternEurope"/>
			<!-- sequence here -->
		</sequence>
    <sequence>
			<taxon idref="hCoV-19/Slovenia/73271/2021|EPI_ISL_1118864|2021-02-10|EasternEurope"/>
			<!-- sequence here -->
		</sequence>
    <sequence>
			<taxon idref="hCoV-19/Ireland/CN-NVRL-21IRL31745/2021|EPI_ISL_1118873|2021-02-04|NorthernEurope"/>
			<!-- sequence here -->
		</sequence>
    <sequence>
			<taxon idref="hCoV-19/France/IDF-IPP04184/2021|EPI_ISL_1118883|2021-02-11|France"/>
			<!-- sequence here -->
		</sequence>
    <sequence>
			<taxon idref="hCoV-19/France/IDF-IPP03793/2021|EPI_ISL_1118905|2021-02-02|France"/>
			<!-- sequence here -->
		</sequence>
    <sequence>
			<taxon idref="hCoV-19/France/IDF-IPP03825/2021|EPI_ISL_1118908|2021-02-05|France"/>
			<!-- sequence here -->
		</sequence>
    <sequence>
			<taxon idref="hCoV-19/France/IDF-IPP03826/2021|EPI_ISL_1118909|2021-02-04|France"/>
			<!-- sequence here -->
		</sequence>
    <sequence>
			<taxon idref="hCoV-19/Switzerland/SG-ETHZ-460721/2021|EPI_ISL_1130199|2021-01-15|WesternEurope"/>
			<!-- sequence here -->
		</sequence>
    <sequence>
			<taxon idref="hCoV-19/Switzerland/SG-ETHZ-451540/2021|EPI_ISL_1130202|2021-01-12|WesternEurope"/>
			<!-- sequence here -->
		</sequence>
    <sequence>
			<taxon idref="hCoV-19/Switzerland/SG-ETHZ-451760/2021|EPI_ISL_1130204|2021-01-14|WesternEurope"/>
			<!-- sequence here -->
		</sequence>
    <sequence>
			<taxon idref="hCoV-19/Germany/NW-RKI-I-025987/2021|EPI_ISL_1156171|2021-02-23|Germany"/>
			<!-- sequence here -->
		</sequence>
    <sequence>
			<taxon idref="hCoV-19/Turkey/HSGM-4506/2021|EPI_ISL_1170076|2021-02-16|SouthernEurope"/>
			<!-- sequence here -->
		</sequence>
    <sequence>
			<taxon idref="hCoV-19/Belgium/ULG-12787/2021|EPI_ISL_1171547|2021-02-24|Benelux"/>
			<!-- sequence here -->
		</sequence>
    <sequence>
			<taxon idref="hCoV-19/Slovenia/99407/2021|EPI_ISL_1181840|2021-02-24|EasternEurope"/>
			<!-- sequence here -->
		</sequence>
    <sequence>
			<taxon idref="hCoV-19/Slovenia/73053/2021|EPI_ISL_1181852|2021-02-10|EasternEurope"/>
			<!-- sequence here -->
		</sequence>
    <sequence>
			<taxon idref="hCoV-19/Slovenia/75819/2021|EPI_ISL_1181856|2021-02-11|EasternEurope"/>
			<!-- sequence here -->
		</sequence>
    <sequence>
			<taxon idref="hCoV-19/Slovenia/76392/2021|EPI_ISL_1181859|2021-02-11|EasternEurope"/>
			<!-- sequence here -->
		</sequence>
    <sequence>
			<taxon idref="hCoV-19/Slovenia/76019/2021|EPI_ISL_1181860|2021-02-11|EasternEurope"/>
			<!-- sequence here -->
		</sequence>
    <sequence>
			<taxon idref="hCoV-19/Slovenia/76280/2021|EPI_ISL_1181861|2021-02-11|EasternEurope"/>
			<!-- sequence here -->
		</sequence>
    <sequence>
			<taxon idref="hCoV-19/Slovenia/80233/2021|EPI_ISL_1181862|2021-02-14|EasternEurope"/>
			<!-- sequence here -->
		</sequence>
    <sequence>
			<taxon idref="hCoV-19/Ireland/CN-NVRL-21IRL42562/2021|EPI_ISL_1181883|2021-02-13|NorthernEurope"/>
			<!-- sequence here -->
		</sequence>
    <sequence>
			<taxon idref="hCoV-19/Switzerland/VD-ETHZ-510441/2021|EPI_ISL_1195116|2021-02-22|WesternEurope"/>
			<!-- sequence here -->
		</sequence>
    <sequence>
			<taxon idref="hCoV-19/Tunisia/Q6575/2021|EPI_ISL_1207287|2021-02-07|NorthernAfrica"/>
			<!-- sequence here -->
		</sequence>
    <sequence>
			<taxon idref="hCoV-19/Tunisia/20216575/2021|EPI_ISL_1208160|2021-02-07|NorthernAfrica"/>
			<!-- sequence here -->
		</sequence>
    <sequence>
			<taxon idref="hCoV-19/Tunisia/5509/2021|EPI_ISL_1208398|2021-02-02|NorthernAfrica"/>
			<!-- sequence here -->
		</sequence>
    <sequence>
			<taxon idref="hCoV-19/Tunisia/14670/2021|EPI_ISL_1208403|2021-02-09|NorthernAfrica"/>
			<!-- sequence here -->
		</sequence>
    <sequence>
			<taxon idref="hCoV-19/Netherlands/NH-RIVM-15758/2021|EPI_ISL_1232433|2021-02-18|Benelux"/>
			<!-- sequence here -->
		</sequence>
    <sequence>
			<taxon idref="hCoV-19/USA/CO-CDPHE-2100509191/2021|EPI_ISL_1234167|2021-02-14|NorthAmerica"/>
			<!-- sequence here -->
		</sequence>
    <sequence>
			<taxon idref="hCoV-19/France/PDL-IPP04588/2021|EPI_ISL_1239371|2021-03-02|France"/>
			<!-- sequence here -->
		</sequence>
    <sequence>
			<taxon idref="hCoV-19/France/ARA-HCL021027755001/2021|EPI_ISL_1239445|2021-02-03|France"/>
			<!-- sequence here -->
		</sequence>
    <sequence>
			<taxon idref="hCoV-19/France/NAQ-HCL021031659201/2021|EPI_ISL_1239447|2021-02-09|France"/>
			<!-- sequence here -->
		</sequence>
    <sequence>
			<taxon idref="hCoV-19/England/CAMC-132305C/2021|EPI_ISL_1246214|2021-02-22|NorthernEurope"/>
			<!-- sequence here -->
		</sequence>
    <sequence>
			<taxon idref="hCoV-19/Slovenia/81717/2021|EPI_ISL_1250645|2021-02-15|EasternEurope"/>
			<!-- sequence here -->
		</sequence>
    <sequence>
			<taxon idref="hCoV-19/Slovenia/87822/2021|EPI_ISL_1250657|2021-02-18|EasternEurope"/>
			<!-- sequence here -->
		</sequence>
    <sequence>
			<taxon idref="hCoV-19/Slovenia/89830/2021|EPI_ISL_1250658|2021-02-18|EasternEurope"/>
			<!-- sequence here -->
		</sequence>
    <sequence>
			<taxon idref="hCoV-19/Slovenia/89591/2021|EPI_ISL_1250661|2021-02-18|EasternEurope"/>
			<!-- sequence here -->
		</sequence>
    <sequence>
			<taxon idref="hCoV-19/Slovenia/91878/2021|EPI_ISL_1250667|2021-02-19|EasternEurope"/>
			<!-- sequence here -->
		</sequence>
    <sequence>
			<taxon idref="hCoV-19/Slovenia/90174/2021|EPI_ISL_1250677|2021-02-19|EasternEurope"/>
			<!-- sequence here -->
		</sequence>
    <sequence>
			<taxon idref="hCoV-19/Slovenia/90716/2021|EPI_ISL_1250678|2021-02-19|EasternEurope"/>
			<!-- sequence here -->
		</sequence>
    <sequence>
			<taxon idref="hCoV-19/Slovenia/92278/2021|EPI_ISL_1250681|2021-02-20|EasternEurope"/>
			<!-- sequence here -->
		</sequence>
    <sequence>
			<taxon idref="hCoV-19/France/ARA-HCL021030048401/2021|EPI_ISL_1253541|2021-02-02|France"/>
			<!-- sequence here -->
		</sequence>
    <sequence>
			<taxon idref="hCoV-19/France/ARA-HCL021029951901/2021|EPI_ISL_1253550|2021-02-02|France"/>
			<!-- sequence here -->
		</sequence>
    <sequence>
			<taxon idref="hCoV-19/France/ARA-HCL021039655401/2021|EPI_ISL_1253567|2021-03-02|France"/>
			<!-- sequence here -->
		</sequence>
    <sequence>
			<taxon idref="hCoV-19/France/ARA-HCL021039976101/2021|EPI_ISL_1253568|2021-02-23|France"/>
			<!-- sequence here -->
		</sequence>
    <sequence>
			<taxon idref="hCoV-19/France/ARA-HCL021039996701/2021|EPI_ISL_1253570|2021-02-22|France"/>
			<!-- sequence here -->
		</sequence>
    <sequence>
			<taxon idref="hCoV-19/France/ARA-HCL021040000901/2021|EPI_ISL_1253572|2021-02-22|France"/>
			<!-- sequence here -->
		</sequence>
    <sequence>
			<taxon idref="hCoV-19/France/ARA-HCL021040209401/2021|EPI_ISL_1253574|2021-02-26|France"/>
			<!-- sequence here -->
		</sequence>
    <sequence>
			<taxon idref="hCoV-19/France/ARA-HCL021040969801/2021|EPI_ISL_1253578|2021-02-23|France"/>
			<!-- sequence here -->
		</sequence>
    <sequence>
			<taxon idref="hCoV-19/Mayotte/IPP02316/2021|EPI_ISL_1259284|2021-01-18|EasternAfrica"/>
			<!-- sequence here -->
		</sequence>
    <sequence>
			<taxon idref="hCoV-19/Mayotte/IPP03013/2021|EPI_ISL_1259293|2021-01-26|EasternAfrica"/>
			<!-- sequence here -->
		</sequence>
    <sequence>
			<taxon idref="hCoV-19/France/IDF-IPP04279/2021|EPI_ISL_1259302|2021-02-15|France"/>
			<!-- sequence here -->
		</sequence>
    <sequence>
			<taxon idref="hCoV-19/France/BFC-IPP04280/2021|EPI_ISL_1259303|2021-02-19|France"/>
			<!-- sequence here -->
		</sequence>
    <sequence>
			<taxon idref="hCoV-19/Switzerland/SG-ETHZ-461186/2021|EPI_ISL_1259431|2021-01-20|WesternEurope"/>
			<!-- sequence here -->
		</sequence>
    <sequence>
			<taxon idref="hCoV-19/Switzerland/SG-ETHZ-461200/2021|EPI_ISL_1259432|2021-01-20|WesternEurope"/>
			<!-- sequence here -->
		</sequence>
    <sequence>
			<taxon idref="hCoV-19/Belgium/UGent-2572/2021|EPI_ISL_1273195|2021-02-26|Benelux"/>
			<!-- sequence here -->
		</sequence>
    <sequence>
			<taxon idref="hCoV-19/Slovenia/83275/2021|EPI_ISL_1273386|2021-02-16|EasternEurope"/>
			<!-- sequence here -->
		</sequence>
    <sequence>
			<taxon idref="hCoV-19/Slovenia/88655/2021|EPI_ISL_1273388|2021-02-18|EasternEurope"/>
			<!-- sequence here -->
		</sequence>
    <sequence>
			<taxon idref="hCoV-19/England/CAMC-139B22C/2021|EPI_ISL_1275591|2021-03-04|NorthernEurope"/>
			<!-- sequence here -->
		</sequence>
    <sequence>
			<taxon idref="hCoV-19/France/ARA-HCL021032333801/2021|EPI_ISL_1287743|2021-02-15|France"/>
			<!-- sequence here -->
		</sequence>
    <sequence>
			<taxon idref="hCoV-19/France/ARA-HCL021032334601/2021|EPI_ISL_1287744|2021-02-10|France"/>
			<!-- sequence here -->
		</sequence>
    <sequence>
			<taxon idref="hCoV-19/France/ARA-HCL021032341001/2021|EPI_ISL_1287746|2021-02-08|France"/>
			<!-- sequence here -->
		</sequence>
    <sequence>
			<taxon idref="hCoV-19/France/ARA-HCL021036241601/2021|EPI_ISL_1290838|2021-02-18|France"/>
			<!-- sequence here -->
		</sequence>
    <sequence>
			<taxon idref="hCoV-19/Sweden/21-51853/2021|EPI_ISL_1300334|2021-03-01|NorthernEurope"/>
			<!-- sequence here -->
		</sequence>
    <sequence>
			<taxon idref="hCoV-19/Australia/QLD1738/2021|EPI_ISL_1306135|2021-03-19|APAC"/>
			<!-- sequence here -->
		</sequence>
    <sequence>
			<taxon idref="hCoV-19/France/IDF-HCL021020599501/2021|EPI_ISL_1312372|2021-01-26|France"/>
			<!-- sequence here -->
		</sequence>
    <sequence>
			<taxon idref="hCoV-19/France/IDF-HCL021020617301/2021|EPI_ISL_1312373|2021-01-25|France"/>
			<!-- sequence here -->
		</sequence>
    <sequence>
			<taxon idref="hCoV-19/France/IDF-HCL021020618301/2021|EPI_ISL_1312374|2021-01-25|France"/>
			<!-- sequence here -->
		</sequence>
    <sequence>
			<taxon idref="hCoV-19/France/ARA-HCL021022323801/2021|EPI_ISL_1312377|2021-01-28|France"/>
			<!-- sequence here -->
		</sequence>
    <sequence>
			<taxon idref="hCoV-19/France/ARA-HCL021022329901/2021|EPI_ISL_1312378|2021-01-28|France"/>
			<!-- sequence here -->
		</sequence>
    <sequence>
			<taxon idref="hCoV-19/France/ARA-HCL021023116401/2021|EPI_ISL_1312379|2021-01-29|France"/>
			<!-- sequence here -->
		</sequence>
    <sequence>
			<taxon idref="hCoV-19/France/ARA-HCL021042173901/2021|EPI_ISL_1312896|2021-03-02|France"/>
			<!-- sequence here -->
		</sequence>
    <sequence>
			<taxon idref="hCoV-19/France/ARA-HCL021045109701/2021|EPI_ISL_1312994|2021-03-04|France"/>
			<!-- sequence here -->
		</sequence>
    <sequence>
			<taxon idref="hCoV-19/France/ARA-HCL021045102401/2021|EPI_ISL_1313000|2021-03-03|France"/>
			<!-- sequence here -->
		</sequence>
    <sequence>
			<taxon idref="hCoV-19/France/ARA-HCL021032976901/2021|EPI_ISL_1313012|2021-02-16|France"/>
			<!-- sequence here -->
		</sequence>
    <sequence>
			<taxon idref="hCoV-19/France/ARA-HCL021042048301/2021|EPI_ISL_1313043|2021-01-04|France"/>
			<!-- sequence here -->
		</sequence>
    <sequence>
			<taxon idref="hCoV-19/Sweden/01_SE100_21CS500437/2021|EPI_ISL_1313387|2021-02-22|NorthernEurope"/>
			<!-- sequence here -->
		</sequence>
    <sequence>
			<taxon idref="hCoV-19/France/ARA-HCL021045685601/2021|EPI_ISL_1313667|2021-03-10|France"/>
			<!-- sequence here -->
		</sequence>
    <sequence>
			<taxon idref="hCoV-19/France/ARA-HCL021043386001/2021|EPI_ISL_1313693|2021-03-07|France"/>
			<!-- sequence here -->
		</sequence>
    <sequence>
			<taxon idref="hCoV-19/France/ARA-HCL990000245604/2021|EPI_ISL_1314016|2021-03-13|France"/>
			<!-- sequence here -->
		</sequence>
    <sequence>
			<taxon idref="hCoV-19/France/ARA-HCL021047323101/2021|EPI_ISL_1314035|2021-03-10|France"/>
			<!-- sequence here -->
		</sequence>
    <sequence>
			<taxon idref="hCoV-19/France/ARA-HCL021047326201/2021|EPI_ISL_1314039|2021-03-09|France"/>
			<!-- sequence here -->
		</sequence>
    <sequence>
			<taxon idref="hCoV-19/Belgium/rega-3848/2021|EPI_ISL_1322650|2021-02-20|Benelux"/>
			<!-- sequence here -->
		</sequence>
    <sequence>
			<taxon idref="hCoV-19/England/QEUH-138F0B8/2021|EPI_ISL_1333084|2021-02-27|NorthernEurope"/>
			<!-- sequence here -->
		</sequence>
    <sequence>
			<taxon idref="hCoV-19/England/CAMC-1323C85/2021|EPI_ISL_1333887|2021-02-23|NorthernEurope"/>
			<!-- sequence here -->
		</sequence>
    <sequence>
			<taxon idref="hCoV-19/Spain/CT-HUGTiPM007CJ9F5/2021|EPI_ISL_1347071|2021-03-10|SouthernEurope"/>
			<!-- sequence here -->
		</sequence>
    <sequence>
			<taxon idref="hCoV-19/USA/MD-IGS-012104403973A/2021|EPI_ISL_1363775|2021-02-13|NorthAmerica"/>
			<!-- sequence here -->
		</sequence>
    <sequence>
			<taxon idref="hCoV-19/Germany/RP-IMB16158/2021|EPI_ISL_1364968|2021-02-26|Germany"/>
			<!-- sequence here -->
		</sequence>
    <sequence>
			<taxon idref="hCoV-19/Cote_d_Ivoire/BKE-2022-bc17/2021|EPI_ISL_1365023|2021-02-12|WesternAfrica"/>
			<!-- sequence here -->
		</sequence>
    <sequence>
			<taxon idref="hCoV-19/Cote_d_Ivoire/BKE-2024-bc41/2021|EPI_ISL_1365027|2021-02-12|WesternAfrica"/>
			<!-- sequence here -->
		</sequence>
    <sequence>
			<taxon idref="hCoV-19/Cote_d_Ivoire/BKE-2034-bc65/2021|EPI_ISL_1365030|2021-02-11|WesternAfrica"/>
			<!-- sequence here -->
		</sequence>
    <sequence>
			<taxon idref="hCoV-19/Switzerland/GEN3442/2021|EPI_ISL_1370388|2021-02-24|WesternEurope"/>
			<!-- sequence here -->
		</sequence>
    <sequence>
			<taxon idref="hCoV-19/Switzerland/GEN3444/2021|EPI_ISL_1370392|2021-02-24|WesternEurope"/>
			<!-- sequence here -->
		</sequence>
    <sequence>
			<taxon idref="hCoV-19/England/CAMC-13FBBE3/2021|EPI_ISL_1374137|2021-03-17|NorthernEurope"/>
			<!-- sequence here -->
		</sequence>
    <sequence>
			<taxon idref="hCoV-19/Nigeria/NCDC-FCT-11k/2021|EPI_ISL_1381815|2021-02-05|WesternAfrica"/>
			<!-- sequence here -->
		</sequence>
    <sequence>
			<taxon idref="hCoV-19/France/IDF-IPP05260/2021|EPI_ISL_1381819|2021-03-08|France"/>
			<!-- sequence here -->
		</sequence>
    <sequence>
			<taxon idref="hCoV-19/France/IDF-IPP05265/2021|EPI_ISL_1381820|2021-03-08|France"/>
			<!-- sequence here -->
		</sequence>
    <sequence>
			<taxon idref="hCoV-19/France/PDL-IPP05409/2021|EPI_ISL_1381826|2021-01-12|France"/>
			<!-- sequence here -->
		</sequence>
    <sequence>
			<taxon idref="hCoV-19/France/PDL-IPP05410/2021|EPI_ISL_1381827|2021-01-14|France"/>
			<!-- sequence here -->
		</sequence>
    <sequence>
			<taxon idref="hCoV-19/Belgium/rega-5023/2021|EPI_ISL_1382686|2021-03-03|Benelux"/>
			<!-- sequence here -->
		</sequence>
    <sequence>
			<taxon idref="hCoV-19/Luxembourg/LNS9039700/2021|EPI_ISL_1383629|2021-02-20|Benelux"/>
			<!-- sequence here -->
		</sequence>
    <sequence>
			<taxon idref="hCoV-19/Luxembourg/LNS9014046/2021|EPI_ISL_1383630|2021-02-20|Benelux"/>
			<!-- sequence here -->
		</sequence>
    <sequence>
			<taxon idref="hCoV-19/Luxembourg/LNS0021152/2021|EPI_ISL_1384133|2021-02-27|Benelux"/>
			<!-- sequence here -->
		</sequence>
    <sequence>
			<taxon idref="hCoV-19/Luxembourg/LNS3445509/2021|EPI_ISL_1384141|2021-02-27|Benelux"/>
			<!-- sequence here -->
		</sequence>
    <sequence>
			<taxon idref="hCoV-19/Spain/CT-HUGTiPR009AG4E11/2021|EPI_ISL_1386061|2021-03-11|SouthernEurope"/>
			<!-- sequence here -->
		</sequence>
    <sequence>
			<taxon idref="hCoV-19/Switzerland/BS-UHB-351261/2021|EPI_ISL_1388124|2021-01-25|WesternEurope"/>
			<!-- sequence here -->
		</sequence>
    <sequence>
			<taxon idref="hCoV-19/Slovenia/104842/2021|EPI_ISL_1406287|2021-02-26|EasternEurope"/>
			<!-- sequence here -->
		</sequence>
    <sequence>
			<taxon idref="hCoV-19/Slovenia/107726/2021|EPI_ISL_1406290|2021-03-01|EasternEurope"/>
			<!-- sequence here -->
		</sequence>
    <sequence>
			<taxon idref="hCoV-19/England/CAMC-141BE10/2021|EPI_ISL_1410265|2021-03-19|NorthernEurope"/>
			<!-- sequence here -->
		</sequence>
    <sequence>
			<taxon idref="hCoV-19/France/CVL-IPP06156/2021|EPI_ISL_1443884|2021-03-16|France"/>
			<!-- sequence here -->
		</sequence>
    <sequence>
			<taxon idref="hCoV-19/France/IDF-IPP06553/2021|EPI_ISL_1443910|2021-03-16|France"/>
			<!-- sequence here -->
		</sequence>
    <sequence>
			<taxon idref="hCoV-19/France/OCC-274/2021|EPI_ISL_1448425|2021-02-28|France"/>
			<!-- sequence here -->
		</sequence>
    <sequence>
			<taxon idref="hCoV-19/England/CAMC-144BD0B/2021|EPI_ISL_1451288|2021-03-22|NorthernEurope"/>
			<!-- sequence here -->
		</sequence>
    <sequence>
			<taxon idref="hCoV-19/England/CAMC-144BC3B/2021|EPI_ISL_1451346|2021-03-22|NorthernEurope"/>
			<!-- sequence here -->
		</sequence>
    <sequence>
			<taxon idref="hCoV-19/France/ARA-HCL021051774101/2021|EPI_ISL_1457768|2021-03-16|France"/>
			<!-- sequence here -->
		</sequence>
    <sequence>
			<taxon idref="hCoV-19/England/CAMC-144C317/2021|EPI_ISL_1473594|2021-03-22|NorthernEurope"/>
			<!-- sequence here -->
		</sequence>
    <sequence>
			<taxon idref="hCoV-19/England/CAMC-145B4D6/2021|EPI_ISL_1473658|2021-03-22|NorthernEurope"/>
			<!-- sequence here -->
		</sequence>
    <sequence>
			<taxon idref="hCoV-19/USA/un-CDC-MNRW-7077/2020|EPI_ISL_1483230|2020-12-30|NorthAmerica"/>
			<!-- sequence here -->
		</sequence>
    <sequence>
			<taxon idref="hCoV-19/France/ARA-700000204248/2021|EPI_ISL_1483776|2021-03-18|France"/>
			<!-- sequence here -->
		</sequence>
    <sequence>
			<taxon idref="hCoV-19/France/ARA-700000220342/2021|EPI_ISL_1483786|2021-03-25|France"/>
			<!-- sequence here -->
		</sequence>
    <sequence>
			<taxon idref="hCoV-19/Denmark/DCGC-22492/2020|EPI_ISL_757470|2020-12-14|NorthernEurope"/>
			<!-- sequence here -->
		</sequence>
    <sequence>
			<taxon idref="hCoV-19/Denmark/DCGC-22263/2020|EPI_ISL_757974|2020-12-14|NorthernEurope"/>
			<!-- sequence here -->
		</sequence>
    <sequence>
			<taxon idref="hCoV-19/England/205241493/2020|EPI_ISL_769875|2020-12-22|NorthernEurope"/>
			<!-- sequence here -->
		</sequence>
    <sequence>
			<taxon idref="hCoV-19/Netherlands/ZH-EMC-1312/2020|EPI_ISL_801441|2020-12-24|Benelux"/>
			<!-- sequence here -->
		</sequence>
    <sequence>
			<taxon idref="hCoV-19/Netherlands/ZH-EMC-1313/2020|EPI_ISL_801442|2020-12-28|Benelux"/>
			<!-- sequence here -->
		</sequence>
    <sequence>
			<taxon idref="hCoV-19/Switzerland/ZH-UZH-IMV147/2021|EPI_ISL_811127|2021-01-06|WesternEurope"/>
			<!-- sequence here -->
		</sequence>
    <sequence>
			<taxon idref="hCoV-19/Mayotte/IPP00638/2021|EPI_ISL_872226|2021-01-11|EasternAfrica"/>
			<!-- sequence here -->
		</sequence>
    <sequence>
			<taxon idref="hCoV-19/Mayotte/IPP00884/2021|EPI_ISL_894220|2021-01-13|EasternAfrica"/>
			<!-- sequence here -->
		</sequence>
    <sequence>
			<taxon idref="hCoV-19/Mayotte/IPP00931/2021|EPI_ISL_894221|2021-01-12|EasternAfrica"/>
			<!-- sequence here -->
		</sequence>
    <sequence>
			<taxon idref="hCoV-19/Mayotte/IPP00973/2021|EPI_ISL_894222|2021-01-12|EasternAfrica"/>
			<!-- sequence here -->
		</sequence>
    <sequence>
			<taxon idref="hCoV-19/Mayotte/IPP00858/2021|EPI_ISL_894226|2021-01-11|EasternAfrica"/>
			<!-- sequence here -->
		</sequence>
    <sequence>
			<taxon idref="hCoV-19/Mayotte/IPP00885/2021|EPI_ISL_894227|2021-01-13|EasternAfrica"/>
			<!-- sequence here -->
		</sequence>
    <sequence>
			<taxon idref="hCoV-19/Mayotte/IPP00891/2021|EPI_ISL_894228|2021-01-12|EasternAfrica"/>
			<!-- sequence here -->
		</sequence>
    <sequence>
			<taxon idref="hCoV-19/Mayotte/IPP00892/2021|EPI_ISL_894229|2021-01-12|EasternAfrica"/>
			<!-- sequence here -->
		</sequence>
    <sequence>
			<taxon idref="hCoV-19/Mayotte/IPP00936/2021|EPI_ISL_894230|2021-01-12|EasternAfrica"/>
			<!-- sequence here -->
		</sequence>
    <sequence>
			<taxon idref="hCoV-19/Turkey/HSGM-1549/2021|EPI_ISL_906049|2021-01-22|SouthernEurope"/>
			<!-- sequence here -->
		</sequence>
    <sequence>
			<taxon idref="hCoV-19/Mayotte/IPP01033/2021|EPI_ISL_912403|2021-01-15|EasternAfrica"/>
			<!-- sequence here -->
		</sequence>
    <sequence>
			<taxon idref="hCoV-19/France/NAQ-0008096/2021|EPI_ISL_934974|2021-01-15|France"/>
			<!-- sequence here -->
		</sequence>
    <sequence>
			<taxon idref="hCoV-19/Turkey/HSGM-1441/2021|EPI_ISL_940711|2021-01-20|SouthernEurope"/>
			<!-- sequence here -->
		</sequence>
    <sequence>
			<taxon idref="hCoV-19/Belgium/Jessa_55-2102-000125b/2021|EPI_ISL_949093|2021-01-11|Benelux"/>
			<!-- sequence here -->
		</sequence>
    <sequence>
			<taxon idref="hCoV-19/Nigeria/BCVL-18912/2021|EPI_ISL_985238|2021-01-05|WesternAfrica"/>
			<!-- sequence here -->
		</sequence>
    <sequence>
			<taxon idref="hCoV-19/England/MILK-11A56E9/2021|EPI_ISL_998080|2021-01-29|NorthernEurope"/>
			<!-- sequence here -->
		</sequence>
    <sequence>
			<taxon idref="hCoV-19/England/CAMC-149BB02/2021|EPI_ISL_1483822|2021-03-29|NorthernEurope"/>
			<!-- sequence here -->
		</sequence>
    <sequence>
			<taxon idref="hCoV-19/France/ARA-700000210773/2021|EPI_ISL_1490236|2021-03-11|France"/>
			<!-- sequence here -->
		</sequence>
    <sequence>
			<taxon idref="hCoV-19/Slovenia/144708/2021|EPI_ISL_1495066|2021-03-18|EasternEurope"/>
			<!-- sequence here -->
		</sequence>
    <sequence>
			<taxon idref="hCoV-19/Austria/CeMM4751/2021|EPI_ISL_1495277|2021-02-25|WesternEurope"/>
			<!-- sequence here -->
		</sequence>
    <sequence>
			<taxon idref="hCoV-19/Austria/CeMM4752/2021|EPI_ISL_1495278|2021-02-25|WesternEurope"/>
			<!-- sequence here -->
		</sequence>
    <sequence>
			<taxon idref="hCoV-19/Austria/CeMM4754/2021|EPI_ISL_1495280|2021-02-25|WesternEurope"/>
			<!-- sequence here -->
		</sequence>
    <sequence>
			<taxon idref="hCoV-19/Austria/CeMM4757/2021|EPI_ISL_1495283|2021-02-26|WesternEurope"/>
			<!-- sequence here -->
		</sequence>
    <sequence>
			<taxon idref="hCoV-19/Austria/CeMM5026/2021|EPI_ISL_1495356|2021-03-01|WesternEurope"/>
			<!-- sequence here -->
		</sequence>
    <sequence>
			<taxon idref="hCoV-19/Austria/CeMM5978/2021|EPI_ISL_1495760|2021-03-03|WesternEurope"/>
			<!-- sequence here -->
		</sequence>
    <sequence>
			<taxon idref="hCoV-19/Austria/CeMM5979/2021|EPI_ISL_1495761|2021-03-03|WesternEurope"/>
			<!-- sequence here -->
		</sequence>
    <sequence>
			<taxon idref="hCoV-19/Spain/PV-HUD-98717083/2021|EPI_ISL_1495974|2021-01-28|SouthernEurope"/>
			<!-- sequence here -->
		</sequence>
    <sequence>
			<taxon idref="hCoV-19/Togo/C5903/2021|EPI_ISL_1508849|2021-01-25|WesternAfrica"/>
			<!-- sequence here -->
		</sequence>
    <sequence>
			<taxon idref="hCoV-19/Togo/C5930/2021|EPI_ISL_1508890|2021-01-25|WesternAfrica"/>
			<!-- sequence here -->
		</sequence>
    <sequence>
			<taxon idref="hCoV-19/Togo/C6329/2021|EPI_ISL_1508894|2021-02-04|WesternAfrica"/>
			<!-- sequence here -->
		</sequence>
    <sequence>
			<taxon idref="hCoV-19/Togo/C6370/2021|EPI_ISL_1508916|2021-02-04|WesternAfrica"/>
			<!-- sequence here -->
		</sequence>
    <sequence>
			<taxon idref="hCoV-19/Togo/C7079/2021|EPI_ISL_1508949|2021-02-17|WesternAfrica"/>
			<!-- sequence here -->
		</sequence>
    <sequence>
			<taxon idref="hCoV-19/Togo/C6588/2021|EPI_ISL_1508959|2021-02-05|WesternAfrica"/>
			<!-- sequence here -->
		</sequence>
    <sequence>
			<taxon idref="hCoV-19/Togo/C6636/2021|EPI_ISL_1508990|2021-02-08|WesternAfrica"/>
			<!-- sequence here -->
		</sequence>
    <sequence>
			<taxon idref="hCoV-19/Togo/C6783/2021|EPI_ISL_1509102|2021-02-11|WesternAfrica"/>
			<!-- sequence here -->
		</sequence>
    <sequence>
			<taxon idref="hCoV-19/Slovenia/65882_VERO/2021|EPI_ISL_1509922|2021-02-05|EasternEurope"/>
			<!-- sequence here -->
		</sequence>
    <sequence>
			<taxon idref="hCoV-19/France/CVL-IPP07203/2021|EPI_ISL_1517032|2021-03-17|France"/>
			<!-- sequence here -->
		</sequence>
    <sequence>
			<taxon idref="hCoV-19/Togo/C6949/2021|EPI_ISL_1524717|2021-02-15|WesternAfrica"/>
			<!-- sequence here -->
		</sequence>
    <sequence>
			<taxon idref="hCoV-19/Italy/SAR-Cagliari05/2021|EPI_ISL_1525249|2021-03-18|SouthernEurope"/>
			<!-- sequence here -->
		</sequence>
    <sequence>
			<taxon idref="hCoV-19/Belgium/Aalst-OLVZ-8028085/2021|EPI_ISL_1549134|2021-03-18|Benelux"/>
			<!-- sequence here -->
		</sequence>
    <sequence>
			<taxon idref="hCoV-19/Belgium/Aalst-OLVZ-8028093/2021|EPI_ISL_1549135|2021-03-18|Benelux"/>
			<!-- sequence here -->
		</sequence>
    <sequence>
			<taxon idref="hCoV-19/Belgium/Aalst-OLVZ-8029254/2021|EPI_ISL_1549136|2021-03-19|Benelux"/>
			<!-- sequence here -->
		</sequence>
    <sequence>
			<taxon idref="hCoV-19/Belgium/Aalst-OLVZ-8030833/2021|EPI_ISL_1549137|2021-03-20|Benelux"/>
			<!-- sequence here -->
		</sequence>
    <sequence>
			<taxon idref="hCoV-19/Togo/C5221/2020|EPI_ISL_1575442|2020-12-21|WesternAfrica"/>
			<!-- sequence here -->
		</sequence>
    <sequence>
			<taxon idref="hCoV-19/Togo/C5622/2021|EPI_ISL_1575443|2021-01-18|WesternAfrica"/>
			<!-- sequence here -->
		</sequence>
    <sequence>
			<taxon idref="hCoV-19/Togo/C5627/2021|EPI_ISL_1575444|2021-01-18|WesternAfrica"/>
			<!-- sequence here -->
		</sequence>
    <sequence>
			<taxon idref="hCoV-19/Togo/C5947/2021|EPI_ISL_1575479|2021-01-25|WesternAfrica"/>
			<!-- sequence here -->
		</sequence>
    <sequence>
			<taxon idref="hCoV-19/France/CVL-IPP08075/2021|EPI_ISL_1582704|2021-03-29|France"/>
			<!-- sequence here -->
		</sequence>
    <sequence>
			<taxon idref="hCoV-19/France/CVL-IPP08082/2021|EPI_ISL_1582708|2021-03-27|France"/>
			<!-- sequence here -->
		</sequence>
    <sequence>
			<taxon idref="hCoV-19/Spain/CT-HUGTiPM010MZ7A11/2021|EPI_ISL_1583545|2021-03-25|SouthernEurope"/>
			<!-- sequence here -->
		</sequence>
    <sequence>
			<taxon idref="hCoV-19/Togo/C5960/2021|EPI_ISL_1586897|2021-01-25|WesternAfrica"/>
			<!-- sequence here -->
		</sequence>
    <sequence>
			<taxon idref="hCoV-19/Togo/C5973/2021|EPI_ISL_1586899|2021-01-25|WesternAfrica"/>
			<!-- sequence here -->
		</sequence>
    <sequence>
			<taxon idref="hCoV-19/Togo/C6559/2021|EPI_ISL_1586900|2021-02-05|WesternAfrica"/>
			<!-- sequence here -->
		</sequence>
    <sequence>
			<taxon idref="hCoV-19/Togo/C6595/2021|EPI_ISL_1586901|2021-02-06|WesternAfrica"/>
			<!-- sequence here -->
		</sequence>
    <sequence>
			<taxon idref="hCoV-19/France/NAQ-HCL021056643901/2021|EPI_ISL_1587554|2021-03-22|France"/>
			<!-- sequence here -->
		</sequence>
    <sequence>
			<taxon idref="hCoV-19/France/NAQ-HCL021056643701/2021|EPI_ISL_1587569|2021-03-22|France"/>
			<!-- sequence here -->
		</sequence>
    <sequence>
			<taxon idref="hCoV-19/France/NAQ-HCL021056644401/2021|EPI_ISL_1587570|2021-03-22|France"/>
			<!-- sequence here -->
		</sequence>
    <sequence>
			<taxon idref="hCoV-19/BurkinaFaso/B06-1484/2021|EPI_ISL_1591100|2021-01-25|WesternAfrica"/>
			<!-- sequence here -->
		</sequence>
    <sequence>
			<taxon idref="hCoV-19/France/BRE-IPP08469/2021|EPI_ISL_1623013|2021-03-30|France"/>
			<!-- sequence here -->
		</sequence>
    <sequence>
			<taxon idref="hCoV-19/Senegal/SN-IR1-0013954/2020|EPI_ISL_1633465|2020-12-17|WesternAfrica"/>
			<!-- sequence here -->
		</sequence>
    <sequence>
			<taxon idref="hCoV-19/Senegal/SN-IR1-0014258/2020|EPI_ISL_1633466|2020-12-19|WesternAfrica"/>
			<!-- sequence here -->
		</sequence>
    <sequence>
			<taxon idref="hCoV-19/Senegal/SN-IR1-0014313/2020|EPI_ISL_1633467|2020-12-19|WesternAfrica"/>
			<!-- sequence here -->
		</sequence>
    <sequence>
			<taxon idref="hCoV-19/Italy/SAR-Cagliari07/2021|EPI_ISL_1647346|2021-03-18|SouthernEurope"/>
			<!-- sequence here -->
		</sequence>
    <sequence>
			<taxon idref="hCoV-19/Sweden/47165148/2021|EPI_ISL_1647382|2021-03-29|NorthernEurope"/>
			<!-- sequence here -->
		</sequence>
    <sequence>
			<taxon idref="hCoV-19/Italy/SAR-Cagliari08/2021|EPI_ISL_1654000|2021-04-18|SouthernEurope"/>
			<!-- sequence here -->
		</sequence>
    <sequence>
			<taxon idref="hCoV-19/Slovenia/162436/2021|EPI_ISL_1657058|2021-03-25|EasternEurope"/>
			<!-- sequence here -->
		</sequence>
    <sequence>
			<taxon idref="hCoV-19/Switzerland/TI-EOC-902_25795248/2021|EPI_ISL_1662550|2021-04-09|WesternEurope"/>
			<!-- sequence here -->
		</sequence>
    <sequence>
			<taxon idref="hCoV-19/Slovenia/vero-61741-3p/2021|EPI_ISL_1668564|2021-02-03|EasternEurope"/>
			<!-- sequence here -->
		</sequence>
    <sequence>
			<taxon idref="hCoV-19/Slovenia/vero-65006-3p/2021|EPI_ISL_1668566|2021-02-04|EasternEurope"/>
			<!-- sequence here -->
		</sequence>
    <sequence>
			<taxon idref="hCoV-19/Slovenia/vero-68981-3p/2021|EPI_ISL_1668567|2021-02-07|EasternEurope"/>
			<!-- sequence here -->
		</sequence>
    <sequence>
			<taxon idref="hCoV-19/Slovenia/vero-65882-3p/2021|EPI_ISL_1668569|2021-02-05|EasternEurope"/>
			<!-- sequence here -->
		</sequence>
    <sequence>
			<taxon idref="hCoV-19/Slovenia/vero-65882-1p/2021|EPI_ISL_1668571|2021-02-05|EasternEurope"/>
			<!-- sequence here -->
		</sequence>
    <sequence>
			<taxon idref="hCoV-19/France/GES-HMN-21022250284/2021|EPI_ISL_1672452|2021-02-03|France"/>
			<!-- sequence here -->
		</sequence>
    <sequence>
			<taxon idref="hCoV-19/France/IDF-HMN-21032020244/2021|EPI_ISL_1672679|2021-02-26|France"/>
			<!-- sequence here -->
		</sequence>
    <sequence>
			<taxon idref="hCoV-19/France/IDF-HMN-21032020171/2021|EPI_ISL_1672700|2021-02-17|France"/>
			<!-- sequence here -->
		</sequence>
    <sequence>
			<taxon idref="hCoV-19/France/IDF-HMN-21032030228/2021|EPI_ISL_1672744|2021-03-02|France"/>
			<!-- sequence here -->
		</sequence>
    <sequence>
			<taxon idref="hCoV-19/Scotland/QEUH-14F6358/2021|EPI_ISL_1673188|2021-04-11|NorthernEurope"/>
			<!-- sequence here -->
		</sequence>
    <sequence>
			<taxon idref="hCoV-19/Togo/C5737/2021|EPI_ISL_1675094|2021-01-22|WesternAfrica"/>
			<!-- sequence here -->
		</sequence>
    <sequence>
			<taxon idref="hCoV-19/Togo/C5989/2021|EPI_ISL_1675141|2021-01-28|WesternAfrica"/>
			<!-- sequence here -->
		</sequence>
    <sequence>
			<taxon idref="hCoV-19/Slovenia/141925/2021|EPI_ISL_1675247|2021-03-17|EasternEurope"/>
			<!-- sequence here -->
		</sequence>
    <sequence>
			<taxon idref="hCoV-19/Slovenia/151939/2021|EPI_ISL_1675248|2021-03-22|EasternEurope"/>
			<!-- sequence here -->
		</sequence>
    <sequence>
			<taxon idref="hCoV-19/Slovenia/153944/2021|EPI_ISL_1675250|2021-03-23|EasternEurope"/>
			<!-- sequence here -->
		</sequence>
    <sequence>
			<taxon idref="hCoV-19/France/IDF-HMN-21032050097/2021|EPI_ISL_1696011|2021-02-27|France"/>
			<!-- sequence here -->
		</sequence>
    <sequence>
			<taxon idref="hCoV-19/France/IDF-HMN-21032050103/2021|EPI_ISL_1696013|2021-02-27|France"/>
			<!-- sequence here -->
		</sequence>
    <sequence>
			<taxon idref="hCoV-19/France/BFC-HMN-21032040511/2021|EPI_ISL_1696047|2021-03-02|France"/>
			<!-- sequence here -->
		</sequence>
    <sequence>
			<taxon idref="hCoV-19/France/IDF-HMN-21032080476/2021|EPI_ISL_1696300|2021-03-02|France"/>
			<!-- sequence here -->
		</sequence>
    <sequence>
			<taxon idref="hCoV-19/England/QEUH-14FFFC4/2021|EPI_ISL_1698571|2021-04-13|NorthernEurope"/>
			<!-- sequence here -->
		</sequence>
    <sequence>
			<taxon idref="hCoV-19/England/QEUH-150019C/2021|EPI_ISL_1698756|2021-04-13|NorthernEurope"/>
			<!-- sequence here -->
		</sequence>
    <sequence>
			<taxon idref="hCoV-19/Netherlands/OV-RIVM-26611/2021|EPI_ISL_1706084|2021-04-10|Benelux"/>
			<!-- sequence here -->
		</sequence>
    <sequence>
			<taxon idref="hCoV-19/France/NOR-76053337/2021|EPI_ISL_1706459|2021-03-26|France"/>
			<!-- sequence here -->
		</sequence>
    <sequence>
			<taxon idref="hCoV-19/Italy/SAR-Cagliari21/2021|EPI_ISL_1706550|2021-03-19|SouthernEurope"/>
			<!-- sequence here -->
		</sequence>
    <sequence>
			<taxon idref="hCoV-19/France/IDF-HMN-21032080082/2021|EPI_ISL_1706658|2021-03-01|France"/>
			<!-- sequence here -->
		</sequence>
    <sequence>
			<taxon idref="hCoV-19/France/BRE-HMN-21032090373/2021|EPI_ISL_1706829|2021-01-29|France"/>
			<!-- sequence here -->
		</sequence>
    <sequence>
			<taxon idref="hCoV-19/France/BRE-HMN-21032090381/2021|EPI_ISL_1706830|2021-02-15|France"/>
			<!-- sequence here -->
		</sequence>
    <sequence>
			<taxon idref="hCoV-19/France/BRE-HMN-21032090392/2021|EPI_ISL_1706832|2021-02-10|France"/>
			<!-- sequence here -->
		</sequence>
    <sequence>
			<taxon idref="hCoV-19/France/IDF-HMN-21032180606/2021|EPI_ISL_1707275|2021-03-16|France"/>
			<!-- sequence here -->
		</sequence>
    <sequence>
			<taxon idref="hCoV-19/France/ARA-HCL021059536201/2021|EPI_ISL_1707485|2021-03-17|France"/>
			<!-- sequence here -->
		</sequence>
    <sequence>
			<taxon idref="hCoV-19/France/NAQ-HCL021062474101/2021|EPI_ISL_1707512|2021-03-30|France"/>
			<!-- sequence here -->
		</sequence>
    <sequence>
			<taxon idref="hCoV-19/France/ARA-HCL990000050976/2021|EPI_ISL_1707523|2021-03-31|France"/>
			<!-- sequence here -->
		</sequence>
    <sequence>
			<taxon idref="hCoV-19/France/ARA-HCL990000330103/2021|EPI_ISL_1707535|2021-03-29|France"/>
			<!-- sequence here -->
		</sequence>
    <sequence>
			<taxon idref="hCoV-19/France/ARA-HCL990000330249/2021|EPI_ISL_1707536|2021-03-30|France"/>
			<!-- sequence here -->
		</sequence>
    <sequence>
			<taxon idref="hCoV-19/Spain/CT-HUGTiPR013JG9A12/2021|EPI_ISL_1719751|2021-04-08|SouthernEurope"/>
			<!-- sequence here -->
		</sequence>
    <sequence>
			<taxon idref="hCoV-19/France/ARA-CFD700000127612/2021|EPI_ISL_1731504|2021-04-14|France"/>
			<!-- sequence here -->
		</sequence>
    <sequence>
			<taxon idref="hCoV-19/Greece/162496/2021|EPI_ISL_1731827|2021-03-26|SouthernEurope"/>
			<!-- sequence here -->
		</sequence>
    <sequence>
			<taxon idref="hCoV-19/France/NOR-IPP08990/2021|EPI_ISL_1739316|2021-04-06|France"/>
			<!-- sequence here -->
		</sequence>
    <sequence>
			<taxon idref="hCoV-19/England/RAND-15207B2/2021|EPI_ISL_1740690|2021-04-19|NorthernEurope"/>
			<!-- sequence here -->
		</sequence>
    <sequence>
			<taxon idref="hCoV-19/France/NAQ-B111-15/2021|EPI_ISL_1749369|2021-02-09|France"/>
			<!-- sequence here -->
		</sequence>
    <sequence>
			<taxon idref="hCoV-19/France/IDF-HMN-21032230548/2021|EPI_ISL_1754503|2021-03-15|France"/>
			<!-- sequence here -->
		</sequence>
    <sequence>
			<taxon idref="hCoV-19/France/IDF-HMN-21032270173/2021|EPI_ISL_1755046|2021-03-27|France"/>
			<!-- sequence here -->
		</sequence>
    <sequence>
			<taxon idref="hCoV-19/Netherlands/NH-RIVM-27845/2021|EPI_ISL_1792896|2021-03-21|Benelux"/>
			<!-- sequence here -->
		</sequence>
    <sequence>
			<taxon idref="hCoV-19/Togo/C6271/2021|EPI_ISL_1810924|2021-02-03|WesternAfrica"/>
			<!-- sequence here -->
		</sequence>
    <sequence>
			<taxon idref="hCoV-19/Togo/C6281/2021|EPI_ISL_1810927|2021-02-03|WesternAfrica"/>
			<!-- sequence here -->
		</sequence>
    <sequence>
			<taxon idref="hCoV-19/Italy/SAR-Cagliari57/2021|EPI_ISL_1821763|2021-04-13|SouthernEurope"/>
			<!-- sequence here -->
		</sequence>
    <sequence>
			<taxon idref="hCoV-19/England/CAMC-133C0C9/2021|EPI_ISL_1831400|2021-02-23|NorthernEurope"/>
			<!-- sequence here -->
		</sequence>
    <sequence>
			<taxon idref="hCoV-19/England/CAMC-133C102/2021|EPI_ISL_1831515|2021-02-24|NorthernEurope"/>
			<!-- sequence here -->
		</sequence>
    <sequence>
			<taxon idref="hCoV-19/Spain/CT-HUGTiPR014JJ2F11/2021|EPI_ISL_1831644|2021-04-18|SouthernEurope"/>
			<!-- sequence here -->
		</sequence>
    <sequence>
			<taxon idref="hCoV-19/Germany/BE-ChVir-LB-210128-8338/2021|EPI_ISL_1840660|2021-01-24|Germany"/>
			<!-- sequence here -->
		</sequence>
    <sequence>
			<taxon idref="hCoV-19/Germany/BW-ChVir-LB-210423-5718/2021|EPI_ISL_1885939|2021-04-14|Germany"/>
			<!-- sequence here -->
		</sequence>
    <sequence>
			<taxon idref="hCoV-19/Germany/BW-ChVir-LB-210416-5816/2021|EPI_ISL_1905080|2021-03-24|Germany"/>
			<!-- sequence here -->
		</sequence>
    <sequence>
			<taxon idref="hCoV-19/Germany/BW-ChVir-LB-210416-5701/2021|EPI_ISL_1905100|2021-04-06|Germany"/>
			<!-- sequence here -->
		</sequence>
    <sequence>
			<taxon idref="hCoV-19/France/HDF-P256-21125M1125/2021|EPI_ISL_1910917|2021-03-24|France"/>
			<!-- sequence here -->
		</sequence>
    <sequence>
			<taxon idref="hCoV-19/France/ARA-HCL021074965701/2021|EPI_ISL_1935386|2021-04-19|France"/>
			<!-- sequence here -->
		</sequence>
    <sequence>
			<taxon idref="hCoV-19/Slovenia/174086/2021|EPI_ISL_1973575|2021-03-30|EasternEurope"/>
			<!-- sequence here -->
		</sequence>
    <sequence>
			<taxon idref="hCoV-19/Spain/CT-HUGTiPR015HY5F9/2021|EPI_ISL_2000095|2021-04-28|SouthernEurope"/>
			<!-- sequence here -->
		</sequence>
    <sequence>
			<taxon idref="hCoV-19/Spain/CT-HUGTiPR015HY5G9/2021|EPI_ISL_2000110|2021-04-28|SouthernEurope"/>
			<!-- sequence here -->
		</sequence>
    <sequence>
			<taxon idref="hCoV-19/Tunisia/SP-0154/2021|EPI_ISL_2035941|2021-02-07|NorthernAfrica"/>
			<!-- sequence here -->
		</sequence>
    <sequence>
			<taxon idref="hCoV-19/Tunisia/SP-0157/2021|EPI_ISL_2035942|2021-02-07|NorthernAfrica"/>
			<!-- sequence here -->
		</sequence>
    <sequence>
			<taxon idref="hCoV-19/Tunisia/SP-0347/2021|EPI_ISL_2035946|2021-03-03|NorthernAfrica"/>
			<!-- sequence here -->
		</sequence>
    <sequence>
			<taxon idref="hCoV-19/Netherlands/GE-RIVM-31281/2021|EPI_ISL_2094357|2021-04-27|Benelux"/>
			<!-- sequence here -->
		</sequence>
    <sequence>
			<taxon idref="hCoV-19/France/IDF-CERBAHC-20210408-S45/2021|EPI_ISL_2094433|2021-03-30|France"/>
			<!-- sequence here -->
		</sequence>
    <sequence>
			<taxon idref="hCoV-19/Italy/SAR-Cagliari111/2021|EPI_ISL_2107000|2021-04-26|SouthernEurope"/>
			<!-- sequence here -->
		</sequence>
    <sequence>
			<taxon idref="hCoV-19/France/PAC-4700/2021|EPI_ISL_2131453|2021-01-25|France"/>
			<!-- sequence here -->
		</sequence>
    <sequence>
			<taxon idref="hCoV-19/India/WB-1930300627314/2021|EPI_ISL_2132720|2021-03-19|APAC"/>
			<!-- sequence here -->
		</sequence>
    <sequence>
			<taxon idref="hCoV-19/Netherlands/ZH-EMC-2280/2021|EPI_ISL_2154193|2021-03-01|Benelux"/>
			<!-- sequence here -->
		</sequence>
    <sequence>
			<taxon idref="hCoV-19/France/BRE-IPP09639/2021|EPI_ISL_2178413|2021-04-09|France"/>
			<!-- sequence here -->
		</sequence>
    <sequence>
			<taxon idref="hCoV-19/France/NOR-IPP04360/2021|EPI_ISL_2178452|2021-02-22|France"/>
			<!-- sequence here -->
		</sequence>
    <sequence>
			<taxon idref="hCoV-19/France/IDF-IPP04366/2021|EPI_ISL_2178456|2021-02-19|France"/>
			<!-- sequence here -->
		</sequence>
    <sequence>
			<taxon idref="hCoV-19/France/PDL-IPP04372/2021|EPI_ISL_2178462|2021-02-18|France"/>
			<!-- sequence here -->
		</sequence>
    <sequence>
			<taxon idref="hCoV-19/France/IDF-IPP11214/2021|EPI_ISL_2178502|2021-04-26|France"/>
			<!-- sequence here -->
		</sequence>
    <sequence>
			<taxon idref="hCoV-19/France/IDF-HMN-21032240706/2021|EPI_ISL_2179448|2021-03-24|France"/>
			<!-- sequence here -->
		</sequence>
    <sequence>
			<taxon idref="hCoV-19/France/IDF-HMN-21042010372/2021|EPI_ISL_2179502|2021-03-30|France"/>
			<!-- sequence here -->
		</sequence>
    <sequence>
			<taxon idref="hCoV-19/France/IDF-HMN-21042060474/2021|EPI_ISL_2179568|2021-03-19|France"/>
			<!-- sequence here -->
		</sequence>
    <sequence>
			<taxon idref="hCoV-19/France/IDF-HMN-21042060477/2021|EPI_ISL_2179569|2021-03-19|France"/>
			<!-- sequence here -->
		</sequence>
    <sequence>
			<taxon idref="hCoV-19/France/IDF-HMN-21042060558/2021|EPI_ISL_2179576|2021-03-22|France"/>
			<!-- sequence here -->
		</sequence>
    <sequence>
			<taxon idref="hCoV-19/USA/MN-CDC-IBX288688628305/2021|EPI_ISL_2186300|2021-04-13|NorthAmerica"/>
			<!-- sequence here -->
		</sequence>
    <sequence>
			<taxon idref="hCoV-19/Burkina_Faso/130/2021|EPI_ISL_2227197|2021-01-21|WesternAfrica"/>
			<!-- sequence here -->
		</sequence>
    <sequence>
			<taxon idref="hCoV-19/Burkina_Faso/151/2021|EPI_ISL_2227198|2021-02-03|WesternAfrica"/>
			<!-- sequence here -->
		</sequence>
    <sequence>
			<taxon idref="hCoV-19/Burkina_Faso/155/2021|EPI_ISL_2227199|2021-02-01|WesternAfrica"/>
			<!-- sequence here -->
		</sequence>
    <sequence>
			<taxon idref="hCoV-19/Burkina_Faso/157/2021|EPI_ISL_2227200|2021-02-01|WesternAfrica"/>
			<!-- sequence here -->
		</sequence>
    <sequence>
			<taxon idref="hCoV-19/Burkina_Faso/164/2021|EPI_ISL_2227201|2021-02-09|WesternAfrica"/>
			<!-- sequence here -->
		</sequence>
    <sequence>
			<taxon idref="hCoV-19/Burkina_Faso/165/2021|EPI_ISL_2227202|2021-02-09|WesternAfrica"/>
			<!-- sequence here -->
		</sequence>
    <sequence>
			<taxon idref="hCoV-19/Burkina_Faso/83/2021|EPI_ISL_2227203|2021-01-11|WesternAfrica"/>
			<!-- sequence here -->
		</sequence>
    <sequence>
			<taxon idref="hCoV-19/Italy/SAR-ISS-7342/2021|EPI_ISL_2244910|2021-02-17|SouthernEurope"/>
			<!-- sequence here -->
		</sequence>
    <sequence>
			<taxon idref="hCoV-19/Italy/SAR-ISS-7343/2021|EPI_ISL_2244911|2021-02-17|SouthernEurope"/>
			<!-- sequence here -->
		</sequence>
    <sequence>
			<taxon idref="hCoV-19/Italy/SAR-ISS-7344/2021|EPI_ISL_2244912|2021-02-17|SouthernEurope"/>
			<!-- sequence here -->
		</sequence>
    <sequence>
			<taxon idref="hCoV-19/France/IDF-HMN-21042061127/2021|EPI_ISL_2259268|2021-04-06|France"/>
			<!-- sequence here -->
		</sequence>
    <sequence>
			<taxon idref="hCoV-19/France/IDF-HMN-21042080355/2021|EPI_ISL_2259273|2021-03-29|France"/>
			<!-- sequence here -->
		</sequence>
    <sequence>
			<taxon idref="hCoV-19/France/IDF-HMN-21042160383/2021|EPI_ISL_2259323|2021-04-13|France"/>
			<!-- sequence here -->
		</sequence>
    <sequence>
			<taxon idref="hCoV-19/Spain/CT-HUGTiPM016OY0C8/2021|EPI_ISL_2281323|2021-05-14|SouthernEurope"/>
			<!-- sequence here -->
		</sequence>
    <sequence>
			<taxon idref="hCoV-19/USA/MN-CDC-IBX886464982066/2021|EPI_ISL_2283188|2021-04-12|NorthAmerica"/>
			<!-- sequence here -->
		</sequence>
    <sequence>
			<taxon idref="hCoV-19/Burkina_Faso/7688/2021|EPI_ISL_2289102|2021-01-23|WesternAfrica"/>
			<!-- sequence here -->
		</sequence>
    <sequence>
			<taxon idref="hCoV-19/Burkina_Faso/7728/2021|EPI_ISL_2289104|2021-01-26|WesternAfrica"/>
			<!-- sequence here -->
		</sequence>
    <sequence>
			<taxon idref="hCoV-19/Burkina_Faso/7934/2020|EPI_ISL_2289107|2020-12-22|WesternAfrica"/>
			<!-- sequence here -->
		</sequence>
    <sequence>
			<taxon idref="hCoV-19/Burkina_Faso/7795/2021|EPI_ISL_2289121|2021-01-28|WesternAfrica"/>
			<!-- sequence here -->
		</sequence>
    <sequence>
			<taxon idref="hCoV-19/Burkina_Faso/7938/2021|EPI_ISL_2289123|2021-02-03|WesternAfrica"/>
			<!-- sequence here -->
		</sequence>
    <sequence>
			<taxon idref="hCoV-19/USA/OR-TRACE-BENT-011821-695/2021|EPI_ISL_2301442|2021-01-18|NorthAmerica"/>
			<!-- sequence here -->
		</sequence>
    <sequence>
			<taxon idref="hCoV-19/Netherlands/FL-RIVM-34557/2021|EPI_ISL_2302173|2021-05-02|Benelux"/>
			<!-- sequence here -->
		</sequence>
    <sequence>
			<taxon idref="hCoV-19/France/IDF-IPP03664/2021|EPI_ISL_2363514|2021-01-21|France"/>
			<!-- sequence here -->
		</sequence>
    <sequence>
			<taxon idref="hCoV-19/Belgium/12105150401/2021|EPI_ISL_2365910|2021-03-22|Benelux"/>
			<!-- sequence here -->
		</sequence>
    <sequence>
			<taxon idref="hCoV-19/Indonesia/JK-NIHRD-WGS00051/2021|EPI_ISL_2382403|2021-01-03|APAC"/>
			<!-- sequence here -->
		</sequence>
    <sequence>
			<taxon idref="hCoV-19/Belgium/rega-5443/2021|EPI_ISL_2403956|2021-03-22|Benelux"/>
			<!-- sequence here -->
		</sequence>
    <sequence>
			<taxon idref="hCoV-19/Belgium/rega-5484/2021|EPI_ISL_2403997|2021-03-05|Benelux"/>
			<!-- sequence here -->
		</sequence>
    <sequence>
			<taxon idref="hCoV-19/Belgium/rega-6126/2021|EPI_ISL_2404564|2021-03-30|Benelux"/>
			<!-- sequence here -->
		</sequence>
    <sequence>
			<taxon idref="hCoV-19/Belgium/rega-6127/2021|EPI_ISL_2404565|2021-03-30|Benelux"/>
			<!-- sequence here -->
		</sequence>
    <sequence>
			<taxon idref="hCoV-19/Belgium/rega-6128/2021|EPI_ISL_2404566|2021-03-30|Benelux"/>
			<!-- sequence here -->
		</sequence>
    <sequence>
			<taxon idref="hCoV-19/Belgium/rega-6129/2021|EPI_ISL_2404567|2021-03-30|Benelux"/>
			<!-- sequence here -->
		</sequence>
    <sequence>
			<taxon idref="hCoV-19/Belgium/rega-6130/2021|EPI_ISL_2404568|2021-03-30|Benelux"/>
			<!-- sequence here -->
		</sequence>
    <sequence>
			<taxon idref="hCoV-19/Belgium/rega-6131/2021|EPI_ISL_2404569|2021-03-30|Benelux"/>
			<!-- sequence here -->
		</sequence>
    <sequence>
			<taxon idref="hCoV-19/Belgium/rega-6132/2021|EPI_ISL_2404570|2021-03-30|Benelux"/>
			<!-- sequence here -->
		</sequence>
    <sequence>
			<taxon idref="hCoV-19/Switzerland/SG-UHB-724906700/2021|EPI_ISL_2484343|2021-01-23|WesternEurope"/>
			<!-- sequence here -->
		</sequence>
    <sequence>
			<taxon idref="hCoV-19/Switzerland/SG-UHB-4181240201/2021|EPI_ISL_2484440|2021-01-27|WesternEurope"/>
			<!-- sequence here -->
		</sequence>
    <sequence>
			<taxon idref="hCoV-19/Switzerland/SG-UHB-725261100/2021|EPI_ISL_2484541|2021-01-25|WesternEurope"/>
			<!-- sequence here -->
		</sequence>
    <sequence>
			<taxon idref="hCoV-19/Switzerland/SG-UHB-4180929701/2021|EPI_ISL_2484554|2021-01-26|WesternEurope"/>
			<!-- sequence here -->
		</sequence>
    <sequence>
			<taxon idref="hCoV-19/Switzerland/SG-UHB-4180991001/2021|EPI_ISL_2484555|2021-01-26|WesternEurope"/>
			<!-- sequence here -->
		</sequence>
    <sequence>
			<taxon idref="hCoV-19/Switzerland/SG-UHB-724905200/2021|EPI_ISL_2484579|2021-01-23|WesternEurope"/>
			<!-- sequence here -->
		</sequence>
    <sequence>
			<taxon idref="hCoV-19/Switzerland/SG-UHB-724905700/2021|EPI_ISL_2484580|2021-01-23|WesternEurope"/>
			<!-- sequence here -->
		</sequence>
    <sequence>
			<taxon idref="hCoV-19/Switzerland/AR-UHB-724906500/2021|EPI_ISL_2484581|2021-01-23|WesternEurope"/>
			<!-- sequence here -->
		</sequence>
    <sequence>
			<taxon idref="hCoV-19/Switzerland/SG-UHB-724907300/2021|EPI_ISL_2484583|2021-01-23|WesternEurope"/>
			<!-- sequence here -->
		</sequence>
    <sequence>
			<taxon idref="hCoV-19/Switzerland/SG-UHB-725714400/2021|EPI_ISL_2484607|2021-01-26|WesternEurope"/>
			<!-- sequence here -->
		</sequence>
    <sequence>
			<taxon idref="hCoV-19/France/IDF-CERBAHC-AH3KVTBGXJ-S4/2021|EPI_ISL_2491373|2021-04-12|France"/>
			<!-- sequence here -->
		</sequence>
    <sequence>
			<taxon idref="hCoV-19/Cameroon/ICGEB-CIRCB_16120/2021|EPI_ISL_2504134|2021-01-21|MiddleAfrica"/>
			<!-- sequence here -->
		</sequence>
    <sequence>
			<taxon idref="hCoV-19/France/IDF-CERBAHC-20210402-S17/2021|EPI_ISL_2622014|2021-03-30|France"/>
			<!-- sequence here -->
		</sequence>
    <sequence>
			<taxon idref="hCoV-19/France/CVL-HCL021106120501/2021|EPI_ISL_2629297|2021-04-23|France"/>
			<!-- sequence here -->
		</sequence>
    <sequence>
			<taxon idref="hCoV-19/Belgium/rega-7965/2021|EPI_ISL_2832699|2021-04-01|Benelux"/>
			<!-- sequence here -->
		</sequence>
    <sequence>
			<taxon idref="hCoV-19/Benin/249839/2021|EPI_ISL_2932537|2021-01-31|WesternAfrica"/>
			<!-- sequence here -->
		</sequence>
    <sequence>
			<taxon idref="hCoV-19/Benin/248651/2021|EPI_ISL_2958658|2021-01-30|WesternAfrica"/>
			<!-- sequence here -->
		</sequence>
    <sequence>
			<taxon idref="hCoV-19/Benin/250471/2021|EPI_ISL_2958659|2021-01-31|WesternAfrica"/>
			<!-- sequence here -->
		</sequence>
    <sequence>
			<taxon idref="hCoV-19/Benin/250498/2021|EPI_ISL_2958660|2021-01-31|WesternAfrica"/>
			<!-- sequence here -->
		</sequence>
    <sequence>
			<taxon idref="hCoV-19/Benin/250699/2021|EPI_ISL_2958661|2021-02-01|WesternAfrica"/>
			<!-- sequence here -->
		</sequence>
    <sequence>
			<taxon idref="hCoV-19/Benin/251296/2021|EPI_ISL_2958663|2021-02-01|WesternAfrica"/>
			<!-- sequence here -->
		</sequence>
    <sequence>
			<taxon idref="hCoV-19/Benin/251455/2021|EPI_ISL_2958665|2021-02-01|WesternAfrica"/>
			<!-- sequence here -->
		</sequence>
    <sequence>
			<taxon idref="hCoV-19/Benin/252348/2021|EPI_ISL_2958666|2021-02-02|WesternAfrica"/>
			<!-- sequence here -->
		</sequence>
    <sequence>
			<taxon idref="hCoV-19/Benin/253312/2021|EPI_ISL_2958667|2021-02-02|WesternAfrica"/>
			<!-- sequence here -->
		</sequence>
    <sequence>
			<taxon idref="hCoV-19/Benin/254323/2021|EPI_ISL_2958668|2021-02-03|WesternAfrica"/>
			<!-- sequence here -->
		</sequence>
    <sequence>
			<taxon idref="hCoV-19/Benin/255062/2021|EPI_ISL_2958669|2021-02-03|WesternAfrica"/>
			<!-- sequence here -->
		</sequence>
    <sequence>
			<taxon idref="hCoV-19/Benin/255170/2021|EPI_ISL_2958670|2021-02-03|WesternAfrica"/>
			<!-- sequence here -->
		</sequence>
    <sequence>
			<taxon idref="hCoV-19/Benin/312239/2021|EPI_ISL_2958671|2021-03-01|WesternAfrica"/>
			<!-- sequence here -->
		</sequence>
    <sequence>
			<taxon idref="hCoV-19/India/PY-COV2-13520_S57_R1_001/2021|EPI_ISL_3275790|2021-03-05|APAC"/>
			<!-- sequence here -->
		</sequence>
    <sequence>
			<taxon idref="hCoV-19/Gabon/LPDG655/2021|EPI_ISL_3461132|2021-03-08|MiddleAfrica"/>
			<!-- sequence here -->
		</sequence>
    <sequence>
			<taxon idref="hCoV-19/Cote_d_Ivoire/BKE2287-bc1/2021|EPI_ISL_3545627|2021-02-25|WesternAfrica"/>
			<!-- sequence here -->
		</sequence>
    <sequence>
			<taxon idref="hCoV-19/Cote_d_Ivoire/BKE2307-bc2/2021|EPI_ISL_3545628|2021-02-26|WesternAfrica"/>
			<!-- sequence here -->
		</sequence>
    <sequence>
			<taxon idref="hCoV-19/Cote_d_Ivoire/BKE2197-bc3/2021|EPI_ISL_3545629|2021-02-20|WesternAfrica"/>
			<!-- sequence here -->
		</sequence>
    <sequence>
			<taxon idref="hCoV-19/Cote_d_Ivoire/BKE2269-bc15/2021|EPI_ISL_3545630|2021-02-25|WesternAfrica"/>
			<!-- sequence here -->
		</sequence>
    <sequence>
			<taxon idref="hCoV-19/Cote_d_Ivoire/BKE2312-bc49/2021|EPI_ISL_3545631|2021-02-26|WesternAfrica"/>
			<!-- sequence here -->
		</sequence>
    <sequence>
			<taxon idref="hCoV-19/Cote_d_Ivoire/BKE2196-bc50/2021|EPI_ISL_3545632|2021-02-22|WesternAfrica"/>
			<!-- sequence here -->
		</sequence>
    <sequence>
			<taxon idref="hCoV-19/Cote_d_Ivoire/BKE2191-bc74/2021|EPI_ISL_3545633|2021-02-22|WesternAfrica"/>
			<!-- sequence here -->
		</sequence>
    <sequence>
			<taxon idref="hCoV-19/Cote_d_Ivoire/BKE2305-bc85/2021|EPI_ISL_3545634|2021-02-26|WesternAfrica"/>
			<!-- sequence here -->
		</sequence>
    <sequence>
			<taxon idref="hCoV-19/Cote_d_Ivoire/BKE1929-bc53/2021|EPI_ISL_3545635|2021-02-05|WesternAfrica"/>
			<!-- sequence here -->
		</sequence>
    <sequence>
			<taxon idref="hCoV-19/Cote_d_Ivoire/BKE2088-bc54/2021|EPI_ISL_3545636|2021-02-16|WesternAfrica"/>
			<!-- sequence here -->
		</sequence>
    <sequence>
			<taxon idref="hCoV-19/Cote_d_Ivoire/BKE2119-bc78/2021|EPI_ISL_3545637|2021-02-17|WesternAfrica"/>
			<!-- sequence here -->
		</sequence>
    <sequence>
			<taxon idref="hCoV-19/Cote_d_Ivoire/BKE2243-bc10/2021|EPI_ISL_3545643|2021-02-24|WesternAfrica"/>
			<!-- sequence here -->
		</sequence>
    <sequence>
			<taxon idref="hCoV-19/Cote_d_Ivoire/BKE2247-bc46/2021|EPI_ISL_3545644|2021-02-24|WesternAfrica"/>
			<!-- sequence here -->
		</sequence>
    <sequence>
			<taxon idref="hCoV-19/Cote_d_Ivoire/BKE1661-bc58/2021|EPI_ISL_3545645|2021-01-19|WesternAfrica"/>
			<!-- sequence here -->
		</sequence>
    <sequence>
			<taxon idref="hCoV-19/Cote_d_Ivoire/BKE2230-bc81/2021|EPI_ISL_3545646|2021-02-22|WesternAfrica"/>
			<!-- sequence here -->
		</sequence>
    <sequence>
			<taxon idref="hCoV-19/Cote_d_Ivoire/BKE2232-bc93/2021|EPI_ISL_3545647|2021-02-22|WesternAfrica"/>
			<!-- sequence here -->
		</sequence>
    <sequence>
			<taxon idref="hCoV-19/Cote_d_Ivoire/BKE2842-bc14/2021|EPI_ISL_3631586|2021-03-22|WesternAfrica"/>
			<!-- sequence here -->
		</sequence>
    <sequence>
			<taxon idref="hCoV-19/Cote_d_Ivoire/BKE3553-bc74/2021|EPI_ISL_3631588|2021-04-20|WesternAfrica"/>
			<!-- sequence here -->
		</sequence>
    <sequence>
			<taxon idref="hCoV-19/Togo/NMIMR-21-TGS-070/2021|EPI_ISL_3914909|2021-03-04|WesternAfrica"/>
			<!-- sequence here -->
		</sequence>
    <sequence>
			<taxon idref="hCoV-19/Togo/NMIMR-21-TGS-110/2021|EPI_ISL_3914952|2021-03-09|WesternAfrica"/>
			<!-- sequence here -->
		</sequence>
    <sequence>
			<taxon idref="IMS-10025-CVDP-00310||2021-01-25|Germany"/>
			<!-- sequence here -->
		</sequence>
    <sequence>
			<taxon idref="IMS-10033-CVDP-00016||2021-01-24|Germany"/>
			<!-- sequence here -->
		</sequence>
    <sequence>
			<taxon idref="IMS-10225-CVDP-00079||2021-01-28|Germany"/>
			<!-- sequence here -->
		</sequence>
    <sequence>
			<taxon idref="IMS-10225-CVDP-00072||2021-01-28|Germany"/>
			<!-- sequence here -->
		</sequence>
    <sequence>
			<taxon idref="IMS-10122-CVDP-798||2021-02-12|Germany"/>
			<!-- sequence here -->
		</sequence>
    <sequence>
			<taxon idref="IMS-10225-CVDP-00350||2021-02-11|Germany"/>
			<!-- sequence here -->
		</sequence>
    <sequence>
			<taxon idref="IMS-10173-CVDP-341FE4AE-F7B9-4772-81F9-22A364862724||2021-01-16|Germany"/>
			<!-- sequence here -->
		</sequence>
    <sequence>
			<taxon idref="IMS-10020-CVDP-4BECB44D-4073-4DA3-B631-52B85F3DDB84||2021-02-05|Germany"/>
			<!-- sequence here -->
		</sequence>
    <sequence>
			<taxon idref="IMS-10122-CVDP-995EFF3B-A082-481F-A0FC-E2CAA570FA99||2021-02-11|Germany"/>
			<!-- sequence here -->
		</sequence>
    <sequence>
			<taxon idref="IMS-10020-CVDP-F3CC000E-4950-4397-98B8-F22EDA95C7D8||2021-02-13|Germany"/>
			<!-- sequence here -->
		</sequence>
    <sequence>
			<taxon idref="IMS-10122-CVDP-6004B25D-A3FB-40C6-8A78-7B26866EEBB4||2021-02-16|Germany"/>
			<!-- sequence here -->
		</sequence>
    <sequence>
			<taxon idref="IMS-10122-CVDP-69D68578-9324-436F-9EBB-1EAF2D72DB00||2021-02-16|Germany"/>
			<!-- sequence here -->
		</sequence>
    <sequence>
			<taxon idref="IMS-10122-CVDP-40698FEE-BD08-4CD1-8563-CF5DE1121FA4||2021-02-16|Germany"/>
			<!-- sequence here -->
		</sequence>
    <sequence>
			<taxon idref="IMS-10020-CVDP-3884189E-333D-4F12-AF2A-002F71AC6E17||2021-02-12|Germany"/>
			<!-- sequence here -->
		</sequence>
    <sequence>
			<taxon idref="IMS-10020-CVDP-03A6719C-AC33-4667-8140-C4434E1E6FCB||2021-02-18|Germany"/>
			<!-- sequence here -->
		</sequence>
    <sequence>
			<taxon idref="IMS-10122-CVDP-14E23269-9C5C-478D-B2A6-584C89198EDC||2021-02-25|Germany"/>
			<!-- sequence here -->
		</sequence>
    <sequence>
			<taxon idref="IMS-10122-CVDP-9CA73C0C-999E-46E8-8AEC-3820903DDF2E||2021-02-23|Germany"/>
			<!-- sequence here -->
		</sequence>
    <sequence>
			<taxon idref="IMS-10122-CVDP-3F41F020-2B79-43C4-9F7B-98E4E65F1E4E||2021-02-25|Germany"/>
			<!-- sequence here -->
		</sequence>
    <sequence>
			<taxon idref="IMS-10020-CVDP-20339C39-AE28-40C3-B8DB-14C1E2977D15||2021-02-24|Germany"/>
			<!-- sequence here -->
		</sequence>
    <sequence>
			<taxon idref="IMS-10122-CVDP-211D5344-B03D-4325-BDCD-74AD984E502D||2021-03-04|Germany"/>
			<!-- sequence here -->
		</sequence>
    <sequence>
			<taxon idref="IMS-10117-CVDP-070D988E-AA31-4C42-8D9B-257DE57E7F44||2021-02-27|Germany"/>
			<!-- sequence here -->
		</sequence>
    <sequence>
			<taxon idref="IMS-10116-CVDP-CED26DEE-3F6E-4D0B-824A-2BE10CFC74BE||2021-03-01|Germany"/>
			<!-- sequence here -->
		</sequence>
    <sequence>
			<taxon idref="IMS-10117-CVDP-D279918B-E082-496B-9F9E-BE09E63987C2||2021-03-04|Germany"/>
			<!-- sequence here -->
		</sequence>
    <sequence>
			<taxon idref="IMS-10375-CVDP-A8D50211-B0EF-4D49-9699-3EF7C609DB80||2021-01-14|Germany"/>
			<!-- sequence here -->
		</sequence>
    <sequence>
			<taxon idref="IMS-10375-CVDP-C3511CBB-3546-4384-A6DA-C00317155399||2021-01-20|Germany"/>
			<!-- sequence here -->
		</sequence>
    <sequence>
			<taxon idref="IMS-10375-CVDP-037A0420-3F19-4B20-871F-5D5E5BA422EC||2021-01-06|Germany"/>
			<!-- sequence here -->
		</sequence>
    <sequence>
			<taxon idref="IMS-10375-CVDP-1295C7D1-A5D7-4B1C-B5E1-90340E5F03C1||2021-01-06|Germany"/>
			<!-- sequence here -->
		</sequence>
    <sequence>
			<taxon idref="IMS-10375-CVDP-E9741D82-0B19-447D-901D-B3670CAE6A5A||2021-01-06|Germany"/>
			<!-- sequence here -->
		</sequence>
    <sequence>
			<taxon idref="IMS-10375-CVDP-6551F1EB-3654-41E1-A361-D7CC31AD498D||2021-01-22|Germany"/>
			<!-- sequence here -->
		</sequence>
    <sequence>
			<taxon idref="IMS-10375-CVDP-7102E95C-FDC4-4FD0-BA85-2A9FA8177F4A||2021-01-23|Germany"/>
			<!-- sequence here -->
		</sequence>
    <sequence>
			<taxon idref="IMS-10375-CVDP-C6C9EE94-AC5F-4D8B-B4C6-6DA5C481AE90||2021-01-22|Germany"/>
			<!-- sequence here -->
		</sequence>
    <sequence>
			<taxon idref="IMS-10375-CVDP-13541D55-70D3-43F2-9726-EB3DF2A91C2A||2021-01-24|Germany"/>
			<!-- sequence here -->
		</sequence>
    <sequence>
			<taxon idref="IMS-10375-CVDP-7E4A8CEC-005C-4BD9-9BD0-E0DFA5A9CC39||2021-01-26|Germany"/>
			<!-- sequence here -->
		</sequence>
    <sequence>
			<taxon idref="IMS-10375-CVDP-E3E77035-52F4-4B2F-9C73-34B0C836DAD8||2021-01-26|Germany"/>
			<!-- sequence here -->
		</sequence>
    <sequence>
			<taxon idref="IMS-10375-CVDP-2E078974-65AF-4B0E-AC75-A37D84B8533D||2021-01-26|Germany"/>
			<!-- sequence here -->
		</sequence>
    <sequence>
			<taxon idref="IMS-10375-CVDP-440214A4-D695-416A-BBD6-05A6DBBDE21F||2021-01-28|Germany"/>
			<!-- sequence here -->
		</sequence>
    <sequence>
			<taxon idref="IMS-10375-CVDP-10CB98F7-D30C-4470-8997-3F6BB984D860||2021-01-31|Germany"/>
			<!-- sequence here -->
		</sequence>
    <sequence>
			<taxon idref="IMS-10375-CVDP-99ED3F81-8A48-4455-90BA-23DD493B6541||2021-01-29|Germany"/>
			<!-- sequence here -->
		</sequence>
    <sequence>
			<taxon idref="IMS-10375-CVDP-19BE4B03-7AA0-4FCF-AF0A-170EDFC3BEB9||2021-01-29|Germany"/>
			<!-- sequence here -->
		</sequence>
    <sequence>
			<taxon idref="IMS-10375-CVDP-5A1B5773-08C3-49F7-804C-F53276CD9FF5||2021-02-02|Germany"/>
			<!-- sequence here -->
		</sequence>
    <sequence>
			<taxon idref="IMS-10375-CVDP-0B9DA82A-C97F-4A8F-8194-6DC95D909EBD||2021-02-02|Germany"/>
			<!-- sequence here -->
		</sequence>
    <sequence>
			<taxon idref="IMS-10375-CVDP-D7A8C77A-BAD5-4CCF-A611-4B3CE5F30F74||2021-02-01|Germany"/>
			<!-- sequence here -->
		</sequence>
    <sequence>
			<taxon idref="IMS-10375-CVDP-151FF10B-C82B-4885-86C9-65B743791BD8||2021-02-03|Germany"/>
			<!-- sequence here -->
		</sequence>
    <sequence>
			<taxon idref="IMS-10375-CVDP-3F8D88A4-AB75-4379-80FF-E033FD338909||2021-02-05|Germany"/>
			<!-- sequence here -->
		</sequence>
    <sequence>
			<taxon idref="IMS-10375-CVDP-86DA3ED0-6A9C-447D-BE70-3D0BDC83152F||2021-02-03|Germany"/>
			<!-- sequence here -->
		</sequence>
    <sequence>
			<taxon idref="IMS-10375-CVDP-55686420-99A0-486F-BFDF-AE03D5DDC8AE||2021-02-05|Germany"/>
			<!-- sequence here -->
		</sequence>
    <sequence>
			<taxon idref="IMS-10375-CVDP-DE494902-9F9C-4FA9-91B6-A4BB9997FDFD||2021-02-08|Germany"/>
			<!-- sequence here -->
		</sequence>
    <sequence>
			<taxon idref="IMS-10375-CVDP-7B14062B-0CD0-4FBE-AE48-E50AD118D125||2021-02-05|Germany"/>
			<!-- sequence here -->
		</sequence>
    <sequence>
			<taxon idref="IMS-10375-CVDP-69198993-16F8-4927-82E1-1823B2189461||2021-02-05|Germany"/>
			<!-- sequence here -->
		</sequence>
    <sequence>
			<taxon idref="IMS-10375-CVDP-44AE4CD2-5EA3-48B7-A189-187471AE3A4D||2021-02-10|Germany"/>
			<!-- sequence here -->
		</sequence>
    <sequence>
			<taxon idref="IMS-10122-CVDP-32C84C0B-064D-494D-9CD2-9C6088F4B294||2021-03-10|Germany"/>
			<!-- sequence here -->
		</sequence>
    <sequence>
			<taxon idref="IMS-10272-CVDP-796CF6F5-C1AB-4B34-BE47-88E58356FB22||2021-02-18|Germany"/>
			<!-- sequence here -->
		</sequence>
    <sequence>
			<taxon idref="IMS-10004-CVDP-242DADE3-83D6-4A9D-A32F-1C76089CC3B1||2021-03-08|Germany"/>
			<!-- sequence here -->
		</sequence>
    <sequence>
			<taxon idref="IMS-10293-CVDP-A583CE90-ACD5-41EE-BF4C-14A7F4605D1F||2021-02-18|Germany"/>
			<!-- sequence here -->
		</sequence>
    <sequence>
			<taxon idref="IMS-10020-CVDP-8E74604B-A5C5-4318-82FD-3478DDD0CE17||2021-03-11|Germany"/>
			<!-- sequence here -->
		</sequence>
    <sequence>
			<taxon idref="IMS-10375-CVDP-61F73BAA-1A07-4C6D-B665-74AB610A2D15||2021-02-21|Germany"/>
			<!-- sequence here -->
		</sequence>
    <sequence>
			<taxon idref="IMS-10375-CVDP-F25747A9-AB4C-45B9-8C0D-39834591496A||2021-02-19|Germany"/>
			<!-- sequence here -->
		</sequence>
    <sequence>
			<taxon idref="IMS-10375-CVDP-01841D50-06C9-4A69-BAB8-EB9CEF0F5C12||2021-02-21|Germany"/>
			<!-- sequence here -->
		</sequence>
    <sequence>
			<taxon idref="IMS-10375-CVDP-51FB33D2-139D-4C12-989E-8863233F0EE9||2021-02-13|Germany"/>
			<!-- sequence here -->
		</sequence>
    <sequence>
			<taxon idref="IMS-10375-CVDP-64191444-A025-452D-8D14-C7087ABF1DFB||2021-02-13|Germany"/>
			<!-- sequence here -->
		</sequence>
    <sequence>
			<taxon idref="IMS-10375-CVDP-AF2B22F5-0935-431D-BAA1-AB3E9B937CD1||2021-02-15|Germany"/>
			<!-- sequence here -->
		</sequence>
    <sequence>
			<taxon idref="IMS-10375-CVDP-19A8A649-D460-4C0D-B7D3-A297BFBC4ED3||2021-02-12|Germany"/>
			<!-- sequence here -->
		</sequence>
    <sequence>
			<taxon idref="IMS-10375-CVDP-78F4C6BC-5369-4C54-97FA-8A17BCA5A8A9||2021-02-22|Germany"/>
			<!-- sequence here -->
		</sequence>
    <sequence>
			<taxon idref="IMS-10375-CVDP-8041B179-E868-403D-9094-017F6099373B||2021-02-23|Germany"/>
			<!-- sequence here -->
		</sequence>
    <sequence>
			<taxon idref="IMS-10375-CVDP-8EBEE057-E5AD-480F-B9F4-9122BAB6FEEC||2021-03-03|Germany"/>
			<!-- sequence here -->
		</sequence>
    <sequence>
			<taxon idref="IMS-10375-CVDP-76F3A02D-C0F5-4F95-B0D6-443F547B14AF||2021-03-01|Germany"/>
			<!-- sequence here -->
		</sequence>
    <sequence>
			<taxon idref="IMS-10375-CVDP-BC145A79-8834-4869-A2AA-2D0EF01CFF33||2021-03-10|Germany"/>
			<!-- sequence here -->
		</sequence>
    <sequence>
			<taxon idref="IMS-10375-CVDP-6BD34669-04BD-4489-8F12-956E2A3417DE||2021-03-15|Germany"/>
			<!-- sequence here -->
		</sequence>
    <sequence>
			<taxon idref="IMS-10375-CVDP-507A7186-98BC-4639-A301-B6DF453B450F||2021-03-13|Germany"/>
			<!-- sequence here -->
		</sequence>
    <sequence>
			<taxon idref="IMS-10375-CVDP-77BC2D68-DC53-4242-BEAB-1F146A796F32||2021-03-13|Germany"/>
			<!-- sequence here -->
		</sequence>
    <sequence>
			<taxon idref="IMS-10122-CVDP-076C5554-39D9-4409-947E-34F45071D3D7||2021-03-16|Germany"/>
			<!-- sequence here -->
		</sequence>
    <sequence>
			<taxon idref="IMS-10122-CVDP-D4F5BCF1-2AD9-4D55-AFDA-C2F50FAA0B02||2021-03-18|Germany"/>
			<!-- sequence here -->
		</sequence>
    <sequence>
			<taxon idref="IMS-10013-CVDP-1C5E9B1C-E16F-4DE5-9EAC-8F6B9B7A0B37||2021-03-19|Germany"/>
			<!-- sequence here -->
		</sequence>
    <sequence>
			<taxon idref="IMS-10117-CVDP-DCA2814E-5A1E-41A1-99C9-69125F822138||2021-02-25|Germany"/>
			<!-- sequence here -->
		</sequence>
    <sequence>
			<taxon idref="IMS-10122-CVDP-1E86E475-22C0-4353-813C-946818F0C1B3||2021-03-23|Germany"/>
			<!-- sequence here -->
		</sequence>
    <sequence>
			<taxon idref="IMS-10117-CVDP-7A900FFD-3C62-4B69-81B6-B5D67C90E286||2021-03-03|Germany"/>
			<!-- sequence here -->
		</sequence>
    <sequence>
			<taxon idref="IMS-10004-CVDP-3091119A-C5EB-4697-9F86-16181D55D572||2021-03-15|Germany"/>
			<!-- sequence here -->
		</sequence>
    <sequence>
			<taxon idref="IMS-10004-CVDP-0F083179-76CC-4C04-AE7F-E212D794D49A||2021-03-12|Germany"/>
			<!-- sequence here -->
		</sequence>
    <sequence>
			<taxon idref="IMS-10020-CVDP-18CED07A-7894-4B9D-9132-531798504CFC||2021-03-23|Germany"/>
			<!-- sequence here -->
		</sequence>
    <sequence>
			<taxon idref="IMS-10117-CVDP-F795CAFC-9BF7-4291-944D-34B2877ABDF9||2021-03-08|Germany"/>
			<!-- sequence here -->
		</sequence>
    <sequence>
			<taxon idref="IMS-10116-CVDP-58D45106-17CA-4244-A74A-C4D46133CFB7||2021-03-03|Germany"/>
			<!-- sequence here -->
		</sequence>
    <sequence>
			<taxon idref="IMS-10020-CVDP-66AABA7A-1969-407C-96B9-FC585FC60F89||2021-03-28|Germany"/>
			<!-- sequence here -->
		</sequence>
    <sequence>
			<taxon idref="IMS-10117-CVDP-E40C902E-C813-4D89-BD2E-A6502614C6B0||2021-03-19|Germany"/>
			<!-- sequence here -->
		</sequence>
    <sequence>
			<taxon idref="IMS-10225-CVDP-AFF73444-E660-4E3C-9E3B-E6BC8C371334||2021-03-04|Germany"/>
			<!-- sequence here -->
		</sequence>
    <sequence>
			<taxon idref="IMS-10225-CVDP-2A757CDC-7A02-4C05-8396-968FE97AE29D||2021-03-04|Germany"/>
			<!-- sequence here -->
		</sequence>
    <sequence>
			<taxon idref="IMS-10225-CVDP-A7177545-9083-40A9-B95E-00B4DCE626C2||2021-03-11|Germany"/>
			<!-- sequence here -->
		</sequence>
    <sequence>
			<taxon idref="IMS-10116-CVDP-C93FA482-A68C-4AEB-89D5-7EE741FFB4D7||2021-03-26|Germany"/>
			<!-- sequence here -->
		</sequence>
    <sequence>
			<taxon idref="IMS-10116-CVDP-32C18DBF-8EBD-421C-AD60-E78686C82F18||2021-03-14|Germany"/>
			<!-- sequence here -->
		</sequence>
    <sequence>
			<taxon idref="IMS-10117-CVDP-0B4CFC03-4E0F-4FB8-9B63-9206C906A9BF||2021-03-17|Germany"/>
			<!-- sequence here -->
		</sequence>
    <sequence>
			<taxon idref="IMS-10004-CVDP-44F2D8A8-8A34-4F58-ADC3-ECAB8D723E5E||2021-03-26|Germany"/>
			<!-- sequence here -->
		</sequence>
    <sequence>
			<taxon idref="IMS-10116-CVDP-7A98970F-E699-4069-AF7F-5C43733C879A||2021-03-22|Germany"/>
			<!-- sequence here -->
		</sequence>
    <sequence>
			<taxon idref="IMS-10116-CVDP-32FA8E7D-7A5D-4C86-AFC3-00675B3F4559||2021-03-30|Germany"/>
			<!-- sequence here -->
		</sequence>
    <sequence>
			<taxon idref="IMS-10116-CVDP-6BA7A7AF-269D-4B15-ADAE-E970F37E0071||2021-03-22|Germany"/>
			<!-- sequence here -->
		</sequence>
    <sequence>
			<taxon idref="IMS-10116-CVDP-C286A688-32A8-4877-84B6-A443C7583B50||2021-04-02|Germany"/>
			<!-- sequence here -->
		</sequence>
    <sequence>
			<taxon idref="IMS-10116-CVDP-4331CD66-3F3D-4037-947B-B520F55B95CA||2021-04-02|Germany"/>
			<!-- sequence here -->
		</sequence>
    <sequence>
			<taxon idref="IMS-10117-CVDP-B7E20794-36D9-46DB-9B32-BB9E3D7F387A||2021-03-22|Germany"/>
			<!-- sequence here -->
		</sequence>
    <sequence>
			<taxon idref="IMS-10117-CVDP-99E8EF98-B24B-4D3E-A810-2F9EA79AF363||2021-03-19|Germany"/>
			<!-- sequence here -->
		</sequence>
    <sequence>
			<taxon idref="IMS-10117-CVDP-D88A134F-AC82-47E0-8D7D-0A3B09155B63||2021-03-15|Germany"/>
			<!-- sequence here -->
		</sequence>
    <sequence>
			<taxon idref="IMS-10020-CVDP-0515F512-6675-417F-895C-96B7CD560EAF||2021-04-03|Germany"/>
			<!-- sequence here -->
		</sequence>
    <sequence>
			<taxon idref="IMS-10117-CVDP-BDE35C6F-8F02-4133-AD29-31D0E104F5BA||2021-03-29|Germany"/>
			<!-- sequence here -->
		</sequence>
    <sequence>
			<taxon idref="IMS-10020-CVDP-3ED08BED-DC58-4A51-9294-5917BADAF8AA||2021-04-07|Germany"/>
			<!-- sequence here -->
		</sequence>
    <sequence>
			<taxon idref="IMS-10020-CVDP-84E7FEF3-B1F7-41EA-8243-68DBAC7351E0||2021-04-07|Germany"/>
			<!-- sequence here -->
		</sequence>
    <sequence>
			<taxon idref="IMS-10122-CVDP-70B777A5-3442-41A2-A89D-54FD8D92EC0C||2021-04-01|Germany"/>
			<!-- sequence here -->
		</sequence>
    <sequence>
			<taxon idref="IMS-10033-CVDP-1B24F37F-949E-4C94-A3A1-3AD03AC7F62C||2021-03-26|Germany"/>
			<!-- sequence here -->
		</sequence>
    <sequence>
			<taxon idref="IMS-10033-CVDP-71411CC4-9339-488A-B05B-B96D3D3759F8||2021-03-29|Germany"/>
			<!-- sequence here -->
		</sequence>
    <sequence>
			<taxon idref="IMS-10178-CVDP-BBF99A32-414C-4644-AE60-169D7238C87F||2021-03-30|Germany"/>
			<!-- sequence here -->
		</sequence>
    <sequence>
			<taxon idref="IMS-10178-CVDP-C5509470-B665-4F93-8320-7DC0D60F4317||2021-03-29|Germany"/>
			<!-- sequence here -->
		</sequence>
    <sequence>
			<taxon idref="IMS-10004-CVDP-8A247E02-CFEB-4C76-A943-39163767D385||2021-04-08|Germany"/>
			<!-- sequence here -->
		</sequence>
    <sequence>
			<taxon idref="IMS-10020-CVDP-140A0369-343D-4656-9ABC-BA447F901EB5||2021-04-11|Germany"/>
			<!-- sequence here -->
		</sequence>
    <sequence>
			<taxon idref="IMS-10013-CVDP-D4B2E366-44AA-476B-88F1-D83E3F3D54BA||2021-04-07|Germany"/>
			<!-- sequence here -->
		</sequence>
    <sequence>
			<taxon idref="IMS-10122-CVDP-8C8F7AB5-D672-46CF-A86E-39159D249738||2021-04-16|Germany"/>
			<!-- sequence here -->
		</sequence>
    <sequence>
			<taxon idref="IMS-10013-CVDP-0730F8FA-DE0C-4179-B692-2F15E75A1586||2021-04-08|Germany"/>
			<!-- sequence here -->
		</sequence>
    <sequence>
			<taxon idref="IMS-10033-CVDP-9F87880C-36E0-48CB-B67C-137A3DE0DA98||2021-04-14|Germany"/>
			<!-- sequence here -->
		</sequence>
    <sequence>
			<taxon idref="IMS-10004-CVDP-D1CEFF86-8781-4A1D-BA24-1F5D5CC767B6||2021-04-14|Germany"/>
			<!-- sequence here -->
		</sequence>
    <sequence>
			<taxon idref="IMS-10116-CVDP-26BFECBE-94B2-4298-B500-E3A326786243||2021-04-27|Germany"/>
			<!-- sequence here -->
		</sequence>
    <sequence>
			<taxon idref="IMS-10013-CVDP-DB73F7E4-DC04-4B0C-8705-1A06624A3DFE||2021-04-13|Germany"/>
			<!-- sequence here -->
		</sequence>
    <sequence>
			<taxon idref="IMS-10117-CVDP-160D36AD-B93C-46F6-9C2C-4DED9EF4F381||2021-04-07|Germany"/>
			<!-- sequence here -->
		</sequence>
    <sequence>
			<taxon idref="IMS-10293-CVDP-7D7D006E-AC85-4DD4-8EA5-622DE205DF84||2021-03-15|Germany"/>
			<!-- sequence here -->
		</sequence>
    <sequence>
			<taxon idref="IMS-10188-CVDP-59AAE1EF-8C83-4CA4-B459-B38CCEC24638||2021-04-20|Germany"/>
			<!-- sequence here -->
		</sequence>
    <sequence>
			<taxon idref="IMS-10188-CVDP-D8576D55-C234-489C-A0FC-A10729C56A13||2021-04-24|Germany"/>
			<!-- sequence here -->
		</sequence>
    <sequence>
			<taxon idref="IMS-10272-CVDP-A799F3B7-8761-423F-9DCA-BFB021949AAE||2021-03-29|Germany"/>
			<!-- sequence here -->
		</sequence>
    <sequence>
			<taxon idref="IMS-10122-CVDP-05AE4CE8-A8AF-4C2C-980C-C4A058CFBCD3||2021-04-22|Germany"/>
			<!-- sequence here -->
		</sequence>
    <sequence>
			<taxon idref="IMS-10122-CVDP-64A515B5-22C9-4DF1-98BB-10A5F2BFCB8F||2021-04-26|Germany"/>
			<!-- sequence here -->
		</sequence>
    <sequence>
			<taxon idref="IMS-10375-CVDP-D1435B5B-353F-4EAA-A1C7-236E25F013F8||2021-04-13|Germany"/>
			<!-- sequence here -->
		</sequence>
    <sequence>
			<taxon idref="IMS-10150-CVDP-7869A30A-B63D-4A9A-8B60-D56E7176E203||2021-04-30|Germany"/>
			<!-- sequence here -->
		</sequence>
    <sequence>
			<taxon idref="IMS-10117-CVDP-B5A40324-08A6-4097-9A18-7DA0F83E1857||2021-04-15|Germany"/>
			<!-- sequence here -->
		</sequence>
    <sequence>
			<taxon idref="IMS-10117-CVDP-DB3A9304-584C-463B-A1F3-4CB1BBF3A477||2021-04-14|Germany"/>
			<!-- sequence here -->
		</sequence>
    <sequence>
			<taxon idref="IMS-10117-CVDP-40119F70-15FC-4136-81EF-F85B6F6097C1||2021-04-19|Germany"/>
			<!-- sequence here -->
		</sequence>
    <sequence>
			<taxon idref="IMS-10150-CVDP-FA316BC4-7D96-4BB0-8032-C4242A763535||2021-05-05|Germany"/>
			<!-- sequence here -->
		</sequence>
    <sequence>
			<taxon idref="IMS-10117-CVDP-3F808CBA-833A-4F1E-AB26-BF0A357A40DB||2021-04-07|Germany"/>
			<!-- sequence here -->
		</sequence>
    <sequence>
			<taxon idref="IMS-10117-CVDP-5ECC1C22-CDCD-4CE1-B21F-0E74DF603C86||2021-04-22|Germany"/>
			<!-- sequence here -->
		</sequence>
    <sequence>
			<taxon idref="IMS-10117-CVDP-9D55D4B6-A11D-40EF-B597-511FFD1BD747||2021-04-16|Germany"/>
			<!-- sequence here -->
		</sequence>
    <sequence>
			<taxon idref="IMS-10188-CVDP-64C0A08D-7361-43E7-A6CA-D17EEE1C06A2||2021-04-30|Germany"/>
			<!-- sequence here -->
		</sequence>
    <sequence>
			<taxon idref="IMS-10375-CVDP-F043B082-ACE6-47C7-8964-DC38C9BE3E1B||2021-04-25|Germany"/>
			<!-- sequence here -->
		</sequence>
    <sequence>
			<taxon idref="IMS-10375-CVDP-E044D02F-12CC-4DD1-9C5D-EADA2D03C81A||2021-04-27|Germany"/>
			<!-- sequence here -->
		</sequence>
    <sequence>
			<taxon idref="IMS-10375-CVDP-C2D09195-8350-4FE2-8C72-A88C5E6DCB55||2021-04-26|Germany"/>
			<!-- sequence here -->
		</sequence>
    <sequence>
			<taxon idref="IMS-10375-CVDP-9AD9A7A4-8A83-48DF-B6AE-7BFD49D71ACA||2021-04-29|Germany"/>
			<!-- sequence here -->
		</sequence>
    <sequence>
			<taxon idref="IMS-10117-CVDP-344E5B92-DE9B-4464-A04C-92F726D3EC73||2021-04-26|Germany"/>
			<!-- sequence here -->
		</sequence>
    <sequence>
			<taxon idref="IMS-10117-CVDP-5AD0A6BC-5AFD-45EA-B627-7F279F0B59FF||2021-04-23|Germany"/>
			<!-- sequence here -->
		</sequence>
    <sequence>
			<taxon idref="IMS-10122-CVDP-631D7904-790A-4108-9ACD-46D87BDAFA18||2021-04-27|Germany"/>
			<!-- sequence here -->
		</sequence>
    <sequence>
			<taxon idref="IMS-10122-CVDP-FA3DAEDB-217C-44E5-946D-9C2E3AA03AEA||2021-04-28|Germany"/>
			<!-- sequence here -->
		</sequence>
    <sequence>
			<taxon idref="IMS-10117-CVDP-A74BDD2F-0DAE-4371-832C-CAD90D35C34E||2021-05-03|Germany"/>
			<!-- sequence here -->
		</sequence>
    <sequence>
			<taxon idref="IMS-10117-CVDP-69F2D72A-8E8C-415C-82C4-E093FF5B4BA6||2021-04-23|Germany"/>
			<!-- sequence here -->
		</sequence>
    <sequence>
			<taxon idref="IMS-10146-CVDP-834981E7-79C5-4412-A58B-BBEA3EC52307||2021-05-10|Germany"/>
			<!-- sequence here -->
		</sequence>
    <sequence>
			<taxon idref="IMS-10122-CVDP-DC6CE05E-3AE2-4BEB-9CBD-5248CCA0CA1F||2021-05-03|Germany"/>
			<!-- sequence here -->
		</sequence>
    <sequence>
			<taxon idref="IMS-10225-CVDP-2B7903A6-796E-4822-9193-A2C37F98CF66||2021-04-15|Germany"/>
			<!-- sequence here -->
		</sequence>
    <sequence>
			<taxon idref="IMS-10587-CVDP-D4ADFF6E-F793-455A-B6C8-299A9ACAE66E||2021-04-22|Germany"/>
			<!-- sequence here -->
		</sequence>
    <sequence>
			<taxon idref="IMS-10013-CVDP-F80B6A36-7604-4FD1-9D48-1A0AAA29C378||2021-05-04|Germany"/>
			<!-- sequence here -->
		</sequence>
    <sequence>
			<taxon idref="IMS-10117-CVDP-6B41DE63-C920-4DD5-AEA0-1BE45BB87D26||2021-05-12|Germany"/>
			<!-- sequence here -->
		</sequence>
    <sequence>
			<taxon idref="IMS-10117-CVDP-A514E49D-66F2-4C2E-95FC-C85B574ADF6C||2021-05-12|Germany"/>
			<!-- sequence here -->
		</sequence>
    <sequence>
			<taxon idref="IMS-10013-CVDP-7483CE0E-B097-4637-8F92-FE400DB691D8||2021-05-11|Germany"/>
			<!-- sequence here -->
		</sequence>
    <sequence>
			<taxon idref="IMS-10013-CVDP-4DEE9B99-D608-41DB-BCA7-4B7CBC66EC8F||2021-05-10|Germany"/>
			<!-- sequence here -->
		</sequence>
    <sequence>
			<taxon idref="IMS-10188-CVDP-0866FE4D-1F95-4972-A912-9712F0E56F59||2021-05-12|Germany"/>
			<!-- sequence here -->
		</sequence>
    <sequence>
			<taxon idref="IMS-10209-CVDP-805FF1DA-AA2E-4863-9F45-4C60043157D8||2021-05-04|Germany"/>
			<!-- sequence here -->
		</sequence>
    <sequence>
			<taxon idref="IMS-10116-CVDP-424699E2-B8C1-4A1C-9E47-99CCCB81DBCA||2021-05-19|Germany"/>
			<!-- sequence here -->
		</sequence>
    <sequence>
			<taxon idref="IMS-10375-CVDP-111E9D19-4C3A-4303-8E5E-0A5C819B1764||2021-04-25|Germany"/>
			<!-- sequence here -->
		</sequence>
    <sequence>
			<taxon idref="IMS-10150-CVDP-E451CCF6-E5C2-4D30-BC9B-9CAAD9331D65||2021-05-27|Germany"/>
			<!-- sequence here -->
		</sequence>
    <sequence>
			<taxon idref="IMS-10122-CVDP-59854035-78AD-467C-B71B-C796976B3375||2021-05-26|Germany"/>
			<!-- sequence here -->
		</sequence>
    <sequence>
			<taxon idref="IMS-10375-CVDP-E3C496DB-3251-4620-8E69-D7295F911B07||2021-05-05|Germany"/>
			<!-- sequence here -->
		</sequence>
    <sequence>
			<taxon idref="IMS-10375-CVDP-C29B6AE2-007D-44B7-A02E-B77F21616D12||2021-05-08|Germany"/>
			<!-- sequence here -->
		</sequence>
    <sequence>
			<taxon idref="IMS-10375-CVDP-04325008-3A05-4378-9849-59FCFC2D09E2||2021-05-07|Germany"/>
			<!-- sequence here -->
		</sequence>
    <sequence>
			<taxon idref="IMS-10375-CVDP-29D3A292-0024-4C82-825E-E43B56713FC8||2021-05-07|Germany"/>
			<!-- sequence here -->
		</sequence>
    <sequence>
			<taxon idref="IMS-10375-CVDP-F7E9AD28-CCEF-4421-8BC8-D56038C65B4E||2021-05-07|Germany"/>
			<!-- sequence here -->
		</sequence>
    <sequence>
			<taxon idref="IMS-10013-CVDP-33E1C1B7-DD67-4D17-BD70-7521744506FF||2021-05-27|Germany"/>
			<!-- sequence here -->
		</sequence>
    <sequence>
			<taxon idref="IMS-10375-CVDP-EF8CD70C-BCA4-4893-A747-77E0FF590182||2021-05-18|Germany"/>
			<!-- sequence here -->
		</sequence>
    <sequence>
			<taxon idref="IMS-10209-CVDP-E6941185-206F-46D7-99D5-5C5F00D61027||2021-05-16|Germany"/>
			<!-- sequence here -->
		</sequence>
    <sequence>
			<taxon idref="IMS-10209-CVDP-67E919CC-558E-4846-8697-883E9B2BE907||2021-05-16|Germany"/>
			<!-- sequence here -->
		</sequence>
    <sequence>
			<taxon idref="IMS-10209-CVDP-3B82C633-532E-4ADF-AC41-1513B67146FF||2021-05-16|Germany"/>
			<!-- sequence here -->
		</sequence>
    <sequence>
			<taxon idref="IMS-10214-CVDP-8402B496-F4DC-4432-B0F9-BB9746A5E7C6||2021-04-07|Germany"/>
			<!-- sequence here -->
		</sequence>
    <sequence>
			<taxon idref="IMS-10122-CVDP-B5159E4F-8BC5-4CAD-ACAA-5618181A731A||2021-06-01|Germany"/>
			<!-- sequence here -->
		</sequence>
    <sequence>
			<taxon idref="IMS-10122-CVDP-32E26401-80D7-41FC-93B8-38366AAF347F||2021-06-01|Germany"/>
			<!-- sequence here -->
		</sequence>
    <sequence>
			<taxon idref="IMS-10375-CVDP-D4639E37-5D67-4145-9363-15FB46719037||2021-05-16|Germany"/>
			<!-- sequence here -->
		</sequence>
    <sequence>
			<taxon idref="IMS-10375-CVDP-DCA41C7A-1EF2-4C6D-B1F9-EC24D65C33D8||2021-05-17|Germany"/>
			<!-- sequence here -->
		</sequence>
    <sequence>
			<taxon idref="IMS-10375-CVDP-86C8AF6F-101F-40DF-93D8-F3E84D86F879||2021-05-17|Germany"/>
			<!-- sequence here -->
		</sequence>
    <sequence>
			<taxon idref="IMS-10375-CVDP-9C4E0B25-AE5D-4170-A17E-3D427D6EBC08||2021-05-17|Germany"/>
			<!-- sequence here -->
		</sequence>
    <sequence>
			<taxon idref="IMS-10375-CVDP-9B3B025C-96EF-4244-B46A-01963B1AED56||2021-05-25|Germany"/>
			<!-- sequence here -->
		</sequence>
    <sequence>
			<taxon idref="IMS-10375-CVDP-4FB30E69-1E8C-4ED0-AB25-BA315B0765D5||2021-05-17|Germany"/>
			<!-- sequence here -->
		</sequence>
    <sequence>
			<taxon idref="IMS-10375-CVDP-F396F50B-4607-4190-B96F-D7A1F17DCABE||2021-05-25|Germany"/>
			<!-- sequence here -->
		</sequence>
    <sequence>
			<taxon idref="IMS-10375-CVDP-C20F9844-2AF3-4997-AA16-C343B983C073||2021-05-18|Germany"/>
			<!-- sequence here -->
		</sequence>
    <sequence>
			<taxon idref="IMS-10375-CVDP-DFACC9FA-DC6D-45CB-9BC4-A056E99C73CD||2021-05-25|Germany"/>
			<!-- sequence here -->
		</sequence>
    <sequence>
			<taxon idref="IMS-10375-CVDP-48E898CB-F42B-4895-904E-17FD969387DA||2021-05-22|Germany"/>
			<!-- sequence here -->
		</sequence>
    <sequence>
			<taxon idref="IMS-10023-CVDP-FA683F9A-3B88-4410-805A-1C36AE9064C4||2021-05-28|Germany"/>
			<!-- sequence here -->
		</sequence>
    <sequence>
			<taxon idref="IMS-10023-CVDP-28319D59-92FF-4117-B278-D0E515D0843E||2021-06-01|Germany"/>
			<!-- sequence here -->
		</sequence>
    <sequence>
			<taxon idref="IMS-10327-CVDP-DB5601CB-0B99-4FA9-B99B-2210398E7A28||2021-05-28|Germany"/>
			<!-- sequence here -->
		</sequence>
    <sequence>
			<taxon idref="IMS-10375-CVDP-8ED061E1-C0FD-48A5-85B1-6B9D4618A4A7||2021-05-19|Germany"/>
			<!-- sequence here -->
		</sequence>
    <sequence>
			<taxon idref="IMS-10375-CVDP-7E6EA1B6-2519-484E-8D5C-940C9254E892||2021-05-19|Germany"/>
			<!-- sequence here -->
		</sequence>
    <sequence>
			<taxon idref="IMS-10216-CVDP-1FD0B611-F19B-4ACB-AF7A-8EA07F9198A0||2021-03-01|Germany"/>
			<!-- sequence here -->
		</sequence>
  </alignment>
  
<!-- The unique patterns from 1 to end                                       -->
  
<!-- npatterns=5248                                                          -->
  <patterns id="patterns" from="1" strip="false">
    <alignment idref="alignment"/>
  </patterns>
  
<!-- START Discrete Traits Model                                             -->
  
<!-- general data type for discrete trait model, 'region'                    -->
  <generalDataType id="region.dataType">
    
<!-- Number Of States = 13                                                   -->
    <state code="APAC"/>
    <state code="Benelux"/>
    <state code="EasternAfrica"/>
    <state code="EasternEurope"/>
    <state code="France"/>
    <state code="Germany"/>
    <state code="MiddleAfrica"/>
    <state code="NorthAmerica"/>
    <state code="NorthernAfrica"/>
    <state code="NorthernEurope"/>
    <state code="SouthernAfrica"/>
    <state code="SouthernEurope"/>
    <state code="WesternAfrica"/>
    <state code="WesternEurope"/>
  </generalDataType>
  
<!-- Data pattern for discrete trait, 'region'                               -->
  <attributePatterns id="region.pattern" attribute="region">
    <taxa idref="allTaxa"/>
    <generalDataType idref="region.dataType"/>
  </attributePatterns>
  
<!-- END Discrete Traits Model                                               -->
  
<!-- This is a simple constant population size coalescent model              -->
  
<!-- that is used to generate an initial tree for the chain.                 -->
  <constantSize id="initialDemo" units="years">
    <populationSize>
      <parameter id="initialDemo.popSize" value="100.0"/>
    </populationSize>
  </constantSize>
  
<!-- Generate a random starting tree under the coalescent process            -->
  <newick id="startingTree">
((hCoV-19/Italy/SAR-Cagliari111/2021|EPI_ISL_2107000|2021-04-26|SouthernEurope:0.22499,(hCoV-19/Italy/SAR-Cagliari57/2021|EPI_ISL_1821763|2021-04-13|SouthernEurope:0.15242,((hCoV-19/Italy/SAR-Cagliari08/2021|EPI_ISL_1654000|2021-04-18|SouthernEurope:0.08765,(hCoV-19/Italy/SAR-Cagliari05/2021|EPI_ISL_1525249|2021-03-18|SouthernEurope:0.00242,hCoV-19/Italy/SAR-Cagliari07/2021|EPI_ISL_1647346|2021-03-18|SouthernEurope:0.00242):0.00029):0.07673,((hCoV-19/Italy/SAR-ISS-7343/2021|EPI_ISL_2244911|2021-02-17|SouthernEurope:-0,hCoV-19/Italy/SAR-Cagliari21/2021|EPI_ISL_1706550|2021-03-19|SouthernEurope:0.08219):0,(hCoV-19/Italy/SAR-ISS-7344/2021|EPI_ISL_2244912|2021-02-17|SouthernEurope:-0,hCoV-19/Italy/SAR-ISS-7342/2021|EPI_ISL_2244910|2021-02-17|SouthernEurope:-0):0):0):0.00173):0.03696):0.27605,(((hCoV-19/France/PAC-IHUCOVID-3151/2021|EPI_ISL_1097024|2021-01-25|France:0.01949,hCoV-19/France/PAC-4700/2021|EPI_ISL_2131453|2021-01-25|France:0.01949):0.04068,(hCoV-19/France/IDF-IPP04279/2021|EPI_ISL_1259302|2021-02-15|France:0.11725,hCoV-19/France/PAC-IHUCOVID-3234/2021|EPI_ISL_1097023|2021-01-21|France:0.04876):0.00046):0.07521,(((hCoV-19/Togo/C5627/2021|EPI_ISL_1575444|2021-01-18|WesternAfrica:0.03671,hCoV-19/Togo/C6281/2021|EPI_ISL_1810927|2021-02-03|WesternAfrica:0.08054):0.07684,(((((hCoV-19/England/205241493/2020|EPI_ISL_769875|2020-12-22|NorthernEurope:0.02782,((hCoV-19/Rwanda/NRLNAT1088/2020|EPI_ISL_1020288|2020-12-17|EasternAfrica:-0,(hCoV-19/Benin/251455/2021|EPI_ISL_2958665|2021-02-01|WesternAfrica:0.12592,((hCoV-19/France/ARA-HCL021045109701/2021|EPI_ISL_1312994|2021-03-04|France:0.08086,hCoV-19/France/GES-HMN-21022250284/2021|EPI_ISL_1672452|2021-02-03|France:0.00141):0.12999,hCoV-19/France/PDL-IPP05409/2021|EPI_ISL_1381826|2021-01-12|France:0.07112):0):0):0.01416,(((hCoV-19/France/ARA-HCL021042048301/2021|EPI_ISL_1313043|2021-01-04|France:-0,(hCoV-19/France/ARA-700000210773/2021|EPI_ISL_1490236|2021-03-11|France:-0,(hCoV-19/France/ARA-CFD700000127612/2021|EPI_ISL_1731504|2021-04-14|France:0.07995,(hCoV-19/France/ARA-700000220342/2021|EPI_ISL_1483786|2021-03-25|France:0.02051,hCoV-19/France/ARA-700000204248/2021|EPI_ISL_1483776|2021-03-18|France:0.00133):0.00465):0.0132):0.18082):0.04891,(hCoV-19/France/NAQ-0008096/2021|EPI_ISL_934974|2021-01-15|France:0.07859,((hCoV-19/Belgium/rega-6128/2021|EPI_ISL_2404566|2021-03-30|Benelux:0.00337,hCoV-19/Belgium/rega-6127/2021|EPI_ISL_2404565|2021-03-30|Benelux:0.00337):0,((hCoV-19/Belgium/rega-6130/2021|EPI_ISL_2404568|2021-03-30|Benelux:0.00337,hCoV-19/Belgium/rega-6129/2021|EPI_ISL_2404567|2021-03-30|Benelux:0.00337):0,(hCoV-19/Belgium/rega-6126/2021|EPI_ISL_2404564|2021-03-30|Benelux:0.00337,(hCoV-19/Belgium/rega-6132/2021|EPI_ISL_2404570|2021-03-30|Benelux:0.00337,hCoV-19/Belgium/rega-6131/2021|EPI_ISL_2404569|2021-03-30|Benelux:0.00337):0):0):0):0.27796):0.00045):0.00571,(hCoV-19/USA/un-CDC-MNRW-7077/2020|EPI_ISL_1483230|2020-12-30|NorthAmerica:0.04093,((hCoV-19/Germany/RP-IMB16158/2021|EPI_ISL_1364968|2021-02-26|Germany:0.01152,IMS-10013-CVDP-1C5E9B1C-E16F-4DE5-9EAC-8F6B9B7A0B37||2021-03-19|Germany:0.06906):0.1883,(((hCoV-19/France/IDF-IPP03826/2021|EPI_ISL_1118909|2021-02-04|France:0.00959,((hCoV-19/France/NAQ-HCL021056643901/2021|EPI_ISL_1587554|2021-03-22|France:0.00329,hCoV-19/France/NAQ-HCL021056644401/2021|EPI_ISL_1587570|2021-03-22|France:0.00329):0.12389,(hCoV-19/France/IDF-IPP03825/2021|EPI_ISL_1118908|2021-02-05|France:0.00346,(hCoV-19/France/NAQ-HCL021056643701/2021|EPI_ISL_1587569|2021-03-22|France:0.01662,hCoV-19/France/NAQ-HCL021062474101/2021|EPI_ISL_1707512|2021-03-30|France:0.03854):0.11012):0.00043):0.00844):0.05444,hCoV-19/France/IDF-IPP03793/2021|EPI_ISL_1118905|2021-02-02|France:0.05855):0,(hCoV-19/France/IDF-HCL021020618301/2021|EPI_ISL_1312374|2021-01-25|France:-0,(hCoV-19/France/ARA-HCL021039976101/2021|EPI_ISL_1253568|2021-02-23|France:0.05075,(hCoV-19/France/ARA-HCL021045102401/2021|EPI_ISL_1313000|2021-03-03|France:0.02195,hCoV-19/France/ARA-HCL021059536201/2021|EPI_ISL_1707485|2021-03-17|France:0.06031):0.05071):0.0287):0.03663):0.07552):0):0):0.00875):0):0,(((((hCoV-19/Cote_d_Ivoire/BKE2269-bc15/2021|EPI_ISL_3545630|2021-02-25|WesternAfrica:0.06062,hCoV-19/Spain/CT-HUGTiPM007CJ9F5/2021|EPI_ISL_1347071|2021-03-10|SouthernEurope:0.09624):0.0229,(hCoV-19/India/WB-1930300627314/2021|EPI_ISL_2132720|2021-03-19|APAC:0.12203,(hCoV-19/India/PY-COV2-13520_S57_R1_001/2021|EPI_ISL_3275790|2021-03-05|APAC:0.08298,(hCoV-19/Belgium/ULG-12787/2021|EPI_ISL_1171547|2021-02-24|Benelux:-0,(hCoV-19/Belgium/Aalst-OLVZ-8028093/2021|EPI_ISL_1549135|2021-03-18|Benelux:0.00831,(hCoV-19/Belgium/Aalst-OLVZ-8028085/2021|EPI_ISL_1549134|2021-03-18|Benelux:0.00286,(hCoV-19/Belgium/Aalst-OLVZ-8029254/2021|EPI_ISL_1549136|2021-03-19|Benelux:0.00373,hCoV-19/Belgium/Aalst-OLVZ-8030833/2021|EPI_ISL_1549137|2021-03-20|Benelux:0.00647):0.00187):0.00545):0.05197):0.05832):0.0007):0.02176):0.11261,(((hCoV-19/Switzerland/SG-ETHZ-461186/2021|EPI_ISL_1259431|2021-01-20|WesternEurope:-0,hCoV-19/Switzerland/SG-ETHZ-461200/2021|EPI_ISL_1259432|2021-01-20|WesternEurope:-0):0.03618,hCoV-19/Switzerland/SG-UHB-724907300/2021|EPI_ISL_2484583|2021-01-23|WesternEurope:0.0444):0,((hCoV-19/Switzerland/SG-ETHZ-451760/2021|EPI_ISL_1130204|2021-01-14|WesternEurope:0.01974,hCoV-19/Switzerland/AR-UHB-724906500/2021|EPI_ISL_2484581|2021-01-23|WesternEurope:0.0444):0,(hCoV-19/Switzerland/SG-UHB-725261100/2021|EPI_ISL_2484541|2021-01-25|WesternEurope:0.04315,((hCoV-19/Switzerland/SG-ETHZ-451540/2021|EPI_ISL_1130202|2021-01-12|WesternEurope:-0,hCoV-19/Switzerland/SG-ETHZ-460721/2021|EPI_ISL_1130199|2021-01-15|WesternEurope:0.00822):0.00566,(hCoV-19/Switzerland/SG-UHB-725714400/2021|EPI_ISL_2484607|2021-01-26|WesternEurope:0.03915,(hCoV-19/Switzerland/SG-UHB-4181240201/2021|EPI_ISL_2484440|2021-01-27|WesternEurope:0.01676,(((hCoV-19/Switzerland/GEN3444/2021|EPI_ISL_1370392|2021-02-24|WesternEurope:0.00337,hCoV-19/Switzerland/GEN3442/2021|EPI_ISL_1370388|2021-02-24|WesternEurope:0.00337):0.08088,(hCoV-19/Switzerland/BS-UHB-351261/2021|EPI_ISL_1388124|2021-01-25|WesternEurope:-0,hCoV-19/Switzerland/SG-UHB-4180991001/2021|EPI_ISL_2484555|2021-01-26|WesternEurope:0.00274):0.00206):0.00736,((hCoV-19/Switzerland/SG-UHB-724906700/2021|EPI_ISL_2484343|2021-01-23|WesternEurope:-0,hCoV-19/Switzerland/SG-UHB-724905200/2021|EPI_ISL_2484579|2021-01-23|WesternEurope:-0):0.00206,(hCoV-19/Switzerland/SG-UHB-724905700/2021|EPI_ISL_2484580|2021-01-23|WesternEurope:-0,hCoV-19/Switzerland/SG-UHB-4180929701/2021|EPI_ISL_2484554|2021-01-26|WesternEurope:0.00822):0.00206):0.00188):0.00186):0.02513):0.00486):0.00188):0.00673):0):0.06131):0.00971,hCoV-19/Cote_d_Ivoire/BKE2119-bc78/2021|EPI_ISL_3545637|2021-02-17|WesternAfrica:0.18392):0,(hCoV-19/England/CAMC-141BE10/2021|EPI_ISL_1410265|2021-03-19|NorthernEurope:0.26611,((((hCoV-19/France/PDL-IPP05410/2021|EPI_ISL_1381827|2021-01-14|France:-0,hCoV-19/France/BRE-IPP09639/2021|EPI_ISL_2178413|2021-04-09|France:0.23288):0.00937,((hCoV-19/Belgium/rega-3848/2021|EPI_ISL_1322650|2021-02-20|Benelux:0.00038,(hCoV-19/Belgium/UGent-2572/2021|EPI_ISL_1273195|2021-02-26|Benelux:0.00056,hCoV-19/Belgium/12105150401/2021|EPI_ISL_2365910|2021-03-22|Benelux:0.06631):0.01626):0.04877,(hCoV-19/France/ARA-HCL021032333801/2021|EPI_ISL_1287743|2021-02-15|France:0.03429,(hCoV-19/France/IDF-CERBAHC-20210402-S17/2021|EPI_ISL_2622014|2021-03-30|France:0.00164,(hCoV-19/France/IDF-HMN-21042160383/2021|EPI_ISL_2259323|2021-04-13|France:0.00294,hCoV-19/France/CVL-HCL021106120501/2021|EPI_ISL_2629297|2021-04-23|France:0.03034):0.03706):0.15046):0.00115):0.06159):0.07414,hCoV-19/Senegal/SN-IR1-0013954/2020|EPI_ISL_1633465|2020-12-17|WesternAfrica:0.0069):0,hCoV-19/Burkina_Faso/7934/2020|EPI_ISL_2289107|2020-12-22|WesternAfrica:0.02056):0.00726):0):0):0.0057,hCoV-19/Belgium/Jessa_55-2102-000125b/2021|EPI_ISL_949093|2021-01-11|Benelux:0.08825):0,hCoV-19/BurkinaFaso/B06-1484/2021|EPI_ISL_1591100|2021-01-25|WesternAfrica:0.1266):0.00613,((((((hCoV-19/France/IDF-HCL021020617301/2021|EPI_ISL_1312373|2021-01-25|France:0.00014,hCoV-19/France/IDF-HMN-21022180542/2021|EPI_ISL_1110195|2021-02-10|France:0.04398):0.03351,(hCoV-19/France/IDF-IPP04184/2021|EPI_ISL_1118883|2021-02-11|France:0.05753,hCoV-19/France/IDF-IPP03664/2021|EPI_ISL_2363514|2021-01-21|France:-0):0.02269):0,(hCoV-19/France/IDF-HMN-21032050097/2021|EPI_ISL_1696011|2021-02-27|France:0.01239,hCoV-19/France/IDF-HMN-21032050103/2021|EPI_ISL_1696013|2021-02-27|France:0.01239):0.11166):0.07282,(((hCoV-19/Tunisia/Q6575/2021|EPI_ISL_1207287|2021-02-07|NorthernAfrica:0.00549,IMS-10587-CVDP-D4ADFF6E-F793-455A-B6C8-299A9ACAE66E||2021-04-22|Germany:0.20823):0,hCoV-19/Tunisia/SP-0157/2021|EPI_ISL_2035942|2021-02-07|NorthernAfrica:0.00549):0.067,((hCoV-19/Tunisia/5509/2021|EPI_ISL_1208398|2021-02-02|NorthernAfrica:0.02797,(hCoV-19/Tunisia/20216575/2021|EPI_ISL_1208160|2021-02-07|NorthernAfrica:-0,hCoV-19/Tunisia/SP-0154/2021|EPI_ISL_2035941|2021-02-07|NorthernAfrica:-0):0.04166):0.01271,(hCoV-19/Scotland/QEUH-14F6358/2021|EPI_ISL_1673188|2021-04-11|NorthernEurope:0.01298,(hCoV-19/England/QEUH-14FFFC4/2021|EPI_ISL_1698571|2021-04-13|NorthernEurope:0.01686,hCoV-19/England/QEUH-150019C/2021|EPI_ISL_1698756|2021-04-13|NorthernEurope:0.01686):0.0016):0.214):0.01811):0.0696):0.02626,hCoV-19/Benin/250699/2021|EPI_ISL_2958661|2021-02-01|WesternAfrica:0.15191):0,((hCoV-19/Switzerland/ZH-UZH-IMV147/2021|EPI_ISL_811127|2021-01-06|WesternEurope:0.05049,(hCoV-19/Netherlands/ZH-EMC-1312/2020|EPI_ISL_801441|2020-12-24|Benelux:-0,hCoV-19/Netherlands/ZH-EMC-1313/2020|EPI_ISL_801442|2020-12-28|Benelux:0.01093):0.01493):0.03018,hCoV-19/Belgium/rega-3206/2021|EPI_ISL_1094192|2021-01-30|Benelux:0.14643):0):0):0):0,((((hCoV-19/Togo/C5973/2021|EPI_ISL_1586899|2021-01-25|WesternAfrica:0.12091,((hCoV-19/Togo/C6370/2021|EPI_ISL_1508916|2021-02-04|WesternAfrica:0.1334,(hCoV-19/France/IDF-HMN-21042060474/2021|EPI_ISL_2179568|2021-03-19|France:0.12064,(((hCoV-19/France/IDF-HMN-21032080082/2021|EPI_ISL_1706658|2021-03-01|France:-0,(hCoV-19/France/HDF-P256-21125M1125/2021|EPI_ISL_1910917|2021-03-24|France:0.00674,hCoV-19/France/IDF-HMN-21032240706/2021|EPI_ISL_2179448|2021-03-24|France:0.00674):0.05627):0.07132,hCoV-19/France/IDF-HMN-21022180543/2021|EPI_ISL_1110196|2021-02-11|France:0.02201):0,(((hCoV-19/France/IDF-HMN-21032030228/2021|EPI_ISL_1672744|2021-03-02|France:0.02072,hCoV-19/France/IDF-IPP11214/2021|EPI_ISL_2178502|2021-04-26|France:0.17141):0,hCoV-19/France/IDF-HMN-21032230548/2021|EPI_ISL_1754503|2021-03-15|France:0.05634):0.05334,hCoV-19/France/IDF-HMN-21042060558/2021|EPI_ISL_2179576|2021-03-22|France:0.12886):0):0):0.13057):0,((hCoV-19/Togo/C5947/2021|EPI_ISL_1575479|2021-01-25|WesternAfrica:0.09206,(hCoV-19/Togo/C5960/2021|EPI_ISL_1586897|2021-01-25|WesternAfrica:0.03634,(hCoV-19/Togo/C5930/2021|EPI_ISL_1508890|2021-01-25|WesternAfrica:-0,hCoV-19/Togo/C5903/2021|EPI_ISL_1508849|2021-01-25|WesternAfrica:-0):0.03634):0.05572):0.01394,hCoV-19/Togo/C6271/2021|EPI_ISL_1810924|2021-02-03|WesternAfrica:0.13066):0):0.01491):0,hCoV-19/Togo/C5622/2021|EPI_ISL_1575443|2021-01-18|WesternAfrica:0.10173):0.01182,hCoV-19/Indonesia/JK-NIHRD-WGS00051/2021|EPI_ISL_2382403|2021-01-03|APAC:0.07246):0,((hCoV-19/France/BFC-IPP04280/2021|EPI_ISL_1259303|2021-02-19|France:0.20122,((hCoV-19/France/ARA-HCL021032341001/2021|EPI_ISL_1287746|2021-02-08|France:0.0274,hCoV-19/France/ARA-HCL021023116401/2021|EPI_ISL_1312379|2021-01-29|France:-0):0.11619,((hCoV-19/France/CVL-IPP06156/2021|EPI_ISL_1443884|2021-03-16|France:0.11241,(hCoV-19/France/OCC-274/2021|EPI_ISL_1448425|2021-02-28|France:0.05033,hCoV-19/France/IDF-IPP04366/2021|EPI_ISL_2178456|2021-02-19|France:0.02567):0.01825):0,hCoV-19/France/NOR-IPP04360/2021|EPI_ISL_2178452|2021-02-22|France:0.05214):0.1298):0.0275):0,((((((((hCoV-19/Cote_d_Ivoire/BKE-2034-bc65/2021|EPI_ISL_1365030|2021-02-11|WesternAfrica:0.06301,hCoV-19/England/CAMC-1323C85/2021|EPI_ISL_1333887|2021-02-23|NorthernEurope:0.09589):0,hCoV-19/Cote_d_Ivoire/BKE1661-bc58/2021|EPI_ISL_3545645|2021-01-19|WesternAfrica:-0):0.05837,(hCoV-19/France/IDF-IPP06553/2021|EPI_ISL_1443910|2021-03-16|France:0.13963,(hCoV-19/Benin/250471/2021|EPI_ISL_2958659|2021-01-31|WesternAfrica:0.00882,hCoV-19/Benin/250498/2021|EPI_ISL_2958660|2021-01-31|WesternAfrica:0.00882):0.01027):0.07216):0.03198,hCoV-19/Togo/C5737/2021|EPI_ISL_1675094|2021-01-22|WesternAfrica:0.09857):0,(hCoV-19/Nigeria/BCVL-18912/2021|EPI_ISL_985238|2021-01-05|WesternAfrica:0.05057,(hCoV-19/Togo/NMIMR-21-TGS-110/2021|EPI_ISL_3914952|2021-03-09|WesternAfrica:0.1764,IMS-10173-CVDP-341FE4AE-F7B9-4772-81F9-22A364862724||2021-01-16|Germany:0.03393):0.04677):0.00143):0.02594,(((hCoV-19/Benin/252348/2021|EPI_ISL_2958666|2021-02-02|WesternAfrica:0.12522,(hCoV-19/Cameroon/ICGEB-CIRCB_16120/2021|EPI_ISL_2504134|2021-01-21|MiddleAfrica:0.0265,(hCoV-19/Germany/NW-RKI-I-025987/2021|EPI_ISL_1156171|2021-02-23|Germany:0.04994,hCoV-19/Switzerland/VD-ETHZ-510441/2021|EPI_ISL_1195116|2021-02-22|WesternEurope:0.0472):0.06698):0.06584):0,hCoV-19/Tunisia/SP-0347/2021|EPI_ISL_2035946|2021-03-03|NorthernAfrica:0.20467):0.00956,((hCoV-19/France/IDF-HMN-21032270173/2021|EPI_ISL_1755046|2021-03-27|France:0.27999,(((hCoV-19/France/ARA-HCL021022323801/2021|EPI_ISL_1312377|2021-01-28|France:0.01764,hCoV-19/France/ARA-HCL021022329901/2021|EPI_ISL_1312378|2021-01-28|France:0.01764):0.09782,((hCoV-19/Benin/255062/2021|EPI_ISL_2958669|2021-02-03|WesternAfrica:0.08367,hCoV-19/France/PDL-IPP03889/2021|EPI_ISL_1111061|2021-02-15|France:0.11655):0,hCoV-19/USA/OR-TRACE-BENT-011821-695/2021|EPI_ISL_2301442|2021-01-18|NorthAmerica:0.03984):0.04823):0,((IMS-10025-CVDP-00310||2021-01-25|Germany:0.10303,(hCoV-19/Togo/C6559/2021|EPI_ISL_1586900|2021-02-05|WesternAfrica:0.11719,hCoV-19/Togo/C6595/2021|EPI_ISL_1586901|2021-02-06|WesternAfrica:0.11993):0.01597):0.00421,(hCoV-19/France/ARA-HCL021029951901/2021|EPI_ISL_1253550|2021-02-02|France:0.12916,(hCoV-19/France/NAQ-HCL021031659201/2021|EPI_ISL_1239447|2021-02-09|France:0.07901,hCoV-19/Spain/PV-HUD-98717083/2021|EPI_ISL_1495974|2021-01-28|SouthernEurope:0.04614):0.06932):0):0):0.00562):0,(((hCoV-19/USA/MD-IGS-012104403973A/2021|EPI_ISL_1363775|2021-02-13|NorthAmerica:0.0894,hCoV-19/Togo/C6783/2021|EPI_ISL_1509102|2021-02-11|WesternAfrica:0.08392):0.06918,((hCoV-19/England/CAMC-132305C/2021|EPI_ISL_1246214|2021-02-22|NorthernEurope:0.11352,(((hCoV-19/Turkey/HSGM-1441/2021|EPI_ISL_940711|2021-01-20|SouthernEurope:0.02229,hCoV-19/Turkey/HSGM-1549/2021|EPI_ISL_906049|2021-01-22|SouthernEurope:0.02777):0.00018,(hCoV-19/Togo/C6949/2021|EPI_ISL_1524717|2021-02-15|WesternAfrica:0.09371,(hCoV-19/France/BRE-HMN-21032090373/2021|EPI_ISL_1706829|2021-01-29|France:0.01268,hCoV-19/France/BRE-HMN-21032090392/2021|EPI_ISL_1706832|2021-02-10|France:0.04556):0.03445):0):0,((hCoV-19/Australia/QLD1738/2021|EPI_ISL_1306135|2021-03-19|APAC:0.15123,(hCoV-19/Turkey/HSGM-D378/2021|EPI_ISL_1063988|2021-02-08|SouthernEurope:0.01152,hCoV-19/Turkey/HSGM-D379/2021|EPI_ISL_1063989|2021-02-08|SouthernEurope:0.01152):0.03286):0,((hCoV-19/France/BRE-HMN-21032090381/2021|EPI_ISL_1706830|2021-02-15|France:0.0331,hCoV-19/Tunisia/14670/2021|EPI_ISL_1208403|2021-02-09|NorthernAfrica:0.01666):0.00025,(hCoV-19/Gabon/LPDG655/2021|EPI_ISL_3461132|2021-03-08|MiddleAfrica:0.09088,hCoV-19/France/BRE-IPP08469/2021|EPI_ISL_1623013|2021-03-30|France:0.15116):0):0.03021):0.03015):0.00063):0.06947,(hCoV-19/Mayotte/IPP00638/2021|EPI_ISL_872226|2021-01-11|EasternAfrica:0.06792,(((hCoV-19/Mayotte/IPP00931/2021|EPI_ISL_894221|2021-01-12|EasternAfrica:0.00599,((hCoV-19/France/IDF-HMN-21022150436/2021|EPI_ISL_1110170|2021-02-09|France:0.00107,hCoV-19/France/IDF-HMN-21042060477/2021|EPI_ISL_2179569|2021-03-19|France:0.10518):0.04799,(hCoV-19/France/PDL-IPP04372/2021|EPI_ISL_2178462|2021-02-18|France:0.03707,(hCoV-19/France/NOR-76053337/2021|EPI_ISL_1706459|2021-03-26|France:0.07924,hCoV-19/France/PDL-IPP04588/2021|EPI_ISL_1239371|2021-03-02|France:0.01348):0.05646):0.03666):0.03364):0.0167,(hCoV-19/France/un-HMN-21022050274/2021|EPI_ISL_1085617|2021-02-05|France:0.08844,((hCoV-19/France/IDF-HMN-21022230288/2021|EPI_ISL_1110210|2021-01-27|France:0.04178,(hCoV-19/France/IDF-HCL021020599501/2021|EPI_ISL_1312372|2021-01-26|France:0.003,hCoV-19/France/ARA-HCL021032976901/2021|EPI_ISL_1313012|2021-02-16|France:0.06053):0.03604):0.00685,((hCoV-19/Mayotte/IPP00936/2021|EPI_ISL_894230|2021-01-12|EasternAfrica:-0,hCoV-19/Mayotte/IPP00884/2021|EPI_ISL_894220|2021-01-13|EasternAfrica:0.00274):0.00566,((hCoV-19/France/un-21012220289/2021|EPI_ISL_1088554|2021-01-22|France:-0,hCoV-19/France/un-21012220498/2021|EPI_ISL_1088552|2021-01-22|France:-0):0.00189,(((hCoV-19/France/IDF-HMN-21022010333/2021|EPI_ISL_1110157|2021-02-01|France:-0,(hCoV-19/France/IDF-IPP05260/2021|EPI_ISL_1381819|2021-03-08|France:0.03601,hCoV-19/France/IDF-HMN-21032080476/2021|EPI_ISL_1696300|2021-03-02|France:0.01957):0.05988):0.00196,((hCoV-19/France/IDF-HMN-21032020171/2021|EPI_ISL_1672700|2021-02-17|France:-0,hCoV-19/France/IDF-HMN-21042061127/2021|EPI_ISL_2259268|2021-04-06|France:0.13151):0.00206,((hCoV-19/Luxembourg/LNS3445509/2021|EPI_ISL_1384141|2021-02-27|Benelux:0.00337,hCoV-19/Luxembourg/LNS0021152/2021|EPI_ISL_1384133|2021-02-27|Benelux:0.00337):0.01786,(hCoV-19/Luxembourg/LNS9039700/2021|EPI_ISL_1383629|2021-02-20|Benelux:-0,hCoV-19/Luxembourg/LNS9014046/2021|EPI_ISL_1383630|2021-02-20|Benelux:-0):0.00206):0.00822):0.04374):0.00188,(hCoV-19/France/IDF-HMN-21022180551/2021|EPI_ISL_1110198|2021-02-10|France:0.02849,(((hCoV-19/France/ARA-HCL021051774101/2021|EPI_ISL_1457768|2021-03-16|France:0.05824,(hCoV-19/France/ARA-HCL990000050976/2021|EPI_ISL_1707523|2021-03-31|France:0.04142,hCoV-19/France/ARA-HCL021074965701/2021|EPI_ISL_1935386|2021-04-19|France:0.09348):0.05791):0.04582,hCoV-19/France/BFC-HMN-21032040511/2021|EPI_ISL_1696047|2021-03-02|France:0.06571):0,(hCoV-19/France/ARA-HCL021039655401/2021|EPI_ISL_1253567|2021-03-02|France:0.02196,(hCoV-19/France/ARA-HCL021042173901/2021|EPI_ISL_1312896|2021-03-02|France:0.02195,((hCoV-19/France/ARA-HCL021047323101/2021|EPI_ISL_1314035|2021-03-10|France:0.02473,hCoV-19/France/ARA-HCL021047326201/2021|EPI_ISL_1314039|2021-03-09|France:0.02199):0.019,(hCoV-19/France/ARA-HCL021045685601/2021|EPI_ISL_1313667|2021-03-10|France:0.04164,(hCoV-19/France/ARA-HCL990000245604/2021|EPI_ISL_1314016|2021-03-13|France:0.01644,hCoV-19/France/ARA-HCL021043386001/2021|EPI_ISL_1313693|2021-03-07|France:-0):0.03342):0.00209):0.00014):1e-05):0.04375):0.01758):0):0.02545):0.03117):0.00188):0.01515):0):0,(hCoV-19/Mayotte/IPP00885/2021|EPI_ISL_894227|2021-01-13|EasternAfrica:0.02543,((hCoV-19/Mayotte/IPP02316/2021|EPI_ISL_1259284|2021-01-18|EasternAfrica:0.03913,(hCoV-19/Mayotte/IPP00973/2021|EPI_ISL_894222|2021-01-12|EasternAfrica:0.01326,(hCoV-19/Mayotte/IPP00891/2021|EPI_ISL_894228|2021-01-12|EasternAfrica:-0,hCoV-19/Mayotte/IPP00892/2021|EPI_ISL_894229|2021-01-12|EasternAfrica:-0):0.01326):0.00943):0,(hCoV-19/France/un-HMN-21022010594/2021|EPI_ISL_1085610|2021-02-01|France:0.07748,((hCoV-19/Mayotte/IPP03013/2021|EPI_ISL_1259293|2021-01-26|EasternAfrica:0.03014,hCoV-19/Mayotte/IPP01033/2021|EPI_ISL_912403|2021-01-15|EasternAfrica:-0):0.03091,(hCoV-19/France/ARA-HCL021027755001/2021|EPI_ISL_1239445|2021-02-03|France:0.08296,hCoV-19/Mayotte/IPP00858/2021|EPI_ISL_894226|2021-01-11|EasternAfrica:0.01995):0):0):0):0):0):0.04797):0):0.00025):0.00635,hCoV-19/Senegal/SN-IR1-0014313/2020|EPI_ISL_1633467|2020-12-19|WesternAfrica:0.01159):0):0):0.01986):0,((hCoV-19/Netherlands/ZH-EMC-2280/2021|EPI_ISL_2154193|2021-03-01|Benelux:0.12881,(hCoV-19/Netherlands/NH-RIVM-15758/2021|EPI_ISL_1232433|2021-02-18|Benelux:0.04395,hCoV-19/Netherlands/NH-RIVM-27845/2021|EPI_ISL_1792896|2021-03-21|Benelux:0.12888):0.05472):0.09981,(hCoV-19/Turkey/HSGM-4506/2021|EPI_ISL_1170076|2021-02-16|SouthernEurope:0.09352,(IMS-10013-CVDP-4DEE9B99-D608-41DB-BCA7-4B7CBC66EC8F||2021-05-10|Germany:0.14654,(((((IMS-10375-CVDP-C20F9844-2AF3-4997-AA16-C343B983C073||2021-05-18|Germany:0.00337,(IMS-10375-CVDP-8ED061E1-C0FD-48A5-85B1-6B9D4618A4A7||2021-05-19|Germany:0.00611,IMS-10375-CVDP-7E6EA1B6-2519-484E-8D5C-940C9254E892||2021-05-19|Germany:0.00611):0):0,IMS-10375-CVDP-EF8CD70C-BCA4-4893-A747-77E0FF590182||2021-05-18|Germany:0.00337):0.06187,(IMS-10375-CVDP-111E9D19-4C3A-4303-8E5E-0A5C819B1764||2021-04-25|Germany:-0,(IMS-10150-CVDP-7869A30A-B63D-4A9A-8B60-D56E7176E203||2021-04-30|Germany:-0,(IMS-10013-CVDP-F80B6A36-7604-4FD1-9D48-1A0AAA29C378||2021-05-04|Germany:-0,(IMS-10375-CVDP-C29B6AE2-007D-44B7-A02E-B77F21616D12||2021-05-08|Germany:0.00337,IMS-10117-CVDP-A514E49D-66F2-4C2E-95FC-C85B574ADF6C||2021-05-12|Germany:0.01433):0.00759):0.01096):0.0137):0.00223):0.0339,((IMS-10116-CVDP-424699E2-B8C1-4A1C-9E47-99CCCB81DBCA||2021-05-19|Germany:0.00882,IMS-10375-CVDP-48E898CB-F42B-4895-904E-17FD969387DA||2021-05-22|Germany:0.01704):0.02739,((IMS-10375-CVDP-86C8AF6F-101F-40DF-93D8-F3E84D86F879||2021-05-17|Germany:0.00337,IMS-10375-CVDP-9C4E0B25-AE5D-4170-A17E-3D427D6EBC08||2021-05-17|Germany:0.00337):0.02623,((IMS-10375-CVDP-D4639E37-5D67-4145-9363-15FB46719037||2021-05-16|Germany:-0,(IMS-10375-CVDP-9B3B025C-96EF-4244-B46A-01963B1AED56||2021-05-25|Germany:0.0236,IMS-10375-CVDP-DFACC9FA-DC6D-45CB-9BC4-A056E99C73CD||2021-05-25|Germany:0.0236):0.00106):0.00316,((IMS-10375-CVDP-DCA41C7A-1EF2-4C6D-B1F9-EC24D65C33D8||2021-05-17|Germany:0.00255,IMS-10150-CVDP-E451CCF6-E5C2-4D30-BC9B-9CAAD9331D65||2021-05-27|Germany:0.02994):0.00111,(IMS-10375-CVDP-4FB30E69-1E8C-4ED0-AB25-BA315B0765D5||2021-05-17|Germany:0.00162,IMS-10375-CVDP-F396F50B-4607-4190-B96F-D7A1F17DCABE||2021-05-25|Germany:0.02354):0.00203):0.00224):0.02371):0.00112):0.06568):0,(IMS-10117-CVDP-A74BDD2F-0DAE-4371-832C-CAD90D35C34E||2021-05-03|Germany:0.01936,IMS-10117-CVDP-6B41DE63-C920-4DD5-AEA0-1BE45BB87D26||2021-05-12|Germany:0.04402):0.03869):0.06932):0.17437):0.09949):0):0,(((((hCoV-19/Belgium/rega-5023/2021|EPI_ISL_1382686|2021-03-03|Benelux:-0,hCoV-19/Belgium/rega-5484/2021|EPI_ISL_2403997|2021-03-05|Benelux:0.00548):0.13298,(hCoV-19/Cote_d_Ivoire/BKE2230-bc81/2021|EPI_ISL_3545646|2021-02-22|WesternAfrica:0.05316,(hCoV-19/Cote_d_Ivoire/BKE2305-bc85/2021|EPI_ISL_3545634|2021-02-26|WesternAfrica:0.06306,hCoV-19/Cote_d_Ivoire/BKE3553-bc74/2021|EPI_ISL_3631588|2021-04-20|WesternAfrica:0.20827):0.00106):0.05516):0.07985,(hCoV-19/Burkina_Faso/165/2021|EPI_ISL_2227202|2021-02-09|WesternAfrica:0.1525,((hCoV-19/France/CVL-IPP07203/2021|EPI_ISL_1517032|2021-03-17|France:0.11591,hCoV-19/France/IDF-HMN-21032020244/2021|EPI_ISL_1672679|2021-02-26|France:0.06385):0,(hCoV-19/France/CVL-IPP08082/2021|EPI_ISL_1582708|2021-03-27|France:0.08261,(hCoV-19/France/IDF-CERBAHC-20210408-S45/2021|EPI_ISL_2094433|2021-03-30|France:0.03854,hCoV-19/France/IDF-CERBAHC-AH3KVTBGXJ-S4/2021|EPI_ISL_2491373|2021-04-12|France:0.07416):0.05229):0.06069):0.13523):6e-05):0.0004,((hCoV-19/Benin/254323/2021|EPI_ISL_2958668|2021-02-03|WesternAfrica:0.13624,(hCoV-19/Cote_d_Ivoire/BKE-2024-bc41/2021|EPI_ISL_1365027|2021-02-12|WesternAfrica:0.08591,hCoV-19/Cote_d_Ivoire/BKE2243-bc10/2021|EPI_ISL_3545643|2021-02-24|WesternAfrica:0.11878):0.07499):0.00012,((hCoV-19/Togo/C5221/2020|EPI_ISL_1575442|2020-12-21|WesternAfrica:0.0159,hCoV-19/Benin/249839/2021|EPI_ISL_2932537|2021-01-31|WesternAfrica:0.12815):0,((hCoV-19/England/CAMC-133C0C9/2021|EPI_ISL_1831400|2021-02-23|NorthernEurope:0.19005,(hCoV-19/Burkina_Faso/7688/2021|EPI_ISL_2289102|2021-01-23|WesternAfrica:-0,hCoV-19/Burkina_Faso/7795/2021|EPI_ISL_2289121|2021-01-28|WesternAfrica:0.0137):0.10512):0,((((hCoV-19/Burkina_Faso/83/2021|EPI_ISL_2227203|2021-01-11|WesternAfrica:0.0137,IMS-10375-CVDP-E9741D82-0B19-447D-901D-B3670CAE6A5A||2021-01-06|Germany:-0):0.00409,(IMS-10375-CVDP-037A0420-3F19-4B20-871F-5D5E5BA422EC||2021-01-06|Germany:0.00315,(IMS-10375-CVDP-6551F1EB-3654-41E1-A361-D7CC31AD498D||2021-01-22|Germany:-0,IMS-10375-CVDP-C6C9EE94-AC5F-4D8B-B4C6-6DA5C481AE90||2021-01-22|Germany:-0):0.04699):0.00094):0.00184,((hCoV-19/England/CAMC-133C102/2021|EPI_ISL_1831515|2021-02-24|NorthernEurope:0.1187,hCoV-19/Togo/C6329/2021|EPI_ISL_1508894|2021-02-04|WesternAfrica:0.06391):0,((hCoV-19/Burkina_Faso/151/2021|EPI_ISL_2227198|2021-02-03|WesternAfrica:0.06097,(hCoV-19/Netherlands/OV-RIVM-26611/2021|EPI_ISL_1706084|2021-04-10|Benelux:0.06466,(hCoV-19/Netherlands/GE-RIVM-31281/2021|EPI_ISL_2094357|2021-04-27|Benelux:0.07982,hCoV-19/Netherlands/FL-RIVM-34557/2021|EPI_ISL_2302173|2021-05-02|Benelux:0.09352):0.03141):0.17713):0.0002,(((hCoV-19/Burkina_Faso/7728/2021|EPI_ISL_2289104|2021-01-26|WesternAfrica:-0,hCoV-19/Burkina_Faso/7938/2021|EPI_ISL_2289123|2021-02-03|WesternAfrica:0.02192):0.03682,((hCoV-19/England/CAMC-13FBBE3/2021|EPI_ISL_1374137|2021-03-17|NorthernEurope:0.00045,hCoV-19/England/RAND-15207B2/2021|EPI_ISL_1740690|2021-04-19|NorthernEurope:0.09086):0.14549,(hCoV-19/England/CAMC-144BD0B/2021|EPI_ISL_1451288|2021-03-22|NorthernEurope:-0,hCoV-19/England/CAMC-144BC3B/2021|EPI_ISL_1451346|2021-03-22|NorthernEurope:-0):0.15963):0.02787):0,(hCoV-19/Togo/NMIMR-21-TGS-070/2021|EPI_ISL_3914909|2021-03-04|WesternAfrica:0.11293,((hCoV-19/Togo/C7079/2021|EPI_ISL_1508949|2021-02-17|WesternAfrica:0.06261,hCoV-19/Benin/253312/2021|EPI_ISL_2958667|2021-02-02|WesternAfrica:0.02151):0.00073,((IMS-10004-CVDP-D1CEFF86-8781-4A1D-BA24-1F5D5CC767B6||2021-04-14|Germany:0.20822,IMS-10375-CVDP-440214A4-D695-416A-BBD6-05A6DBBDE21F||2021-01-28|Germany:-0):0.00222,((hCoV-19/England/MILK-11A56E9/2021|EPI_ISL_998080|2021-01-29|NorthernEurope:-0,hCoV-19/Benin/248651/2021|EPI_ISL_2958658|2021-01-30|WesternAfrica:0.00274):0.00206,(hCoV-19/Togo/C6636/2021|EPI_ISL_1508990|2021-02-08|WesternAfrica:0.01661,hCoV-19/Belgium/rega-7965/2021|EPI_ISL_2832699|2021-04-01|Benelux:0.15907):0.01285):0.0029):0.00632):0.0085):0.02525):0.00244):0):0.02148):0.00207,(((((hCoV-19/Austria/CeMM4754/2021|EPI_ISL_1495280|2021-02-25|WesternEurope:0.00042,(hCoV-19/Austria/CeMM5978/2021|EPI_ISL_1495760|2021-03-03|WesternEurope:0.01686,hCoV-19/Austria/CeMM4757/2021|EPI_ISL_1495283|2021-02-26|WesternEurope:0.00316):0):0.05516,((hCoV-19/Slovenia/141925/2021|EPI_ISL_1675247|2021-03-17|EasternEurope:-0,hCoV-19/Slovenia/144708/2021|EPI_ISL_1495066|2021-03-18|EasternEurope:0.00274):0.00583,(hCoV-19/Slovenia/151939/2021|EPI_ISL_1675248|2021-03-22|EasternEurope:0.00012,(hCoV-19/Slovenia/162436/2021|EPI_ISL_1657058|2021-03-25|EasternEurope:0.00834,(hCoV-19/Germany/BW-ChVir-LB-210423-5718/2021|EPI_ISL_1885939|2021-04-14|Germany:0.04382,(IMS-10033-CVDP-9F87880C-36E0-48CB-B67C-137A3DE0DA98||2021-04-14|Germany:0.04382,hCoV-19/Slovenia/174086/2021|EPI_ISL_1973575|2021-03-30|EasternEurope:0.00273):0):0.01931):0):0.01941):0.10454):0,((hCoV-19/Slovenia/107726/2021|EPI_ISL_1406290|2021-03-01|EasternEurope:0.03443,(hCoV-19/Slovenia/88655/2021|EPI_ISL_1273388|2021-02-18|EasternEurope:0.00225,(hCoV-19/Slovenia/87822/2021|EPI_ISL_1250657|2021-02-18|EasternEurope:0.00025,((hCoV-19/Austria/CeMM4752/2021|EPI_ISL_1495278|2021-02-25|WesternEurope:0.00669,hCoV-19/Austria/CeMM4751/2021|EPI_ISL_1495277|2021-02-25|WesternEurope:0.00669):0,(hCoV-19/Slovenia/99407/2021|EPI_ISL_1181840|2021-02-24|EasternEurope:0.00091,(hCoV-19/Austria/CeMM5979/2021|EPI_ISL_1495761|2021-03-03|WesternEurope:0.01686,hCoV-19/Austria/CeMM5026/2021|EPI_ISL_1495356|2021-03-01|WesternEurope:0.01138):0.00324):0.00303):0.01274):0.002):0.00204):0.0321,hCoV-19/Slovenia/89830/2021|EPI_ISL_1250658|2021-02-18|EasternEurope:0.0364):0):0.06035,((((hCoV-19/Slovenia/65882_VERO/2021|EPI_ISL_1509922|2021-02-05|EasternEurope:-0,hCoV-19/Slovenia/vero-65882-3p/2021|EPI_ISL_1668569|2021-02-05|EasternEurope:-0):0.01469,(hCoV-19/Slovenia/90716/2021|EPI_ISL_1250678|2021-02-19|EasternEurope:0.04769,(hCoV-19/Slovenia/73271/2021|EPI_ISL_1118864|2021-02-10|EasternEurope:0.02117,(hCoV-19/Slovenia/68981/2021|EPI_ISL_1063496|2021-02-07|EasternEurope:0.01102,(hCoV-19/Slovenia/vero-65882-1p/2021|EPI_ISL_1668571|2021-02-05|EasternEurope:0.00364,(hCoV-19/Slovenia/65882/2021|EPI_ISL_1063522|2021-02-05|EasternEurope:0.00162,(hCoV-19/Slovenia/vero-68981-3p/2021|EPI_ISL_1668567|2021-02-07|EasternEurope:0.00628,(hCoV-19/Slovenia/75526/2021|EPI_ISL_1118863|2021-02-11|EasternEurope:0.00344,(hCoV-19/Slovenia/81717/2021|EPI_ISL_1250645|2021-02-15|EasternEurope:-0,hCoV-19/Slovenia/83275/2021|EPI_ISL_1273386|2021-02-16|EasternEurope:0.00274):0.0144):0.0138):0.00082):0.00202):0.0019):0.00193):0.00187):0.00536):0.01561,hCoV-19/Slovenia/76019/2021|EPI_ISL_1181860|2021-02-11|EasternEurope:0.04674):0,(hCoV-19/Slovenia/vero-61741-3p/2021|EPI_ISL_1668564|2021-02-03|EasternEurope:0.02482,(((hCoV-19/Slovenia/76392/2021|EPI_ISL_1181859|2021-02-11|EasternEurope:0.02474,hCoV-19/Slovenia/76280/2021|EPI_ISL_1181861|2021-02-11|EasternEurope:0.02474):0.00691,(hCoV-19/Slovenia/89591/2021|EPI_ISL_1250661|2021-02-18|EasternEurope:0.04889,(hCoV-19/Slovenia/90174/2021|EPI_ISL_1250677|2021-02-19|EasternEurope:0.04969,(hCoV-19/Slovenia/104842/2021|EPI_ISL_1406287|2021-02-26|EasternEurope:0.06687,((hCoV-19/Slovenia/65006/2021|EPI_ISL_1063521|2021-02-04|EasternEurope:0.00292,hCoV-19/Slovenia/vero-65006-3p/2021|EPI_ISL_1668566|2021-02-04|EasternEurope:0.00292):0.00173,(hCoV-19/Slovenia/61741/2021|EPI_ISL_1063996|2021-02-03|EasternEurope:-0,(hCoV-19/Slovenia/73053/2021|EPI_ISL_1181852|2021-02-10|EasternEurope:0.00293,(hCoV-19/Slovenia/75819/2021|EPI_ISL_1181856|2021-02-11|EasternEurope:0.00281,(hCoV-19/Slovenia/80233/2021|EPI_ISL_1181862|2021-02-14|EasternEurope:-0,(hCoV-19/Slovenia/153944/2021|EPI_ISL_1675250|2021-03-23|EasternEurope:0.08767,hCoV-19/Slovenia/91878/2021|EPI_ISL_1250667|2021-02-19|EasternEurope:-0):0.0137):0.01103):0.00286):0.01625):0.00192):0.00193):0.00201):0.00193):0.00194):0.01509,hCoV-19/Slovenia/92278/2021|EPI_ISL_1250681|2021-02-20|EasternEurope:0.0714):0):0):0.03082):0.02907,((((IMS-10375-CVDP-7B14062B-0CD0-4FBE-AE48-E50AD118D125||2021-02-05|Germany:0.03026,((IMS-10375-CVDP-F25747A9-AB4C-45B9-8C0D-39834591496A||2021-02-19|Germany:0.0395,(IMS-10375-CVDP-77BC2D68-DC53-4242-BEAB-1F146A796F32||2021-03-13|Germany:0.04982,(IMS-10117-CVDP-070D988E-AA31-4C42-8D9B-257DE57E7F44||2021-02-27|Germany:0.00357,IMS-10375-CVDP-BC145A79-8834-4869-A2AA-2D0EF01CFF33||2021-03-10|Germany:0.03371):0.00789):0.04995):0.02649,((((IMS-10375-CVDP-86DA3ED0-6A9C-447D-BE70-3D0BDC83152F||2021-02-03|Germany:0.00274,IMS-10375-CVDP-5A1B5773-08C3-49F7-804C-F53276CD9FF5||2021-02-02|Germany:-0):0.00189,(IMS-10375-CVDP-0B9DA82A-C97F-4A8F-8194-6DC95D909EBD||2021-02-02|Germany:-0,IMS-10375-CVDP-151FF10B-C82B-4885-86C9-65B743791BD8||2021-02-03|Germany:0.00274):0.00189):0.00193,(((IMS-10375-CVDP-3F8D88A4-AB75-4379-80FF-E033FD338909||2021-02-05|Germany:0.00206,IMS-10375-CVDP-55686420-99A0-486F-BFDF-AE03D5DDC8AE||2021-02-05|Germany:0.00206):0,(IMS-10375-CVDP-DE494902-9F9C-4FA9-91B6-A4BB9997FDFD||2021-02-08|Germany:0.01028,IMS-10375-CVDP-69198993-16F8-4927-82E1-1823B2189461||2021-02-05|Germany:0.00206):0):0.00388,((IMS-10020-CVDP-4BECB44D-4073-4DA3-B631-52B85F3DDB84||2021-02-05|Germany:0.00205,IMS-10375-CVDP-44AE4CD2-5EA3-48B7-A189-187471AE3A4D||2021-02-10|Germany:0.01574):0,((IMS-10375-CVDP-51FB33D2-139D-4C12-989E-8863233F0EE9||2021-02-13|Germany:0.00706,IMS-10122-CVDP-798||2021-02-12|Germany:0.00432):0.00394,(IMS-10375-CVDP-64191444-A025-452D-8D14-C7087ABF1DFB||2021-02-13|Germany:-0,(IMS-10375-CVDP-AF2B22F5-0935-431D-BAA1-AB3E9B937CD1||2021-02-15|Germany:-0,IMS-10375-CVDP-61F73BAA-1A07-4C6D-B665-74AB610A2D15||2021-02-21|Germany:0.01644):0.00548):0.011):0.01296):0.00389):0.00609):0.01131,((IMS-10375-CVDP-99ED3F81-8A48-4455-90BA-23DD493B6541||2021-01-29|Germany:-0,IMS-10375-CVDP-19BE4B03-7AA0-4FCF-AF0A-170EDFC3BEB9||2021-01-29|Germany:-0):0.00206,((IMS-10020-CVDP-03A6719C-AC33-4667-8140-C4434E1E6FCB||2021-02-18|Germany:0.04251,IMS-10117-CVDP-D279918B-E082-496B-9F9E-BE09E63987C2||2021-03-04|Germany:0.08087):0.00105,((IMS-10375-CVDP-01841D50-06C9-4A69-BAB8-EB9CEF0F5C12||2021-02-21|Germany:-0,(IMS-10375-CVDP-76F3A02D-C0F5-4F95-B0D6-443F547B14AF||2021-03-01|Germany:0.01659,IMS-10375-CVDP-8041B179-E868-403D-9094-017F6099373B||2021-02-23|Germany:0.00015):0.00533):0.01,(((IMS-10293-CVDP-7D7D006E-AC85-4DD4-8EA5-622DE205DF84||2021-03-15|Germany:0.0195,(IMS-10020-CVDP-8E74604B-A5C5-4318-82FD-3478DDD0CE17||2021-03-11|Germany:-0,IMS-10225-CVDP-2B7903A6-796E-4822-9193-A2C37F98CF66||2021-04-15|Germany:0.09589):0.00855):0.03854,IMS-10020-CVDP-20339C39-AE28-40C3-B8DB-14C1E2977D15||2021-02-24|Germany:0.00599):0,(IMS-10225-CVDP-2A757CDC-7A02-4C05-8396-968FE97AE29D||2021-03-04|Germany:0.02697,(IMS-10117-CVDP-D88A134F-AC82-47E0-8D7D-0A3B09155B63||2021-03-15|Germany:0.05539,((((IMS-10188-CVDP-D8576D55-C234-489C-A0FC-A10729C56A13||2021-04-24|Germany:0.0472,(IMS-10188-CVDP-64C0A08D-7361-43E7-A6CA-D17EEE1C06A2||2021-04-30|Germany:0.01119,IMS-10188-CVDP-0866FE4D-1F95-4972-A912-9712F0E56F59||2021-05-12|Germany:0.04407):0.05244):0.00165,((IMS-10117-CVDP-69F2D72A-8E8C-415C-82C4-E093FF5B4BA6||2021-04-23|Germany:0.00337,IMS-10117-CVDP-5AD0A6BC-5AFD-45EA-B627-7F279F0B59FF||2021-04-23|Germany:0.00337):0.0408,(IMS-10188-CVDP-59AAE1EF-8C83-4CA4-B459-B38CCEC24638||2021-04-20|Germany:0.02023,IMS-10117-CVDP-9D55D4B6-A11D-40EF-B597-511FFD1BD747||2021-04-16|Germany:0.00927):0.01572):0.00194):0.05818,IMS-10117-CVDP-B5A40324-08A6-4097-9A18-7DA0F83E1857||2021-04-15|Germany:0.08236):0,IMS-10116-CVDP-6BA7A7AF-269D-4B15-ADAE-E970F37E0071||2021-03-22|Germany:0.01661):0.05795):0.00172):0.00094):0.01223):0.04178):0.01329):0.00211):0.00429):0.00263):0.01357,IMS-10375-CVDP-10CB98F7-D30C-4470-8997-3F6BB984D860||2021-01-31|Germany:0.03014):0,((IMS-10375-CVDP-7E4A8CEC-005C-4BD9-9BD0-E0DFA5A9CC39||2021-01-26|Germany:0.00204,(IMS-10375-CVDP-2E078974-65AF-4B0E-AC75-A37D84B8533D||2021-01-26|Germany:0.00204,((IMS-10375-CVDP-E3E77035-52F4-4B2F-9C73-34B0C836DAD8||2021-01-26|Germany:-0,(IMS-10225-CVDP-00079||2021-01-28|Germany:-0,(IMS-10375-CVDP-8EBEE057-E5AD-480F-B9F4-9122BAB6FEEC||2021-03-03|Germany:0.07165,IMS-10225-CVDP-00350||2021-02-11|Germany:0.01686):0.0215):0.00548):0.00204,(IMS-10117-CVDP-B7E20794-36D9-46DB-9B32-BB9E3D7F387A||2021-03-22|Germany:0.1315,(IMS-10293-CVDP-A583CE90-ACD5-41EE-BF4C-14A7F4605D1F||2021-02-18|Germany:0.0371,(IMS-10117-CVDP-DCA2814E-5A1E-41A1-99C9-69125F822138||2021-02-25|Germany:0.01975,(IMS-10117-CVDP-E40C902E-C813-4D89-BD2E-A6502614C6B0||2021-03-19|Germany:0.06595,((IMS-10117-CVDP-99E8EF98-B24B-4D3E-A810-2F9EA79AF363||2021-03-19|Germany:0.00548,IMS-10117-CVDP-0B4CFC03-4E0F-4FB8-9B63-9206C906A9BF||2021-03-17|Germany:-0):0.05501,(IMS-10375-CVDP-6BD34669-04BD-4489-8F12-956E2A3417DE||2021-03-15|Germany:0.0472,IMS-10225-CVDP-AFF73444-E660-4E3C-9E3B-E6BC8C371334||2021-03-04|Germany:0.01706):0.00234):0.00546):0.01407):0.03652):0.00673):0.02122):0):0):0.0144,(IMS-10375-CVDP-C3511CBB-3546-4384-A6DA-C00317155399||2021-01-20|Germany:-0,((IMS-10117-CVDP-DB3A9304-584C-463B-A1F3-4CB1BBF3A477||2021-04-14|Germany:0.13721,IMS-10216-CVDP-1FD0B611-F19B-4ACB-AF7A-8EA07F9198A0||2021-03-01|Germany:0.01666):0.05483,((IMS-10122-CVDP-6004B25D-A3FB-40C6-8A78-7B26866EEBB4||2021-02-16|Germany:0.01662,((IMS-10122-CVDP-211D5344-B03D-4325-BDCD-74AD984E502D||2021-03-04|Germany:0.04672,(IMS-10122-CVDP-40698FEE-BD08-4CD1-8563-CF5DE1121FA4||2021-02-16|Germany:-0,IMS-10122-CVDP-69D68578-9324-436F-9EBB-1EAF2D72DB00||2021-02-16|Germany:-0):0.00289):0.00166,((IMS-10122-CVDP-D4F5BCF1-2AD9-4D55-AFDA-C2F50FAA0B02||2021-03-18|Germany:0.06345,IMS-10122-CVDP-14E23269-9C5C-478D-B2A6-584C89198EDC||2021-02-25|Germany:0.00591):0.00074,(IMS-10122-CVDP-076C5554-39D9-4409-947E-34F45071D3D7||2021-03-16|Germany:0.00066,((IMS-10122-CVDP-64A515B5-22C9-4DF1-98BB-10A5F2BFCB8F||2021-04-26|Germany:0.0748,IMS-10122-CVDP-70B777A5-3442-41A2-A89D-54FD8D92EC0C||2021-04-01|Germany:0.00631):0,((IMS-10122-CVDP-FA3DAEDB-217C-44E5-946D-9C2E3AA03AEA||2021-04-28|Germany:0.04314,(IMS-10122-CVDP-631D7904-790A-4108-9ACD-46D87BDAFA18||2021-04-27|Germany:0.00337,IMS-10122-CVDP-DC6CE05E-3AE2-4BEB-9CBD-5248CCA0CA1F||2021-05-03|Germany:0.01981):0.03703):0,((IMS-10375-CVDP-9AD9A7A4-8A83-48DF-B6AE-7BFD49D71ACA||2021-04-29|Germany:0.02156,IMS-10122-CVDP-05AE4CE8-A8AF-4C2C-980C-C4A058CFBCD3||2021-04-22|Germany:0.00238):0,(IMS-10375-CVDP-04325008-3A05-4378-9849-59FCFC2D09E2||2021-05-07|Germany:0.01947,(IMS-10375-CVDP-29D3A292-0024-4C82-825E-E43B56713FC8||2021-05-07|Germany:0.0076,(IMS-10375-CVDP-E3C496DB-3251-4620-8E69-D7295F911B07||2021-05-05|Germany:-0,IMS-10375-CVDP-F7E9AD28-CCEF-4421-8BC8-D56038C65B4E||2021-05-07|Germany:0.00548):0.00212):0.01187):0.024):0.02432):0.03714):0.03818):0.05804):0.02255):0.01208):0,IMS-10122-CVDP-995EFF3B-A082-481F-A0FC-E2CAA570FA99||2021-02-11|Germany:0.00293):0.01924):0.03811):0):0):0.03836,(IMS-10375-CVDP-A8D50211-B0EF-4D49-9699-3EF7C609DB80||2021-01-14|Germany:0.02192,(((IMS-10375-CVDP-13541D55-70D3-43F2-9726-EB3DF2A91C2A||2021-01-24|Germany:0.02158,(IMS-10375-CVDP-19A8A649-D460-4C0D-B7D3-A297BFBC4ED3||2021-02-12|Germany:0.02602,IMS-10375-CVDP-78F4C6BC-5369-4C54-97FA-8A17BCA5A8A9||2021-02-22|Germany:0.05342):0.04761):0,(IMS-10004-CVDP-8A247E02-CFEB-4C76-A943-39163767D385||2021-04-08|Germany:0.20939,((IMS-10375-CVDP-7102E95C-FDC4-4FD0-BA85-2A9FA8177F4A||2021-01-23|Germany:0.0009,IMS-10020-CVDP-F3CC000E-4950-4397-98B8-F22EDA95C7D8||2021-02-13|Germany:0.05844):0.00113,((IMS-10225-CVDP-00072||2021-01-28|Germany:-0,(IMS-10117-CVDP-F795CAFC-9BF7-4291-944D-34B2877ABDF9||2021-03-08|Germany:-0,(IMS-10146-CVDP-834981E7-79C5-4412-A58B-BBEA3EC52307||2021-05-10|Germany:0.14797,(IMS-10375-CVDP-F043B082-ACE6-47C7-8964-DC38C9BE3E1B||2021-04-25|Germany:0.05212,(IMS-10375-CVDP-E044D02F-12CC-4DD1-9C5D-EADA2D03C81A||2021-04-27|Germany:0.01606,(IMS-10117-CVDP-344E5B92-DE9B-4464-A04C-92F726D3EC73||2021-04-26|Germany:0.01096,IMS-10117-CVDP-5ECC1C22-CDCD-4CE1-B21F-0E74DF603C86||2021-04-22|Germany:-0):0.00236):0.04154):0.05476):0.02463):0.10685):0.00223,((IMS-10375-CVDP-D7A8C77A-BAD5-4CCF-A611-4B3CE5F30F74||2021-02-01|Germany:-0,IMS-10004-CVDP-0F083179-76CC-4C04-AE7F-E212D794D49A||2021-03-12|Germany:0.10685):0.00198,(((IMS-10225-CVDP-A7177545-9083-40A9-B95E-00B4DCE626C2||2021-03-11|Germany:0.04526,(IMS-10122-CVDP-32C84C0B-064D-494D-9CD2-9C6088F4B294||2021-03-10|Germany:-0,IMS-10122-CVDP-8C8F7AB5-D672-46CF-A86E-39159D249738||2021-04-16|Germany:0.10137):0.04252):0.00031,(IMS-10004-CVDP-242DADE3-83D6-4A9D-A32F-1C76089CC3B1||2021-03-08|Germany:0.03616,((IMS-10004-CVDP-3091119A-C5EB-4697-9F86-16181D55D572||2021-03-15|Germany:0.00548,IMS-10375-CVDP-507A7186-98BC-4639-A301-B6DF453B450F||2021-03-13|Germany:-0):0.04435,(IMS-10375-CVDP-C2D09195-8350-4FE2-8C72-A88C5E6DCB55||2021-04-26|Germany:0.1648,IMS-10117-CVDP-7A900FFD-3C62-4B69-81B6-B5D67C90E286||2021-03-03|Germany:0.01686):0.0001):0.00551):0.00118):0.0488,(IMS-10020-CVDP-3884189E-333D-4F12-AF2A-002F71AC6E17||2021-02-12|Germany:0.0204,(IMS-10013-CVDP-0730F8FA-DE0C-4179-B692-2F15E75A1586||2021-04-08|Germany:0.11953,(IMS-10209-CVDP-805FF1DA-AA2E-4863-9F45-4C60043157D8||2021-05-04|Germany:0.13484,((IMS-10013-CVDP-7483CE0E-B097-4637-8F92-FE400DB691D8||2021-05-11|Germany:0.04173,IMS-10116-CVDP-26BFECBE-94B2-4298-B500-E3A326786243||2021-04-27|Germany:0.00337):0.07566,((IMS-10122-CVDP-59854035-78AD-467C-B71B-C796976B3375||2021-05-26|Germany:0.0703,(IMS-10122-CVDP-32E26401-80D7-41FC-93B8-38366AAF347F||2021-06-01|Germany:0.04382,IMS-10122-CVDP-B5159E4F-8BC5-4CAD-ACAA-5618181A731A||2021-06-01|Germany:0.04382):0.04292):0.07348,(IMS-10209-CVDP-E6941185-206F-46D7-99D5-5C5F00D61027||2021-05-16|Germany:0.0553,(IMS-10023-CVDP-28319D59-92FF-4117-B278-D0E515D0843E||2021-06-01|Germany:0.05531,((IMS-10209-CVDP-67E919CC-558E-4846-8697-883E9B2BE907||2021-05-16|Germany:-0,IMS-10327-CVDP-DB5601CB-0B99-4FA9-B99B-2210398E7A28||2021-05-28|Germany:0.03288):0.00192,(IMS-10209-CVDP-3B82C633-532E-4ADF-AC41-1513B67146FF||2021-05-16|Germany:0.00021,(IMS-10013-CVDP-33E1C1B7-DD67-4D17-BD70-7521744506FF||2021-05-27|Germany:0.03034,IMS-10023-CVDP-FA683F9A-3B88-4410-805A-1C36AE9064C4||2021-05-28|Germany:0.03308):1e-05):0.0017):0.00955):0.04383):0.06109):0.0147):0.03664):0.05591):0.05156):0):0.01172):0.01121):0.0135):0.00188):0.01493):0.02774,IMS-10375-CVDP-1295C7D1-A5D7-4B1C-B5E1-90340E5F03C1||2021-01-06|Germany:-0):0):0):0.008):0):0.05054):0.00111):0):0.00016):0.02086,((hCoV-19/Burkina_Faso/130/2021|EPI_ISL_2227197|2021-01-21|WesternAfrica:0.12177,((hCoV-19/Burkina_Faso/157/2021|EPI_ISL_2227200|2021-02-01|WesternAfrica:0.05684,((hCoV-19/USA/MN-CDC-IBX288688628305/2021|EPI_ISL_2186300|2021-04-13|NorthAmerica:0.07414,hCoV-19/USA/MN-CDC-IBX886464982066/2021|EPI_ISL_2283188|2021-04-12|NorthAmerica:0.0714):0.14472,(hCoV-19/Benin/251296/2021|EPI_ISL_2958663|2021-02-01|WesternAfrica:0.02434,(IMS-10272-CVDP-796CF6F5-C1AB-4B34-BE47-88E58356FB22||2021-02-18|Germany:0.06578,hCoV-19/Benin/312239/2021|EPI_ISL_2958671|2021-03-01|WesternAfrica:0.09592):0.00513):0):0.03251):0.08128,((hCoV-19/Burkina_Faso/164/2021|EPI_ISL_2227201|2021-02-09|WesternAfrica:0.15603,((hCoV-19/England/CAMC-1263516/2021|EPI_ISL_1018852|2021-02-10|NorthernEurope:0.04382,hCoV-19/Nigeria/NCDC-FCT-11k/2021|EPI_ISL_1381815|2021-02-05|WesternAfrica:0.03013):0.03896,(((hCoV-19/Togo/C5989/2021|EPI_ISL_1675141|2021-01-28|WesternAfrica:0.0445,(hCoV-19/Switzerland/TI-EOC-902_25795248/2021|EPI_ISL_1662550|2021-04-09|WesternEurope:0.23902,(hCoV-19/France/NAQ-B111-15/2021|EPI_ISL_1749369|2021-02-09|France:0.00337,(((hCoV-19/England/CAMC-144C317/2021|EPI_ISL_1473594|2021-03-22|NorthernEurope:0.00056,hCoV-19/England/CAMC-149BB02/2021|EPI_ISL_1483822|2021-03-29|NorthernEurope:0.01974):0.01628,hCoV-19/Sweden/47165148/2021|EPI_ISL_1647382|2021-03-29|NorthernEurope:0.03602):0,hCoV-19/England/CAMC-145B4D6/2021|EPI_ISL_1473658|2021-03-22|NorthernEurope:0.01684):0.09886):0.074):0):0,((hCoV-19/Sweden/01_SE100_21CS500437/2021|EPI_ISL_1313387|2021-02-22|NorthernEurope:0.05344,hCoV-19/Sweden/21-51853/2021|EPI_ISL_1300334|2021-03-01|NorthernEurope:0.07262):0.02334,((hCoV-19/Cote_d_Ivoire/BKE2197-bc3/2021|EPI_ISL_3545629|2021-02-20|WesternAfrica:0.01096,hCoV-19/Cote_d_Ivoire/BKE2088-bc54/2021|EPI_ISL_3545636|2021-02-16|WesternAfrica:-0):0.00803,((hCoV-19/Cote_d_Ivoire/BKE2191-bc74/2021|EPI_ISL_3545633|2021-02-22|WesternAfrica:-0,hCoV-19/Cote_d_Ivoire/BKE2247-bc46/2021|EPI_ISL_3545644|2021-02-24|WesternAfrica:0.00548):0.00196,(hCoV-19/Cote_d_Ivoire/BKE2196-bc50/2021|EPI_ISL_3545632|2021-02-22|WesternAfrica:-0,(hCoV-19/Cote_d_Ivoire/BKE2307-bc2/2021|EPI_ISL_3545628|2021-02-26|WesternAfrica:0.00365,hCoV-19/Cote_d_Ivoire/BKE2312-bc49/2021|EPI_ISL_3545631|2021-02-26|WesternAfrica:0.00365):0.00731):0.00196):0.0225):0.05231):0.03621):0.0007,((hCoV-19/Cote_d_Ivoire/BKE1929-bc53/2021|EPI_ISL_3545635|2021-02-05|WesternAfrica:0.0522,(hCoV-19/Cote_d_Ivoire/BKE2287-bc1/2021|EPI_ISL_3545627|2021-02-25|WesternAfrica:0.00822,hCoV-19/Cote_d_Ivoire/BKE2232-bc93/2021|EPI_ISL_3545647|2021-02-22|WesternAfrica:-0):0.09878):0,((hCoV-19/France/ARA-HCL021040000901/2021|EPI_ISL_1253572|2021-02-22|France:0.06483,((hCoV-19/France/ARA-HCL021039996701/2021|EPI_ISL_1253570|2021-02-22|France:0.01152,hCoV-19/France/ARA-HCL021040969801/2021|EPI_ISL_1253578|2021-02-23|France:0.01426):0.03711,(hCoV-19/France/ARA-HCL021040209401/2021|EPI_ISL_1253574|2021-02-26|France:0.05897,hCoV-19/France/ARA-HCL021036241601/2021|EPI_ISL_1290838|2021-02-18|France:0.03705):0.00062):0.0162):0,((hCoV-19/France/ARA-HCL021032334601/2021|EPI_ISL_1287744|2021-02-10|France:0.01975,((hCoV-19/France/ARA-HCL990000330103/2021|EPI_ISL_1707535|2021-03-29|France:-0,hCoV-19/France/ARA-HCL990000330249/2021|EPI_ISL_1707536|2021-03-30|France:0.00274):0.14645,(hCoV-19/France/NOR-IPP08990/2021|EPI_ISL_1739316|2021-04-06|France:0.11662,(hCoV-19/France/IDF-IPP05265/2021|EPI_ISL_1381820|2021-03-08|France:-0,(hCoV-19/France/IDF-HMN-21042010372/2021|EPI_ISL_2179502|2021-03-30|France:0.04024,(hCoV-19/France/IDF-HMN-21042080355/2021|EPI_ISL_2259273|2021-03-29|France:0.03562,hCoV-19/France/IDF-HMN-21032180606/2021|EPI_ISL_1707275|2021-03-16|France:-0):0.00189):0.02003):0.03717):0.05175):0.00206):0.01221,hCoV-19/France/ARA-HCL021030048401/2021|EPI_ISL_1253541|2021-02-02|France:0.01004):0):0.03395):0.01491):0.00197):0.07599):0,(((((hCoV-19/France/CVL-IPP08075/2021|EPI_ISL_1582704|2021-03-29|France:0.09406,(IMS-10033-CVDP-71411CC4-9339-488A-B05B-B96D3D3759F8||2021-03-29|Germany:0.00178,(hCoV-19/Germany/BW-ChVir-LB-210416-5701/2021|EPI_ISL_1905100|2021-04-06|Germany:0.0219,(IMS-10020-CVDP-140A0369-343D-4656-9ABC-BA447F901EB5||2021-04-11|Germany:0.03378,IMS-10178-CVDP-BBF99A32-414C-4644-AE60-169D7238C87F||2021-03-30|Germany:0.00091):0.00181):0.0018):0.09228):0.04944,((((IMS-10116-CVDP-32FA8E7D-7A5D-4C86-AFC3-00675B3F4559||2021-03-30|Germany:0.02197,IMS-10020-CVDP-66AABA7A-1969-407C-96B9-FC585FC60F89||2021-03-28|Germany:0.01649):0,hCoV-19/Germany/BW-ChVir-LB-210416-5816/2021|EPI_ISL_1905080|2021-03-24|Germany:0.00553):0.08804,IMS-10020-CVDP-18CED07A-7894-4B9D-9132-531798504CFC||2021-03-23|Germany:0.09083):0,((IMS-10116-CVDP-32C18DBF-8EBD-421C-AD60-E78686C82F18||2021-03-14|Germany:0.05419,(IMS-10116-CVDP-CED26DEE-3F6E-4D0B-824A-2BE10CFC74BE||2021-03-01|Germany:-0,IMS-10116-CVDP-58D45106-17CA-4244-A74A-C4D46133CFB7||2021-03-03|Germany:0.00548):0.01857):0.01199,((IMS-10004-CVDP-44F2D8A8-8A34-4F58-ADC3-ECAB8D723E5E||2021-03-26|Germany:0.02793,(IMS-10020-CVDP-3ED08BED-DC58-4A51-9294-5917BADAF8AA||2021-04-07|Germany:0.06052,(IMS-10020-CVDP-84E7FEF3-B1F7-41EA-8243-68DBAC7351E0||2021-04-07|Germany:0.06005,IMS-10013-CVDP-D4B2E366-44AA-476B-88F1-D83E3F3D54BA||2021-04-07|Germany:0.06005):0.00047):0.00029):0.05652,((IMS-10020-CVDP-0515F512-6675-417F-895C-96B7CD560EAF||2021-04-03|Germany:0.05013,IMS-10178-CVDP-C5509470-B665-4F93-8320-7DC0D60F4317||2021-03-29|Germany:0.03643):0,((IMS-10116-CVDP-C286A688-32A8-4877-84B6-A443C7583B50||2021-04-02|Germany:-0,IMS-10116-CVDP-4331CD66-3F3D-4037-947B-B520F55B95CA||2021-04-02|Germany:-0):0.04264,(IMS-10033-CVDP-1B24F37F-949E-4C94-A3A1-3AD03AC7F62C||2021-03-26|Germany:0.02205,(IMS-10013-CVDP-DB73F7E4-DC04-4B0C-8705-1A06624A3DFE||2021-04-13|Germany:0.07136,(IMS-10116-CVDP-C93FA482-A68C-4AEB-89D5-7EE741FFB4D7||2021-03-26|Germany:0.01349,(IMS-10116-CVDP-7A98970F-E699-4069-AF7F-5C43733C879A||2021-03-22|Germany:0.00253,hCoV-19/Greece/162496/2021|EPI_ISL_1731827|2021-03-26|SouthernEurope:0.01349):0):0.00856):0):0.00142):0.00474):0.05625):0.0146):0):0.03623):0,(IMS-10122-CVDP-9CA73C0C-999E-46E8-8AEC-3820903DDF2E||2021-02-23|Germany:-0,(IMS-10122-CVDP-1E86E475-22C0-4353-813C-946818F0C1B3||2021-03-23|Germany:0.07417,IMS-10122-CVDP-3F41F020-2B79-43C4-9F7B-98E4E65F1E4E||2021-02-25|Germany:0.00294):0.00254):0.05035):0.14404,hCoV-19/Cote_d_Ivoire/BKE2842-bc14/2021|EPI_ISL_3631586|2021-03-22|WesternAfrica:0.26836):0,(hCoV-19/Cote_d_Ivoire/BKE-2022-bc17/2021|EPI_ISL_1365023|2021-02-12|WesternAfrica:0.16425,(hCoV-19/Denmark/DCGC-22492/2020|EPI_ISL_757470|2020-12-14|NorthernEurope:-0,hCoV-19/Denmark/DCGC-22263/2020|EPI_ISL_757974|2020-12-14|NorthernEurope:-0):0):0):0):0.00401):0.01378):0,((hCoV-19/USA/CO-CDPHE-2100509191/2021|EPI_ISL_1234167|2021-02-14|NorthAmerica:0.11426,(((hCoV-19/Ireland/CN-NVRL-21IRL42562/2021|EPI_ISL_1181883|2021-02-13|NorthernEurope:0.02873,(hCoV-19/England/CAMC-139B22C/2021|EPI_ISL_1275591|2021-03-04|NorthernEurope:0.07877,(hCoV-19/Ireland/CN-NVRL-21IRL31745/2021|EPI_ISL_1118873|2021-02-04|NorthernEurope:0.00206,(IMS-10272-CVDP-A799F3B7-8761-423F-9DCA-BFB021949AAE||2021-03-29|Germany:0.03565,IMS-10214-CVDP-8402B496-F4DC-4432-B0F9-BB9746A5E7C6||2021-04-07|Germany:0.0603):0.11162):0):0.00201):0.05923,(hCoV-19/Germany/BE-ChVir-LB-210128-8338/2021|EPI_ISL_1840660|2021-01-24|Germany:-0,IMS-10033-CVDP-00016||2021-01-24|Germany:-0):0.03316):0,hCoV-19/England/QEUH-138F0B8/2021|EPI_ISL_1333084|2021-02-27|NorthernEurope:0.12631):0.02357):0.07326,(hCoV-19/Senegal/SN-IR1-0014258/2020|EPI_ISL_1633466|2020-12-19|WesternAfrica:0.02012,(((hCoV-19/Spain/CT-HUGTiPR009AG4E11/2021|EPI_ISL_1386061|2021-03-11|SouthernEurope:-0,(hCoV-19/Spain/CT-HUGTiPM010MZ7A11/2021|EPI_ISL_1583545|2021-03-25|SouthernEurope:-0,(hCoV-19/Spain/CT-HUGTiPR014JJ2F11/2021|EPI_ISL_1831644|2021-04-18|SouthernEurope:0.05536,hCoV-19/Spain/CT-HUGTiPR013JG9A12/2021|EPI_ISL_1719751|2021-04-08|SouthernEurope:0.02796):0.01039):0.03836):0,(hCoV-19/Spain/CT-HUGTiPR015HY5F9/2021|EPI_ISL_2000095|2021-04-28|SouthernEurope:0.05907,(hCoV-19/Spain/CT-HUGTiPM016OY0C8/2021|EPI_ISL_2281323|2021-05-14|SouthernEurope:0.04721,hCoV-19/Spain/CT-HUGTiPR015HY5G9/2021|EPI_ISL_2000110|2021-04-28|SouthernEurope:0.00337):0.05569):0.07244):0.15919,(hCoV-19/Benin/255170/2021|EPI_ISL_2958670|2021-02-03|WesternAfrica:0.06056,((hCoV-19/Burkina_Faso/155/2021|EPI_ISL_2227199|2021-02-01|WesternAfrica:0.01898,hCoV-19/Togo/C6588/2021|EPI_ISL_1508959|2021-02-05|WesternAfrica:0.02994):0,(hCoV-19/Belgium/rega-5443/2021|EPI_ISL_2403956|2021-03-22|Benelux:0.12908,(IMS-10117-CVDP-160D36AD-B93C-46F6-9C2C-4DED9EF4F381||2021-04-07|Germany:0.06054,(IMS-10117-CVDP-40119F70-15FC-4136-81EF-F85B6F6097C1||2021-04-19|Germany:0.09045,(IMS-10117-CVDP-3F808CBA-833A-4F1E-AB26-BF0A357A40DB||2021-04-07|Germany:0.04402,(IMS-10150-CVDP-FA316BC4-7D96-4BB0-8032-C4242A763535||2021-05-05|Germany:0.10322,(IMS-10117-CVDP-BDE35C6F-8F02-4133-AD29-31D0E104F5BA||2021-03-29|Germany:-0,IMS-10375-CVDP-D1435B5B-353F-4EAA-A1C7-236E25F013F8||2021-04-13|Germany:0.0411):0.00185):0.01751):0.01356):0.00297):0.11238):0.02414):0.0361):0):0.0855):0.01133):0):0):0):0):0):0):0.00265):0.11635):0.1;
  </newick>
  
<!-- Generate a tree model                                                   -->
  <treeModel id="treeModel">
    <coalescentTree idref="startingTree"/>
    <rootHeight>
      <parameter id="treeModel.rootHeight"/>
    </rootHeight>
    <nodeHeights internalNodes="true">
      <parameter id="treeModel.internalNodeHeights"/>
    </nodeHeights>
    <nodeHeights internalNodes="true" rootNode="true">
      <parameter id="treeModel.allInternalNodeHeights"/>
    </nodeHeights>
  </treeModel>
  
<!-- Statistic for sum of the branch lengths of the tree (tree length)       -->
  <treeLengthStatistic id="treeLength">
    <treeModel idref="treeModel"/>
  </treeLengthStatistic>
  
<!-- Statistic for time of most recent common ancestor of tree               -->
  <tmrcaStatistic id="age(root)" absolute="true">
    <treeModel idref="treeModel"/>
  </tmrcaStatistic>
  
<!-- Generate a gmrfSkyGridLikelihood for the Bayesian SkyGrid process       -->
  <gmrfSkyGridLikelihood id="skygrid">
    <populationSizes>
      
<!-- skygrid.logPopSize is in log units unlike other popSize                 -->
      <parameter id="skygrid.logPopSize" dimension="50" value="1.0"/>
    </populationSizes>
    <precisionParameter>
      <parameter id="skygrid.precision" value="0.1" lower="0.0"/>
    </precisionParameter>
    <numGridPoints>
      <parameter id="skygrid.numGridPoints" value="49.0"/>
    </numGridPoints>
    <cutOff>
      <parameter id="skygrid.cutOff" value="1.5"/>
    </cutOff>
    <populationTree>
      <treeModel idref="treeModel"/>
    </populationTree>
  </gmrfSkyGridLikelihood>
  
<!-- HMC SKYGRID -->
  <gmrfSkyrideGradient id="gmrfGradientPop" wrtParameter="logPopulationSizes">
    <gmrfSkyGridLikelihood idref="skygrid"/>
  </gmrfSkyrideGradient>
  <compoundParameter id="skygrid.parameters">
    <parameter idref="skygrid.precision"/>
    <parameter idref="skygrid.logPopSize"/>
  </compoundParameter>
  <gmrfSkyrideGradient id="gmrfGradientPrec" wrtParameter="precision">
    <gmrfSkyGridLikelihood idref="skygrid"/>
  </gmrfSkyrideGradient>
  <gammaPrior id="skygrid.precision.prior" shape="0.001" scale="1000" offset="0.0">
    <parameter idref="skygrid.precision"/>
  </gammaPrior>
  <jointGradient id="joint.skygrid.precision">
    <gmrfSkyrideGradient idref="gmrfGradientPrec"/>
    <gradient>
      <gammaPrior idref="skygrid.precision.prior"/>
      <parameter idref="skygrid.precision"/>
    </gradient>
  </jointGradient>
  <compoundGradient id="full.skygrid.gradient">
    <jointGradient idref="joint.skygrid.precision"/>
    <gmrfSkyrideGradient idref="gmrfGradientPop"/>
  </compoundGradient>
  
<!-- END HMC SKYGRID -->
  
<!-- The uncorrelated relaxed clock (Drummond, Ho, Phillips & Rambaut (2006) PLoS Biology 4, e88 )-->
  <discretizedBranchRates id="default.branchRates">
    <treeModel idref="treeModel"/>
    <distribution>
      <logNormalDistributionModel meanInRealSpace="true">
        <mean>
          <parameter id="default.ucld.mean" value="8.0E-4" lower="0.0"/>
        </mean>
        <stdev>
          <parameter id="default.ucld.stdev" value="6.0E-4" lower="0.0"/>
        </stdev>
      </logNormalDistributionModel>
    </distribution>
    <rateCategories>
      <parameter id="default.branchRates.categories"/>
    </rateCategories>
  </discretizedBranchRates>
  <rateStatistic id="default.meanRate" name="default.meanRate" mode="mean" internal="true" external="true">
    <treeModel idref="treeModel"/>
    <discretizedBranchRates idref="default.branchRates"/>
  </rateStatistic>
  <rateStatistic id="default.coefficientOfVariation" name="default.coefficientOfVariation" mode="coefficientOfVariation" internal="true" external="true">
    <treeModel idref="treeModel"/>
    <discretizedBranchRates idref="default.branchRates"/>
  </rateStatistic>
  <rateCovarianceStatistic id="default.covariance" name="default.covariance">
    <treeModel idref="treeModel"/>
    <discretizedBranchRates idref="default.branchRates"/>
  </rateCovarianceStatistic>
  
<!-- The strict clock (Uniform rates across branches)                        -->
  <strictClockBranchRates id="region.branchRates">
    <rate>
      <parameter id="region.clock.rate" value="0.8" lower="0.0"/>
    </rate>
  </strictClockBranchRates>
  <rateStatistic id="region.meanRate" name="region.meanRate" mode="mean" internal="true" external="true">
    <treeModel idref="treeModel"/>
    <strictClockBranchRates idref="region.branchRates"/>
  </rateStatistic>
  
<!-- The general time reversible (GTR) substitution model                    -->
  <gtrModel id="gtr">
    <frequencies>
      <frequencyModel dataType="nucleotide">
        <frequencies>
          <parameter id="frequencies" value="0.25 0.25 0.25 0.25"/>
        </frequencies>
      </frequencyModel>
    </frequencies>
    <rates>
      <parameter id="gtr.rates" dimension="6" value="1.0" lower="0.0"/>
    </rates>
  </gtrModel>
  
<!-- site model                                                              -->
  <siteModel id="siteModel">
    <substitutionModel>
      <gtrModel idref="gtr"/>
    </substitutionModel>
    <gammaShape gammaCategories="4">
      <parameter id="alpha" value="0.5" lower="0.0"/>
    </gammaShape>
  </siteModel>
  
<!--                                                                         -->
  <statistic id="mu" name="mu">
    <siteModel idref="siteModel"/>
  </statistic>
  
<!-- Likelihood for tree given sequence data                                 -->
  <treeDataLikelihood id="default.treeLikelihood" useAmbiguities="false">
    <partition>
      <patterns idref="patterns"/>
      <siteModel idref="siteModel"/>
    </partition>
    <treeModel idref="treeModel"/>
    <discretizedBranchRates idref="default.branchRates"/>
  </treeDataLikelihood>
  <ancestralTraitTreeModel id="ancestralTraitTreeModel">
    <treeModel idref="treeModel"/>
    <ancestor>
      <taxon idref="hCoV-19/Belgium/rega-6126/2021|EPI_ISL_2404564|2021-03-30|Benelux_ancestor_taxon"/>
      <parameter id="pseudoBranchLength1" value="0.000" lower="0.0"/>
      <ancestralPath relativeToTipHeight="true">
        <taxon idref="hCoV-19/Belgium/rega-6126/2021|EPI_ISL_2404564|2021-03-30|Benelux"/>
        <parameter id="time1" lower="0.0" value="0.0273972603"/>
      </ancestralPath>
    </ancestor>
    <ancestor>
      <taxon idref="hCoV-19/Belgium/rega-6127/2021|EPI_ISL_2404565|2021-03-30|Benelux_ancestor_taxon"/>
      <parameter id="pseudoBranchLength2" value="0.000" lower="0.0"/>
      <ancestralPath relativeToTipHeight="true">
        <taxon idref="hCoV-19/Belgium/rega-6127/2021|EPI_ISL_2404565|2021-03-30|Benelux"/>
        <parameter id="time2" lower="0.0" value="0.0273972603"/>
      </ancestralPath>
    </ancestor>
    <ancestor>
      <taxon idref="hCoV-19/Belgium/rega-6128/2021|EPI_ISL_2404566|2021-03-30|Benelux_ancestor_taxon"/>
      <parameter id="pseudoBranchLength3" value="0.000" lower="0.0"/>
      <ancestralPath relativeToTipHeight="true">
        <taxon idref="hCoV-19/Belgium/rega-6128/2021|EPI_ISL_2404566|2021-03-30|Benelux"/>
        <parameter id="time3" lower="0.0" value="0.0273972603"/>
      </ancestralPath>
    </ancestor>
    <ancestor>
      <taxon idref="hCoV-19/Belgium/rega-6129/2021|EPI_ISL_2404567|2021-03-30|Benelux_ancestor_taxon"/>
      <parameter id="pseudoBranchLength4" value="0.000" lower="0.0"/>
      <ancestralPath relativeToTipHeight="true">
        <taxon idref="hCoV-19/Belgium/rega-6129/2021|EPI_ISL_2404567|2021-03-30|Benelux"/>
        <parameter id="time4" lower="0.0" value="0.0273972603"/>
      </ancestralPath>
    </ancestor>
    <ancestor>
      <taxon idref="hCoV-19/Belgium/rega-6130/2021|EPI_ISL_2404568|2021-03-30|Benelux_ancestor_taxon"/>
      <parameter id="pseudoBranchLength5" value="0.000" lower="0.0"/>
      <ancestralPath relativeToTipHeight="true">
        <taxon idref="hCoV-19/Belgium/rega-6130/2021|EPI_ISL_2404568|2021-03-30|Benelux"/>
        <parameter id="time5" lower="0.0" value="0.0273972603"/>
      </ancestralPath>
    </ancestor>
    <ancestor>
      <taxon idref="hCoV-19/Belgium/rega-6131/2021|EPI_ISL_2404569|2021-03-30|Benelux_ancestor_taxon"/>
      <parameter id="pseudoBranchLength6" value="0.000" lower="0.0"/>
      <ancestralPath relativeToTipHeight="true">
        <taxon idref="hCoV-19/Belgium/rega-6131/2021|EPI_ISL_2404569|2021-03-30|Benelux"/>
        <parameter id="time6" lower="0.0" value="0.0273972603"/>
      </ancestralPath>
    </ancestor>
    <ancestor>
      <taxon idref="hCoV-19/Belgium/rega-6132/2021|EPI_ISL_2404570|2021-03-30|Benelux_ancestor_taxon"/>
      <parameter id="pseudoBranchLength7" value="0.000" lower="0.0"/>
      <ancestralPath relativeToTipHeight="true">
        <taxon idref="hCoV-19/Belgium/rega-6132/2021|EPI_ISL_2404570|2021-03-30|Benelux"/>
        <parameter id="time7" lower="0.0" value="0.0273972603"/>
      </ancestralPath>
    </ancestor>
    <ancestor>
      <taxon idref="hCoV-19/Belgium/rega-5023/2021|EPI_ISL_1382686|2021-03-03|Benelux_ancestor_taxon"/>
      <parameter id="pseudoBranchLength8" value="0.000" lower="0.0"/>
      <ancestralPath relativeToTipHeight="true">
        <taxon idref="hCoV-19/Belgium/rega-5023/2021|EPI_ISL_1382686|2021-03-03|Benelux"/>
        <parameter id="time8" lower="0.0" value="0.0273972603"/>
      </ancestralPath>
    </ancestor>
    <ancestor>
      <taxon idref="hCoV-19/Belgium/rega-5443/2021|EPI_ISL_2403956|2021-03-22|Benelux_ancestor_taxon"/>
      <parameter id="pseudoBranchLength9" value="0.000" lower="0.0"/>
      <ancestralPath relativeToTipHeight="true">
        <taxon idref="hCoV-19/Belgium/rega-5443/2021|EPI_ISL_2403956|2021-03-22|Benelux"/>
        <parameter id="time9" lower="0.0" value="0.0273972603"/>
      </ancestralPath>
    </ancestor>
    <ancestor>
      <taxon idref="hCoV-19/Belgium/rega-5484/2021|EPI_ISL_2403997|2021-03-05|Benelux_ancestor_taxon"/>
      <parameter id="pseudoBranchLength10" value="0.000" lower="0.0"/>
      <ancestralPath relativeToTipHeight="true">
        <taxon idref="hCoV-19/Belgium/rega-5484/2021|EPI_ISL_2403997|2021-03-05|Benelux"/>
        <parameter id="time10" lower="0.0" value="0.0273972603"/>
      </ancestralPath>
    </ancestor>
    <ancestor>
      <taxon idref="hCoV-19/Netherlands/ZH-EMC-1312/2020|EPI_ISL_801441|2020-12-24|Benelux_ancestor_taxon"/>
      <parameter id="pseudoBranchLength11" value="0.000" lower="0.0"/>
      <ancestralPath relativeToTipHeight="true">
        <taxon idref="hCoV-19/Netherlands/ZH-EMC-1312/2020|EPI_ISL_801441|2020-12-24|Benelux"/>
        <parameter id="time11" lower="0.0" value="0.0273972603"/>
      </ancestralPath>
    </ancestor>
    <ancestor>
      <taxon idref="hCoV-19/Netherlands/ZH-EMC-1313/2020|EPI_ISL_801442|2020-12-28|Benelux_ancestor_taxon"/>
      <parameter id="pseudoBranchLength12" value="0.000" lower="0.0"/>
      <ancestralPath relativeToTipHeight="true">
        <taxon idref="hCoV-19/Netherlands/ZH-EMC-1313/2020|EPI_ISL_801442|2020-12-28|Benelux"/>
        <parameter id="time12" lower="0.0" value="0.0273972603"/>
      </ancestralPath>
    </ancestor>
  </ancestralTraitTreeModel>
  <ancestralTraitBranchRates id="anc.default.branchRates">
    <ancestralTraitTreeModel idref="ancestralTraitTreeModel"/>
    <discretizedBranchRates idref="default.branchRates"/>
  </ancestralTraitBranchRates>
  
<!-- START Discrete Traits Model                                             -->
  
<!-- asymmetric CTMC model for discrete state reconstructions                -->
  <generalSubstitutionModel id="region.model" randomizeIndicator="false">
    <generalDataType idref="region.dataType"/>
    <frequencies>
      <frequencyModel id="region.frequencyModel" normalize="true">
        <generalDataType idref="region.dataType"/>
        <frequencies>
          <parameter id="region.frequencies" dimension="14"/>
        </frequencies>
      </frequencyModel>
    </frequencies>
    
<!-- rates and indicators                                                    -->
    <rates>
      <parameter id="region.rates" dimension="182" value="1.0" lower="0.0"/>
    </rates>
    <rateIndicator>
      <parameter id="region.indicators" dimension="182" value="1.0"/>
    </rateIndicator>
  </generalSubstitutionModel>
  <sumStatistic id="region.nonZeroRates" elementwise="true">
    <parameter idref="region.indicators"/>
  </sumStatistic>
  <productStatistic id="region.actualRates" elementwise="false">
    <parameter idref="region.indicators"/>
    <parameter idref="region.rates"/>
  </productStatistic>
  <siteModel id="region.siteModel">
    <substitutionModel>
      <generalSubstitutionModel idref="region.model"/>
    </substitutionModel>
  </siteModel>
  
<!-- Likelihood for tree given discrete trait data                           -->
  <markovJumpsTreeLikelihood id="region.treeLikelihood" stateTagName="region.states" useUniformization="true" saveCompleteHistory="true" logCompleteHistory="true" useAmbiguities="true">
    <attributePatterns idref="region.pattern"/>
    <ancestralTraitTreeModel idref="ancestralTraitTreeModel"/>
    <siteModel idref="region.siteModel"/>
    <generalSubstitutionModel idref="region.model"/>
    <generalSubstitutionModel idref="region.model"/>
    <strictClockBranchRates idref="region.branchRates"/>
    
<!-- The root state frequencies                                              -->
    <frequencyModel id="region.root.frequencyModel" normalize="true">
      <generalDataType idref="region.dataType"/>
      <frequencies>
        <parameter id="region.root.frequencies" dimension="14"/>
      </frequencies>
    </frequencyModel>
    
<!-- START Ancestral state reconstruction                                    -->
<parameter id="APACtoBenelux" value="0 1 0 0 0 0 0 0 0 0 0 0 0 0 0 0 0 0 0 0 0 0 0 0 0 0 0 0 0 0 0 0 0 0 0 0 0 0 0 0 0 0 0 0 0 0 0 0 0 0 0 0 0 0 0 0 0 0 0 0 0 0 0 0 0 0 0 0 0 0 0 0 0 0 0 0 0 0 0 0 0 0 0 0 0 0 0 0 0 0 0 0 0 0 0 0 0 0 0 0 0 0 0 0 0 0 0 0 0 0 0 0 0 0 0 0 0 0 0 0 0 0 0 0 0 0 0 0 0 0 0 0 0 0 0 0 0 0 0 0 0 0 0 0 0 0 0 0 0 0 0 0 0 0 0 0 0 0 0 0 0 0 0 0 0 0 0 0 0 0 0 0 0 0 0 0 0 0 0 0 0 0 0 0 0 0 0 0 0 0 0 0 0 0 0 0"/>
<parameter id="APACtoEasternAfrica" value="0 0 1 0 0 0 0 0 0 0 0 0 0 0 0 0 0 0 0 0 0 0 0 0 0 0 0 0 0 0 0 0 0 0 0 0 0 0 0 0 0 0 0 0 0 0 0 0 0 0 0 0 0 0 0 0 0 0 0 0 0 0 0 0 0 0 0 0 0 0 0 0 0 0 0 0 0 0 0 0 0 0 0 0 0 0 0 0 0 0 0 0 0 0 0 0 0 0 0 0 0 0 0 0 0 0 0 0 0 0 0 0 0 0 0 0 0 0 0 0 0 0 0 0 0 0 0 0 0 0 0 0 0 0 0 0 0 0 0 0 0 0 0 0 0 0 0 0 0 0 0 0 0 0 0 0 0 0 0 0 0 0 0 0 0 0 0 0 0 0 0 0 0 0 0 0 0 0 0 0 0 0 0 0 0 0 0 0 0 0 0 0 0 0 0 0"/>
<parameter id="APACtoEasternEurope" value="0 0 0 1 0 0 0 0 0 0 0 0 0 0 0 0 0 0 0 0 0 0 0 0 0 0 0 0 0 0 0 0 0 0 0 0 0 0 0 0 0 0 0 0 0 0 0 0 0 0 0 0 0 0 0 0 0 0 0 0 0 0 0 0 0 0 0 0 0 0 0 0 0 0 0 0 0 0 0 0 0 0 0 0 0 0 0 0 0 0 0 0 0 0 0 0 0 0 0 0 0 0 0 0 0 0 0 0 0 0 0 0 0 0 0 0 0 0 0 0 0 0 0 0 0 0 0 0 0 0 0 0 0 0 0 0 0 0 0 0 0 0 0 0 0 0 0 0 0 0 0 0 0 0 0 0 0 0 0 0 0 0 0 0 0 0 0 0 0 0 0 0 0 0 0 0 0 0 0 0 0 0 0 0 0 0 0 0 0 0 0 0 0 0 0 0"/>
<parameter id="APACtoFrance" value="0 0 0 0 1 0 0 0 0 0 0 0 0 0 0 0 0 0 0 0 0 0 0 0 0 0 0 0 0 0 0 0 0 0 0 0 0 0 0 0 0 0 0 0 0 0 0 0 0 0 0 0 0 0 0 0 0 0 0 0 0 0 0 0 0 0 0 0 0 0 0 0 0 0 0 0 0 0 0 0 0 0 0 0 0 0 0 0 0 0 0 0 0 0 0 0 0 0 0 0 0 0 0 0 0 0 0 0 0 0 0 0 0 0 0 0 0 0 0 0 0 0 0 0 0 0 0 0 0 0 0 0 0 0 0 0 0 0 0 0 0 0 0 0 0 0 0 0 0 0 0 0 0 0 0 0 0 0 0 0 0 0 0 0 0 0 0 0 0 0 0 0 0 0 0 0 0 0 0 0 0 0 0 0 0 0 0 0 0 0 0 0 0 0 0 0"/>
<parameter id="APACtoGermany" value="0 0 0 0 0 1 0 0 0 0 0 0 0 0 0 0 0 0 0 0 0 0 0 0 0 0 0 0 0 0 0 0 0 0 0 0 0 0 0 0 0 0 0 0 0 0 0 0 0 0 0 0 0 0 0 0 0 0 0 0 0 0 0 0 0 0 0 0 0 0 0 0 0 0 0 0 0 0 0 0 0 0 0 0 0 0 0 0 0 0 0 0 0 0 0 0 0 0 0 0 0 0 0 0 0 0 0 0 0 0 0 0 0 0 0 0 0 0 0 0 0 0 0 0 0 0 0 0 0 0 0 0 0 0 0 0 0 0 0 0 0 0 0 0 0 0 0 0 0 0 0 0 0 0 0 0 0 0 0 0 0 0 0 0 0 0 0 0 0 0 0 0 0 0 0 0 0 0 0 0 0 0 0 0 0 0 0 0 0 0 0 0 0 0 0 0"/>
<parameter id="APACtoMiddleAfrica" value="0 0 0 0 0 0 1 0 0 0 0 0 0 0 0 0 0 0 0 0 0 0 0 0 0 0 0 0 0 0 0 0 0 0 0 0 0 0 0 0 0 0 0 0 0 0 0 0 0 0 0 0 0 0 0 0 0 0 0 0 0 0 0 0 0 0 0 0 0 0 0 0 0 0 0 0 0 0 0 0 0 0 0 0 0 0 0 0 0 0 0 0 0 0 0 0 0 0 0 0 0 0 0 0 0 0 0 0 0 0 0 0 0 0 0 0 0 0 0 0 0 0 0 0 0 0 0 0 0 0 0 0 0 0 0 0 0 0 0 0 0 0 0 0 0 0 0 0 0 0 0 0 0 0 0 0 0 0 0 0 0 0 0 0 0 0 0 0 0 0 0 0 0 0 0 0 0 0 0 0 0 0 0 0 0 0 0 0 0 0 0 0 0 0 0 0"/>
<parameter id="APACtoNorthAmerica" value="0 0 0 0 0 0 0 1 0 0 0 0 0 0 0 0 0 0 0 0 0 0 0 0 0 0 0 0 0 0 0 0 0 0 0 0 0 0 0 0 0 0 0 0 0 0 0 0 0 0 0 0 0 0 0 0 0 0 0 0 0 0 0 0 0 0 0 0 0 0 0 0 0 0 0 0 0 0 0 0 0 0 0 0 0 0 0 0 0 0 0 0 0 0 0 0 0 0 0 0 0 0 0 0 0 0 0 0 0 0 0 0 0 0 0 0 0 0 0 0 0 0 0 0 0 0 0 0 0 0 0 0 0 0 0 0 0 0 0 0 0 0 0 0 0 0 0 0 0 0 0 0 0 0 0 0 0 0 0 0 0 0 0 0 0 0 0 0 0 0 0 0 0 0 0 0 0 0 0 0 0 0 0 0 0 0 0 0 0 0 0 0 0 0 0 0"/>
<parameter id="APACtoNorthernAfrica" value="0 0 0 0 0 0 0 0 1 0 0 0 0 0 0 0 0 0 0 0 0 0 0 0 0 0 0 0 0 0 0 0 0 0 0 0 0 0 0 0 0 0 0 0 0 0 0 0 0 0 0 0 0 0 0 0 0 0 0 0 0 0 0 0 0 0 0 0 0 0 0 0 0 0 0 0 0 0 0 0 0 0 0 0 0 0 0 0 0 0 0 0 0 0 0 0 0 0 0 0 0 0 0 0 0 0 0 0 0 0 0 0 0 0 0 0 0 0 0 0 0 0 0 0 0 0 0 0 0 0 0 0 0 0 0 0 0 0 0 0 0 0 0 0 0 0 0 0 0 0 0 0 0 0 0 0 0 0 0 0 0 0 0 0 0 0 0 0 0 0 0 0 0 0 0 0 0 0 0 0 0 0 0 0 0 0 0 0 0 0 0 0 0 0 0 0"/>
<parameter id="APACtoNorthernEurope" value="0 0 0 0 0 0 0 0 0 1 0 0 0 0 0 0 0 0 0 0 0 0 0 0 0 0 0 0 0 0 0 0 0 0 0 0 0 0 0 0 0 0 0 0 0 0 0 0 0 0 0 0 0 0 0 0 0 0 0 0 0 0 0 0 0 0 0 0 0 0 0 0 0 0 0 0 0 0 0 0 0 0 0 0 0 0 0 0 0 0 0 0 0 0 0 0 0 0 0 0 0 0 0 0 0 0 0 0 0 0 0 0 0 0 0 0 0 0 0 0 0 0 0 0 0 0 0 0 0 0 0 0 0 0 0 0 0 0 0 0 0 0 0 0 0 0 0 0 0 0 0 0 0 0 0 0 0 0 0 0 0 0 0 0 0 0 0 0 0 0 0 0 0 0 0 0 0 0 0 0 0 0 0 0 0 0 0 0 0 0 0 0 0 0 0 0"/>
<parameter id="APACtoSouthernAfrica" value="0 0 0 0 0 0 0 0 0 0 1 0 0 0 0 0 0 0 0 0 0 0 0 0 0 0 0 0 0 0 0 0 0 0 0 0 0 0 0 0 0 0 0 0 0 0 0 0 0 0 0 0 0 0 0 0 0 0 0 0 0 0 0 0 0 0 0 0 0 0 0 0 0 0 0 0 0 0 0 0 0 0 0 0 0 0 0 0 0 0 0 0 0 0 0 0 0 0 0 0 0 0 0 0 0 0 0 0 0 0 0 0 0 0 0 0 0 0 0 0 0 0 0 0 0 0 0 0 0 0 0 0 0 0 0 0 0 0 0 0 0 0 0 0 0 0 0 0 0 0 0 0 0 0 0 0 0 0 0 0 0 0 0 0 0 0 0 0 0 0 0 0 0 0 0 0 0 0 0 0 0 0 0 0 0 0 0 0 0 0 0 0 0 0 0 0"/>
<parameter id="APACtoSouthernEurope" value="0 0 0 0 0 0 0 0 0 0 0 1 0 0 0 0 0 0 0 0 0 0 0 0 0 0 0 0 0 0 0 0 0 0 0 0 0 0 0 0 0 0 0 0 0 0 0 0 0 0 0 0 0 0 0 0 0 0 0 0 0 0 0 0 0 0 0 0 0 0 0 0 0 0 0 0 0 0 0 0 0 0 0 0 0 0 0 0 0 0 0 0 0 0 0 0 0 0 0 0 0 0 0 0 0 0 0 0 0 0 0 0 0 0 0 0 0 0 0 0 0 0 0 0 0 0 0 0 0 0 0 0 0 0 0 0 0 0 0 0 0 0 0 0 0 0 0 0 0 0 0 0 0 0 0 0 0 0 0 0 0 0 0 0 0 0 0 0 0 0 0 0 0 0 0 0 0 0 0 0 0 0 0 0 0 0 0 0 0 0 0 0 0 0 0 0"/>
<parameter id="APACtoWesternAfrica" value="0 0 0 0 0 0 0 0 0 0 0 0 1 0 0 0 0 0 0 0 0 0 0 0 0 0 0 0 0 0 0 0 0 0 0 0 0 0 0 0 0 0 0 0 0 0 0 0 0 0 0 0 0 0 0 0 0 0 0 0 0 0 0 0 0 0 0 0 0 0 0 0 0 0 0 0 0 0 0 0 0 0 0 0 0 0 0 0 0 0 0 0 0 0 0 0 0 0 0 0 0 0 0 0 0 0 0 0 0 0 0 0 0 0 0 0 0 0 0 0 0 0 0 0 0 0 0 0 0 0 0 0 0 0 0 0 0 0 0 0 0 0 0 0 0 0 0 0 0 0 0 0 0 0 0 0 0 0 0 0 0 0 0 0 0 0 0 0 0 0 0 0 0 0 0 0 0 0 0 0 0 0 0 0 0 0 0 0 0 0 0 0 0 0 0 0"/>
<parameter id="APACtoWesternEurope" value="0 0 0 0 0 0 0 0 0 0 0 0 0 1 0 0 0 0 0 0 0 0 0 0 0 0 0 0 0 0 0 0 0 0 0 0 0 0 0 0 0 0 0 0 0 0 0 0 0 0 0 0 0 0 0 0 0 0 0 0 0 0 0 0 0 0 0 0 0 0 0 0 0 0 0 0 0 0 0 0 0 0 0 0 0 0 0 0 0 0 0 0 0 0 0 0 0 0 0 0 0 0 0 0 0 0 0 0 0 0 0 0 0 0 0 0 0 0 0 0 0 0 0 0 0 0 0 0 0 0 0 0 0 0 0 0 0 0 0 0 0 0 0 0 0 0 0 0 0 0 0 0 0 0 0 0 0 0 0 0 0 0 0 0 0 0 0 0 0 0 0 0 0 0 0 0 0 0 0 0 0 0 0 0 0 0 0 0 0 0 0 0 0 0 0 0"/>
<parameter id="BeneluxtoAPAC" value="0 0 0 0 0 0 0 0 0 0 0 0 0 0 1 0 0 0 0 0 0 0 0 0 0 0 0 0 0 0 0 0 0 0 0 0 0 0 0 0 0 0 0 0 0 0 0 0 0 0 0 0 0 0 0 0 0 0 0 0 0 0 0 0 0 0 0 0 0 0 0 0 0 0 0 0 0 0 0 0 0 0 0 0 0 0 0 0 0 0 0 0 0 0 0 0 0 0 0 0 0 0 0 0 0 0 0 0 0 0 0 0 0 0 0 0 0 0 0 0 0 0 0 0 0 0 0 0 0 0 0 0 0 0 0 0 0 0 0 0 0 0 0 0 0 0 0 0 0 0 0 0 0 0 0 0 0 0 0 0 0 0 0 0 0 0 0 0 0 0 0 0 0 0 0 0 0 0 0 0 0 0 0 0 0 0 0 0 0 0 0 0 0 0 0 0"/>
<parameter id="BeneluxtoEasternAfrica" value="0 0 0 0 0 0 0 0 0 0 0 0 0 0 0 0 1 0 0 0 0 0 0 0 0 0 0 0 0 0 0 0 0 0 0 0 0 0 0 0 0 0 0 0 0 0 0 0 0 0 0 0 0 0 0 0 0 0 0 0 0 0 0 0 0 0 0 0 0 0 0 0 0 0 0 0 0 0 0 0 0 0 0 0 0 0 0 0 0 0 0 0 0 0 0 0 0 0 0 0 0 0 0 0 0 0 0 0 0 0 0 0 0 0 0 0 0 0 0 0 0 0 0 0 0 0 0 0 0 0 0 0 0 0 0 0 0 0 0 0 0 0 0 0 0 0 0 0 0 0 0 0 0 0 0 0 0 0 0 0 0 0 0 0 0 0 0 0 0 0 0 0 0 0 0 0 0 0 0 0 0 0 0 0 0 0 0 0 0 0 0 0 0 0 0 0"/>
<parameter id="BeneluxtoEasternEurope" value="0 0 0 0 0 0 0 0 0 0 0 0 0 0 0 0 0 1 0 0 0 0 0 0 0 0 0 0 0 0 0 0 0 0 0 0 0 0 0 0 0 0 0 0 0 0 0 0 0 0 0 0 0 0 0 0 0 0 0 0 0 0 0 0 0 0 0 0 0 0 0 0 0 0 0 0 0 0 0 0 0 0 0 0 0 0 0 0 0 0 0 0 0 0 0 0 0 0 0 0 0 0 0 0 0 0 0 0 0 0 0 0 0 0 0 0 0 0 0 0 0 0 0 0 0 0 0 0 0 0 0 0 0 0 0 0 0 0 0 0 0 0 0 0 0 0 0 0 0 0 0 0 0 0 0 0 0 0 0 0 0 0 0 0 0 0 0 0 0 0 0 0 0 0 0 0 0 0 0 0 0 0 0 0 0 0 0 0 0 0 0 0 0 0 0 0"/>
<parameter id="BeneluxtoFrance" value="0 0 0 0 0 0 0 0 0 0 0 0 0 0 0 0 0 0 1 0 0 0 0 0 0 0 0 0 0 0 0 0 0 0 0 0 0 0 0 0 0 0 0 0 0 0 0 0 0 0 0 0 0 0 0 0 0 0 0 0 0 0 0 0 0 0 0 0 0 0 0 0 0 0 0 0 0 0 0 0 0 0 0 0 0 0 0 0 0 0 0 0 0 0 0 0 0 0 0 0 0 0 0 0 0 0 0 0 0 0 0 0 0 0 0 0 0 0 0 0 0 0 0 0 0 0 0 0 0 0 0 0 0 0 0 0 0 0 0 0 0 0 0 0 0 0 0 0 0 0 0 0 0 0 0 0 0 0 0 0 0 0 0 0 0 0 0 0 0 0 0 0 0 0 0 0 0 0 0 0 0 0 0 0 0 0 0 0 0 0 0 0 0 0 0 0"/>
<parameter id="BeneluxtoGermany" value="0 0 0 0 0 0 0 0 0 0 0 0 0 0 0 0 0 0 0 1 0 0 0 0 0 0 0 0 0 0 0 0 0 0 0 0 0 0 0 0 0 0 0 0 0 0 0 0 0 0 0 0 0 0 0 0 0 0 0 0 0 0 0 0 0 0 0 0 0 0 0 0 0 0 0 0 0 0 0 0 0 0 0 0 0 0 0 0 0 0 0 0 0 0 0 0 0 0 0 0 0 0 0 0 0 0 0 0 0 0 0 0 0 0 0 0 0 0 0 0 0 0 0 0 0 0 0 0 0 0 0 0 0 0 0 0 0 0 0 0 0 0 0 0 0 0 0 0 0 0 0 0 0 0 0 0 0 0 0 0 0 0 0 0 0 0 0 0 0 0 0 0 0 0 0 0 0 0 0 0 0 0 0 0 0 0 0 0 0 0 0 0 0 0 0 0"/>
<parameter id="BeneluxtoMiddleAfrica" value="0 0 0 0 0 0 0 0 0 0 0 0 0 0 0 0 0 0 0 0 1 0 0 0 0 0 0 0 0 0 0 0 0 0 0 0 0 0 0 0 0 0 0 0 0 0 0 0 0 0 0 0 0 0 0 0 0 0 0 0 0 0 0 0 0 0 0 0 0 0 0 0 0 0 0 0 0 0 0 0 0 0 0 0 0 0 0 0 0 0 0 0 0 0 0 0 0 0 0 0 0 0 0 0 0 0 0 0 0 0 0 0 0 0 0 0 0 0 0 0 0 0 0 0 0 0 0 0 0 0 0 0 0 0 0 0 0 0 0 0 0 0 0 0 0 0 0 0 0 0 0 0 0 0 0 0 0 0 0 0 0 0 0 0 0 0 0 0 0 0 0 0 0 0 0 0 0 0 0 0 0 0 0 0 0 0 0 0 0 0 0 0 0 0 0 0"/>
<parameter id="BeneluxtoNorthAmerica" value="0 0 0 0 0 0 0 0 0 0 0 0 0 0 0 0 0 0 0 0 0 1 0 0 0 0 0 0 0 0 0 0 0 0 0 0 0 0 0 0 0 0 0 0 0 0 0 0 0 0 0 0 0 0 0 0 0 0 0 0 0 0 0 0 0 0 0 0 0 0 0 0 0 0 0 0 0 0 0 0 0 0 0 0 0 0 0 0 0 0 0 0 0 0 0 0 0 0 0 0 0 0 0 0 0 0 0 0 0 0 0 0 0 0 0 0 0 0 0 0 0 0 0 0 0 0 0 0 0 0 0 0 0 0 0 0 0 0 0 0 0 0 0 0 0 0 0 0 0 0 0 0 0 0 0 0 0 0 0 0 0 0 0 0 0 0 0 0 0 0 0 0 0 0 0 0 0 0 0 0 0 0 0 0 0 0 0 0 0 0 0 0 0 0 0 0"/>
<parameter id="BeneluxtoNorthernAfrica" value="0 0 0 0 0 0 0 0 0 0 0 0 0 0 0 0 0 0 0 0 0 0 1 0 0 0 0 0 0 0 0 0 0 0 0 0 0 0 0 0 0 0 0 0 0 0 0 0 0 0 0 0 0 0 0 0 0 0 0 0 0 0 0 0 0 0 0 0 0 0 0 0 0 0 0 0 0 0 0 0 0 0 0 0 0 0 0 0 0 0 0 0 0 0 0 0 0 0 0 0 0 0 0 0 0 0 0 0 0 0 0 0 0 0 0 0 0 0 0 0 0 0 0 0 0 0 0 0 0 0 0 0 0 0 0 0 0 0 0 0 0 0 0 0 0 0 0 0 0 0 0 0 0 0 0 0 0 0 0 0 0 0 0 0 0 0 0 0 0 0 0 0 0 0 0 0 0 0 0 0 0 0 0 0 0 0 0 0 0 0 0 0 0 0 0 0"/>
<parameter id="BeneluxtoNorthernEurope" value="0 0 0 0 0 0 0 0 0 0 0 0 0 0 0 0 0 0 0 0 0 0 0 1 0 0 0 0 0 0 0 0 0 0 0 0 0 0 0 0 0 0 0 0 0 0 0 0 0 0 0 0 0 0 0 0 0 0 0 0 0 0 0 0 0 0 0 0 0 0 0 0 0 0 0 0 0 0 0 0 0 0 0 0 0 0 0 0 0 0 0 0 0 0 0 0 0 0 0 0 0 0 0 0 0 0 0 0 0 0 0 0 0 0 0 0 0 0 0 0 0 0 0 0 0 0 0 0 0 0 0 0 0 0 0 0 0 0 0 0 0 0 0 0 0 0 0 0 0 0 0 0 0 0 0 0 0 0 0 0 0 0 0 0 0 0 0 0 0 0 0 0 0 0 0 0 0 0 0 0 0 0 0 0 0 0 0 0 0 0 0 0 0 0 0 0"/>
<parameter id="BeneluxtoSouthernAfrica" value="0 0 0 0 0 0 0 0 0 0 0 0 0 0 0 0 0 0 0 0 0 0 0 0 1 0 0 0 0 0 0 0 0 0 0 0 0 0 0 0 0 0 0 0 0 0 0 0 0 0 0 0 0 0 0 0 0 0 0 0 0 0 0 0 0 0 0 0 0 0 0 0 0 0 0 0 0 0 0 0 0 0 0 0 0 0 0 0 0 0 0 0 0 0 0 0 0 0 0 0 0 0 0 0 0 0 0 0 0 0 0 0 0 0 0 0 0 0 0 0 0 0 0 0 0 0 0 0 0 0 0 0 0 0 0 0 0 0 0 0 0 0 0 0 0 0 0 0 0 0 0 0 0 0 0 0 0 0 0 0 0 0 0 0 0 0 0 0 0 0 0 0 0 0 0 0 0 0 0 0 0 0 0 0 0 0 0 0 0 0 0 0 0 0 0 0"/>
<parameter id="BeneluxtoSouthernEurope" value="0 0 0 0 0 0 0 0 0 0 0 0 0 0 0 0 0 0 0 0 0 0 0 0 0 1 0 0 0 0 0 0 0 0 0 0 0 0 0 0 0 0 0 0 0 0 0 0 0 0 0 0 0 0 0 0 0 0 0 0 0 0 0 0 0 0 0 0 0 0 0 0 0 0 0 0 0 0 0 0 0 0 0 0 0 0 0 0 0 0 0 0 0 0 0 0 0 0 0 0 0 0 0 0 0 0 0 0 0 0 0 0 0 0 0 0 0 0 0 0 0 0 0 0 0 0 0 0 0 0 0 0 0 0 0 0 0 0 0 0 0 0 0 0 0 0 0 0 0 0 0 0 0 0 0 0 0 0 0 0 0 0 0 0 0 0 0 0 0 0 0 0 0 0 0 0 0 0 0 0 0 0 0 0 0 0 0 0 0 0 0 0 0 0 0 0"/>
<parameter id="BeneluxtoWesternAfrica" value="0 0 0 0 0 0 0 0 0 0 0 0 0 0 0 0 0 0 0 0 0 0 0 0 0 0 1 0 0 0 0 0 0 0 0 0 0 0 0 0 0 0 0 0 0 0 0 0 0 0 0 0 0 0 0 0 0 0 0 0 0 0 0 0 0 0 0 0 0 0 0 0 0 0 0 0 0 0 0 0 0 0 0 0 0 0 0 0 0 0 0 0 0 0 0 0 0 0 0 0 0 0 0 0 0 0 0 0 0 0 0 0 0 0 0 0 0 0 0 0 0 0 0 0 0 0 0 0 0 0 0 0 0 0 0 0 0 0 0 0 0 0 0 0 0 0 0 0 0 0 0 0 0 0 0 0 0 0 0 0 0 0 0 0 0 0 0 0 0 0 0 0 0 0 0 0 0 0 0 0 0 0 0 0 0 0 0 0 0 0 0 0 0 0 0 0"/>
<parameter id="BeneluxtoWesternEurope" value="0 0 0 0 0 0 0 0 0 0 0 0 0 0 0 0 0 0 0 0 0 0 0 0 0 0 0 1 0 0 0 0 0 0 0 0 0 0 0 0 0 0 0 0 0 0 0 0 0 0 0 0 0 0 0 0 0 0 0 0 0 0 0 0 0 0 0 0 0 0 0 0 0 0 0 0 0 0 0 0 0 0 0 0 0 0 0 0 0 0 0 0 0 0 0 0 0 0 0 0 0 0 0 0 0 0 0 0 0 0 0 0 0 0 0 0 0 0 0 0 0 0 0 0 0 0 0 0 0 0 0 0 0 0 0 0 0 0 0 0 0 0 0 0 0 0 0 0 0 0 0 0 0 0 0 0 0 0 0 0 0 0 0 0 0 0 0 0 0 0 0 0 0 0 0 0 0 0 0 0 0 0 0 0 0 0 0 0 0 0 0 0 0 0 0 0"/>
<parameter id="EasternAfricatoAPAC" value="0 0 0 0 0 0 0 0 0 0 0 0 0 0 0 0 0 0 0 0 0 0 0 0 0 0 0 0 1 0 0 0 0 0 0 0 0 0 0 0 0 0 0 0 0 0 0 0 0 0 0 0 0 0 0 0 0 0 0 0 0 0 0 0 0 0 0 0 0 0 0 0 0 0 0 0 0 0 0 0 0 0 0 0 0 0 0 0 0 0 0 0 0 0 0 0 0 0 0 0 0 0 0 0 0 0 0 0 0 0 0 0 0 0 0 0 0 0 0 0 0 0 0 0 0 0 0 0 0 0 0 0 0 0 0 0 0 0 0 0 0 0 0 0 0 0 0 0 0 0 0 0 0 0 0 0 0 0 0 0 0 0 0 0 0 0 0 0 0 0 0 0 0 0 0 0 0 0 0 0 0 0 0 0 0 0 0 0 0 0 0 0 0 0 0 0"/>
<parameter id="EasternAfricatoBenelux" value="0 0 0 0 0 0 0 0 0 0 0 0 0 0 0 0 0 0 0 0 0 0 0 0 0 0 0 0 0 1 0 0 0 0 0 0 0 0 0 0 0 0 0 0 0 0 0 0 0 0 0 0 0 0 0 0 0 0 0 0 0 0 0 0 0 0 0 0 0 0 0 0 0 0 0 0 0 0 0 0 0 0 0 0 0 0 0 0 0 0 0 0 0 0 0 0 0 0 0 0 0 0 0 0 0 0 0 0 0 0 0 0 0 0 0 0 0 0 0 0 0 0 0 0 0 0 0 0 0 0 0 0 0 0 0 0 0 0 0 0 0 0 0 0 0 0 0 0 0 0 0 0 0 0 0 0 0 0 0 0 0 0 0 0 0 0 0 0 0 0 0 0 0 0 0 0 0 0 0 0 0 0 0 0 0 0 0 0 0 0 0 0 0 0 0 0"/>
<parameter id="EasternAfricatoEasternEurope" value="0 0 0 0 0 0 0 0 0 0 0 0 0 0 0 0 0 0 0 0 0 0 0 0 0 0 0 0 0 0 0 1 0 0 0 0 0 0 0 0 0 0 0 0 0 0 0 0 0 0 0 0 0 0 0 0 0 0 0 0 0 0 0 0 0 0 0 0 0 0 0 0 0 0 0 0 0 0 0 0 0 0 0 0 0 0 0 0 0 0 0 0 0 0 0 0 0 0 0 0 0 0 0 0 0 0 0 0 0 0 0 0 0 0 0 0 0 0 0 0 0 0 0 0 0 0 0 0 0 0 0 0 0 0 0 0 0 0 0 0 0 0 0 0 0 0 0 0 0 0 0 0 0 0 0 0 0 0 0 0 0 0 0 0 0 0 0 0 0 0 0 0 0 0 0 0 0 0 0 0 0 0 0 0 0 0 0 0 0 0 0 0 0 0 0 0"/>
<parameter id="EasternAfricatoFrance" value="0 0 0 0 0 0 0 0 0 0 0 0 0 0 0 0 0 0 0 0 0 0 0 0 0 0 0 0 0 0 0 0 1 0 0 0 0 0 0 0 0 0 0 0 0 0 0 0 0 0 0 0 0 0 0 0 0 0 0 0 0 0 0 0 0 0 0 0 0 0 0 0 0 0 0 0 0 0 0 0 0 0 0 0 0 0 0 0 0 0 0 0 0 0 0 0 0 0 0 0 0 0 0 0 0 0 0 0 0 0 0 0 0 0 0 0 0 0 0 0 0 0 0 0 0 0 0 0 0 0 0 0 0 0 0 0 0 0 0 0 0 0 0 0 0 0 0 0 0 0 0 0 0 0 0 0 0 0 0 0 0 0 0 0 0 0 0 0 0 0 0 0 0 0 0 0 0 0 0 0 0 0 0 0 0 0 0 0 0 0 0 0 0 0 0 0"/>
<parameter id="EasternAfricatoGermany" value="0 0 0 0 0 0 0 0 0 0 0 0 0 0 0 0 0 0 0 0 0 0 0 0 0 0 0 0 0 0 0 0 0 1 0 0 0 0 0 0 0 0 0 0 0 0 0 0 0 0 0 0 0 0 0 0 0 0 0 0 0 0 0 0 0 0 0 0 0 0 0 0 0 0 0 0 0 0 0 0 0 0 0 0 0 0 0 0 0 0 0 0 0 0 0 0 0 0 0 0 0 0 0 0 0 0 0 0 0 0 0 0 0 0 0 0 0 0 0 0 0 0 0 0 0 0 0 0 0 0 0 0 0 0 0 0 0 0 0 0 0 0 0 0 0 0 0 0 0 0 0 0 0 0 0 0 0 0 0 0 0 0 0 0 0 0 0 0 0 0 0 0 0 0 0 0 0 0 0 0 0 0 0 0 0 0 0 0 0 0 0 0 0 0 0 0"/>
<parameter id="EasternAfricatoMiddleAfrica" value="0 0 0 0 0 0 0 0 0 0 0 0 0 0 0 0 0 0 0 0 0 0 0 0 0 0 0 0 0 0 0 0 0 0 1 0 0 0 0 0 0 0 0 0 0 0 0 0 0 0 0 0 0 0 0 0 0 0 0 0 0 0 0 0 0 0 0 0 0 0 0 0 0 0 0 0 0 0 0 0 0 0 0 0 0 0 0 0 0 0 0 0 0 0 0 0 0 0 0 0 0 0 0 0 0 0 0 0 0 0 0 0 0 0 0 0 0 0 0 0 0 0 0 0 0 0 0 0 0 0 0 0 0 0 0 0 0 0 0 0 0 0 0 0 0 0 0 0 0 0 0 0 0 0 0 0 0 0 0 0 0 0 0 0 0 0 0 0 0 0 0 0 0 0 0 0 0 0 0 0 0 0 0 0 0 0 0 0 0 0 0 0 0 0 0 0"/>
<parameter id="EasternAfricatoNorthAmerica" value="0 0 0 0 0 0 0 0 0 0 0 0 0 0 0 0 0 0 0 0 0 0 0 0 0 0 0 0 0 0 0 0 0 0 0 1 0 0 0 0 0 0 0 0 0 0 0 0 0 0 0 0 0 0 0 0 0 0 0 0 0 0 0 0 0 0 0 0 0 0 0 0 0 0 0 0 0 0 0 0 0 0 0 0 0 0 0 0 0 0 0 0 0 0 0 0 0 0 0 0 0 0 0 0 0 0 0 0 0 0 0 0 0 0 0 0 0 0 0 0 0 0 0 0 0 0 0 0 0 0 0 0 0 0 0 0 0 0 0 0 0 0 0 0 0 0 0 0 0 0 0 0 0 0 0 0 0 0 0 0 0 0 0 0 0 0 0 0 0 0 0 0 0 0 0 0 0 0 0 0 0 0 0 0 0 0 0 0 0 0 0 0 0 0 0 0"/>
<parameter id="EasternAfricatoNorthernAfrica" value="0 0 0 0 0 0 0 0 0 0 0 0 0 0 0 0 0 0 0 0 0 0 0 0 0 0 0 0 0 0 0 0 0 0 0 0 1 0 0 0 0 0 0 0 0 0 0 0 0 0 0 0 0 0 0 0 0 0 0 0 0 0 0 0 0 0 0 0 0 0 0 0 0 0 0 0 0 0 0 0 0 0 0 0 0 0 0 0 0 0 0 0 0 0 0 0 0 0 0 0 0 0 0 0 0 0 0 0 0 0 0 0 0 0 0 0 0 0 0 0 0 0 0 0 0 0 0 0 0 0 0 0 0 0 0 0 0 0 0 0 0 0 0 0 0 0 0 0 0 0 0 0 0 0 0 0 0 0 0 0 0 0 0 0 0 0 0 0 0 0 0 0 0 0 0 0 0 0 0 0 0 0 0 0 0 0 0 0 0 0 0 0 0 0 0 0"/>
<parameter id="EasternAfricatoNorthernEurope" value="0 0 0 0 0 0 0 0 0 0 0 0 0 0 0 0 0 0 0 0 0 0 0 0 0 0 0 0 0 0 0 0 0 0 0 0 0 1 0 0 0 0 0 0 0 0 0 0 0 0 0 0 0 0 0 0 0 0 0 0 0 0 0 0 0 0 0 0 0 0 0 0 0 0 0 0 0 0 0 0 0 0 0 0 0 0 0 0 0 0 0 0 0 0 0 0 0 0 0 0 0 0 0 0 0 0 0 0 0 0 0 0 0 0 0 0 0 0 0 0 0 0 0 0 0 0 0 0 0 0 0 0 0 0 0 0 0 0 0 0 0 0 0 0 0 0 0 0 0 0 0 0 0 0 0 0 0 0 0 0 0 0 0 0 0 0 0 0 0 0 0 0 0 0 0 0 0 0 0 0 0 0 0 0 0 0 0 0 0 0 0 0 0 0 0 0"/>
<parameter id="EasternAfricatoSouthernAfrica" value="0 0 0 0 0 0 0 0 0 0 0 0 0 0 0 0 0 0 0 0 0 0 0 0 0 0 0 0 0 0 0 0 0 0 0 0 0 0 1 0 0 0 0 0 0 0 0 0 0 0 0 0 0 0 0 0 0 0 0 0 0 0 0 0 0 0 0 0 0 0 0 0 0 0 0 0 0 0 0 0 0 0 0 0 0 0 0 0 0 0 0 0 0 0 0 0 0 0 0 0 0 0 0 0 0 0 0 0 0 0 0 0 0 0 0 0 0 0 0 0 0 0 0 0 0 0 0 0 0 0 0 0 0 0 0 0 0 0 0 0 0 0 0 0 0 0 0 0 0 0 0 0 0 0 0 0 0 0 0 0 0 0 0 0 0 0 0 0 0 0 0 0 0 0 0 0 0 0 0 0 0 0 0 0 0 0 0 0 0 0 0 0 0 0 0 0"/>
<parameter id="EasternAfricatoSouthernEurope" value="0 0 0 0 0 0 0 0 0 0 0 0 0 0 0 0 0 0 0 0 0 0 0 0 0 0 0 0 0 0 0 0 0 0 0 0 0 0 0 1 0 0 0 0 0 0 0 0 0 0 0 0 0 0 0 0 0 0 0 0 0 0 0 0 0 0 0 0 0 0 0 0 0 0 0 0 0 0 0 0 0 0 0 0 0 0 0 0 0 0 0 0 0 0 0 0 0 0 0 0 0 0 0 0 0 0 0 0 0 0 0 0 0 0 0 0 0 0 0 0 0 0 0 0 0 0 0 0 0 0 0 0 0 0 0 0 0 0 0 0 0 0 0 0 0 0 0 0 0 0 0 0 0 0 0 0 0 0 0 0 0 0 0 0 0 0 0 0 0 0 0 0 0 0 0 0 0 0 0 0 0 0 0 0 0 0 0 0 0 0 0 0 0 0 0 0"/>
<parameter id="EasternAfricatoWesternAfrica" value="0 0 0 0 0 0 0 0 0 0 0 0 0 0 0 0 0 0 0 0 0 0 0 0 0 0 0 0 0 0 0 0 0 0 0 0 0 0 0 0 1 0 0 0 0 0 0 0 0 0 0 0 0 0 0 0 0 0 0 0 0 0 0 0 0 0 0 0 0 0 0 0 0 0 0 0 0 0 0 0 0 0 0 0 0 0 0 0 0 0 0 0 0 0 0 0 0 0 0 0 0 0 0 0 0 0 0 0 0 0 0 0 0 0 0 0 0 0 0 0 0 0 0 0 0 0 0 0 0 0 0 0 0 0 0 0 0 0 0 0 0 0 0 0 0 0 0 0 0 0 0 0 0 0 0 0 0 0 0 0 0 0 0 0 0 0 0 0 0 0 0 0 0 0 0 0 0 0 0 0 0 0 0 0 0 0 0 0 0 0 0 0 0 0 0 0"/>
<parameter id="EasternAfricatoWesternEurope" value="0 0 0 0 0 0 0 0 0 0 0 0 0 0 0 0 0 0 0 0 0 0 0 0 0 0 0 0 0 0 0 0 0 0 0 0 0 0 0 0 0 1 0 0 0 0 0 0 0 0 0 0 0 0 0 0 0 0 0 0 0 0 0 0 0 0 0 0 0 0 0 0 0 0 0 0 0 0 0 0 0 0 0 0 0 0 0 0 0 0 0 0 0 0 0 0 0 0 0 0 0 0 0 0 0 0 0 0 0 0 0 0 0 0 0 0 0 0 0 0 0 0 0 0 0 0 0 0 0 0 0 0 0 0 0 0 0 0 0 0 0 0 0 0 0 0 0 0 0 0 0 0 0 0 0 0 0 0 0 0 0 0 0 0 0 0 0 0 0 0 0 0 0 0 0 0 0 0 0 0 0 0 0 0 0 0 0 0 0 0 0 0 0 0 0 0"/>
<parameter id="EasternEuropetoAPAC" value="0 0 0 0 0 0 0 0 0 0 0 0 0 0 0 0 0 0 0 0 0 0 0 0 0 0 0 0 0 0 0 0 0 0 0 0 0 0 0 0 0 0 1 0 0 0 0 0 0 0 0 0 0 0 0 0 0 0 0 0 0 0 0 0 0 0 0 0 0 0 0 0 0 0 0 0 0 0 0 0 0 0 0 0 0 0 0 0 0 0 0 0 0 0 0 0 0 0 0 0 0 0 0 0 0 0 0 0 0 0 0 0 0 0 0 0 0 0 0 0 0 0 0 0 0 0 0 0 0 0 0 0 0 0 0 0 0 0 0 0 0 0 0 0 0 0 0 0 0 0 0 0 0 0 0 0 0 0 0 0 0 0 0 0 0 0 0 0 0 0 0 0 0 0 0 0 0 0 0 0 0 0 0 0 0 0 0 0 0 0 0 0 0 0 0 0"/>
<parameter id="EasternEuropetoBenelux" value="0 0 0 0 0 0 0 0 0 0 0 0 0 0 0 0 0 0 0 0 0 0 0 0 0 0 0 0 0 0 0 0 0 0 0 0 0 0 0 0 0 0 0 1 0 0 0 0 0 0 0 0 0 0 0 0 0 0 0 0 0 0 0 0 0 0 0 0 0 0 0 0 0 0 0 0 0 0 0 0 0 0 0 0 0 0 0 0 0 0 0 0 0 0 0 0 0 0 0 0 0 0 0 0 0 0 0 0 0 0 0 0 0 0 0 0 0 0 0 0 0 0 0 0 0 0 0 0 0 0 0 0 0 0 0 0 0 0 0 0 0 0 0 0 0 0 0 0 0 0 0 0 0 0 0 0 0 0 0 0 0 0 0 0 0 0 0 0 0 0 0 0 0 0 0 0 0 0 0 0 0 0 0 0 0 0 0 0 0 0 0 0 0 0 0 0"/>
<parameter id="EasternEuropetoEasternAfrica" value="0 0 0 0 0 0 0 0 0 0 0 0 0 0 0 0 0 0 0 0 0 0 0 0 0 0 0 0 0 0 0 0 0 0 0 0 0 0 0 0 0 0 0 0 1 0 0 0 0 0 0 0 0 0 0 0 0 0 0 0 0 0 0 0 0 0 0 0 0 0 0 0 0 0 0 0 0 0 0 0 0 0 0 0 0 0 0 0 0 0 0 0 0 0 0 0 0 0 0 0 0 0 0 0 0 0 0 0 0 0 0 0 0 0 0 0 0 0 0 0 0 0 0 0 0 0 0 0 0 0 0 0 0 0 0 0 0 0 0 0 0 0 0 0 0 0 0 0 0 0 0 0 0 0 0 0 0 0 0 0 0 0 0 0 0 0 0 0 0 0 0 0 0 0 0 0 0 0 0 0 0 0 0 0 0 0 0 0 0 0 0 0 0 0 0 0"/>
<parameter id="EasternEuropetoFrance" value="0 0 0 0 0 0 0 0 0 0 0 0 0 0 0 0 0 0 0 0 0 0 0 0 0 0 0 0 0 0 0 0 0 0 0 0 0 0 0 0 0 0 0 0 0 0 1 0 0 0 0 0 0 0 0 0 0 0 0 0 0 0 0 0 0 0 0 0 0 0 0 0 0 0 0 0 0 0 0 0 0 0 0 0 0 0 0 0 0 0 0 0 0 0 0 0 0 0 0 0 0 0 0 0 0 0 0 0 0 0 0 0 0 0 0 0 0 0 0 0 0 0 0 0 0 0 0 0 0 0 0 0 0 0 0 0 0 0 0 0 0 0 0 0 0 0 0 0 0 0 0 0 0 0 0 0 0 0 0 0 0 0 0 0 0 0 0 0 0 0 0 0 0 0 0 0 0 0 0 0 0 0 0 0 0 0 0 0 0 0 0 0 0 0 0 0"/>
<parameter id="EasternEuropetoGermany" value="0 0 0 0 0 0 0 0 0 0 0 0 0 0 0 0 0 0 0 0 0 0 0 0 0 0 0 0 0 0 0 0 0 0 0 0 0 0 0 0 0 0 0 0 0 0 0 1 0 0 0 0 0 0 0 0 0 0 0 0 0 0 0 0 0 0 0 0 0 0 0 0 0 0 0 0 0 0 0 0 0 0 0 0 0 0 0 0 0 0 0 0 0 0 0 0 0 0 0 0 0 0 0 0 0 0 0 0 0 0 0 0 0 0 0 0 0 0 0 0 0 0 0 0 0 0 0 0 0 0 0 0 0 0 0 0 0 0 0 0 0 0 0 0 0 0 0 0 0 0 0 0 0 0 0 0 0 0 0 0 0 0 0 0 0 0 0 0 0 0 0 0 0 0 0 0 0 0 0 0 0 0 0 0 0 0 0 0 0 0 0 0 0 0 0 0"/>
<parameter id="EasternEuropetoMiddleAfrica" value="0 0 0 0 0 0 0 0 0 0 0 0 0 0 0 0 0 0 0 0 0 0 0 0 0 0 0 0 0 0 0 0 0 0 0 0 0 0 0 0 0 0 0 0 0 0 0 0 1 0 0 0 0 0 0 0 0 0 0 0 0 0 0 0 0 0 0 0 0 0 0 0 0 0 0 0 0 0 0 0 0 0 0 0 0 0 0 0 0 0 0 0 0 0 0 0 0 0 0 0 0 0 0 0 0 0 0 0 0 0 0 0 0 0 0 0 0 0 0 0 0 0 0 0 0 0 0 0 0 0 0 0 0 0 0 0 0 0 0 0 0 0 0 0 0 0 0 0 0 0 0 0 0 0 0 0 0 0 0 0 0 0 0 0 0 0 0 0 0 0 0 0 0 0 0 0 0 0 0 0 0 0 0 0 0 0 0 0 0 0 0 0 0 0 0 0"/>
<parameter id="EasternEuropetoNorthAmerica" value="0 0 0 0 0 0 0 0 0 0 0 0 0 0 0 0 0 0 0 0 0 0 0 0 0 0 0 0 0 0 0 0 0 0 0 0 0 0 0 0 0 0 0 0 0 0 0 0 0 1 0 0 0 0 0 0 0 0 0 0 0 0 0 0 0 0 0 0 0 0 0 0 0 0 0 0 0 0 0 0 0 0 0 0 0 0 0 0 0 0 0 0 0 0 0 0 0 0 0 0 0 0 0 0 0 0 0 0 0 0 0 0 0 0 0 0 0 0 0 0 0 0 0 0 0 0 0 0 0 0 0 0 0 0 0 0 0 0 0 0 0 0 0 0 0 0 0 0 0 0 0 0 0 0 0 0 0 0 0 0 0 0 0 0 0 0 0 0 0 0 0 0 0 0 0 0 0 0 0 0 0 0 0 0 0 0 0 0 0 0 0 0 0 0 0 0"/>
<parameter id="EasternEuropetoNorthernAfrica" value="0 0 0 0 0 0 0 0 0 0 0 0 0 0 0 0 0 0 0 0 0 0 0 0 0 0 0 0 0 0 0 0 0 0 0 0 0 0 0 0 0 0 0 0 0 0 0 0 0 0 1 0 0 0 0 0 0 0 0 0 0 0 0 0 0 0 0 0 0 0 0 0 0 0 0 0 0 0 0 0 0 0 0 0 0 0 0 0 0 0 0 0 0 0 0 0 0 0 0 0 0 0 0 0 0 0 0 0 0 0 0 0 0 0 0 0 0 0 0 0 0 0 0 0 0 0 0 0 0 0 0 0 0 0 0 0 0 0 0 0 0 0 0 0 0 0 0 0 0 0 0 0 0 0 0 0 0 0 0 0 0 0 0 0 0 0 0 0 0 0 0 0 0 0 0 0 0 0 0 0 0 0 0 0 0 0 0 0 0 0 0 0 0 0 0 0"/>
<parameter id="EasternEuropetoNorthernEurope" value="0 0 0 0 0 0 0 0 0 0 0 0 0 0 0 0 0 0 0 0 0 0 0 0 0 0 0 0 0 0 0 0 0 0 0 0 0 0 0 0 0 0 0 0 0 0 0 0 0 0 0 1 0 0 0 0 0 0 0 0 0 0 0 0 0 0 0 0 0 0 0 0 0 0 0 0 0 0 0 0 0 0 0 0 0 0 0 0 0 0 0 0 0 0 0 0 0 0 0 0 0 0 0 0 0 0 0 0 0 0 0 0 0 0 0 0 0 0 0 0 0 0 0 0 0 0 0 0 0 0 0 0 0 0 0 0 0 0 0 0 0 0 0 0 0 0 0 0 0 0 0 0 0 0 0 0 0 0 0 0 0 0 0 0 0 0 0 0 0 0 0 0 0 0 0 0 0 0 0 0 0 0 0 0 0 0 0 0 0 0 0 0 0 0 0 0"/>
<parameter id="EasternEuropetoSouthernAfrica" value="0 0 0 0 0 0 0 0 0 0 0 0 0 0 0 0 0 0 0 0 0 0 0 0 0 0 0 0 0 0 0 0 0 0 0 0 0 0 0 0 0 0 0 0 0 0 0 0 0 0 0 0 1 0 0 0 0 0 0 0 0 0 0 0 0 0 0 0 0 0 0 0 0 0 0 0 0 0 0 0 0 0 0 0 0 0 0 0 0 0 0 0 0 0 0 0 0 0 0 0 0 0 0 0 0 0 0 0 0 0 0 0 0 0 0 0 0 0 0 0 0 0 0 0 0 0 0 0 0 0 0 0 0 0 0 0 0 0 0 0 0 0 0 0 0 0 0 0 0 0 0 0 0 0 0 0 0 0 0 0 0 0 0 0 0 0 0 0 0 0 0 0 0 0 0 0 0 0 0 0 0 0 0 0 0 0 0 0 0 0 0 0 0 0 0 0"/>
<parameter id="EasternEuropetoSouthernEurope" value="0 0 0 0 0 0 0 0 0 0 0 0 0 0 0 0 0 0 0 0 0 0 0 0 0 0 0 0 0 0 0 0 0 0 0 0 0 0 0 0 0 0 0 0 0 0 0 0 0 0 0 0 0 1 0 0 0 0 0 0 0 0 0 0 0 0 0 0 0 0 0 0 0 0 0 0 0 0 0 0 0 0 0 0 0 0 0 0 0 0 0 0 0 0 0 0 0 0 0 0 0 0 0 0 0 0 0 0 0 0 0 0 0 0 0 0 0 0 0 0 0 0 0 0 0 0 0 0 0 0 0 0 0 0 0 0 0 0 0 0 0 0 0 0 0 0 0 0 0 0 0 0 0 0 0 0 0 0 0 0 0 0 0 0 0 0 0 0 0 0 0 0 0 0 0 0 0 0 0 0 0 0 0 0 0 0 0 0 0 0 0 0 0 0 0 0"/>
<parameter id="EasternEuropetoWesternAfrica" value="0 0 0 0 0 0 0 0 0 0 0 0 0 0 0 0 0 0 0 0 0 0 0 0 0 0 0 0 0 0 0 0 0 0 0 0 0 0 0 0 0 0 0 0 0 0 0 0 0 0 0 0 0 0 1 0 0 0 0 0 0 0 0 0 0 0 0 0 0 0 0 0 0 0 0 0 0 0 0 0 0 0 0 0 0 0 0 0 0 0 0 0 0 0 0 0 0 0 0 0 0 0 0 0 0 0 0 0 0 0 0 0 0 0 0 0 0 0 0 0 0 0 0 0 0 0 0 0 0 0 0 0 0 0 0 0 0 0 0 0 0 0 0 0 0 0 0 0 0 0 0 0 0 0 0 0 0 0 0 0 0 0 0 0 0 0 0 0 0 0 0 0 0 0 0 0 0 0 0 0 0 0 0 0 0 0 0 0 0 0 0 0 0 0 0 0"/>
<parameter id="EasternEuropetoWesternEurope" value="0 0 0 0 0 0 0 0 0 0 0 0 0 0 0 0 0 0 0 0 0 0 0 0 0 0 0 0 0 0 0 0 0 0 0 0 0 0 0 0 0 0 0 0 0 0 0 0 0 0 0 0 0 0 0 1 0 0 0 0 0 0 0 0 0 0 0 0 0 0 0 0 0 0 0 0 0 0 0 0 0 0 0 0 0 0 0 0 0 0 0 0 0 0 0 0 0 0 0 0 0 0 0 0 0 0 0 0 0 0 0 0 0 0 0 0 0 0 0 0 0 0 0 0 0 0 0 0 0 0 0 0 0 0 0 0 0 0 0 0 0 0 0 0 0 0 0 0 0 0 0 0 0 0 0 0 0 0 0 0 0 0 0 0 0 0 0 0 0 0 0 0 0 0 0 0 0 0 0 0 0 0 0 0 0 0 0 0 0 0 0 0 0 0 0 0"/>
<parameter id="FrancetoAPAC" value="0 0 0 0 0 0 0 0 0 0 0 0 0 0 0 0 0 0 0 0 0 0 0 0 0 0 0 0 0 0 0 0 0 0 0 0 0 0 0 0 0 0 0 0 0 0 0 0 0 0 0 0 0 0 0 0 1 0 0 0 0 0 0 0 0 0 0 0 0 0 0 0 0 0 0 0 0 0 0 0 0 0 0 0 0 0 0 0 0 0 0 0 0 0 0 0 0 0 0 0 0 0 0 0 0 0 0 0 0 0 0 0 0 0 0 0 0 0 0 0 0 0 0 0 0 0 0 0 0 0 0 0 0 0 0 0 0 0 0 0 0 0 0 0 0 0 0 0 0 0 0 0 0 0 0 0 0 0 0 0 0 0 0 0 0 0 0 0 0 0 0 0 0 0 0 0 0 0 0 0 0 0 0 0 0 0 0 0 0 0 0 0 0 0 0 0"/>
<parameter id="FrancetoBenelux" value="0 0 0 0 0 0 0 0 0 0 0 0 0 0 0 0 0 0 0 0 0 0 0 0 0 0 0 0 0 0 0 0 0 0 0 0 0 0 0 0 0 0 0 0 0 0 0 0 0 0 0 0 0 0 0 0 0 1 0 0 0 0 0 0 0 0 0 0 0 0 0 0 0 0 0 0 0 0 0 0 0 0 0 0 0 0 0 0 0 0 0 0 0 0 0 0 0 0 0 0 0 0 0 0 0 0 0 0 0 0 0 0 0 0 0 0 0 0 0 0 0 0 0 0 0 0 0 0 0 0 0 0 0 0 0 0 0 0 0 0 0 0 0 0 0 0 0 0 0 0 0 0 0 0 0 0 0 0 0 0 0 0 0 0 0 0 0 0 0 0 0 0 0 0 0 0 0 0 0 0 0 0 0 0 0 0 0 0 0 0 0 0 0 0 0 0"/>
<parameter id="FrancetoEasternAfrica" value="0 0 0 0 0 0 0 0 0 0 0 0 0 0 0 0 0 0 0 0 0 0 0 0 0 0 0 0 0 0 0 0 0 0 0 0 0 0 0 0 0 0 0 0 0 0 0 0 0 0 0 0 0 0 0 0 0 0 1 0 0 0 0 0 0 0 0 0 0 0 0 0 0 0 0 0 0 0 0 0 0 0 0 0 0 0 0 0 0 0 0 0 0 0 0 0 0 0 0 0 0 0 0 0 0 0 0 0 0 0 0 0 0 0 0 0 0 0 0 0 0 0 0 0 0 0 0 0 0 0 0 0 0 0 0 0 0 0 0 0 0 0 0 0 0 0 0 0 0 0 0 0 0 0 0 0 0 0 0 0 0 0 0 0 0 0 0 0 0 0 0 0 0 0 0 0 0 0 0 0 0 0 0 0 0 0 0 0 0 0 0 0 0 0 0 0"/>
<parameter id="FrancetoEasternEurope" value="0 0 0 0 0 0 0 0 0 0 0 0 0 0 0 0 0 0 0 0 0 0 0 0 0 0 0 0 0 0 0 0 0 0 0 0 0 0 0 0 0 0 0 0 0 0 0 0 0 0 0 0 0 0 0 0 0 0 0 1 0 0 0 0 0 0 0 0 0 0 0 0 0 0 0 0 0 0 0 0 0 0 0 0 0 0 0 0 0 0 0 0 0 0 0 0 0 0 0 0 0 0 0 0 0 0 0 0 0 0 0 0 0 0 0 0 0 0 0 0 0 0 0 0 0 0 0 0 0 0 0 0 0 0 0 0 0 0 0 0 0 0 0 0 0 0 0 0 0 0 0 0 0 0 0 0 0 0 0 0 0 0 0 0 0 0 0 0 0 0 0 0 0 0 0 0 0 0 0 0 0 0 0 0 0 0 0 0 0 0 0 0 0 0 0 0"/>
<parameter id="FrancetoGermany" value="0 0 0 0 0 0 0 0 0 0 0 0 0 0 0 0 0 0 0 0 0 0 0 0 0 0 0 0 0 0 0 0 0 0 0 0 0 0 0 0 0 0 0 0 0 0 0 0 0 0 0 0 0 0 0 0 0 0 0 0 0 1 0 0 0 0 0 0 0 0 0 0 0 0 0 0 0 0 0 0 0 0 0 0 0 0 0 0 0 0 0 0 0 0 0 0 0 0 0 0 0 0 0 0 0 0 0 0 0 0 0 0 0 0 0 0 0 0 0 0 0 0 0 0 0 0 0 0 0 0 0 0 0 0 0 0 0 0 0 0 0 0 0 0 0 0 0 0 0 0 0 0 0 0 0 0 0 0 0 0 0 0 0 0 0 0 0 0 0 0 0 0 0 0 0 0 0 0 0 0 0 0 0 0 0 0 0 0 0 0 0 0 0 0 0 0"/>
<parameter id="FrancetoMiddleAfrica" value="0 0 0 0 0 0 0 0 0 0 0 0 0 0 0 0 0 0 0 0 0 0 0 0 0 0 0 0 0 0 0 0 0 0 0 0 0 0 0 0 0 0 0 0 0 0 0 0 0 0 0 0 0 0 0 0 0 0 0 0 0 0 1 0 0 0 0 0 0 0 0 0 0 0 0 0 0 0 0 0 0 0 0 0 0 0 0 0 0 0 0 0 0 0 0 0 0 0 0 0 0 0 0 0 0 0 0 0 0 0 0 0 0 0 0 0 0 0 0 0 0 0 0 0 0 0 0 0 0 0 0 0 0 0 0 0 0 0 0 0 0 0 0 0 0 0 0 0 0 0 0 0 0 0 0 0 0 0 0 0 0 0 0 0 0 0 0 0 0 0 0 0 0 0 0 0 0 0 0 0 0 0 0 0 0 0 0 0 0 0 0 0 0 0 0 0"/>
<parameter id="FrancetoNorthAmerica" value="0 0 0 0 0 0 0 0 0 0 0 0 0 0 0 0 0 0 0 0 0 0 0 0 0 0 0 0 0 0 0 0 0 0 0 0 0 0 0 0 0 0 0 0 0 0 0 0 0 0 0 0 0 0 0 0 0 0 0 0 0 0 0 1 0 0 0 0 0 0 0 0 0 0 0 0 0 0 0 0 0 0 0 0 0 0 0 0 0 0 0 0 0 0 0 0 0 0 0 0 0 0 0 0 0 0 0 0 0 0 0 0 0 0 0 0 0 0 0 0 0 0 0 0 0 0 0 0 0 0 0 0 0 0 0 0 0 0 0 0 0 0 0 0 0 0 0 0 0 0 0 0 0 0 0 0 0 0 0 0 0 0 0 0 0 0 0 0 0 0 0 0 0 0 0 0 0 0 0 0 0 0 0 0 0 0 0 0 0 0 0 0 0 0 0 0"/>
<parameter id="FrancetoNorthernAfrica" value="0 0 0 0 0 0 0 0 0 0 0 0 0 0 0 0 0 0 0 0 0 0 0 0 0 0 0 0 0 0 0 0 0 0 0 0 0 0 0 0 0 0 0 0 0 0 0 0 0 0 0 0 0 0 0 0 0 0 0 0 0 0 0 0 1 0 0 0 0 0 0 0 0 0 0 0 0 0 0 0 0 0 0 0 0 0 0 0 0 0 0 0 0 0 0 0 0 0 0 0 0 0 0 0 0 0 0 0 0 0 0 0 0 0 0 0 0 0 0 0 0 0 0 0 0 0 0 0 0 0 0 0 0 0 0 0 0 0 0 0 0 0 0 0 0 0 0 0 0 0 0 0 0 0 0 0 0 0 0 0 0 0 0 0 0 0 0 0 0 0 0 0 0 0 0 0 0 0 0 0 0 0 0 0 0 0 0 0 0 0 0 0 0 0 0 0"/>
<parameter id="FrancetoNorthernEurope" value="0 0 0 0 0 0 0 0 0 0 0 0 0 0 0 0 0 0 0 0 0 0 0 0 0 0 0 0 0 0 0 0 0 0 0 0 0 0 0 0 0 0 0 0 0 0 0 0 0 0 0 0 0 0 0 0 0 0 0 0 0 0 0 0 0 1 0 0 0 0 0 0 0 0 0 0 0 0 0 0 0 0 0 0 0 0 0 0 0 0 0 0 0 0 0 0 0 0 0 0 0 0 0 0 0 0 0 0 0 0 0 0 0 0 0 0 0 0 0 0 0 0 0 0 0 0 0 0 0 0 0 0 0 0 0 0 0 0 0 0 0 0 0 0 0 0 0 0 0 0 0 0 0 0 0 0 0 0 0 0 0 0 0 0 0 0 0 0 0 0 0 0 0 0 0 0 0 0 0 0 0 0 0 0 0 0 0 0 0 0 0 0 0 0 0 0"/>
<parameter id="FrancetoSouthernAfrica" value="0 0 0 0 0 0 0 0 0 0 0 0 0 0 0 0 0 0 0 0 0 0 0 0 0 0 0 0 0 0 0 0 0 0 0 0 0 0 0 0 0 0 0 0 0 0 0 0 0 0 0 0 0 0 0 0 0 0 0 0 0 0 0 0 0 0 1 0 0 0 0 0 0 0 0 0 0 0 0 0 0 0 0 0 0 0 0 0 0 0 0 0 0 0 0 0 0 0 0 0 0 0 0 0 0 0 0 0 0 0 0 0 0 0 0 0 0 0 0 0 0 0 0 0 0 0 0 0 0 0 0 0 0 0 0 0 0 0 0 0 0 0 0 0 0 0 0 0 0 0 0 0 0 0 0 0 0 0 0 0 0 0 0 0 0 0 0 0 0 0 0 0 0 0 0 0 0 0 0 0 0 0 0 0 0 0 0 0 0 0 0 0 0 0 0 0"/>
<parameter id="FrancetoSouthernEurope" value="0 0 0 0 0 0 0 0 0 0 0 0 0 0 0 0 0 0 0 0 0 0 0 0 0 0 0 0 0 0 0 0 0 0 0 0 0 0 0 0 0 0 0 0 0 0 0 0 0 0 0 0 0 0 0 0 0 0 0 0 0 0 0 0 0 0 0 1 0 0 0 0 0 0 0 0 0 0 0 0 0 0 0 0 0 0 0 0 0 0 0 0 0 0 0 0 0 0 0 0 0 0 0 0 0 0 0 0 0 0 0 0 0 0 0 0 0 0 0 0 0 0 0 0 0 0 0 0 0 0 0 0 0 0 0 0 0 0 0 0 0 0 0 0 0 0 0 0 0 0 0 0 0 0 0 0 0 0 0 0 0 0 0 0 0 0 0 0 0 0 0 0 0 0 0 0 0 0 0 0 0 0 0 0 0 0 0 0 0 0 0 0 0 0 0 0"/>
<parameter id="FrancetoWesternAfrica" value="0 0 0 0 0 0 0 0 0 0 0 0 0 0 0 0 0 0 0 0 0 0 0 0 0 0 0 0 0 0 0 0 0 0 0 0 0 0 0 0 0 0 0 0 0 0 0 0 0 0 0 0 0 0 0 0 0 0 0 0 0 0 0 0 0 0 0 0 1 0 0 0 0 0 0 0 0 0 0 0 0 0 0 0 0 0 0 0 0 0 0 0 0 0 0 0 0 0 0 0 0 0 0 0 0 0 0 0 0 0 0 0 0 0 0 0 0 0 0 0 0 0 0 0 0 0 0 0 0 0 0 0 0 0 0 0 0 0 0 0 0 0 0 0 0 0 0 0 0 0 0 0 0 0 0 0 0 0 0 0 0 0 0 0 0 0 0 0 0 0 0 0 0 0 0 0 0 0 0 0 0 0 0 0 0 0 0 0 0 0 0 0 0 0 0 0"/>
<parameter id="FrancetoWesternEurope" value="0 0 0 0 0 0 0 0 0 0 0 0 0 0 0 0 0 0 0 0 0 0 0 0 0 0 0 0 0 0 0 0 0 0 0 0 0 0 0 0 0 0 0 0 0 0 0 0 0 0 0 0 0 0 0 0 0 0 0 0 0 0 0 0 0 0 0 0 0 1 0 0 0 0 0 0 0 0 0 0 0 0 0 0 0 0 0 0 0 0 0 0 0 0 0 0 0 0 0 0 0 0 0 0 0 0 0 0 0 0 0 0 0 0 0 0 0 0 0 0 0 0 0 0 0 0 0 0 0 0 0 0 0 0 0 0 0 0 0 0 0 0 0 0 0 0 0 0 0 0 0 0 0 0 0 0 0 0 0 0 0 0 0 0 0 0 0 0 0 0 0 0 0 0 0 0 0 0 0 0 0 0 0 0 0 0 0 0 0 0 0 0 0 0 0 0"/>
<parameter id="GermanytoAPAC" value="0 0 0 0 0 0 0 0 0 0 0 0 0 0 0 0 0 0 0 0 0 0 0 0 0 0 0 0 0 0 0 0 0 0 0 0 0 0 0 0 0 0 0 0 0 0 0 0 0 0 0 0 0 0 0 0 0 0 0 0 0 0 0 0 0 0 0 0 0 0 1 0 0 0 0 0 0 0 0 0 0 0 0 0 0 0 0 0 0 0 0 0 0 0 0 0 0 0 0 0 0 0 0 0 0 0 0 0 0 0 0 0 0 0 0 0 0 0 0 0 0 0 0 0 0 0 0 0 0 0 0 0 0 0 0 0 0 0 0 0 0 0 0 0 0 0 0 0 0 0 0 0 0 0 0 0 0 0 0 0 0 0 0 0 0 0 0 0 0 0 0 0 0 0 0 0 0 0 0 0 0 0 0 0 0 0 0 0 0 0 0 0 0 0 0 0"/>
<parameter id="GermanytoBenelux" value="0 0 0 0 0 0 0 0 0 0 0 0 0 0 0 0 0 0 0 0 0 0 0 0 0 0 0 0 0 0 0 0 0 0 0 0 0 0 0 0 0 0 0 0 0 0 0 0 0 0 0 0 0 0 0 0 0 0 0 0 0 0 0 0 0 0 0 0 0 0 0 1 0 0 0 0 0 0 0 0 0 0 0 0 0 0 0 0 0 0 0 0 0 0 0 0 0 0 0 0 0 0 0 0 0 0 0 0 0 0 0 0 0 0 0 0 0 0 0 0 0 0 0 0 0 0 0 0 0 0 0 0 0 0 0 0 0 0 0 0 0 0 0 0 0 0 0 0 0 0 0 0 0 0 0 0 0 0 0 0 0 0 0 0 0 0 0 0 0 0 0 0 0 0 0 0 0 0 0 0 0 0 0 0 0 0 0 0 0 0 0 0 0 0 0 0"/>
<parameter id="GermanytoEasternAfrica" value="0 0 0 0 0 0 0 0 0 0 0 0 0 0 0 0 0 0 0 0 0 0 0 0 0 0 0 0 0 0 0 0 0 0 0 0 0 0 0 0 0 0 0 0 0 0 0 0 0 0 0 0 0 0 0 0 0 0 0 0 0 0 0 0 0 0 0 0 0 0 0 0 1 0 0 0 0 0 0 0 0 0 0 0 0 0 0 0 0 0 0 0 0 0 0 0 0 0 0 0 0 0 0 0 0 0 0 0 0 0 0 0 0 0 0 0 0 0 0 0 0 0 0 0 0 0 0 0 0 0 0 0 0 0 0 0 0 0 0 0 0 0 0 0 0 0 0 0 0 0 0 0 0 0 0 0 0 0 0 0 0 0 0 0 0 0 0 0 0 0 0 0 0 0 0 0 0 0 0 0 0 0 0 0 0 0 0 0 0 0 0 0 0 0 0 0"/>
<parameter id="GermanytoEasternEurope" value="0 0 0 0 0 0 0 0 0 0 0 0 0 0 0 0 0 0 0 0 0 0 0 0 0 0 0 0 0 0 0 0 0 0 0 0 0 0 0 0 0 0 0 0 0 0 0 0 0 0 0 0 0 0 0 0 0 0 0 0 0 0 0 0 0 0 0 0 0 0 0 0 0 1 0 0 0 0 0 0 0 0 0 0 0 0 0 0 0 0 0 0 0 0 0 0 0 0 0 0 0 0 0 0 0 0 0 0 0 0 0 0 0 0 0 0 0 0 0 0 0 0 0 0 0 0 0 0 0 0 0 0 0 0 0 0 0 0 0 0 0 0 0 0 0 0 0 0 0 0 0 0 0 0 0 0 0 0 0 0 0 0 0 0 0 0 0 0 0 0 0 0 0 0 0 0 0 0 0 0 0 0 0 0 0 0 0 0 0 0 0 0 0 0 0 0"/>
<parameter id="GermanytoFrance" value="0 0 0 0 0 0 0 0 0 0 0 0 0 0 0 0 0 0 0 0 0 0 0 0 0 0 0 0 0 0 0 0 0 0 0 0 0 0 0 0 0 0 0 0 0 0 0 0 0 0 0 0 0 0 0 0 0 0 0 0 0 0 0 0 0 0 0 0 0 0 0 0 0 0 1 0 0 0 0 0 0 0 0 0 0 0 0 0 0 0 0 0 0 0 0 0 0 0 0 0 0 0 0 0 0 0 0 0 0 0 0 0 0 0 0 0 0 0 0 0 0 0 0 0 0 0 0 0 0 0 0 0 0 0 0 0 0 0 0 0 0 0 0 0 0 0 0 0 0 0 0 0 0 0 0 0 0 0 0 0 0 0 0 0 0 0 0 0 0 0 0 0 0 0 0 0 0 0 0 0 0 0 0 0 0 0 0 0 0 0 0 0 0 0 0 0"/>
<parameter id="GermanytoMiddleAfrica" value="0 0 0 0 0 0 0 0 0 0 0 0 0 0 0 0 0 0 0 0 0 0 0 0 0 0 0 0 0 0 0 0 0 0 0 0 0 0 0 0 0 0 0 0 0 0 0 0 0 0 0 0 0 0 0 0 0 0 0 0 0 0 0 0 0 0 0 0 0 0 0 0 0 0 0 0 1 0 0 0 0 0 0 0 0 0 0 0 0 0 0 0 0 0 0 0 0 0 0 0 0 0 0 0 0 0 0 0 0 0 0 0 0 0 0 0 0 0 0 0 0 0 0 0 0 0 0 0 0 0 0 0 0 0 0 0 0 0 0 0 0 0 0 0 0 0 0 0 0 0 0 0 0 0 0 0 0 0 0 0 0 0 0 0 0 0 0 0 0 0 0 0 0 0 0 0 0 0 0 0 0 0 0 0 0 0 0 0 0 0 0 0 0 0 0 0"/>
<parameter id="GermanytoNorthAmerica" value="0 0 0 0 0 0 0 0 0 0 0 0 0 0 0 0 0 0 0 0 0 0 0 0 0 0 0 0 0 0 0 0 0 0 0 0 0 0 0 0 0 0 0 0 0 0 0 0 0 0 0 0 0 0 0 0 0 0 0 0 0 0 0 0 0 0 0 0 0 0 0 0 0 0 0 0 0 1 0 0 0 0 0 0 0 0 0 0 0 0 0 0 0 0 0 0 0 0 0 0 0 0 0 0 0 0 0 0 0 0 0 0 0 0 0 0 0 0 0 0 0 0 0 0 0 0 0 0 0 0 0 0 0 0 0 0 0 0 0 0 0 0 0 0 0 0 0 0 0 0 0 0 0 0 0 0 0 0 0 0 0 0 0 0 0 0 0 0 0 0 0 0 0 0 0 0 0 0 0 0 0 0 0 0 0 0 0 0 0 0 0 0 0 0 0 0"/>
<parameter id="GermanytoNorthernAfrica" value="0 0 0 0 0 0 0 0 0 0 0 0 0 0 0 0 0 0 0 0 0 0 0 0 0 0 0 0 0 0 0 0 0 0 0 0 0 0 0 0 0 0 0 0 0 0 0 0 0 0 0 0 0 0 0 0 0 0 0 0 0 0 0 0 0 0 0 0 0 0 0 0 0 0 0 0 0 0 1 0 0 0 0 0 0 0 0 0 0 0 0 0 0 0 0 0 0 0 0 0 0 0 0 0 0 0 0 0 0 0 0 0 0 0 0 0 0 0 0 0 0 0 0 0 0 0 0 0 0 0 0 0 0 0 0 0 0 0 0 0 0 0 0 0 0 0 0 0 0 0 0 0 0 0 0 0 0 0 0 0 0 0 0 0 0 0 0 0 0 0 0 0 0 0 0 0 0 0 0 0 0 0 0 0 0 0 0 0 0 0 0 0 0 0 0 0"/>
<parameter id="GermanytoNorthernEurope" value="0 0 0 0 0 0 0 0 0 0 0 0 0 0 0 0 0 0 0 0 0 0 0 0 0 0 0 0 0 0 0 0 0 0 0 0 0 0 0 0 0 0 0 0 0 0 0 0 0 0 0 0 0 0 0 0 0 0 0 0 0 0 0 0 0 0 0 0 0 0 0 0 0 0 0 0 0 0 0 1 0 0 0 0 0 0 0 0 0 0 0 0 0 0 0 0 0 0 0 0 0 0 0 0 0 0 0 0 0 0 0 0 0 0 0 0 0 0 0 0 0 0 0 0 0 0 0 0 0 0 0 0 0 0 0 0 0 0 0 0 0 0 0 0 0 0 0 0 0 0 0 0 0 0 0 0 0 0 0 0 0 0 0 0 0 0 0 0 0 0 0 0 0 0 0 0 0 0 0 0 0 0 0 0 0 0 0 0 0 0 0 0 0 0 0 0"/>
<parameter id="GermanytoSouthernAfrica" value="0 0 0 0 0 0 0 0 0 0 0 0 0 0 0 0 0 0 0 0 0 0 0 0 0 0 0 0 0 0 0 0 0 0 0 0 0 0 0 0 0 0 0 0 0 0 0 0 0 0 0 0 0 0 0 0 0 0 0 0 0 0 0 0 0 0 0 0 0 0 0 0 0 0 0 0 0 0 0 0 1 0 0 0 0 0 0 0 0 0 0 0 0 0 0 0 0 0 0 0 0 0 0 0 0 0 0 0 0 0 0 0 0 0 0 0 0 0 0 0 0 0 0 0 0 0 0 0 0 0 0 0 0 0 0 0 0 0 0 0 0 0 0 0 0 0 0 0 0 0 0 0 0 0 0 0 0 0 0 0 0 0 0 0 0 0 0 0 0 0 0 0 0 0 0 0 0 0 0 0 0 0 0 0 0 0 0 0 0 0 0 0 0 0 0 0"/>
<parameter id="GermanytoSouthernEurope" value="0 0 0 0 0 0 0 0 0 0 0 0 0 0 0 0 0 0 0 0 0 0 0 0 0 0 0 0 0 0 0 0 0 0 0 0 0 0 0 0 0 0 0 0 0 0 0 0 0 0 0 0 0 0 0 0 0 0 0 0 0 0 0 0 0 0 0 0 0 0 0 0 0 0 0 0 0 0 0 0 0 1 0 0 0 0 0 0 0 0 0 0 0 0 0 0 0 0 0 0 0 0 0 0 0 0 0 0 0 0 0 0 0 0 0 0 0 0 0 0 0 0 0 0 0 0 0 0 0 0 0 0 0 0 0 0 0 0 0 0 0 0 0 0 0 0 0 0 0 0 0 0 0 0 0 0 0 0 0 0 0 0 0 0 0 0 0 0 0 0 0 0 0 0 0 0 0 0 0 0 0 0 0 0 0 0 0 0 0 0 0 0 0 0 0 0"/>
<parameter id="GermanytoWesternAfrica" value="0 0 0 0 0 0 0 0 0 0 0 0 0 0 0 0 0 0 0 0 0 0 0 0 0 0 0 0 0 0 0 0 0 0 0 0 0 0 0 0 0 0 0 0 0 0 0 0 0 0 0 0 0 0 0 0 0 0 0 0 0 0 0 0 0 0 0 0 0 0 0 0 0 0 0 0 0 0 0 0 0 0 1 0 0 0 0 0 0 0 0 0 0 0 0 0 0 0 0 0 0 0 0 0 0 0 0 0 0 0 0 0 0 0 0 0 0 0 0 0 0 0 0 0 0 0 0 0 0 0 0 0 0 0 0 0 0 0 0 0 0 0 0 0 0 0 0 0 0 0 0 0 0 0 0 0 0 0 0 0 0 0 0 0 0 0 0 0 0 0 0 0 0 0 0 0 0 0 0 0 0 0 0 0 0 0 0 0 0 0 0 0 0 0 0 0"/>
<parameter id="GermanytoWesternEurope" value="0 0 0 0 0 0 0 0 0 0 0 0 0 0 0 0 0 0 0 0 0 0 0 0 0 0 0 0 0 0 0 0 0 0 0 0 0 0 0 0 0 0 0 0 0 0 0 0 0 0 0 0 0 0 0 0 0 0 0 0 0 0 0 0 0 0 0 0 0 0 0 0 0 0 0 0 0 0 0 0 0 0 0 1 0 0 0 0 0 0 0 0 0 0 0 0 0 0 0 0 0 0 0 0 0 0 0 0 0 0 0 0 0 0 0 0 0 0 0 0 0 0 0 0 0 0 0 0 0 0 0 0 0 0 0 0 0 0 0 0 0 0 0 0 0 0 0 0 0 0 0 0 0 0 0 0 0 0 0 0 0 0 0 0 0 0 0 0 0 0 0 0 0 0 0 0 0 0 0 0 0 0 0 0 0 0 0 0 0 0 0 0 0 0 0 0"/>
<parameter id="MiddleAfricatoAPAC" value="0 0 0 0 0 0 0 0 0 0 0 0 0 0 0 0 0 0 0 0 0 0 0 0 0 0 0 0 0 0 0 0 0 0 0 0 0 0 0 0 0 0 0 0 0 0 0 0 0 0 0 0 0 0 0 0 0 0 0 0 0 0 0 0 0 0 0 0 0 0 0 0 0 0 0 0 0 0 0 0 0 0 0 0 1 0 0 0 0 0 0 0 0 0 0 0 0 0 0 0 0 0 0 0 0 0 0 0 0 0 0 0 0 0 0 0 0 0 0 0 0 0 0 0 0 0 0 0 0 0 0 0 0 0 0 0 0 0 0 0 0 0 0 0 0 0 0 0 0 0 0 0 0 0 0 0 0 0 0 0 0 0 0 0 0 0 0 0 0 0 0 0 0 0 0 0 0 0 0 0 0 0 0 0 0 0 0 0 0 0 0 0 0 0 0 0"/>
<parameter id="MiddleAfricatoBenelux" value="0 0 0 0 0 0 0 0 0 0 0 0 0 0 0 0 0 0 0 0 0 0 0 0 0 0 0 0 0 0 0 0 0 0 0 0 0 0 0 0 0 0 0 0 0 0 0 0 0 0 0 0 0 0 0 0 0 0 0 0 0 0 0 0 0 0 0 0 0 0 0 0 0 0 0 0 0 0 0 0 0 0 0 0 0 1 0 0 0 0 0 0 0 0 0 0 0 0 0 0 0 0 0 0 0 0 0 0 0 0 0 0 0 0 0 0 0 0 0 0 0 0 0 0 0 0 0 0 0 0 0 0 0 0 0 0 0 0 0 0 0 0 0 0 0 0 0 0 0 0 0 0 0 0 0 0 0 0 0 0 0 0 0 0 0 0 0 0 0 0 0 0 0 0 0 0 0 0 0 0 0 0 0 0 0 0 0 0 0 0 0 0 0 0 0 0"/>
<parameter id="MiddleAfricatoEasternAfrica" value="0 0 0 0 0 0 0 0 0 0 0 0 0 0 0 0 0 0 0 0 0 0 0 0 0 0 0 0 0 0 0 0 0 0 0 0 0 0 0 0 0 0 0 0 0 0 0 0 0 0 0 0 0 0 0 0 0 0 0 0 0 0 0 0 0 0 0 0 0 0 0 0 0 0 0 0 0 0 0 0 0 0 0 0 0 0 1 0 0 0 0 0 0 0 0 0 0 0 0 0 0 0 0 0 0 0 0 0 0 0 0 0 0 0 0 0 0 0 0 0 0 0 0 0 0 0 0 0 0 0 0 0 0 0 0 0 0 0 0 0 0 0 0 0 0 0 0 0 0 0 0 0 0 0 0 0 0 0 0 0 0 0 0 0 0 0 0 0 0 0 0 0 0 0 0 0 0 0 0 0 0 0 0 0 0 0 0 0 0 0 0 0 0 0 0 0"/>
<parameter id="MiddleAfricatoEasternEurope" value="0 0 0 0 0 0 0 0 0 0 0 0 0 0 0 0 0 0 0 0 0 0 0 0 0 0 0 0 0 0 0 0 0 0 0 0 0 0 0 0 0 0 0 0 0 0 0 0 0 0 0 0 0 0 0 0 0 0 0 0 0 0 0 0 0 0 0 0 0 0 0 0 0 0 0 0 0 0 0 0 0 0 0 0 0 0 0 1 0 0 0 0 0 0 0 0 0 0 0 0 0 0 0 0 0 0 0 0 0 0 0 0 0 0 0 0 0 0 0 0 0 0 0 0 0 0 0 0 0 0 0 0 0 0 0 0 0 0 0 0 0 0 0 0 0 0 0 0 0 0 0 0 0 0 0 0 0 0 0 0 0 0 0 0 0 0 0 0 0 0 0 0 0 0 0 0 0 0 0 0 0 0 0 0 0 0 0 0 0 0 0 0 0 0 0 0"/>
<parameter id="MiddleAfricatoFrance" value="0 0 0 0 0 0 0 0 0 0 0 0 0 0 0 0 0 0 0 0 0 0 0 0 0 0 0 0 0 0 0 0 0 0 0 0 0 0 0 0 0 0 0 0 0 0 0 0 0 0 0 0 0 0 0 0 0 0 0 0 0 0 0 0 0 0 0 0 0 0 0 0 0 0 0 0 0 0 0 0 0 0 0 0 0 0 0 0 1 0 0 0 0 0 0 0 0 0 0 0 0 0 0 0 0 0 0 0 0 0 0 0 0 0 0 0 0 0 0 0 0 0 0 0 0 0 0 0 0 0 0 0 0 0 0 0 0 0 0 0 0 0 0 0 0 0 0 0 0 0 0 0 0 0 0 0 0 0 0 0 0 0 0 0 0 0 0 0 0 0 0 0 0 0 0 0 0 0 0 0 0 0 0 0 0 0 0 0 0 0 0 0 0 0 0 0"/>
<parameter id="MiddleAfricatoGermany" value="0 0 0 0 0 0 0 0 0 0 0 0 0 0 0 0 0 0 0 0 0 0 0 0 0 0 0 0 0 0 0 0 0 0 0 0 0 0 0 0 0 0 0 0 0 0 0 0 0 0 0 0 0 0 0 0 0 0 0 0 0 0 0 0 0 0 0 0 0 0 0 0 0 0 0 0 0 0 0 0 0 0 0 0 0 0 0 0 0 1 0 0 0 0 0 0 0 0 0 0 0 0 0 0 0 0 0 0 0 0 0 0 0 0 0 0 0 0 0 0 0 0 0 0 0 0 0 0 0 0 0 0 0 0 0 0 0 0 0 0 0 0 0 0 0 0 0 0 0 0 0 0 0 0 0 0 0 0 0 0 0 0 0 0 0 0 0 0 0 0 0 0 0 0 0 0 0 0 0 0 0 0 0 0 0 0 0 0 0 0 0 0 0 0 0 0"/>
<parameter id="MiddleAfricatoNorthAmerica" value="0 0 0 0 0 0 0 0 0 0 0 0 0 0 0 0 0 0 0 0 0 0 0 0 0 0 0 0 0 0 0 0 0 0 0 0 0 0 0 0 0 0 0 0 0 0 0 0 0 0 0 0 0 0 0 0 0 0 0 0 0 0 0 0 0 0 0 0 0 0 0 0 0 0 0 0 0 0 0 0 0 0 0 0 0 0 0 0 0 0 0 1 0 0 0 0 0 0 0 0 0 0 0 0 0 0 0 0 0 0 0 0 0 0 0 0 0 0 0 0 0 0 0 0 0 0 0 0 0 0 0 0 0 0 0 0 0 0 0 0 0 0 0 0 0 0 0 0 0 0 0 0 0 0 0 0 0 0 0 0 0 0 0 0 0 0 0 0 0 0 0 0 0 0 0 0 0 0 0 0 0 0 0 0 0 0 0 0 0 0 0 0 0 0 0 0"/>
<parameter id="MiddleAfricatoNorthernAfrica" value="0 0 0 0 0 0 0 0 0 0 0 0 0 0 0 0 0 0 0 0 0 0 0 0 0 0 0 0 0 0 0 0 0 0 0 0 0 0 0 0 0 0 0 0 0 0 0 0 0 0 0 0 0 0 0 0 0 0 0 0 0 0 0 0 0 0 0 0 0 0 0 0 0 0 0 0 0 0 0 0 0 0 0 0 0 0 0 0 0 0 0 0 1 0 0 0 0 0 0 0 0 0 0 0 0 0 0 0 0 0 0 0 0 0 0 0 0 0 0 0 0 0 0 0 0 0 0 0 0 0 0 0 0 0 0 0 0 0 0 0 0 0 0 0 0 0 0 0 0 0 0 0 0 0 0 0 0 0 0 0 0 0 0 0 0 0 0 0 0 0 0 0 0 0 0 0 0 0 0 0 0 0 0 0 0 0 0 0 0 0 0 0 0 0 0 0"/>
<parameter id="MiddleAfricatoNorthernEurope" value="0 0 0 0 0 0 0 0 0 0 0 0 0 0 0 0 0 0 0 0 0 0 0 0 0 0 0 0 0 0 0 0 0 0 0 0 0 0 0 0 0 0 0 0 0 0 0 0 0 0 0 0 0 0 0 0 0 0 0 0 0 0 0 0 0 0 0 0 0 0 0 0 0 0 0 0 0 0 0 0 0 0 0 0 0 0 0 0 0 0 0 0 0 1 0 0 0 0 0 0 0 0 0 0 0 0 0 0 0 0 0 0 0 0 0 0 0 0 0 0 0 0 0 0 0 0 0 0 0 0 0 0 0 0 0 0 0 0 0 0 0 0 0 0 0 0 0 0 0 0 0 0 0 0 0 0 0 0 0 0 0 0 0 0 0 0 0 0 0 0 0 0 0 0 0 0 0 0 0 0 0 0 0 0 0 0 0 0 0 0 0 0 0 0 0 0"/>
<parameter id="MiddleAfricatoSouthernAfrica" value="0 0 0 0 0 0 0 0 0 0 0 0 0 0 0 0 0 0 0 0 0 0 0 0 0 0 0 0 0 0 0 0 0 0 0 0 0 0 0 0 0 0 0 0 0 0 0 0 0 0 0 0 0 0 0 0 0 0 0 0 0 0 0 0 0 0 0 0 0 0 0 0 0 0 0 0 0 0 0 0 0 0 0 0 0 0 0 0 0 0 0 0 0 0 1 0 0 0 0 0 0 0 0 0 0 0 0 0 0 0 0 0 0 0 0 0 0 0 0 0 0 0 0 0 0 0 0 0 0 0 0 0 0 0 0 0 0 0 0 0 0 0 0 0 0 0 0 0 0 0 0 0 0 0 0 0 0 0 0 0 0 0 0 0 0 0 0 0 0 0 0 0 0 0 0 0 0 0 0 0 0 0 0 0 0 0 0 0 0 0 0 0 0 0 0 0"/>
<parameter id="MiddleAfricatoSouthernEurope" value="0 0 0 0 0 0 0 0 0 0 0 0 0 0 0 0 0 0 0 0 0 0 0 0 0 0 0 0 0 0 0 0 0 0 0 0 0 0 0 0 0 0 0 0 0 0 0 0 0 0 0 0 0 0 0 0 0 0 0 0 0 0 0 0 0 0 0 0 0 0 0 0 0 0 0 0 0 0 0 0 0 0 0 0 0 0 0 0 0 0 0 0 0 0 0 1 0 0 0 0 0 0 0 0 0 0 0 0 0 0 0 0 0 0 0 0 0 0 0 0 0 0 0 0 0 0 0 0 0 0 0 0 0 0 0 0 0 0 0 0 0 0 0 0 0 0 0 0 0 0 0 0 0 0 0 0 0 0 0 0 0 0 0 0 0 0 0 0 0 0 0 0 0 0 0 0 0 0 0 0 0 0 0 0 0 0 0 0 0 0 0 0 0 0 0 0"/>
<parameter id="MiddleAfricatoWesternAfrica" value="0 0 0 0 0 0 0 0 0 0 0 0 0 0 0 0 0 0 0 0 0 0 0 0 0 0 0 0 0 0 0 0 0 0 0 0 0 0 0 0 0 0 0 0 0 0 0 0 0 0 0 0 0 0 0 0 0 0 0 0 0 0 0 0 0 0 0 0 0 0 0 0 0 0 0 0 0 0 0 0 0 0 0 0 0 0 0 0 0 0 0 0 0 0 0 0 1 0 0 0 0 0 0 0 0 0 0 0 0 0 0 0 0 0 0 0 0 0 0 0 0 0 0 0 0 0 0 0 0 0 0 0 0 0 0 0 0 0 0 0 0 0 0 0 0 0 0 0 0 0 0 0 0 0 0 0 0 0 0 0 0 0 0 0 0 0 0 0 0 0 0 0 0 0 0 0 0 0 0 0 0 0 0 0 0 0 0 0 0 0 0 0 0 0 0 0"/>
<parameter id="MiddleAfricatoWesternEurope" value="0 0 0 0 0 0 0 0 0 0 0 0 0 0 0 0 0 0 0 0 0 0 0 0 0 0 0 0 0 0 0 0 0 0 0 0 0 0 0 0 0 0 0 0 0 0 0 0 0 0 0 0 0 0 0 0 0 0 0 0 0 0 0 0 0 0 0 0 0 0 0 0 0 0 0 0 0 0 0 0 0 0 0 0 0 0 0 0 0 0 0 0 0 0 0 0 0 1 0 0 0 0 0 0 0 0 0 0 0 0 0 0 0 0 0 0 0 0 0 0 0 0 0 0 0 0 0 0 0 0 0 0 0 0 0 0 0 0 0 0 0 0 0 0 0 0 0 0 0 0 0 0 0 0 0 0 0 0 0 0 0 0 0 0 0 0 0 0 0 0 0 0 0 0 0 0 0 0 0 0 0 0 0 0 0 0 0 0 0 0 0 0 0 0 0 0"/>
<parameter id="NorthAmericatoAPAC" value="0 0 0 0 0 0 0 0 0 0 0 0 0 0 0 0 0 0 0 0 0 0 0 0 0 0 0 0 0 0 0 0 0 0 0 0 0 0 0 0 0 0 0 0 0 0 0 0 0 0 0 0 0 0 0 0 0 0 0 0 0 0 0 0 0 0 0 0 0 0 0 0 0 0 0 0 0 0 0 0 0 0 0 0 0 0 0 0 0 0 0 0 0 0 0 0 0 0 1 0 0 0 0 0 0 0 0 0 0 0 0 0 0 0 0 0 0 0 0 0 0 0 0 0 0 0 0 0 0 0 0 0 0 0 0 0 0 0 0 0 0 0 0 0 0 0 0 0 0 0 0 0 0 0 0 0 0 0 0 0 0 0 0 0 0 0 0 0 0 0 0 0 0 0 0 0 0 0 0 0 0 0 0 0 0 0 0 0 0 0 0 0 0 0 0 0"/>
<parameter id="NorthAmericatoBenelux" value="0 0 0 0 0 0 0 0 0 0 0 0 0 0 0 0 0 0 0 0 0 0 0 0 0 0 0 0 0 0 0 0 0 0 0 0 0 0 0 0 0 0 0 0 0 0 0 0 0 0 0 0 0 0 0 0 0 0 0 0 0 0 0 0 0 0 0 0 0 0 0 0 0 0 0 0 0 0 0 0 0 0 0 0 0 0 0 0 0 0 0 0 0 0 0 0 0 0 0 1 0 0 0 0 0 0 0 0 0 0 0 0 0 0 0 0 0 0 0 0 0 0 0 0 0 0 0 0 0 0 0 0 0 0 0 0 0 0 0 0 0 0 0 0 0 0 0 0 0 0 0 0 0 0 0 0 0 0 0 0 0 0 0 0 0 0 0 0 0 0 0 0 0 0 0 0 0 0 0 0 0 0 0 0 0 0 0 0 0 0 0 0 0 0 0 0"/>
<parameter id="NorthAmericatoEasternAfrica" value="0 0 0 0 0 0 0 0 0 0 0 0 0 0 0 0 0 0 0 0 0 0 0 0 0 0 0 0 0 0 0 0 0 0 0 0 0 0 0 0 0 0 0 0 0 0 0 0 0 0 0 0 0 0 0 0 0 0 0 0 0 0 0 0 0 0 0 0 0 0 0 0 0 0 0 0 0 0 0 0 0 0 0 0 0 0 0 0 0 0 0 0 0 0 0 0 0 0 0 0 1 0 0 0 0 0 0 0 0 0 0 0 0 0 0 0 0 0 0 0 0 0 0 0 0 0 0 0 0 0 0 0 0 0 0 0 0 0 0 0 0 0 0 0 0 0 0 0 0 0 0 0 0 0 0 0 0 0 0 0 0 0 0 0 0 0 0 0 0 0 0 0 0 0 0 0 0 0 0 0 0 0 0 0 0 0 0 0 0 0 0 0 0 0 0 0"/>
<parameter id="NorthAmericatoEasternEurope" value="0 0 0 0 0 0 0 0 0 0 0 0 0 0 0 0 0 0 0 0 0 0 0 0 0 0 0 0 0 0 0 0 0 0 0 0 0 0 0 0 0 0 0 0 0 0 0 0 0 0 0 0 0 0 0 0 0 0 0 0 0 0 0 0 0 0 0 0 0 0 0 0 0 0 0 0 0 0 0 0 0 0 0 0 0 0 0 0 0 0 0 0 0 0 0 0 0 0 0 0 0 1 0 0 0 0 0 0 0 0 0 0 0 0 0 0 0 0 0 0 0 0 0 0 0 0 0 0 0 0 0 0 0 0 0 0 0 0 0 0 0 0 0 0 0 0 0 0 0 0 0 0 0 0 0 0 0 0 0 0 0 0 0 0 0 0 0 0 0 0 0 0 0 0 0 0 0 0 0 0 0 0 0 0 0 0 0 0 0 0 0 0 0 0 0 0"/>
<parameter id="NorthAmericatoFrance" value="0 0 0 0 0 0 0 0 0 0 0 0 0 0 0 0 0 0 0 0 0 0 0 0 0 0 0 0 0 0 0 0 0 0 0 0 0 0 0 0 0 0 0 0 0 0 0 0 0 0 0 0 0 0 0 0 0 0 0 0 0 0 0 0 0 0 0 0 0 0 0 0 0 0 0 0 0 0 0 0 0 0 0 0 0 0 0 0 0 0 0 0 0 0 0 0 0 0 0 0 0 0 1 0 0 0 0 0 0 0 0 0 0 0 0 0 0 0 0 0 0 0 0 0 0 0 0 0 0 0 0 0 0 0 0 0 0 0 0 0 0 0 0 0 0 0 0 0 0 0 0 0 0 0 0 0 0 0 0 0 0 0 0 0 0 0 0 0 0 0 0 0 0 0 0 0 0 0 0 0 0 0 0 0 0 0 0 0 0 0 0 0 0 0 0 0"/>
<parameter id="NorthAmericatoGermany" value="0 0 0 0 0 0 0 0 0 0 0 0 0 0 0 0 0 0 0 0 0 0 0 0 0 0 0 0 0 0 0 0 0 0 0 0 0 0 0 0 0 0 0 0 0 0 0 0 0 0 0 0 0 0 0 0 0 0 0 0 0 0 0 0 0 0 0 0 0 0 0 0 0 0 0 0 0 0 0 0 0 0 0 0 0 0 0 0 0 0 0 0 0 0 0 0 0 0 0 0 0 0 0 1 0 0 0 0 0 0 0 0 0 0 0 0 0 0 0 0 0 0 0 0 0 0 0 0 0 0 0 0 0 0 0 0 0 0 0 0 0 0 0 0 0 0 0 0 0 0 0 0 0 0 0 0 0 0 0 0 0 0 0 0 0 0 0 0 0 0 0 0 0 0 0 0 0 0 0 0 0 0 0 0 0 0 0 0 0 0 0 0 0 0 0 0"/>
<parameter id="NorthAmericatoMiddleAfrica" value="0 0 0 0 0 0 0 0 0 0 0 0 0 0 0 0 0 0 0 0 0 0 0 0 0 0 0 0 0 0 0 0 0 0 0 0 0 0 0 0 0 0 0 0 0 0 0 0 0 0 0 0 0 0 0 0 0 0 0 0 0 0 0 0 0 0 0 0 0 0 0 0 0 0 0 0 0 0 0 0 0 0 0 0 0 0 0 0 0 0 0 0 0 0 0 0 0 0 0 0 0 0 0 0 1 0 0 0 0 0 0 0 0 0 0 0 0 0 0 0 0 0 0 0 0 0 0 0 0 0 0 0 0 0 0 0 0 0 0 0 0 0 0 0 0 0 0 0 0 0 0 0 0 0 0 0 0 0 0 0 0 0 0 0 0 0 0 0 0 0 0 0 0 0 0 0 0 0 0 0 0 0 0 0 0 0 0 0 0 0 0 0 0 0 0 0"/>
<parameter id="NorthAmericatoNorthernAfrica" value="0 0 0 0 0 0 0 0 0 0 0 0 0 0 0 0 0 0 0 0 0 0 0 0 0 0 0 0 0 0 0 0 0 0 0 0 0 0 0 0 0 0 0 0 0 0 0 0 0 0 0 0 0 0 0 0 0 0 0 0 0 0 0 0 0 0 0 0 0 0 0 0 0 0 0 0 0 0 0 0 0 0 0 0 0 0 0 0 0 0 0 0 0 0 0 0 0 0 0 0 0 0 0 0 0 0 1 0 0 0 0 0 0 0 0 0 0 0 0 0 0 0 0 0 0 0 0 0 0 0 0 0 0 0 0 0 0 0 0 0 0 0 0 0 0 0 0 0 0 0 0 0 0 0 0 0 0 0 0 0 0 0 0 0 0 0 0 0 0 0 0 0 0 0 0 0 0 0 0 0 0 0 0 0 0 0 0 0 0 0 0 0 0 0 0 0"/>
<parameter id="NorthAmericatoNorthernEurope" value="0 0 0 0 0 0 0 0 0 0 0 0 0 0 0 0 0 0 0 0 0 0 0 0 0 0 0 0 0 0 0 0 0 0 0 0 0 0 0 0 0 0 0 0 0 0 0 0 0 0 0 0 0 0 0 0 0 0 0 0 0 0 0 0 0 0 0 0 0 0 0 0 0 0 0 0 0 0 0 0 0 0 0 0 0 0 0 0 0 0 0 0 0 0 0 0 0 0 0 0 0 0 0 0 0 0 0 1 0 0 0 0 0 0 0 0 0 0 0 0 0 0 0 0 0 0 0 0 0 0 0 0 0 0 0 0 0 0 0 0 0 0 0 0 0 0 0 0 0 0 0 0 0 0 0 0 0 0 0 0 0 0 0 0 0 0 0 0 0 0 0 0 0 0 0 0 0 0 0 0 0 0 0 0 0 0 0 0 0 0 0 0 0 0 0 0"/>
<parameter id="NorthAmericatoSouthernAfrica" value="0 0 0 0 0 0 0 0 0 0 0 0 0 0 0 0 0 0 0 0 0 0 0 0 0 0 0 0 0 0 0 0 0 0 0 0 0 0 0 0 0 0 0 0 0 0 0 0 0 0 0 0 0 0 0 0 0 0 0 0 0 0 0 0 0 0 0 0 0 0 0 0 0 0 0 0 0 0 0 0 0 0 0 0 0 0 0 0 0 0 0 0 0 0 0 0 0 0 0 0 0 0 0 0 0 0 0 0 1 0 0 0 0 0 0 0 0 0 0 0 0 0 0 0 0 0 0 0 0 0 0 0 0 0 0 0 0 0 0 0 0 0 0 0 0 0 0 0 0 0 0 0 0 0 0 0 0 0 0 0 0 0 0 0 0 0 0 0 0 0 0 0 0 0 0 0 0 0 0 0 0 0 0 0 0 0 0 0 0 0 0 0 0 0 0 0"/>
<parameter id="NorthAmericatoSouthernEurope" value="0 0 0 0 0 0 0 0 0 0 0 0 0 0 0 0 0 0 0 0 0 0 0 0 0 0 0 0 0 0 0 0 0 0 0 0 0 0 0 0 0 0 0 0 0 0 0 0 0 0 0 0 0 0 0 0 0 0 0 0 0 0 0 0 0 0 0 0 0 0 0 0 0 0 0 0 0 0 0 0 0 0 0 0 0 0 0 0 0 0 0 0 0 0 0 0 0 0 0 0 0 0 0 0 0 0 0 0 0 1 0 0 0 0 0 0 0 0 0 0 0 0 0 0 0 0 0 0 0 0 0 0 0 0 0 0 0 0 0 0 0 0 0 0 0 0 0 0 0 0 0 0 0 0 0 0 0 0 0 0 0 0 0 0 0 0 0 0 0 0 0 0 0 0 0 0 0 0 0 0 0 0 0 0 0 0 0 0 0 0 0 0 0 0 0 0"/>
<parameter id="NorthAmericatoWesternAfrica" value="0 0 0 0 0 0 0 0 0 0 0 0 0 0 0 0 0 0 0 0 0 0 0 0 0 0 0 0 0 0 0 0 0 0 0 0 0 0 0 0 0 0 0 0 0 0 0 0 0 0 0 0 0 0 0 0 0 0 0 0 0 0 0 0 0 0 0 0 0 0 0 0 0 0 0 0 0 0 0 0 0 0 0 0 0 0 0 0 0 0 0 0 0 0 0 0 0 0 0 0 0 0 0 0 0 0 0 0 0 0 1 0 0 0 0 0 0 0 0 0 0 0 0 0 0 0 0 0 0 0 0 0 0 0 0 0 0 0 0 0 0 0 0 0 0 0 0 0 0 0 0 0 0 0 0 0 0 0 0 0 0 0 0 0 0 0 0 0 0 0 0 0 0 0 0 0 0 0 0 0 0 0 0 0 0 0 0 0 0 0 0 0 0 0 0 0"/>
<parameter id="NorthAmericatoWesternEurope" value="0 0 0 0 0 0 0 0 0 0 0 0 0 0 0 0 0 0 0 0 0 0 0 0 0 0 0 0 0 0 0 0 0 0 0 0 0 0 0 0 0 0 0 0 0 0 0 0 0 0 0 0 0 0 0 0 0 0 0 0 0 0 0 0 0 0 0 0 0 0 0 0 0 0 0 0 0 0 0 0 0 0 0 0 0 0 0 0 0 0 0 0 0 0 0 0 0 0 0 0 0 0 0 0 0 0 0 0 0 0 0 1 0 0 0 0 0 0 0 0 0 0 0 0 0 0 0 0 0 0 0 0 0 0 0 0 0 0 0 0 0 0 0 0 0 0 0 0 0 0 0 0 0 0 0 0 0 0 0 0 0 0 0 0 0 0 0 0 0 0 0 0 0 0 0 0 0 0 0 0 0 0 0 0 0 0 0 0 0 0 0 0 0 0 0 0"/>
<parameter id="NorthernAfricatoAPAC" value="0 0 0 0 0 0 0 0 0 0 0 0 0 0 0 0 0 0 0 0 0 0 0 0 0 0 0 0 0 0 0 0 0 0 0 0 0 0 0 0 0 0 0 0 0 0 0 0 0 0 0 0 0 0 0 0 0 0 0 0 0 0 0 0 0 0 0 0 0 0 0 0 0 0 0 0 0 0 0 0 0 0 0 0 0 0 0 0 0 0 0 0 0 0 0 0 0 0 0 0 0 0 0 0 0 0 0 0 0 0 0 0 1 0 0 0 0 0 0 0 0 0 0 0 0 0 0 0 0 0 0 0 0 0 0 0 0 0 0 0 0 0 0 0 0 0 0 0 0 0 0 0 0 0 0 0 0 0 0 0 0 0 0 0 0 0 0 0 0 0 0 0 0 0 0 0 0 0 0 0 0 0 0 0 0 0 0 0 0 0 0 0 0 0 0 0"/>
<parameter id="NorthernAfricatoBenelux" value="0 0 0 0 0 0 0 0 0 0 0 0 0 0 0 0 0 0 0 0 0 0 0 0 0 0 0 0 0 0 0 0 0 0 0 0 0 0 0 0 0 0 0 0 0 0 0 0 0 0 0 0 0 0 0 0 0 0 0 0 0 0 0 0 0 0 0 0 0 0 0 0 0 0 0 0 0 0 0 0 0 0 0 0 0 0 0 0 0 0 0 0 0 0 0 0 0 0 0 0 0 0 0 0 0 0 0 0 0 0 0 0 0 1 0 0 0 0 0 0 0 0 0 0 0 0 0 0 0 0 0 0 0 0 0 0 0 0 0 0 0 0 0 0 0 0 0 0 0 0 0 0 0 0 0 0 0 0 0 0 0 0 0 0 0 0 0 0 0 0 0 0 0 0 0 0 0 0 0 0 0 0 0 0 0 0 0 0 0 0 0 0 0 0 0 0"/>
<parameter id="NorthernAfricatoEasternAfrica" value="0 0 0 0 0 0 0 0 0 0 0 0 0 0 0 0 0 0 0 0 0 0 0 0 0 0 0 0 0 0 0 0 0 0 0 0 0 0 0 0 0 0 0 0 0 0 0 0 0 0 0 0 0 0 0 0 0 0 0 0 0 0 0 0 0 0 0 0 0 0 0 0 0 0 0 0 0 0 0 0 0 0 0 0 0 0 0 0 0 0 0 0 0 0 0 0 0 0 0 0 0 0 0 0 0 0 0 0 0 0 0 0 0 0 1 0 0 0 0 0 0 0 0 0 0 0 0 0 0 0 0 0 0 0 0 0 0 0 0 0 0 0 0 0 0 0 0 0 0 0 0 0 0 0 0 0 0 0 0 0 0 0 0 0 0 0 0 0 0 0 0 0 0 0 0 0 0 0 0 0 0 0 0 0 0 0 0 0 0 0 0 0 0 0 0 0"/>
<parameter id="NorthernAfricatoEasternEurope" value="0 0 0 0 0 0 0 0 0 0 0 0 0 0 0 0 0 0 0 0 0 0 0 0 0 0 0 0 0 0 0 0 0 0 0 0 0 0 0 0 0 0 0 0 0 0 0 0 0 0 0 0 0 0 0 0 0 0 0 0 0 0 0 0 0 0 0 0 0 0 0 0 0 0 0 0 0 0 0 0 0 0 0 0 0 0 0 0 0 0 0 0 0 0 0 0 0 0 0 0 0 0 0 0 0 0 0 0 0 0 0 0 0 0 0 1 0 0 0 0 0 0 0 0 0 0 0 0 0 0 0 0 0 0 0 0 0 0 0 0 0 0 0 0 0 0 0 0 0 0 0 0 0 0 0 0 0 0 0 0 0 0 0 0 0 0 0 0 0 0 0 0 0 0 0 0 0 0 0 0 0 0 0 0 0 0 0 0 0 0 0 0 0 0 0 0"/>
<parameter id="NorthernAfricatoFrance" value="0 0 0 0 0 0 0 0 0 0 0 0 0 0 0 0 0 0 0 0 0 0 0 0 0 0 0 0 0 0 0 0 0 0 0 0 0 0 0 0 0 0 0 0 0 0 0 0 0 0 0 0 0 0 0 0 0 0 0 0 0 0 0 0 0 0 0 0 0 0 0 0 0 0 0 0 0 0 0 0 0 0 0 0 0 0 0 0 0 0 0 0 0 0 0 0 0 0 0 0 0 0 0 0 0 0 0 0 0 0 0 0 0 0 0 0 1 0 0 0 0 0 0 0 0 0 0 0 0 0 0 0 0 0 0 0 0 0 0 0 0 0 0 0 0 0 0 0 0 0 0 0 0 0 0 0 0 0 0 0 0 0 0 0 0 0 0 0 0 0 0 0 0 0 0 0 0 0 0 0 0 0 0 0 0 0 0 0 0 0 0 0 0 0 0 0"/>
<parameter id="NorthernAfricatoGermany" value="0 0 0 0 0 0 0 0 0 0 0 0 0 0 0 0 0 0 0 0 0 0 0 0 0 0 0 0 0 0 0 0 0 0 0 0 0 0 0 0 0 0 0 0 0 0 0 0 0 0 0 0 0 0 0 0 0 0 0 0 0 0 0 0 0 0 0 0 0 0 0 0 0 0 0 0 0 0 0 0 0 0 0 0 0 0 0 0 0 0 0 0 0 0 0 0 0 0 0 0 0 0 0 0 0 0 0 0 0 0 0 0 0 0 0 0 0 1 0 0 0 0 0 0 0 0 0 0 0 0 0 0 0 0 0 0 0 0 0 0 0 0 0 0 0 0 0 0 0 0 0 0 0 0 0 0 0 0 0 0 0 0 0 0 0 0 0 0 0 0 0 0 0 0 0 0 0 0 0 0 0 0 0 0 0 0 0 0 0 0 0 0 0 0 0 0"/>
<parameter id="NorthernAfricatoMiddleAfrica" value="0 0 0 0 0 0 0 0 0 0 0 0 0 0 0 0 0 0 0 0 0 0 0 0 0 0 0 0 0 0 0 0 0 0 0 0 0 0 0 0 0 0 0 0 0 0 0 0 0 0 0 0 0 0 0 0 0 0 0 0 0 0 0 0 0 0 0 0 0 0 0 0 0 0 0 0 0 0 0 0 0 0 0 0 0 0 0 0 0 0 0 0 0 0 0 0 0 0 0 0 0 0 0 0 0 0 0 0 0 0 0 0 0 0 0 0 0 0 1 0 0 0 0 0 0 0 0 0 0 0 0 0 0 0 0 0 0 0 0 0 0 0 0 0 0 0 0 0 0 0 0 0 0 0 0 0 0 0 0 0 0 0 0 0 0 0 0 0 0 0 0 0 0 0 0 0 0 0 0 0 0 0 0 0 0 0 0 0 0 0 0 0 0 0 0 0"/>
<parameter id="NorthernAfricatoNorthAmerica" value="0 0 0 0 0 0 0 0 0 0 0 0 0 0 0 0 0 0 0 0 0 0 0 0 0 0 0 0 0 0 0 0 0 0 0 0 0 0 0 0 0 0 0 0 0 0 0 0 0 0 0 0 0 0 0 0 0 0 0 0 0 0 0 0 0 0 0 0 0 0 0 0 0 0 0 0 0 0 0 0 0 0 0 0 0 0 0 0 0 0 0 0 0 0 0 0 0 0 0 0 0 0 0 0 0 0 0 0 0 0 0 0 0 0 0 0 0 0 0 1 0 0 0 0 0 0 0 0 0 0 0 0 0 0 0 0 0 0 0 0 0 0 0 0 0 0 0 0 0 0 0 0 0 0 0 0 0 0 0 0 0 0 0 0 0 0 0 0 0 0 0 0 0 0 0 0 0 0 0 0 0 0 0 0 0 0 0 0 0 0 0 0 0 0 0 0"/>
<parameter id="NorthernAfricatoNorthernEurope" value="0 0 0 0 0 0 0 0 0 0 0 0 0 0 0 0 0 0 0 0 0 0 0 0 0 0 0 0 0 0 0 0 0 0 0 0 0 0 0 0 0 0 0 0 0 0 0 0 0 0 0 0 0 0 0 0 0 0 0 0 0 0 0 0 0 0 0 0 0 0 0 0 0 0 0 0 0 0 0 0 0 0 0 0 0 0 0 0 0 0 0 0 0 0 0 0 0 0 0 0 0 0 0 0 0 0 0 0 0 0 0 0 0 0 0 0 0 0 0 0 0 1 0 0 0 0 0 0 0 0 0 0 0 0 0 0 0 0 0 0 0 0 0 0 0 0 0 0 0 0 0 0 0 0 0 0 0 0 0 0 0 0 0 0 0 0 0 0 0 0 0 0 0 0 0 0 0 0 0 0 0 0 0 0 0 0 0 0 0 0 0 0 0 0 0 0"/>
<parameter id="NorthernAfricatoSouthernAfrica" value="0 0 0 0 0 0 0 0 0 0 0 0 0 0 0 0 0 0 0 0 0 0 0 0 0 0 0 0 0 0 0 0 0 0 0 0 0 0 0 0 0 0 0 0 0 0 0 0 0 0 0 0 0 0 0 0 0 0 0 0 0 0 0 0 0 0 0 0 0 0 0 0 0 0 0 0 0 0 0 0 0 0 0 0 0 0 0 0 0 0 0 0 0 0 0 0 0 0 0 0 0 0 0 0 0 0 0 0 0 0 0 0 0 0 0 0 0 0 0 0 0 0 1 0 0 0 0 0 0 0 0 0 0 0 0 0 0 0 0 0 0 0 0 0 0 0 0 0 0 0 0 0 0 0 0 0 0 0 0 0 0 0 0 0 0 0 0 0 0 0 0 0 0 0 0 0 0 0 0 0 0 0 0 0 0 0 0 0 0 0 0 0 0 0 0 0"/>
<parameter id="NorthernAfricatoSouthernEurope" value="0 0 0 0 0 0 0 0 0 0 0 0 0 0 0 0 0 0 0 0 0 0 0 0 0 0 0 0 0 0 0 0 0 0 0 0 0 0 0 0 0 0 0 0 0 0 0 0 0 0 0 0 0 0 0 0 0 0 0 0 0 0 0 0 0 0 0 0 0 0 0 0 0 0 0 0 0 0 0 0 0 0 0 0 0 0 0 0 0 0 0 0 0 0 0 0 0 0 0 0 0 0 0 0 0 0 0 0 0 0 0 0 0 0 0 0 0 0 0 0 0 0 0 1 0 0 0 0 0 0 0 0 0 0 0 0 0 0 0 0 0 0 0 0 0 0 0 0 0 0 0 0 0 0 0 0 0 0 0 0 0 0 0 0 0 0 0 0 0 0 0 0 0 0 0 0 0 0 0 0 0 0 0 0 0 0 0 0 0 0 0 0 0 0 0 0"/>
<parameter id="NorthernAfricatoWesternAfrica" value="0 0 0 0 0 0 0 0 0 0 0 0 0 0 0 0 0 0 0 0 0 0 0 0 0 0 0 0 0 0 0 0 0 0 0 0 0 0 0 0 0 0 0 0 0 0 0 0 0 0 0 0 0 0 0 0 0 0 0 0 0 0 0 0 0 0 0 0 0 0 0 0 0 0 0 0 0 0 0 0 0 0 0 0 0 0 0 0 0 0 0 0 0 0 0 0 0 0 0 0 0 0 0 0 0 0 0 0 0 0 0 0 0 0 0 0 0 0 0 0 0 0 0 0 1 0 0 0 0 0 0 0 0 0 0 0 0 0 0 0 0 0 0 0 0 0 0 0 0 0 0 0 0 0 0 0 0 0 0 0 0 0 0 0 0 0 0 0 0 0 0 0 0 0 0 0 0 0 0 0 0 0 0 0 0 0 0 0 0 0 0 0 0 0 0 0"/>
<parameter id="NorthernAfricatoWesternEurope" value="0 0 0 0 0 0 0 0 0 0 0 0 0 0 0 0 0 0 0 0 0 0 0 0 0 0 0 0 0 0 0 0 0 0 0 0 0 0 0 0 0 0 0 0 0 0 0 0 0 0 0 0 0 0 0 0 0 0 0 0 0 0 0 0 0 0 0 0 0 0 0 0 0 0 0 0 0 0 0 0 0 0 0 0 0 0 0 0 0 0 0 0 0 0 0 0 0 0 0 0 0 0 0 0 0 0 0 0 0 0 0 0 0 0 0 0 0 0 0 0 0 0 0 0 0 1 0 0 0 0 0 0 0 0 0 0 0 0 0 0 0 0 0 0 0 0 0 0 0 0 0 0 0 0 0 0 0 0 0 0 0 0 0 0 0 0 0 0 0 0 0 0 0 0 0 0 0 0 0 0 0 0 0 0 0 0 0 0 0 0 0 0 0 0 0 0"/>
<parameter id="NorthernEuropetoAPAC" value="0 0 0 0 0 0 0 0 0 0 0 0 0 0 0 0 0 0 0 0 0 0 0 0 0 0 0 0 0 0 0 0 0 0 0 0 0 0 0 0 0 0 0 0 0 0 0 0 0 0 0 0 0 0 0 0 0 0 0 0 0 0 0 0 0 0 0 0 0 0 0 0 0 0 0 0 0 0 0 0 0 0 0 0 0 0 0 0 0 0 0 0 0 0 0 0 0 0 0 0 0 0 0 0 0 0 0 0 0 0 0 0 0 0 0 0 0 0 0 0 0 0 0 0 0 0 1 0 0 0 0 0 0 0 0 0 0 0 0 0 0 0 0 0 0 0 0 0 0 0 0 0 0 0 0 0 0 0 0 0 0 0 0 0 0 0 0 0 0 0 0 0 0 0 0 0 0 0 0 0 0 0 0 0 0 0 0 0 0 0 0 0 0 0 0 0"/>
<parameter id="NorthernEuropetoBenelux" value="0 0 0 0 0 0 0 0 0 0 0 0 0 0 0 0 0 0 0 0 0 0 0 0 0 0 0 0 0 0 0 0 0 0 0 0 0 0 0 0 0 0 0 0 0 0 0 0 0 0 0 0 0 0 0 0 0 0 0 0 0 0 0 0 0 0 0 0 0 0 0 0 0 0 0 0 0 0 0 0 0 0 0 0 0 0 0 0 0 0 0 0 0 0 0 0 0 0 0 0 0 0 0 0 0 0 0 0 0 0 0 0 0 0 0 0 0 0 0 0 0 0 0 0 0 0 0 1 0 0 0 0 0 0 0 0 0 0 0 0 0 0 0 0 0 0 0 0 0 0 0 0 0 0 0 0 0 0 0 0 0 0 0 0 0 0 0 0 0 0 0 0 0 0 0 0 0 0 0 0 0 0 0 0 0 0 0 0 0 0 0 0 0 0 0 0"/>
<parameter id="NorthernEuropetoEasternAfrica" value="0 0 0 0 0 0 0 0 0 0 0 0 0 0 0 0 0 0 0 0 0 0 0 0 0 0 0 0 0 0 0 0 0 0 0 0 0 0 0 0 0 0 0 0 0 0 0 0 0 0 0 0 0 0 0 0 0 0 0 0 0 0 0 0 0 0 0 0 0 0 0 0 0 0 0 0 0 0 0 0 0 0 0 0 0 0 0 0 0 0 0 0 0 0 0 0 0 0 0 0 0 0 0 0 0 0 0 0 0 0 0 0 0 0 0 0 0 0 0 0 0 0 0 0 0 0 0 0 1 0 0 0 0 0 0 0 0 0 0 0 0 0 0 0 0 0 0 0 0 0 0 0 0 0 0 0 0 0 0 0 0 0 0 0 0 0 0 0 0 0 0 0 0 0 0 0 0 0 0 0 0 0 0 0 0 0 0 0 0 0 0 0 0 0 0 0"/>
<parameter id="NorthernEuropetoEasternEurope" value="0 0 0 0 0 0 0 0 0 0 0 0 0 0 0 0 0 0 0 0 0 0 0 0 0 0 0 0 0 0 0 0 0 0 0 0 0 0 0 0 0 0 0 0 0 0 0 0 0 0 0 0 0 0 0 0 0 0 0 0 0 0 0 0 0 0 0 0 0 0 0 0 0 0 0 0 0 0 0 0 0 0 0 0 0 0 0 0 0 0 0 0 0 0 0 0 0 0 0 0 0 0 0 0 0 0 0 0 0 0 0 0 0 0 0 0 0 0 0 0 0 0 0 0 0 0 0 0 0 1 0 0 0 0 0 0 0 0 0 0 0 0 0 0 0 0 0 0 0 0 0 0 0 0 0 0 0 0 0 0 0 0 0 0 0 0 0 0 0 0 0 0 0 0 0 0 0 0 0 0 0 0 0 0 0 0 0 0 0 0 0 0 0 0 0 0"/>
<parameter id="NorthernEuropetoFrance" value="0 0 0 0 0 0 0 0 0 0 0 0 0 0 0 0 0 0 0 0 0 0 0 0 0 0 0 0 0 0 0 0 0 0 0 0 0 0 0 0 0 0 0 0 0 0 0 0 0 0 0 0 0 0 0 0 0 0 0 0 0 0 0 0 0 0 0 0 0 0 0 0 0 0 0 0 0 0 0 0 0 0 0 0 0 0 0 0 0 0 0 0 0 0 0 0 0 0 0 0 0 0 0 0 0 0 0 0 0 0 0 0 0 0 0 0 0 0 0 0 0 0 0 0 0 0 0 0 0 0 1 0 0 0 0 0 0 0 0 0 0 0 0 0 0 0 0 0 0 0 0 0 0 0 0 0 0 0 0 0 0 0 0 0 0 0 0 0 0 0 0 0 0 0 0 0 0 0 0 0 0 0 0 0 0 0 0 0 0 0 0 0 0 0 0 0"/>
<parameter id="NorthernEuropetoGermany" value="0 0 0 0 0 0 0 0 0 0 0 0 0 0 0 0 0 0 0 0 0 0 0 0 0 0 0 0 0 0 0 0 0 0 0 0 0 0 0 0 0 0 0 0 0 0 0 0 0 0 0 0 0 0 0 0 0 0 0 0 0 0 0 0 0 0 0 0 0 0 0 0 0 0 0 0 0 0 0 0 0 0 0 0 0 0 0 0 0 0 0 0 0 0 0 0 0 0 0 0 0 0 0 0 0 0 0 0 0 0 0 0 0 0 0 0 0 0 0 0 0 0 0 0 0 0 0 0 0 0 0 1 0 0 0 0 0 0 0 0 0 0 0 0 0 0 0 0 0 0 0 0 0 0 0 0 0 0 0 0 0 0 0 0 0 0 0 0 0 0 0 0 0 0 0 0 0 0 0 0 0 0 0 0 0 0 0 0 0 0 0 0 0 0 0 0"/>
<parameter id="NorthernEuropetoMiddleAfrica" value="0 0 0 0 0 0 0 0 0 0 0 0 0 0 0 0 0 0 0 0 0 0 0 0 0 0 0 0 0 0 0 0 0 0 0 0 0 0 0 0 0 0 0 0 0 0 0 0 0 0 0 0 0 0 0 0 0 0 0 0 0 0 0 0 0 0 0 0 0 0 0 0 0 0 0 0 0 0 0 0 0 0 0 0 0 0 0 0 0 0 0 0 0 0 0 0 0 0 0 0 0 0 0 0 0 0 0 0 0 0 0 0 0 0 0 0 0 0 0 0 0 0 0 0 0 0 0 0 0 0 0 0 1 0 0 0 0 0 0 0 0 0 0 0 0 0 0 0 0 0 0 0 0 0 0 0 0 0 0 0 0 0 0 0 0 0 0 0 0 0 0 0 0 0 0 0 0 0 0 0 0 0 0 0 0 0 0 0 0 0 0 0 0 0 0 0"/>
<parameter id="NorthernEuropetoNorthAmerica" value="0 0 0 0 0 0 0 0 0 0 0 0 0 0 0 0 0 0 0 0 0 0 0 0 0 0 0 0 0 0 0 0 0 0 0 0 0 0 0 0 0 0 0 0 0 0 0 0 0 0 0 0 0 0 0 0 0 0 0 0 0 0 0 0 0 0 0 0 0 0 0 0 0 0 0 0 0 0 0 0 0 0 0 0 0 0 0 0 0 0 0 0 0 0 0 0 0 0 0 0 0 0 0 0 0 0 0 0 0 0 0 0 0 0 0 0 0 0 0 0 0 0 0 0 0 0 0 0 0 0 0 0 0 1 0 0 0 0 0 0 0 0 0 0 0 0 0 0 0 0 0 0 0 0 0 0 0 0 0 0 0 0 0 0 0 0 0 0 0 0 0 0 0 0 0 0 0 0 0 0 0 0 0 0 0 0 0 0 0 0 0 0 0 0 0 0"/>
<parameter id="NorthernEuropetoNorthernAfrica" value="0 0 0 0 0 0 0 0 0 0 0 0 0 0 0 0 0 0 0 0 0 0 0 0 0 0 0 0 0 0 0 0 0 0 0 0 0 0 0 0 0 0 0 0 0 0 0 0 0 0 0 0 0 0 0 0 0 0 0 0 0 0 0 0 0 0 0 0 0 0 0 0 0 0 0 0 0 0 0 0 0 0 0 0 0 0 0 0 0 0 0 0 0 0 0 0 0 0 0 0 0 0 0 0 0 0 0 0 0 0 0 0 0 0 0 0 0 0 0 0 0 0 0 0 0 0 0 0 0 0 0 0 0 0 1 0 0 0 0 0 0 0 0 0 0 0 0 0 0 0 0 0 0 0 0 0 0 0 0 0 0 0 0 0 0 0 0 0 0 0 0 0 0 0 0 0 0 0 0 0 0 0 0 0 0 0 0 0 0 0 0 0 0 0 0 0"/>
<parameter id="NorthernEuropetoSouthernAfrica" value="0 0 0 0 0 0 0 0 0 0 0 0 0 0 0 0 0 0 0 0 0 0 0 0 0 0 0 0 0 0 0 0 0 0 0 0 0 0 0 0 0 0 0 0 0 0 0 0 0 0 0 0 0 0 0 0 0 0 0 0 0 0 0 0 0 0 0 0 0 0 0 0 0 0 0 0 0 0 0 0 0 0 0 0 0 0 0 0 0 0 0 0 0 0 0 0 0 0 0 0 0 0 0 0 0 0 0 0 0 0 0 0 0 0 0 0 0 0 0 0 0 0 0 0 0 0 0 0 0 0 0 0 0 0 0 0 1 0 0 0 0 0 0 0 0 0 0 0 0 0 0 0 0 0 0 0 0 0 0 0 0 0 0 0 0 0 0 0 0 0 0 0 0 0 0 0 0 0 0 0 0 0 0 0 0 0 0 0 0 0 0 0 0 0 0 0"/>
<parameter id="NorthernEuropetoSouthernEurope" value="0 0 0 0 0 0 0 0 0 0 0 0 0 0 0 0 0 0 0 0 0 0 0 0 0 0 0 0 0 0 0 0 0 0 0 0 0 0 0 0 0 0 0 0 0 0 0 0 0 0 0 0 0 0 0 0 0 0 0 0 0 0 0 0 0 0 0 0 0 0 0 0 0 0 0 0 0 0 0 0 0 0 0 0 0 0 0 0 0 0 0 0 0 0 0 0 0 0 0 0 0 0 0 0 0 0 0 0 0 0 0 0 0 0 0 0 0 0 0 0 0 0 0 0 0 0 0 0 0 0 0 0 0 0 0 0 0 1 0 0 0 0 0 0 0 0 0 0 0 0 0 0 0 0 0 0 0 0 0 0 0 0 0 0 0 0 0 0 0 0 0 0 0 0 0 0 0 0 0 0 0 0 0 0 0 0 0 0 0 0 0 0 0 0 0 0"/>
<parameter id="NorthernEuropetoWesternAfrica" value="0 0 0 0 0 0 0 0 0 0 0 0 0 0 0 0 0 0 0 0 0 0 0 0 0 0 0 0 0 0 0 0 0 0 0 0 0 0 0 0 0 0 0 0 0 0 0 0 0 0 0 0 0 0 0 0 0 0 0 0 0 0 0 0 0 0 0 0 0 0 0 0 0 0 0 0 0 0 0 0 0 0 0 0 0 0 0 0 0 0 0 0 0 0 0 0 0 0 0 0 0 0 0 0 0 0 0 0 0 0 0 0 0 0 0 0 0 0 0 0 0 0 0 0 0 0 0 0 0 0 0 0 0 0 0 0 0 0 1 0 0 0 0 0 0 0 0 0 0 0 0 0 0 0 0 0 0 0 0 0 0 0 0 0 0 0 0 0 0 0 0 0 0 0 0 0 0 0 0 0 0 0 0 0 0 0 0 0 0 0 0 0 0 0 0 0"/>
<parameter id="NorthernEuropetoWesternEurope" value="0 0 0 0 0 0 0 0 0 0 0 0 0 0 0 0 0 0 0 0 0 0 0 0 0 0 0 0 0 0 0 0 0 0 0 0 0 0 0 0 0 0 0 0 0 0 0 0 0 0 0 0 0 0 0 0 0 0 0 0 0 0 0 0 0 0 0 0 0 0 0 0 0 0 0 0 0 0 0 0 0 0 0 0 0 0 0 0 0 0 0 0 0 0 0 0 0 0 0 0 0 0 0 0 0 0 0 0 0 0 0 0 0 0 0 0 0 0 0 0 0 0 0 0 0 0 0 0 0 0 0 0 0 0 0 0 0 0 0 1 0 0 0 0 0 0 0 0 0 0 0 0 0 0 0 0 0 0 0 0 0 0 0 0 0 0 0 0 0 0 0 0 0 0 0 0 0 0 0 0 0 0 0 0 0 0 0 0 0 0 0 0 0 0 0 0"/>
<parameter id="SouthernAfricatoAPAC" value="0 0 0 0 0 0 0 0 0 0 0 0 0 0 0 0 0 0 0 0 0 0 0 0 0 0 0 0 0 0 0 0 0 0 0 0 0 0 0 0 0 0 0 0 0 0 0 0 0 0 0 0 0 0 0 0 0 0 0 0 0 0 0 0 0 0 0 0 0 0 0 0 0 0 0 0 0 0 0 0 0 0 0 0 0 0 0 0 0 0 0 0 0 0 0 0 0 0 0 0 0 0 0 0 0 0 0 0 0 0 0 0 0 0 0 0 0 0 0 0 0 0 0 0 0 0 0 0 0 0 0 0 0 0 0 0 0 0 0 0 1 0 0 0 0 0 0 0 0 0 0 0 0 0 0 0 0 0 0 0 0 0 0 0 0 0 0 0 0 0 0 0 0 0 0 0 0 0 0 0 0 0 0 0 0 0 0 0 0 0 0 0 0 0 0 0"/>
<parameter id="SouthernAfricatoBenelux" value="0 0 0 0 0 0 0 0 0 0 0 0 0 0 0 0 0 0 0 0 0 0 0 0 0 0 0 0 0 0 0 0 0 0 0 0 0 0 0 0 0 0 0 0 0 0 0 0 0 0 0 0 0 0 0 0 0 0 0 0 0 0 0 0 0 0 0 0 0 0 0 0 0 0 0 0 0 0 0 0 0 0 0 0 0 0 0 0 0 0 0 0 0 0 0 0 0 0 0 0 0 0 0 0 0 0 0 0 0 0 0 0 0 0 0 0 0 0 0 0 0 0 0 0 0 0 0 0 0 0 0 0 0 0 0 0 0 0 0 0 0 1 0 0 0 0 0 0 0 0 0 0 0 0 0 0 0 0 0 0 0 0 0 0 0 0 0 0 0 0 0 0 0 0 0 0 0 0 0 0 0 0 0 0 0 0 0 0 0 0 0 0 0 0 0 0"/>
<parameter id="SouthernAfricatoEasternAfrica" value="0 0 0 0 0 0 0 0 0 0 0 0 0 0 0 0 0 0 0 0 0 0 0 0 0 0 0 0 0 0 0 0 0 0 0 0 0 0 0 0 0 0 0 0 0 0 0 0 0 0 0 0 0 0 0 0 0 0 0 0 0 0 0 0 0 0 0 0 0 0 0 0 0 0 0 0 0 0 0 0 0 0 0 0 0 0 0 0 0 0 0 0 0 0 0 0 0 0 0 0 0 0 0 0 0 0 0 0 0 0 0 0 0 0 0 0 0 0 0 0 0 0 0 0 0 0 0 0 0 0 0 0 0 0 0 0 0 0 0 0 0 0 1 0 0 0 0 0 0 0 0 0 0 0 0 0 0 0 0 0 0 0 0 0 0 0 0 0 0 0 0 0 0 0 0 0 0 0 0 0 0 0 0 0 0 0 0 0 0 0 0 0 0 0 0 0"/>
<parameter id="SouthernAfricatoEasternEurope" value="0 0 0 0 0 0 0 0 0 0 0 0 0 0 0 0 0 0 0 0 0 0 0 0 0 0 0 0 0 0 0 0 0 0 0 0 0 0 0 0 0 0 0 0 0 0 0 0 0 0 0 0 0 0 0 0 0 0 0 0 0 0 0 0 0 0 0 0 0 0 0 0 0 0 0 0 0 0 0 0 0 0 0 0 0 0 0 0 0 0 0 0 0 0 0 0 0 0 0 0 0 0 0 0 0 0 0 0 0 0 0 0 0 0 0 0 0 0 0 0 0 0 0 0 0 0 0 0 0 0 0 0 0 0 0 0 0 0 0 0 0 0 0 1 0 0 0 0 0 0 0 0 0 0 0 0 0 0 0 0 0 0 0 0 0 0 0 0 0 0 0 0 0 0 0 0 0 0 0 0 0 0 0 0 0 0 0 0 0 0 0 0 0 0 0 0"/>
<parameter id="SouthernAfricatoFrance" value="0 0 0 0 0 0 0 0 0 0 0 0 0 0 0 0 0 0 0 0 0 0 0 0 0 0 0 0 0 0 0 0 0 0 0 0 0 0 0 0 0 0 0 0 0 0 0 0 0 0 0 0 0 0 0 0 0 0 0 0 0 0 0 0 0 0 0 0 0 0 0 0 0 0 0 0 0 0 0 0 0 0 0 0 0 0 0 0 0 0 0 0 0 0 0 0 0 0 0 0 0 0 0 0 0 0 0 0 0 0 0 0 0 0 0 0 0 0 0 0 0 0 0 0 0 0 0 0 0 0 0 0 0 0 0 0 0 0 0 0 0 0 0 0 1 0 0 0 0 0 0 0 0 0 0 0 0 0 0 0 0 0 0 0 0 0 0 0 0 0 0 0 0 0 0 0 0 0 0 0 0 0 0 0 0 0 0 0 0 0 0 0 0 0 0 0"/>
<parameter id="SouthernAfricatoGermany" value="0 0 0 0 0 0 0 0 0 0 0 0 0 0 0 0 0 0 0 0 0 0 0 0 0 0 0 0 0 0 0 0 0 0 0 0 0 0 0 0 0 0 0 0 0 0 0 0 0 0 0 0 0 0 0 0 0 0 0 0 0 0 0 0 0 0 0 0 0 0 0 0 0 0 0 0 0 0 0 0 0 0 0 0 0 0 0 0 0 0 0 0 0 0 0 0 0 0 0 0 0 0 0 0 0 0 0 0 0 0 0 0 0 0 0 0 0 0 0 0 0 0 0 0 0 0 0 0 0 0 0 0 0 0 0 0 0 0 0 0 0 0 0 0 0 1 0 0 0 0 0 0 0 0 0 0 0 0 0 0 0 0 0 0 0 0 0 0 0 0 0 0 0 0 0 0 0 0 0 0 0 0 0 0 0 0 0 0 0 0 0 0 0 0 0 0"/>
<parameter id="SouthernAfricatoMiddleAfrica" value="0 0 0 0 0 0 0 0 0 0 0 0 0 0 0 0 0 0 0 0 0 0 0 0 0 0 0 0 0 0 0 0 0 0 0 0 0 0 0 0 0 0 0 0 0 0 0 0 0 0 0 0 0 0 0 0 0 0 0 0 0 0 0 0 0 0 0 0 0 0 0 0 0 0 0 0 0 0 0 0 0 0 0 0 0 0 0 0 0 0 0 0 0 0 0 0 0 0 0 0 0 0 0 0 0 0 0 0 0 0 0 0 0 0 0 0 0 0 0 0 0 0 0 0 0 0 0 0 0 0 0 0 0 0 0 0 0 0 0 0 0 0 0 0 0 0 1 0 0 0 0 0 0 0 0 0 0 0 0 0 0 0 0 0 0 0 0 0 0 0 0 0 0 0 0 0 0 0 0 0 0 0 0 0 0 0 0 0 0 0 0 0 0 0 0 0"/>
<parameter id="SouthernAfricatoNorthAmerica" value="0 0 0 0 0 0 0 0 0 0 0 0 0 0 0 0 0 0 0 0 0 0 0 0 0 0 0 0 0 0 0 0 0 0 0 0 0 0 0 0 0 0 0 0 0 0 0 0 0 0 0 0 0 0 0 0 0 0 0 0 0 0 0 0 0 0 0 0 0 0 0 0 0 0 0 0 0 0 0 0 0 0 0 0 0 0 0 0 0 0 0 0 0 0 0 0 0 0 0 0 0 0 0 0 0 0 0 0 0 0 0 0 0 0 0 0 0 0 0 0 0 0 0 0 0 0 0 0 0 0 0 0 0 0 0 0 0 0 0 0 0 0 0 0 0 0 0 1 0 0 0 0 0 0 0 0 0 0 0 0 0 0 0 0 0 0 0 0 0 0 0 0 0 0 0 0 0 0 0 0 0 0 0 0 0 0 0 0 0 0 0 0 0 0 0 0"/>
<parameter id="SouthernAfricatoNorthernAfrica" value="0 0 0 0 0 0 0 0 0 0 0 0 0 0 0 0 0 0 0 0 0 0 0 0 0 0 0 0 0 0 0 0 0 0 0 0 0 0 0 0 0 0 0 0 0 0 0 0 0 0 0 0 0 0 0 0 0 0 0 0 0 0 0 0 0 0 0 0 0 0 0 0 0 0 0 0 0 0 0 0 0 0 0 0 0 0 0 0 0 0 0 0 0 0 0 0 0 0 0 0 0 0 0 0 0 0 0 0 0 0 0 0 0 0 0 0 0 0 0 0 0 0 0 0 0 0 0 0 0 0 0 0 0 0 0 0 0 0 0 0 0 0 0 0 0 0 0 0 1 0 0 0 0 0 0 0 0 0 0 0 0 0 0 0 0 0 0 0 0 0 0 0 0 0 0 0 0 0 0 0 0 0 0 0 0 0 0 0 0 0 0 0 0 0 0 0"/>
<parameter id="SouthernAfricatoNorthernEurope" value="0 0 0 0 0 0 0 0 0 0 0 0 0 0 0 0 0 0 0 0 0 0 0 0 0 0 0 0 0 0 0 0 0 0 0 0 0 0 0 0 0 0 0 0 0 0 0 0 0 0 0 0 0 0 0 0 0 0 0 0 0 0 0 0 0 0 0 0 0 0 0 0 0 0 0 0 0 0 0 0 0 0 0 0 0 0 0 0 0 0 0 0 0 0 0 0 0 0 0 0 0 0 0 0 0 0 0 0 0 0 0 0 0 0 0 0 0 0 0 0 0 0 0 0 0 0 0 0 0 0 0 0 0 0 0 0 0 0 0 0 0 0 0 0 0 0 0 0 0 1 0 0 0 0 0 0 0 0 0 0 0 0 0 0 0 0 0 0 0 0 0 0 0 0 0 0 0 0 0 0 0 0 0 0 0 0 0 0 0 0 0 0 0 0 0 0"/>
<parameter id="SouthernAfricatoSouthernEurope" value="0 0 0 0 0 0 0 0 0 0 0 0 0 0 0 0 0 0 0 0 0 0 0 0 0 0 0 0 0 0 0 0 0 0 0 0 0 0 0 0 0 0 0 0 0 0 0 0 0 0 0 0 0 0 0 0 0 0 0 0 0 0 0 0 0 0 0 0 0 0 0 0 0 0 0 0 0 0 0 0 0 0 0 0 0 0 0 0 0 0 0 0 0 0 0 0 0 0 0 0 0 0 0 0 0 0 0 0 0 0 0 0 0 0 0 0 0 0 0 0 0 0 0 0 0 0 0 0 0 0 0 0 0 0 0 0 0 0 0 0 0 0 0 0 0 0 0 0 0 0 0 1 0 0 0 0 0 0 0 0 0 0 0 0 0 0 0 0 0 0 0 0 0 0 0 0 0 0 0 0 0 0 0 0 0 0 0 0 0 0 0 0 0 0 0 0"/>
<parameter id="SouthernAfricatoWesternAfrica" value="0 0 0 0 0 0 0 0 0 0 0 0 0 0 0 0 0 0 0 0 0 0 0 0 0 0 0 0 0 0 0 0 0 0 0 0 0 0 0 0 0 0 0 0 0 0 0 0 0 0 0 0 0 0 0 0 0 0 0 0 0 0 0 0 0 0 0 0 0 0 0 0 0 0 0 0 0 0 0 0 0 0 0 0 0 0 0 0 0 0 0 0 0 0 0 0 0 0 0 0 0 0 0 0 0 0 0 0 0 0 0 0 0 0 0 0 0 0 0 0 0 0 0 0 0 0 0 0 0 0 0 0 0 0 0 0 0 0 0 0 0 0 0 0 0 0 0 0 0 0 0 0 1 0 0 0 0 0 0 0 0 0 0 0 0 0 0 0 0 0 0 0 0 0 0 0 0 0 0 0 0 0 0 0 0 0 0 0 0 0 0 0 0 0 0 0"/>
<parameter id="SouthernAfricatoWesternEurope" value="0 0 0 0 0 0 0 0 0 0 0 0 0 0 0 0 0 0 0 0 0 0 0 0 0 0 0 0 0 0 0 0 0 0 0 0 0 0 0 0 0 0 0 0 0 0 0 0 0 0 0 0 0 0 0 0 0 0 0 0 0 0 0 0 0 0 0 0 0 0 0 0 0 0 0 0 0 0 0 0 0 0 0 0 0 0 0 0 0 0 0 0 0 0 0 0 0 0 0 0 0 0 0 0 0 0 0 0 0 0 0 0 0 0 0 0 0 0 0 0 0 0 0 0 0 0 0 0 0 0 0 0 0 0 0 0 0 0 0 0 0 0 0 0 0 0 0 0 0 0 0 0 0 1 0 0 0 0 0 0 0 0 0 0 0 0 0 0 0 0 0 0 0 0 0 0 0 0 0 0 0 0 0 0 0 0 0 0 0 0 0 0 0 0 0 0"/>
<parameter id="SouthernEuropetoAPAC" value="0 0 0 0 0 0 0 0 0 0 0 0 0 0 0 0 0 0 0 0 0 0 0 0 0 0 0 0 0 0 0 0 0 0 0 0 0 0 0 0 0 0 0 0 0 0 0 0 0 0 0 0 0 0 0 0 0 0 0 0 0 0 0 0 0 0 0 0 0 0 0 0 0 0 0 0 0 0 0 0 0 0 0 0 0 0 0 0 0 0 0 0 0 0 0 0 0 0 0 0 0 0 0 0 0 0 0 0 0 0 0 0 0 0 0 0 0 0 0 0 0 0 0 0 0 0 0 0 0 0 0 0 0 0 0 0 0 0 0 0 0 0 0 0 0 0 0 0 0 0 0 0 0 0 1 0 0 0 0 0 0 0 0 0 0 0 0 0 0 0 0 0 0 0 0 0 0 0 0 0 0 0 0 0 0 0 0 0 0 0 0 0 0 0 0 0"/>
<parameter id="SouthernEuropetoBenelux" value="0 0 0 0 0 0 0 0 0 0 0 0 0 0 0 0 0 0 0 0 0 0 0 0 0 0 0 0 0 0 0 0 0 0 0 0 0 0 0 0 0 0 0 0 0 0 0 0 0 0 0 0 0 0 0 0 0 0 0 0 0 0 0 0 0 0 0 0 0 0 0 0 0 0 0 0 0 0 0 0 0 0 0 0 0 0 0 0 0 0 0 0 0 0 0 0 0 0 0 0 0 0 0 0 0 0 0 0 0 0 0 0 0 0 0 0 0 0 0 0 0 0 0 0 0 0 0 0 0 0 0 0 0 0 0 0 0 0 0 0 0 0 0 0 0 0 0 0 0 0 0 0 0 0 0 1 0 0 0 0 0 0 0 0 0 0 0 0 0 0 0 0 0 0 0 0 0 0 0 0 0 0 0 0 0 0 0 0 0 0 0 0 0 0 0 0"/>
<parameter id="SouthernEuropetoEasternAfrica" value="0 0 0 0 0 0 0 0 0 0 0 0 0 0 0 0 0 0 0 0 0 0 0 0 0 0 0 0 0 0 0 0 0 0 0 0 0 0 0 0 0 0 0 0 0 0 0 0 0 0 0 0 0 0 0 0 0 0 0 0 0 0 0 0 0 0 0 0 0 0 0 0 0 0 0 0 0 0 0 0 0 0 0 0 0 0 0 0 0 0 0 0 0 0 0 0 0 0 0 0 0 0 0 0 0 0 0 0 0 0 0 0 0 0 0 0 0 0 0 0 0 0 0 0 0 0 0 0 0 0 0 0 0 0 0 0 0 0 0 0 0 0 0 0 0 0 0 0 0 0 0 0 0 0 0 0 1 0 0 0 0 0 0 0 0 0 0 0 0 0 0 0 0 0 0 0 0 0 0 0 0 0 0 0 0 0 0 0 0 0 0 0 0 0 0 0"/>
<parameter id="SouthernEuropetoEasternEurope" value="0 0 0 0 0 0 0 0 0 0 0 0 0 0 0 0 0 0 0 0 0 0 0 0 0 0 0 0 0 0 0 0 0 0 0 0 0 0 0 0 0 0 0 0 0 0 0 0 0 0 0 0 0 0 0 0 0 0 0 0 0 0 0 0 0 0 0 0 0 0 0 0 0 0 0 0 0 0 0 0 0 0 0 0 0 0 0 0 0 0 0 0 0 0 0 0 0 0 0 0 0 0 0 0 0 0 0 0 0 0 0 0 0 0 0 0 0 0 0 0 0 0 0 0 0 0 0 0 0 0 0 0 0 0 0 0 0 0 0 0 0 0 0 0 0 0 0 0 0 0 0 0 0 0 0 0 0 1 0 0 0 0 0 0 0 0 0 0 0 0 0 0 0 0 0 0 0 0 0 0 0 0 0 0 0 0 0 0 0 0 0 0 0 0 0 0"/>
<parameter id="SouthernEuropetoFrance" value="0 0 0 0 0 0 0 0 0 0 0 0 0 0 0 0 0 0 0 0 0 0 0 0 0 0 0 0 0 0 0 0 0 0 0 0 0 0 0 0 0 0 0 0 0 0 0 0 0 0 0 0 0 0 0 0 0 0 0 0 0 0 0 0 0 0 0 0 0 0 0 0 0 0 0 0 0 0 0 0 0 0 0 0 0 0 0 0 0 0 0 0 0 0 0 0 0 0 0 0 0 0 0 0 0 0 0 0 0 0 0 0 0 0 0 0 0 0 0 0 0 0 0 0 0 0 0 0 0 0 0 0 0 0 0 0 0 0 0 0 0 0 0 0 0 0 0 0 0 0 0 0 0 0 0 0 0 0 1 0 0 0 0 0 0 0 0 0 0 0 0 0 0 0 0 0 0 0 0 0 0 0 0 0 0 0 0 0 0 0 0 0 0 0 0 0"/>
<parameter id="SouthernEuropetoGermany" value="0 0 0 0 0 0 0 0 0 0 0 0 0 0 0 0 0 0 0 0 0 0 0 0 0 0 0 0 0 0 0 0 0 0 0 0 0 0 0 0 0 0 0 0 0 0 0 0 0 0 0 0 0 0 0 0 0 0 0 0 0 0 0 0 0 0 0 0 0 0 0 0 0 0 0 0 0 0 0 0 0 0 0 0 0 0 0 0 0 0 0 0 0 0 0 0 0 0 0 0 0 0 0 0 0 0 0 0 0 0 0 0 0 0 0 0 0 0 0 0 0 0 0 0 0 0 0 0 0 0 0 0 0 0 0 0 0 0 0 0 0 0 0 0 0 0 0 0 0 0 0 0 0 0 0 0 0 0 0 1 0 0 0 0 0 0 0 0 0 0 0 0 0 0 0 0 0 0 0 0 0 0 0 0 0 0 0 0 0 0 0 0 0 0 0 0"/>
<parameter id="SouthernEuropetoMiddleAfrica" value="0 0 0 0 0 0 0 0 0 0 0 0 0 0 0 0 0 0 0 0 0 0 0 0 0 0 0 0 0 0 0 0 0 0 0 0 0 0 0 0 0 0 0 0 0 0 0 0 0 0 0 0 0 0 0 0 0 0 0 0 0 0 0 0 0 0 0 0 0 0 0 0 0 0 0 0 0 0 0 0 0 0 0 0 0 0 0 0 0 0 0 0 0 0 0 0 0 0 0 0 0 0 0 0 0 0 0 0 0 0 0 0 0 0 0 0 0 0 0 0 0 0 0 0 0 0 0 0 0 0 0 0 0 0 0 0 0 0 0 0 0 0 0 0 0 0 0 0 0 0 0 0 0 0 0 0 0 0 0 0 1 0 0 0 0 0 0 0 0 0 0 0 0 0 0 0 0 0 0 0 0 0 0 0 0 0 0 0 0 0 0 0 0 0 0 0"/>
<parameter id="SouthernEuropetoNorthAmerica" value="0 0 0 0 0 0 0 0 0 0 0 0 0 0 0 0 0 0 0 0 0 0 0 0 0 0 0 0 0 0 0 0 0 0 0 0 0 0 0 0 0 0 0 0 0 0 0 0 0 0 0 0 0 0 0 0 0 0 0 0 0 0 0 0 0 0 0 0 0 0 0 0 0 0 0 0 0 0 0 0 0 0 0 0 0 0 0 0 0 0 0 0 0 0 0 0 0 0 0 0 0 0 0 0 0 0 0 0 0 0 0 0 0 0 0 0 0 0 0 0 0 0 0 0 0 0 0 0 0 0 0 0 0 0 0 0 0 0 0 0 0 0 0 0 0 0 0 0 0 0 0 0 0 0 0 0 0 0 0 0 0 1 0 0 0 0 0 0 0 0 0 0 0 0 0 0 0 0 0 0 0 0 0 0 0 0 0 0 0 0 0 0 0 0 0 0"/>
<parameter id="SouthernEuropetoNorthernAfrica" value="0 0 0 0 0 0 0 0 0 0 0 0 0 0 0 0 0 0 0 0 0 0 0 0 0 0 0 0 0 0 0 0 0 0 0 0 0 0 0 0 0 0 0 0 0 0 0 0 0 0 0 0 0 0 0 0 0 0 0 0 0 0 0 0 0 0 0 0 0 0 0 0 0 0 0 0 0 0 0 0 0 0 0 0 0 0 0 0 0 0 0 0 0 0 0 0 0 0 0 0 0 0 0 0 0 0 0 0 0 0 0 0 0 0 0 0 0 0 0 0 0 0 0 0 0 0 0 0 0 0 0 0 0 0 0 0 0 0 0 0 0 0 0 0 0 0 0 0 0 0 0 0 0 0 0 0 0 0 0 0 0 0 1 0 0 0 0 0 0 0 0 0 0 0 0 0 0 0 0 0 0 0 0 0 0 0 0 0 0 0 0 0 0 0 0 0"/>
<parameter id="SouthernEuropetoNorthernEurope" value="0 0 0 0 0 0 0 0 0 0 0 0 0 0 0 0 0 0 0 0 0 0 0 0 0 0 0 0 0 0 0 0 0 0 0 0 0 0 0 0 0 0 0 0 0 0 0 0 0 0 0 0 0 0 0 0 0 0 0 0 0 0 0 0 0 0 0 0 0 0 0 0 0 0 0 0 0 0 0 0 0 0 0 0 0 0 0 0 0 0 0 0 0 0 0 0 0 0 0 0 0 0 0 0 0 0 0 0 0 0 0 0 0 0 0 0 0 0 0 0 0 0 0 0 0 0 0 0 0 0 0 0 0 0 0 0 0 0 0 0 0 0 0 0 0 0 0 0 0 0 0 0 0 0 0 0 0 0 0 0 0 0 0 1 0 0 0 0 0 0 0 0 0 0 0 0 0 0 0 0 0 0 0 0 0 0 0 0 0 0 0 0 0 0 0 0"/>
<parameter id="SouthernEuropetoSouthernAfrica" value="0 0 0 0 0 0 0 0 0 0 0 0 0 0 0 0 0 0 0 0 0 0 0 0 0 0 0 0 0 0 0 0 0 0 0 0 0 0 0 0 0 0 0 0 0 0 0 0 0 0 0 0 0 0 0 0 0 0 0 0 0 0 0 0 0 0 0 0 0 0 0 0 0 0 0 0 0 0 0 0 0 0 0 0 0 0 0 0 0 0 0 0 0 0 0 0 0 0 0 0 0 0 0 0 0 0 0 0 0 0 0 0 0 0 0 0 0 0 0 0 0 0 0 0 0 0 0 0 0 0 0 0 0 0 0 0 0 0 0 0 0 0 0 0 0 0 0 0 0 0 0 0 0 0 0 0 0 0 0 0 0 0 0 0 1 0 0 0 0 0 0 0 0 0 0 0 0 0 0 0 0 0 0 0 0 0 0 0 0 0 0 0 0 0 0 0"/>
<parameter id="SouthernEuropetoWesternAfrica" value="0 0 0 0 0 0 0 0 0 0 0 0 0 0 0 0 0 0 0 0 0 0 0 0 0 0 0 0 0 0 0 0 0 0 0 0 0 0 0 0 0 0 0 0 0 0 0 0 0 0 0 0 0 0 0 0 0 0 0 0 0 0 0 0 0 0 0 0 0 0 0 0 0 0 0 0 0 0 0 0 0 0 0 0 0 0 0 0 0 0 0 0 0 0 0 0 0 0 0 0 0 0 0 0 0 0 0 0 0 0 0 0 0 0 0 0 0 0 0 0 0 0 0 0 0 0 0 0 0 0 0 0 0 0 0 0 0 0 0 0 0 0 0 0 0 0 0 0 0 0 0 0 0 0 0 0 0 0 0 0 0 0 0 0 0 0 1 0 0 0 0 0 0 0 0 0 0 0 0 0 0 0 0 0 0 0 0 0 0 0 0 0 0 0 0 0"/>
<parameter id="SouthernEuropetoWesternEurope" value="0 0 0 0 0 0 0 0 0 0 0 0 0 0 0 0 0 0 0 0 0 0 0 0 0 0 0 0 0 0 0 0 0 0 0 0 0 0 0 0 0 0 0 0 0 0 0 0 0 0 0 0 0 0 0 0 0 0 0 0 0 0 0 0 0 0 0 0 0 0 0 0 0 0 0 0 0 0 0 0 0 0 0 0 0 0 0 0 0 0 0 0 0 0 0 0 0 0 0 0 0 0 0 0 0 0 0 0 0 0 0 0 0 0 0 0 0 0 0 0 0 0 0 0 0 0 0 0 0 0 0 0 0 0 0 0 0 0 0 0 0 0 0 0 0 0 0 0 0 0 0 0 0 0 0 0 0 0 0 0 0 0 0 0 0 0 0 1 0 0 0 0 0 0 0 0 0 0 0 0 0 0 0 0 0 0 0 0 0 0 0 0 0 0 0 0"/>
<parameter id="WesternAfricatoAPAC" value="0 0 0 0 0 0 0 0 0 0 0 0 0 0 0 0 0 0 0 0 0 0 0 0 0 0 0 0 0 0 0 0 0 0 0 0 0 0 0 0 0 0 0 0 0 0 0 0 0 0 0 0 0 0 0 0 0 0 0 0 0 0 0 0 0 0 0 0 0 0 0 0 0 0 0 0 0 0 0 0 0 0 0 0 0 0 0 0 0 0 0 0 0 0 0 0 0 0 0 0 0 0 0 0 0 0 0 0 0 0 0 0 0 0 0 0 0 0 0 0 0 0 0 0 0 0 0 0 0 0 0 0 0 0 0 0 0 0 0 0 0 0 0 0 0 0 0 0 0 0 0 0 0 0 0 0 0 0 0 0 0 0 0 0 0 0 0 0 1 0 0 0 0 0 0 0 0 0 0 0 0 0 0 0 0 0 0 0 0 0 0 0 0 0 0 0"/>
<parameter id="WesternAfricatoBenelux" value="0 0 0 0 0 0 0 0 0 0 0 0 0 0 0 0 0 0 0 0 0 0 0 0 0 0 0 0 0 0 0 0 0 0 0 0 0 0 0 0 0 0 0 0 0 0 0 0 0 0 0 0 0 0 0 0 0 0 0 0 0 0 0 0 0 0 0 0 0 0 0 0 0 0 0 0 0 0 0 0 0 0 0 0 0 0 0 0 0 0 0 0 0 0 0 0 0 0 0 0 0 0 0 0 0 0 0 0 0 0 0 0 0 0 0 0 0 0 0 0 0 0 0 0 0 0 0 0 0 0 0 0 0 0 0 0 0 0 0 0 0 0 0 0 0 0 0 0 0 0 0 0 0 0 0 0 0 0 0 0 0 0 0 0 0 0 0 0 0 1 0 0 0 0 0 0 0 0 0 0 0 0 0 0 0 0 0 0 0 0 0 0 0 0 0 0"/>
<parameter id="WesternAfricatoEasternAfrica" value="0 0 0 0 0 0 0 0 0 0 0 0 0 0 0 0 0 0 0 0 0 0 0 0 0 0 0 0 0 0 0 0 0 0 0 0 0 0 0 0 0 0 0 0 0 0 0 0 0 0 0 0 0 0 0 0 0 0 0 0 0 0 0 0 0 0 0 0 0 0 0 0 0 0 0 0 0 0 0 0 0 0 0 0 0 0 0 0 0 0 0 0 0 0 0 0 0 0 0 0 0 0 0 0 0 0 0 0 0 0 0 0 0 0 0 0 0 0 0 0 0 0 0 0 0 0 0 0 0 0 0 0 0 0 0 0 0 0 0 0 0 0 0 0 0 0 0 0 0 0 0 0 0 0 0 0 0 0 0 0 0 0 0 0 0 0 0 0 0 0 1 0 0 0 0 0 0 0 0 0 0 0 0 0 0 0 0 0 0 0 0 0 0 0 0 0"/>
<parameter id="WesternAfricatoEasternEurope" value="0 0 0 0 0 0 0 0 0 0 0 0 0 0 0 0 0 0 0 0 0 0 0 0 0 0 0 0 0 0 0 0 0 0 0 0 0 0 0 0 0 0 0 0 0 0 0 0 0 0 0 0 0 0 0 0 0 0 0 0 0 0 0 0 0 0 0 0 0 0 0 0 0 0 0 0 0 0 0 0 0 0 0 0 0 0 0 0 0 0 0 0 0 0 0 0 0 0 0 0 0 0 0 0 0 0 0 0 0 0 0 0 0 0 0 0 0 0 0 0 0 0 0 0 0 0 0 0 0 0 0 0 0 0 0 0 0 0 0 0 0 0 0 0 0 0 0 0 0 0 0 0 0 0 0 0 0 0 0 0 0 0 0 0 0 0 0 0 0 0 0 1 0 0 0 0 0 0 0 0 0 0 0 0 0 0 0 0 0 0 0 0 0 0 0 0"/>
<parameter id="WesternAfricatoFrance" value="0 0 0 0 0 0 0 0 0 0 0 0 0 0 0 0 0 0 0 0 0 0 0 0 0 0 0 0 0 0 0 0 0 0 0 0 0 0 0 0 0 0 0 0 0 0 0 0 0 0 0 0 0 0 0 0 0 0 0 0 0 0 0 0 0 0 0 0 0 0 0 0 0 0 0 0 0 0 0 0 0 0 0 0 0 0 0 0 0 0 0 0 0 0 0 0 0 0 0 0 0 0 0 0 0 0 0 0 0 0 0 0 0 0 0 0 0 0 0 0 0 0 0 0 0 0 0 0 0 0 0 0 0 0 0 0 0 0 0 0 0 0 0 0 0 0 0 0 0 0 0 0 0 0 0 0 0 0 0 0 0 0 0 0 0 0 0 0 0 0 0 0 1 0 0 0 0 0 0 0 0 0 0 0 0 0 0 0 0 0 0 0 0 0 0 0"/>
<parameter id="WesternAfricatoGermany" value="0 0 0 0 0 0 0 0 0 0 0 0 0 0 0 0 0 0 0 0 0 0 0 0 0 0 0 0 0 0 0 0 0 0 0 0 0 0 0 0 0 0 0 0 0 0 0 0 0 0 0 0 0 0 0 0 0 0 0 0 0 0 0 0 0 0 0 0 0 0 0 0 0 0 0 0 0 0 0 0 0 0 0 0 0 0 0 0 0 0 0 0 0 0 0 0 0 0 0 0 0 0 0 0 0 0 0 0 0 0 0 0 0 0 0 0 0 0 0 0 0 0 0 0 0 0 0 0 0 0 0 0 0 0 0 0 0 0 0 0 0 0 0 0 0 0 0 0 0 0 0 0 0 0 0 0 0 0 0 0 0 0 0 0 0 0 0 0 0 0 0 0 0 1 0 0 0 0 0 0 0 0 0 0 0 0 0 0 0 0 0 0 0 0 0 0"/>
<parameter id="WesternAfricatoMiddleAfrica" value="0 0 0 0 0 0 0 0 0 0 0 0 0 0 0 0 0 0 0 0 0 0 0 0 0 0 0 0 0 0 0 0 0 0 0 0 0 0 0 0 0 0 0 0 0 0 0 0 0 0 0 0 0 0 0 0 0 0 0 0 0 0 0 0 0 0 0 0 0 0 0 0 0 0 0 0 0 0 0 0 0 0 0 0 0 0 0 0 0 0 0 0 0 0 0 0 0 0 0 0 0 0 0 0 0 0 0 0 0 0 0 0 0 0 0 0 0 0 0 0 0 0 0 0 0 0 0 0 0 0 0 0 0 0 0 0 0 0 0 0 0 0 0 0 0 0 0 0 0 0 0 0 0 0 0 0 0 0 0 0 0 0 0 0 0 0 0 0 0 0 0 0 0 0 1 0 0 0 0 0 0 0 0 0 0 0 0 0 0 0 0 0 0 0 0 0"/>
<parameter id="WesternAfricatoNorthAmerica" value="0 0 0 0 0 0 0 0 0 0 0 0 0 0 0 0 0 0 0 0 0 0 0 0 0 0 0 0 0 0 0 0 0 0 0 0 0 0 0 0 0 0 0 0 0 0 0 0 0 0 0 0 0 0 0 0 0 0 0 0 0 0 0 0 0 0 0 0 0 0 0 0 0 0 0 0 0 0 0 0 0 0 0 0 0 0 0 0 0 0 0 0 0 0 0 0 0 0 0 0 0 0 0 0 0 0 0 0 0 0 0 0 0 0 0 0 0 0 0 0 0 0 0 0 0 0 0 0 0 0 0 0 0 0 0 0 0 0 0 0 0 0 0 0 0 0 0 0 0 0 0 0 0 0 0 0 0 0 0 0 0 0 0 0 0 0 0 0 0 0 0 0 0 0 0 1 0 0 0 0 0 0 0 0 0 0 0 0 0 0 0 0 0 0 0 0"/>
<parameter id="WesternAfricatoNorthernAfrica" value="0 0 0 0 0 0 0 0 0 0 0 0 0 0 0 0 0 0 0 0 0 0 0 0 0 0 0 0 0 0 0 0 0 0 0 0 0 0 0 0 0 0 0 0 0 0 0 0 0 0 0 0 0 0 0 0 0 0 0 0 0 0 0 0 0 0 0 0 0 0 0 0 0 0 0 0 0 0 0 0 0 0 0 0 0 0 0 0 0 0 0 0 0 0 0 0 0 0 0 0 0 0 0 0 0 0 0 0 0 0 0 0 0 0 0 0 0 0 0 0 0 0 0 0 0 0 0 0 0 0 0 0 0 0 0 0 0 0 0 0 0 0 0 0 0 0 0 0 0 0 0 0 0 0 0 0 0 0 0 0 0 0 0 0 0 0 0 0 0 0 0 0 0 0 0 0 1 0 0 0 0 0 0 0 0 0 0 0 0 0 0 0 0 0 0 0"/>
<parameter id="WesternAfricatoNorthernEurope" value="0 0 0 0 0 0 0 0 0 0 0 0 0 0 0 0 0 0 0 0 0 0 0 0 0 0 0 0 0 0 0 0 0 0 0 0 0 0 0 0 0 0 0 0 0 0 0 0 0 0 0 0 0 0 0 0 0 0 0 0 0 0 0 0 0 0 0 0 0 0 0 0 0 0 0 0 0 0 0 0 0 0 0 0 0 0 0 0 0 0 0 0 0 0 0 0 0 0 0 0 0 0 0 0 0 0 0 0 0 0 0 0 0 0 0 0 0 0 0 0 0 0 0 0 0 0 0 0 0 0 0 0 0 0 0 0 0 0 0 0 0 0 0 0 0 0 0 0 0 0 0 0 0 0 0 0 0 0 0 0 0 0 0 0 0 0 0 0 0 0 0 0 0 0 0 0 0 1 0 0 0 0 0 0 0 0 0 0 0 0 0 0 0 0 0 0"/>
<parameter id="WesternAfricatoSouthernAfrica" value="0 0 0 0 0 0 0 0 0 0 0 0 0 0 0 0 0 0 0 0 0 0 0 0 0 0 0 0 0 0 0 0 0 0 0 0 0 0 0 0 0 0 0 0 0 0 0 0 0 0 0 0 0 0 0 0 0 0 0 0 0 0 0 0 0 0 0 0 0 0 0 0 0 0 0 0 0 0 0 0 0 0 0 0 0 0 0 0 0 0 0 0 0 0 0 0 0 0 0 0 0 0 0 0 0 0 0 0 0 0 0 0 0 0 0 0 0 0 0 0 0 0 0 0 0 0 0 0 0 0 0 0 0 0 0 0 0 0 0 0 0 0 0 0 0 0 0 0 0 0 0 0 0 0 0 0 0 0 0 0 0 0 0 0 0 0 0 0 0 0 0 0 0 0 0 0 0 0 1 0 0 0 0 0 0 0 0 0 0 0 0 0 0 0 0 0"/>
<parameter id="WesternAfricatoSouthernEurope" value="0 0 0 0 0 0 0 0 0 0 0 0 0 0 0 0 0 0 0 0 0 0 0 0 0 0 0 0 0 0 0 0 0 0 0 0 0 0 0 0 0 0 0 0 0 0 0 0 0 0 0 0 0 0 0 0 0 0 0 0 0 0 0 0 0 0 0 0 0 0 0 0 0 0 0 0 0 0 0 0 0 0 0 0 0 0 0 0 0 0 0 0 0 0 0 0 0 0 0 0 0 0 0 0 0 0 0 0 0 0 0 0 0 0 0 0 0 0 0 0 0 0 0 0 0 0 0 0 0 0 0 0 0 0 0 0 0 0 0 0 0 0 0 0 0 0 0 0 0 0 0 0 0 0 0 0 0 0 0 0 0 0 0 0 0 0 0 0 0 0 0 0 0 0 0 0 0 0 0 1 0 0 0 0 0 0 0 0 0 0 0 0 0 0 0 0"/>
<parameter id="WesternAfricatoWesternEurope" value="0 0 0 0 0 0 0 0 0 0 0 0 0 0 0 0 0 0 0 0 0 0 0 0 0 0 0 0 0 0 0 0 0 0 0 0 0 0 0 0 0 0 0 0 0 0 0 0 0 0 0 0 0 0 0 0 0 0 0 0 0 0 0 0 0 0 0 0 0 0 0 0 0 0 0 0 0 0 0 0 0 0 0 0 0 0 0 0 0 0 0 0 0 0 0 0 0 0 0 0 0 0 0 0 0 0 0 0 0 0 0 0 0 0 0 0 0 0 0 0 0 0 0 0 0 0 0 0 0 0 0 0 0 0 0 0 0 0 0 0 0 0 0 0 0 0 0 0 0 0 0 0 0 0 0 0 0 0 0 0 0 0 0 0 0 0 0 0 0 0 0 0 0 0 0 0 0 0 0 0 0 1 0 0 0 0 0 0 0 0 0 0 0 0 0 0"/>
<parameter id="WesternEuropetoAPAC" value="0 0 0 0 0 0 0 0 0 0 0 0 0 0 0 0 0 0 0 0 0 0 0 0 0 0 0 0 0 0 0 0 0 0 0 0 0 0 0 0 0 0 0 0 0 0 0 0 0 0 0 0 0 0 0 0 0 0 0 0 0 0 0 0 0 0 0 0 0 0 0 0 0 0 0 0 0 0 0 0 0 0 0 0 0 0 0 0 0 0 0 0 0 0 0 0 0 0 0 0 0 0 0 0 0 0 0 0 0 0 0 0 0 0 0 0 0 0 0 0 0 0 0 0 0 0 0 0 0 0 0 0 0 0 0 0 0 0 0 0 0 0 0 0 0 0 0 0 0 0 0 0 0 0 0 0 0 0 0 0 0 0 0 0 0 0 0 0 0 0 0 0 0 0 0 0 0 0 0 0 0 0 1 0 0 0 0 0 0 0 0 0 0 0 0 0"/>
<parameter id="WesternEuropetoBenelux" value="0 0 0 0 0 0 0 0 0 0 0 0 0 0 0 0 0 0 0 0 0 0 0 0 0 0 0 0 0 0 0 0 0 0 0 0 0 0 0 0 0 0 0 0 0 0 0 0 0 0 0 0 0 0 0 0 0 0 0 0 0 0 0 0 0 0 0 0 0 0 0 0 0 0 0 0 0 0 0 0 0 0 0 0 0 0 0 0 0 0 0 0 0 0 0 0 0 0 0 0 0 0 0 0 0 0 0 0 0 0 0 0 0 0 0 0 0 0 0 0 0 0 0 0 0 0 0 0 0 0 0 0 0 0 0 0 0 0 0 0 0 0 0 0 0 0 0 0 0 0 0 0 0 0 0 0 0 0 0 0 0 0 0 0 0 0 0 0 0 0 0 0 0 0 0 0 0 0 0 0 0 0 0 1 0 0 0 0 0 0 0 0 0 0 0 0"/>
<parameter id="WesternEuropetoEasternAfrica" value="0 0 0 0 0 0 0 0 0 0 0 0 0 0 0 0 0 0 0 0 0 0 0 0 0 0 0 0 0 0 0 0 0 0 0 0 0 0 0 0 0 0 0 0 0 0 0 0 0 0 0 0 0 0 0 0 0 0 0 0 0 0 0 0 0 0 0 0 0 0 0 0 0 0 0 0 0 0 0 0 0 0 0 0 0 0 0 0 0 0 0 0 0 0 0 0 0 0 0 0 0 0 0 0 0 0 0 0 0 0 0 0 0 0 0 0 0 0 0 0 0 0 0 0 0 0 0 0 0 0 0 0 0 0 0 0 0 0 0 0 0 0 0 0 0 0 0 0 0 0 0 0 0 0 0 0 0 0 0 0 0 0 0 0 0 0 0 0 0 0 0 0 0 0 0 0 0 0 0 0 0 0 0 0 1 0 0 0 0 0 0 0 0 0 0 0"/>
<parameter id="WesternEuropetoEasternEurope" value="0 0 0 0 0 0 0 0 0 0 0 0 0 0 0 0 0 0 0 0 0 0 0 0 0 0 0 0 0 0 0 0 0 0 0 0 0 0 0 0 0 0 0 0 0 0 0 0 0 0 0 0 0 0 0 0 0 0 0 0 0 0 0 0 0 0 0 0 0 0 0 0 0 0 0 0 0 0 0 0 0 0 0 0 0 0 0 0 0 0 0 0 0 0 0 0 0 0 0 0 0 0 0 0 0 0 0 0 0 0 0 0 0 0 0 0 0 0 0 0 0 0 0 0 0 0 0 0 0 0 0 0 0 0 0 0 0 0 0 0 0 0 0 0 0 0 0 0 0 0 0 0 0 0 0 0 0 0 0 0 0 0 0 0 0 0 0 0 0 0 0 0 0 0 0 0 0 0 0 0 0 0 0 0 0 1 0 0 0 0 0 0 0 0 0 0"/>
<parameter id="WesternEuropetoFrance" value="0 0 0 0 0 0 0 0 0 0 0 0 0 0 0 0 0 0 0 0 0 0 0 0 0 0 0 0 0 0 0 0 0 0 0 0 0 0 0 0 0 0 0 0 0 0 0 0 0 0 0 0 0 0 0 0 0 0 0 0 0 0 0 0 0 0 0 0 0 0 0 0 0 0 0 0 0 0 0 0 0 0 0 0 0 0 0 0 0 0 0 0 0 0 0 0 0 0 0 0 0 0 0 0 0 0 0 0 0 0 0 0 0 0 0 0 0 0 0 0 0 0 0 0 0 0 0 0 0 0 0 0 0 0 0 0 0 0 0 0 0 0 0 0 0 0 0 0 0 0 0 0 0 0 0 0 0 0 0 0 0 0 0 0 0 0 0 0 0 0 0 0 0 0 0 0 0 0 0 0 0 0 0 0 0 0 1 0 0 0 0 0 0 0 0 0"/>
<parameter id="WesternEuropetoGermany" value="0 0 0 0 0 0 0 0 0 0 0 0 0 0 0 0 0 0 0 0 0 0 0 0 0 0 0 0 0 0 0 0 0 0 0 0 0 0 0 0 0 0 0 0 0 0 0 0 0 0 0 0 0 0 0 0 0 0 0 0 0 0 0 0 0 0 0 0 0 0 0 0 0 0 0 0 0 0 0 0 0 0 0 0 0 0 0 0 0 0 0 0 0 0 0 0 0 0 0 0 0 0 0 0 0 0 0 0 0 0 0 0 0 0 0 0 0 0 0 0 0 0 0 0 0 0 0 0 0 0 0 0 0 0 0 0 0 0 0 0 0 0 0 0 0 0 0 0 0 0 0 0 0 0 0 0 0 0 0 0 0 0 0 0 0 0 0 0 0 0 0 0 0 0 0 0 0 0 0 0 0 0 0 0 0 0 0 1 0 0 0 0 0 0 0 0"/>
<parameter id="WesternEuropetoMiddleAfrica" value="0 0 0 0 0 0 0 0 0 0 0 0 0 0 0 0 0 0 0 0 0 0 0 0 0 0 0 0 0 0 0 0 0 0 0 0 0 0 0 0 0 0 0 0 0 0 0 0 0 0 0 0 0 0 0 0 0 0 0 0 0 0 0 0 0 0 0 0 0 0 0 0 0 0 0 0 0 0 0 0 0 0 0 0 0 0 0 0 0 0 0 0 0 0 0 0 0 0 0 0 0 0 0 0 0 0 0 0 0 0 0 0 0 0 0 0 0 0 0 0 0 0 0 0 0 0 0 0 0 0 0 0 0 0 0 0 0 0 0 0 0 0 0 0 0 0 0 0 0 0 0 0 0 0 0 0 0 0 0 0 0 0 0 0 0 0 0 0 0 0 0 0 0 0 0 0 0 0 0 0 0 0 0 0 0 0 0 0 1 0 0 0 0 0 0 0"/>
<parameter id="WesternEuropetoNorthAmerica" value="0 0 0 0 0 0 0 0 0 0 0 0 0 0 0 0 0 0 0 0 0 0 0 0 0 0 0 0 0 0 0 0 0 0 0 0 0 0 0 0 0 0 0 0 0 0 0 0 0 0 0 0 0 0 0 0 0 0 0 0 0 0 0 0 0 0 0 0 0 0 0 0 0 0 0 0 0 0 0 0 0 0 0 0 0 0 0 0 0 0 0 0 0 0 0 0 0 0 0 0 0 0 0 0 0 0 0 0 0 0 0 0 0 0 0 0 0 0 0 0 0 0 0 0 0 0 0 0 0 0 0 0 0 0 0 0 0 0 0 0 0 0 0 0 0 0 0 0 0 0 0 0 0 0 0 0 0 0 0 0 0 0 0 0 0 0 0 0 0 0 0 0 0 0 0 0 0 0 0 0 0 0 0 0 0 0 0 0 0 1 0 0 0 0 0 0"/>
<parameter id="WesternEuropetoNorthernAfrica" value="0 0 0 0 0 0 0 0 0 0 0 0 0 0 0 0 0 0 0 0 0 0 0 0 0 0 0 0 0 0 0 0 0 0 0 0 0 0 0 0 0 0 0 0 0 0 0 0 0 0 0 0 0 0 0 0 0 0 0 0 0 0 0 0 0 0 0 0 0 0 0 0 0 0 0 0 0 0 0 0 0 0 0 0 0 0 0 0 0 0 0 0 0 0 0 0 0 0 0 0 0 0 0 0 0 0 0 0 0 0 0 0 0 0 0 0 0 0 0 0 0 0 0 0 0 0 0 0 0 0 0 0 0 0 0 0 0 0 0 0 0 0 0 0 0 0 0 0 0 0 0 0 0 0 0 0 0 0 0 0 0 0 0 0 0 0 0 0 0 0 0 0 0 0 0 0 0 0 0 0 0 0 0 0 0 0 0 0 0 0 1 0 0 0 0 0"/>
<parameter id="WesternEuropetoNorthernEurope" value="0 0 0 0 0 0 0 0 0 0 0 0 0 0 0 0 0 0 0 0 0 0 0 0 0 0 0 0 0 0 0 0 0 0 0 0 0 0 0 0 0 0 0 0 0 0 0 0 0 0 0 0 0 0 0 0 0 0 0 0 0 0 0 0 0 0 0 0 0 0 0 0 0 0 0 0 0 0 0 0 0 0 0 0 0 0 0 0 0 0 0 0 0 0 0 0 0 0 0 0 0 0 0 0 0 0 0 0 0 0 0 0 0 0 0 0 0 0 0 0 0 0 0 0 0 0 0 0 0 0 0 0 0 0 0 0 0 0 0 0 0 0 0 0 0 0 0 0 0 0 0 0 0 0 0 0 0 0 0 0 0 0 0 0 0 0 0 0 0 0 0 0 0 0 0 0 0 0 0 0 0 0 0 0 0 0 0 0 0 0 0 1 0 0 0 0"/>
<parameter id="WesternEuropetoSouthernAfrica" value="0 0 0 0 0 0 0 0 0 0 0 0 0 0 0 0 0 0 0 0 0 0 0 0 0 0 0 0 0 0 0 0 0 0 0 0 0 0 0 0 0 0 0 0 0 0 0 0 0 0 0 0 0 0 0 0 0 0 0 0 0 0 0 0 0 0 0 0 0 0 0 0 0 0 0 0 0 0 0 0 0 0 0 0 0 0 0 0 0 0 0 0 0 0 0 0 0 0 0 0 0 0 0 0 0 0 0 0 0 0 0 0 0 0 0 0 0 0 0 0 0 0 0 0 0 0 0 0 0 0 0 0 0 0 0 0 0 0 0 0 0 0 0 0 0 0 0 0 0 0 0 0 0 0 0 0 0 0 0 0 0 0 0 0 0 0 0 0 0 0 0 0 0 0 0 0 0 0 0 0 0 0 0 0 0 0 0 0 0 0 0 0 1 0 0 0"/>
<parameter id="WesternEuropetoSouthernEurope" value="0 0 0 0 0 0 0 0 0 0 0 0 0 0 0 0 0 0 0 0 0 0 0 0 0 0 0 0 0 0 0 0 0 0 0 0 0 0 0 0 0 0 0 0 0 0 0 0 0 0 0 0 0 0 0 0 0 0 0 0 0 0 0 0 0 0 0 0 0 0 0 0 0 0 0 0 0 0 0 0 0 0 0 0 0 0 0 0 0 0 0 0 0 0 0 0 0 0 0 0 0 0 0 0 0 0 0 0 0 0 0 0 0 0 0 0 0 0 0 0 0 0 0 0 0 0 0 0 0 0 0 0 0 0 0 0 0 0 0 0 0 0 0 0 0 0 0 0 0 0 0 0 0 0 0 0 0 0 0 0 0 0 0 0 0 0 0 0 0 0 0 0 0 0 0 0 0 0 0 0 0 0 0 0 0 0 0 0 0 0 0 0 0 1 0 0"/>
<parameter id="WesternEuropetoWesternAfrica" value="0 0 0 0 0 0 0 0 0 0 0 0 0 0 0 0 0 0 0 0 0 0 0 0 0 0 0 0 0 0 0 0 0 0 0 0 0 0 0 0 0 0 0 0 0 0 0 0 0 0 0 0 0 0 0 0 0 0 0 0 0 0 0 0 0 0 0 0 0 0 0 0 0 0 0 0 0 0 0 0 0 0 0 0 0 0 0 0 0 0 0 0 0 0 0 0 0 0 0 0 0 0 0 0 0 0 0 0 0 0 0 0 0 0 0 0 0 0 0 0 0 0 0 0 0 0 0 0 0 0 0 0 0 0 0 0 0 0 0 0 0 0 0 0 0 0 0 0 0 0 0 0 0 0 0 0 0 0 0 0 0 0 0 0 0 0 0 0 0 0 0 0 0 0 0 0 0 0 0 0 0 0 0 0 0 0 0 0 0 0 0 0 0 0 1 0"/>
    
<!-- END Ancestral state reconstruction                                      -->
  </markovJumpsTreeLikelihood>
  
<!-- END Discrete Traits Model                                               -->
  
<!-- Define operators                                                        -->
  <operators id="operators" optimizationSchedule="log">
    <deltaExchange delta="0.01" weight="1">
      <parameter idref="gtr.rates"/>
    </deltaExchange>
    <deltaExchange delta="0.01" weight="1">
      <parameter idref="frequencies"/>
    </deltaExchange>
    <scaleOperator scaleFactor="0.75" weight="1">
      <parameter idref="alpha"/>
    </scaleOperator>
    <scaleOperator scaleFactor="0.75" weight="3">
      <parameter idref="default.ucld.mean"/>
    </scaleOperator>
    <scaleOperator scaleFactor="0.75" weight="3">
      <parameter idref="default.ucld.stdev"/>
    </scaleOperator>
    <upDownOperator scaleFactor="0.75" weight="3">
      <up>
        <parameter idref="treeModel.allInternalNodeHeights"/>
      </up>
      <down>
        <parameter idref="default.ucld.mean"/>
      </down>
    </upDownOperator>
    <swapOperator size="1" weight="10" autoOptimize="false">
      <parameter idref="default.branchRates.categories"/>
    </swapOperator>
    <uniformIntegerOperator weight="10">
      <parameter idref="default.branchRates.categories"/>
    </uniformIntegerOperator>
    <scaleOperator scaleFactor="0.75" weight="3">
      <parameter idref="region.clock.rate"/>
    </scaleOperator>
    <upDownOperator scaleFactor="0.75" weight="3">
      <up>
        <parameter idref="treeModel.allInternalNodeHeights"/>
      </up>
      <down>
        <parameter idref="region.clock.rate"/>
      </down>
    </upDownOperator>
    <subtreeSlide size="1.0" gaussian="true" weight="30">
      <treeModel idref="treeModel"/>
    </subtreeSlide>
    <narrowExchange weight="30">
      <treeModel idref="treeModel"/>
    </narrowExchange>
    <wideExchange weight="3">
      <treeModel idref="treeModel"/>
    </wideExchange>
    <wilsonBalding weight="3">
      <treeModel idref="treeModel"/>
    </wilsonBalding>
    <scaleOperator scaleFactor="0.75" weight="3">
      <parameter idref="treeModel.rootHeight"/>
    </scaleOperator>
    <uniformOperator weight="30">
      <parameter idref="treeModel.internalNodeHeights"/>
    </uniformOperator>
    
<!--
		<gmrfGridBlockUpdateOperator scaleFactor="1.0" weight="2">
			<gmrfSkyrideLikelihood idref="skygrid"/>
		</gmrfGridBlockUpdateOperator>
		<scaleOperator scaleFactor="0.75" weight="1">
			<parameter idref="skygrid.precision"/>
		</scaleOperator>
-->
    <hamiltonianMonteCarloOperator weight="3" nSteps="50" stepSize="1E-2" mode="vanilla" autoOptimize="true" gradientCheckCount="0" gradientCheckTolerance="1E-1" preconditioning="none" preconditioningUpdateFrequency="100">
      <compoundGradient idref="full.skygrid.gradient"/>
      <compoundParameter idref="skygrid.parameters"/>
      <signTransform start="1" end="1">
        <compoundParameter idref="skygrid.parameters"/>
      </signTransform>
    </hamiltonianMonteCarloOperator>
    <scaleOperator scaleFactor="0.95" weight="15" scaleAllIndependently="true">
      <parameter idref="region.rates"/>
    </scaleOperator>
    <bitFlipOperator weight="7">
      <parameter idref="region.indicators"/>
    </bitFlipOperator>
    <deltaExchange delta="0.75" weight="1">
      <parameter idref="region.root.frequencies"/>
    </deltaExchange>
    <scaleOPerator scaleFactor="0.75" weight="0.05">
      <parameter idref="time1"/>
    </scaleOPerator>
    <scaleOPerator scaleFactor="0.75" weight="0.05">
      <parameter idref="time2"/>
    </scaleOPerator>
    <scaleOPerator scaleFactor="0.75" weight="0.05">
      <parameter idref="time3"/>
    </scaleOPerator>
    <scaleOPerator scaleFactor="0.75" weight="0.05">
      <parameter idref="time4"/>
    </scaleOPerator>
    <scaleOPerator scaleFactor="0.75" weight="0.05">
      <parameter idref="time5"/>
    </scaleOPerator>
    <scaleOPerator scaleFactor="0.75" weight="0.05">
      <parameter idref="time6"/>
    </scaleOPerator>
    <scaleOPerator scaleFactor="0.75" weight="0.05">
      <parameter idref="time7"/>
    </scaleOPerator>
    <scaleOPerator scaleFactor="0.75" weight="0.05">
      <parameter idref="time8"/>
    </scaleOPerator>
    <scaleOPerator scaleFactor="0.75" weight="0.05">
      <parameter idref="time9"/>
    </scaleOPerator>
    <scaleOPerator scaleFactor="0.75" weight="0.05">
      <parameter idref="time10"/>
    </scaleOPerator>
    <scaleOPerator scaleFactor="0.75" weight="0.05">
      <parameter idref="time11"/>
    </scaleOPerator>
    <scaleOPerator scaleFactor="0.75" weight="0.05">
      <parameter idref="time12"/>
    </scaleOPerator>
  </operators>
  
<!-- Define MCMC                                                             -->
  <mcmc id="mcmc" chainLength="40000000" autoOptimize="true" operatorAnalysis="A27_region_rep5.ops">
    <joint id="joint">
      <prior id="prior">
        <dirichletPrior alpha="1.0" sumsTo="6.0">
          <parameter idref="gtr.rates"/>
        </dirichletPrior>
        <dirichletPrior alpha="1.0" sumsTo="1.0">
          <parameter idref="frequencies"/>
        </dirichletPrior>
        <exponentialPrior mean="0.5" offset="0.0">
          <parameter idref="alpha"/>
        </exponentialPrior>
        <ctmcScalePrior>
          <ctmcScale>
            <parameter idref="default.ucld.mean"/>
          </ctmcScale>
          <treeModel idref="treeModel"/>
        </ctmcScalePrior>
        <exponentialPrior mean="0.3333333333333333" offset="0.0">
          <parameter idref="default.ucld.stdev"/>
        </exponentialPrior>
        <ctmcScalePrior>
          <ctmcScale>
            <parameter idref="region.clock.rate"/>
          </ctmcScale>
          <treeModel idref="treeModel"/>
        </ctmcScalePrior>
        <gammaPrior shape="0.001" scale="1000.0" offset="0.0">
          <parameter idref="skygrid.precision"/>
        </gammaPrior>
        <poissonPrior mean="13.0" offset="0.0">
          <statistic idref="region.nonZeroRates"/>
        </poissonPrior>
        <uniformPrior lower="0.0" upper="1.0">
          <parameter idref="region.frequencies"/>
        </uniformPrior>
        <cachedPrior>
          <gammaPrior shape="1.0" scale="1.0" offset="0.0">
            <parameter idref="region.rates"/>
          </gammaPrior>
          <parameter idref="region.rates"/>
        </cachedPrior>
        <uniformPrior lower="0.0" upper="1.0">
          <parameter idref="region.root.frequencies"/>
        </uniformPrior>
        <gmrfSkyGridLikelihood idref="skygrid"/>
        <discretizedBranchRates idref="default.branchRates"/>
        <strictClockBranchRates idref="region.branchRates"/>
        
<!-- START Discrete Traits Model                                             -->
        <generalSubstitutionModel idref="region.model"/>
        
<!-- END Discrete Traits Model                                               -->
        <normalPrior mean="0.0273972603" stdev="0.0082191781">
          <parameter idref="time1"/>
        </normalPrior>
        <normalPrior mean="0.0273972603" stdev="0.0082191781">
          <parameter idref="time2"/>
        </normalPrior>
        <normalPrior mean="0.0273972603" stdev="0.0082191781">
          <parameter idref="time3"/>
        </normalPrior>
        <normalPrior mean="0.0273972603" stdev="0.0082191781">
          <parameter idref="time4"/>
        </normalPrior>
        <normalPrior mean="0.0273972603" stdev="0.0082191781">
          <parameter idref="time5"/>
        </normalPrior>
        <normalPrior mean="0.0273972603" stdev="0.0082191781">
          <parameter idref="time6"/>
        </normalPrior>
        <normalPrior mean="0.0273972603" stdev="0.0082191781">
          <parameter idref="time7"/>
        </normalPrior>
        <normalPrior mean="0.0273972603" stdev="0.0082191781">
          <parameter idref="time8"/>
        </normalPrior>
        <normalPrior mean="0.0273972603" stdev="0.0082191781">
          <parameter idref="time9"/>
        </normalPrior>
        <normalPrior mean="0.0273972603" stdev="0.0082191781">
          <parameter idref="time10"/>
        </normalPrior>
        <normalPrior mean="0.0273972603" stdev="0.0082191781">
          <parameter idref="time11"/>
        </normalPrior>
        <normalPrior mean="0.0273972603" stdev="0.0082191781">
          <parameter idref="time12"/>
        </normalPrior>
      </prior>
      <likelihood id="likelihood">
        <treeDataLikelihood idref="default.treeLikelihood"/>
        
<!-- START Discrete Traits Model                                             -->
        <markovJumpsTreeLikelihood idref="region.treeLikelihood"/>
        
<!-- END Discrete Traits Model                                               -->
      </likelihood>
    </joint>
    <operators idref="operators"/>
    
<!-- write log to screen                                                     -->
    <log id="screenLog" logEvery="1000">
      <column label="Joint" dp="4" width="12">
        <joint idref="joint"/>
      </column>
      <column label="Prior" dp="4" width="12">
        <prior idref="prior"/>
      </column>
      <column label="Likelihood" dp="4" width="12">
        <likelihood idref="likelihood"/>
      </column>
      <column label="age(root)" sf="6" width="12">
        <tmrcaStatistic idref="age(root)"/>
      </column>
      <column label="default.ucld.mean" sf="6" width="12">
        <parameter idref="default.ucld.mean"/>
      </column>
      <column label="region.clock.rate" sf="6" width="12">
        <parameter idref="region.clock.rate"/>
      </column>
      
<!-- START Discrete Traits Model                                             -->
      <column label="region.nonZeroRates" dp="0" width="6">
        <sumStatistic idref="region.nonZeroRates"/>
      </column>
      
<!-- END Discrete Traits Model                                               -->
    </log>
    
<!-- write log to file                                                       -->
    <log id="fileLog" logEvery="50000" fileName="A27_region_rep5.log" overwrite="false">
      <joint idref="joint"/>
      <prior idref="prior"/>
      <likelihood idref="likelihood"/>
      <parameter idref="treeModel.rootHeight"/>
      <tmrcaStatistic idref="age(root)"/>
      <treeLengthStatistic idref="treeLength"/>
      <parameter idref="skygrid.precision"/>
      <parameter idref="skygrid.logPopSize"/>
      <parameter idref="skygrid.cutOff"/>
      <parameter idref="gtr.rates"/>
      <parameter idref="frequencies"/>
      <parameter idref="alpha"/>
      <parameter idref="default.ucld.mean"/>
      <parameter idref="default.ucld.stdev"/>
      <parameter idref="region.clock.rate"/>
      <rateStatistic idref="default.meanRate"/>
      <rateStatistic idref="default.coefficientOfVariation"/>
      <rateCovarianceStatistic idref="default.covariance"/>
      <rateStatistic idref="region.meanRate"/>
      
<!-- START Ancestral state reconstruction                                    -->
      
<!-- END Ancestral state reconstruction                                      -->
      
<!-- START Discrete Traits Model                                             -->
      <parameter idref="region.rates"/>
      <parameter idref="region.indicators"/>
      <sumStatistic idref="region.nonZeroRates"/>
      
<!-- END Discrete Traits Model                                               -->
      <treeDataLikelihood idref="default.treeLikelihood"/>
      <discretizedBranchRates idref="default.branchRates"/>
      <strictClockBranchRates idref="region.branchRates"/>
      
<!-- START Discrete Traits Model                                             -->
      <markovJumpsTreeLikelihood idref="region.treeLikelihood"/>
      
<!-- END Discrete Traits Model                                               -->
      <gmrfSkyGridLikelihood idref="skygrid"/>
      <parameter idref="time1"/>
      <parameter idref="time2"/>
      <parameter idref="time3"/>
      <parameter idref="time4"/>
      <parameter idref="time5"/>
      <parameter idref="time6"/>
      <parameter idref="time7"/>
      <parameter idref="time8"/>
      <parameter idref="time9"/>
      <parameter idref="time10"/>
      <parameter idref="time11"/>
      <parameter idref="time12"/>
    </log>
    
<!-- START Discrete Traits Model                                             -->
    <log id="A27_region_rep5.regionrateMatrixLog" logEvery="50000" fileName="A27_region_rep5.region.rates.log">
      <parameter idref="region.rates"/>
      <parameter idref="region.indicators"/>
      <sumStatistic idref="region.nonZeroRates"/>
    </log>
    
<!-- END Discrete Traits Model                                               -->
    
<!-- write tree log to file                                                  -->
    <logTree id="treeFileLog" logEvery="50000" nexusFormat="true" fileName="A27_region_rep5.trees" sortTranslationTable="true">
      <trait name="rate" tag="default.rate">
        <ancestralTraitBranchRates idref="anc.default.branchRates"/>
      </trait>
      <trait name="rate" tag="region.rate">
        <strictClockBranchRates idref="region.branchRates"/>
      </trait>
      <joint idref="joint"/>
      
<!-- START Ancestral state reconstruction                                    -->
      <trait name="region.states" tag="region">
        <markovJumpsTreeLikelihood idref="region.treeLikelihood"/>
      </trait>
      
<!-- END Ancestral state reconstruction                                      -->
      <ancestralTraitTreeModel idref="ancestralTraitTreeModel"/>
    </logTree>
    
<!-- START Ancestral state reconstruction                                    -->
    
<!-- write complete history tree log to file                                 -->
<!--
    <logTree logEvery="50000" nexusFormat="true" fileName="A27_region_rep5.region.history.trees" sortTranslationTable="true">
      <markovJumpsTreeLikelihood idref="region.treeLikelihood"/>
      <trait name="region.states" tag="region">
        <markovJumpsTreeLikelihood idref="region.treeLikelihood"/>
      </trait>
      <ancestralTraitTreeModel idref="ancestralTraitTreeModel"/>
    </logTree>
-->    
<!-- END Ancestral state reconstruction                                      -->
    
<!-- write non-augmented trees -->
    <logTree logEvery="50000" nexusFormat="true" fileName="noanc_A27_region_rep5.trees" sortTranslationTable="true">
      <treeModel idref="treeModel"/>
      <trait name="rate" tag="default.rate">
        <discretizedBranchRates idref="default.branchRates"/>
      </trait>
      <trait name="rate" tag="region.rate">
        <strictClockBranchRates idref="region.branchRates"/>
      </trait>
      <joint idref="joint"/>
    </logTree>
  </mcmc>
  <report>
    <property name="timer">
      <mcmc idref="mcmc"/>
    </property>
  </report>
</beast>
