# Supplementary material for: Antibody escape and global spread of SARS-CoV-2 lineage A.27
Source: Nat Commun. 2022 Mar 3;13:1152. doi: 10.1038/s41467-022-28766-y (PMC8894356; doi:10.1038/s41467-022-28766-y)
Supplement: Supplementary file 4 — Supplementary Data 1 [file 41467_2022_28766_MOESM4_ESM.zip › Extended files/SUPPORTED_TRANSITIONS.csv]

FROM	TO	REP1(BF,P_incl)	REP2	REP3	REP4	REP5	replicate_support
WesternAfrica	Benelux	(65598.0, 1.0)	(93730.0, 1.0)	(89206.0, 1.0)	(92846.0, 1.0)	(113659.0, 1.0)	5/5
WesternAfrica	France	(65598.0, 1.0)	(93730.0, 1.0)	(89206.0, 1.0)	(92846.0, 1.0)	(113659.0, 1.0)	5/5
WesternAfrica	NorthAmerica	(65598.0, 1.0)	(46858.5, 1.0)	(44596.5, 1.0)	(18558.8, 0.999)	(16225.857, 0.999)	5/5
WesternAfrica	NorthernEurope	(65598.0, 1.0)	(93730.0, 1.0)	(89206.0, 1.0)	(92846.0, 1.0)	(113659.0, 1.0)	5/5
Germany	SouthernEurope	(5454.583, 0.998)	(3736.72, 0.997)	(7421.917, 0.998)	(4207.864, 0.997)	(1588.014, 0.992)	5/5
WesternAfrica	Germany	(3111.333, 0.996)	(2024.891, 0.994)	(44596.5, 1.0)	(383.833, 0.967)	(113659.0, 1.0)	5/5
SouthernAfrica	Benelux	(2037.344, 0.994)	(1631.614, 0.992)	(1449.607, 0.991)	(1807.765, 0.993)	(1881.533, 0.993)	5/5
WesternAfrica	WesternEurope	(732.58, 0.983)	(736.944, 0.983)	(573.967, 0.978)	(723.976, 0.982)	(1080.0, 0.988)	5/5
WesternAfrica	EasternAfrica	(520.423, 0.976)	(220.192, 0.944)	(413.885, 0.97)	(280.858, 0.956)	(74.778, 0.852)	5/5
EasternEurope	Germany	(491.7, 0.974)	(389.33, 0.968)	(323.675, 0.961)	(491.668, 0.974)	(303.635, 0.959)	5/5
WesternAfrica	SouthernEurope	(439.49, 0.971)	(1017.143, 0.987)	(1381.047, 0.991)	(315.124, 0.96)	(420.863, 0.97)	5/5
NorthernAfrica	NorthernEurope	(129.943, 0.909)	(70.253, 0.844)	(15.92, 0.55)	(50.041, 0.794)	(57.648, 0.816)	5/5
France	Benelux	(55.416, 0.81)	(14.908, 0.534)	(374.909, 0.966)	(112.825, 0.897)	(6.592, 0.336)	5/5
WesternEurope	SouthernAfrica	(37.704, 0.744)	(43.438, 0.77)	(45.389, 0.777)	(42.973, 0.768)	(55.85, 0.811)	5/5
EasternEurope	WesternEurope	(25.279, 0.66)	(23.936, 0.648)	(24.709, 0.655)	(22.054, 0.629)	(16.147, 0.554)	5/5
WesternAfrica	APAC	(19.97, 0.606)	(18.144, 0.583)	(26.425, 0.67)	(18.192, 0.583)	(18.611, 0.589)	5/5
EasternAfrica	France	(15.827, 0.549)	(5.0, 0.278)	(24.966, 0.658)	(14.449, 0.526)	(6.391, 0.33)	5/5
Benelux	APAC	(12.109, 0.482)	(13.715, 0.513)	(10.491, 0.447)	(13.908, 0.517)	(13.307, 0.506)	5/5
WesternAfrica	MiddleAfrica	(10.135, 0.438)	(10.453, 0.446)	(17.67, 0.576)	(13.622, 0.512)	(28.501, 0.687)	5/5
WesternEurope	EasternEurope	(8.365, 0.392)	(8.831, 0.405)	(8.782, 0.403)	(9.424, 0.42)	(12.988, 0.5)	5/5
WesternAfrica	EasternEurope	(5.22, 0.287)	(4.585, 0.261)	(4.915, 0.274)	(4.854, 0.272)	(4.091, 0.239)	5/5
NorthernEurope	Germany	(4.834, 0.271)	(7.195, 0.356)	(6.358, 0.328)	(6.537, 0.335)	(11.299, 0.465)	5/5
France	NorthernAfrica	(516.121, 0.975)	(1236.907, 0.99)	(2.114, 0.14)	(64.19, 0.832)	(133.296, 0.911)	4/5
WesternEurope	MiddleAfrica	(8.841, 0.405)	(8.137, 0.385)	(6.237, 0.324)	(7.649, 0.37)	(1.204, 0.085)	4/5
SouthernEurope	MiddleAfrica	(4.524, 0.258)	(3.019, 0.188)	(2.983, 0.187)	(3.007, 0.188)	(3.467, 0.211)	4/5
MiddleAfrica	WesternEurope	(3.682, 0.221)	(3.0, 0.187)	(3.392, 0.207)	(3.517, 0.213)	(1.523, 0.105)	4/5
NorthernAfrica	Germany	(0.66, 0.048)	(27.511, 0.679)	(16.839, 0.564)	(26.38, 0.67)	(20.831, 0.616)	4/5
SouthernEurope	APAC	(3.432, 0.209)	(2.139, 0.141)	(3.122, 0.194)	(2.712, 0.173)	(3.556, 0.215)	3/5
EasternAfrica	Germany	(5.02, 0.279)	(3.731, 0.223)	(0.76, 0.055)	(0.694, 0.051)	(0.861, 0.062)	2/5
SouthernEurope	Germany	(0.978, 0.07)	(31.449, 0.708)	(0.98, 0.07)	(7.704, 0.372)	(1.023, 0.073)	2/5
France	Germany	(3.867, 0.229)	(2.35, 0.153)	(0.336, 0.025)	(0.305, 0.023)	(0.4, 0.03)	1/5
France	SouthernEurope	(2.16, 0.142)	(1.08, 0.077)	(1.259, 0.088)	(3.526, 0.213)	(1.603, 0.11)	1/5
NorthernAfrica	WesternAfrica	(1.771, 0.12)	(2.956, 0.185)	(2.609, 0.167)	(2.747, 0.174)	(3.092, 0.192)	1/5
NorthernEurope	France	(1.452, 0.1)	(1.214, 0.085)	(0.917, 0.066)	(29.931, 0.697)	(1.277, 0.089)	1/5
EasternAfrica	Benelux	(1.366, 0.095)	(1.709, 0.116)	(0.971, 0.07)	(1.433, 0.099)	(5.842, 0.31)	1/5
NorthernEurope	NorthernAfrica	(0.854, 0.062)	(0.994, 0.071)	(3.242, 0.2)	(1.014, 0.072)	(1.227, 0.086)	1/5
EasternAfrica	NorthernAfrica	(0.732, 0.053)	(0.942, 0.068)	(4.274, 0.247)	(1.658, 0.113)	(1.479, 0.102)	1/5
WesternAfrica	NorthernAfrica	(0.643, 0.047)	(0.467, 0.035)	(32.871, 0.717)	(2.604, 0.167)	(1.302, 0.091)	1/5
Germany	France	(0.263, 0.02)	(0.369, 0.028)	(0.32, 0.024)	(0.319, 0.024)	(4.012, 0.236)	1/5
