# Supplementary material for: Antibody escape and global spread of SARS-CoV-2 lineage A.27
Source: Nat Commun. 2022 Mar 3;13:1152. doi: 10.1038/s41467-022-28766-y (PMC8894356; doi:10.1038/s41467-022-28766-y)
Supplement: Supplementary file 5 — Supplementary Data 2 [file 41467_2022_28766_MOESM5_ESM.xlsx]

## Sheet: Tabelle1
IMS-10004-CVDP-0F083179-76CC-4C04-AE7F-E212D794D49A	IMS-10122-CVDP-00729
IMS-10004-CVDP-10787F1D-0643-4FE2-A06F-5C2D1995E023	IMS-10122-CVDP-00730
IMS-10004-CVDP-19D2EB65-6AF5-4101-8F60-B212C843F328	IMS-10122-CVDP-04B34615-BB3D-4F4A-A53C-ACE83988AF26
IMS-10004-CVDP-2197B050-3842-4AF0-A91B-BAEBF5ECC8A7	IMS-10122-CVDP-055FAC47-67B2-4397-B10F-09E2EE95AA1A
IMS-10004-CVDP-22D2BC60-D24E-4C44-8A72-998EA26AEB46	IMS-10122-CVDP-05AB9AB7-AE10-4A29-8512-517F2EEE1C02
IMS-10004-CVDP-242DADE3-83D6-4A9D-A32F-1C76089CC3B1	IMS-10122-CVDP-05AE4CE8-A8AF-4C2C-980C-C4A058CFBCD3
IMS-10004-CVDP-2FCA031F-5816-497C-844F-A9B6E8C11973	IMS-10122-CVDP-076C5554-39D9-4409-947E-34F45071D3D7
IMS-10004-CVDP-3091119A-C5EB-4697-9F86-16181D55D572	IMS-10122-CVDP-0CD84C41-EEF4-4EED-968D-A9E9B8D3B55D
IMS-10004-CVDP-3981A74A-DAF2-41B8-B0D9-0B7614477F77	IMS-10122-CVDP-0FAEFE9E-4900-43D9-8DF0-ED50745F8BAE
IMS-10004-CVDP-3A1991FB-C545-4C84-A93B-938D7E04E421	IMS-10122-CVDP-1016EC59-8AEE-4CA8-AD5A-7870107887DE
IMS-10004-CVDP-3E66BB47-FE94-4139-8AC7-80B5AA8641BF	IMS-10122-CVDP-13B795DD-4105-4D99-90EC-D54CE802DB51
IMS-10004-CVDP-3E6F5337-B648-42A5-B70F-945AE1D89B27	IMS-10122-CVDP-13EC3E24-E612-4D1A-804D-7BF97C8BE4BC
IMS-10004-CVDP-44F2D8A8-8A34-4F58-ADC3-ECAB8D723E5E	IMS-10122-CVDP-14E23269-9C5C-478D-B2A6-584C89198EDC
IMS-10004-CVDP-4764F646-59C6-4F3C-BC0B-85139F96A034	IMS-10122-CVDP-1673
IMS-10004-CVDP-4C5BAA8D-4850-4937-94FF-3EF8B067D3C4	IMS-10122-CVDP-1778E826-16B6-475B-8DA5-459ECCC37AAE
IMS-10004-CVDP-5FF27CBE-CC51-4B10-8615-46663056AFB7	IMS-10122-CVDP-19B2EE98-6E01-49E5-BFB8-241C3B9DE0F8
IMS-10004-CVDP-63F8A3D7-609F-44C1-AB31-B189E6BFEEA6	IMS-10122-CVDP-1A6C6FE1-AF16-489B-A16D-B80AA07684F6
IMS-10004-CVDP-6EE35A5A-3990-46FE-B220-1EBFBE5DB142	IMS-10122-CVDP-1B9C68B4-4D5F-4B63-B88B-21F9CFBC3BD3
IMS-10004-CVDP-782C15BB-CC4D-4ADF-B983-851604B3CCDF	IMS-10122-CVDP-1C4643F8-A2E7-40EE-B6F4-3E039F7A9586
IMS-10004-CVDP-79ED4F8B-34CE-4B37-8C13-346688B80D2D	IMS-10122-CVDP-1D51A4C8-DF78-4E70-A3D5-F24D46065577
IMS-10004-CVDP-7ADA683E-0044-43B8-9286-18E53C7A5D41	IMS-10122-CVDP-1DC00150-9510-4784-AB56-40D2513C32C6
IMS-10004-CVDP-8089E2F3-6DF4-4407-887D-805D194254DE	IMS-10122-CVDP-1E5C7987-3C93-4A3D-BFF8-D1F31D24716D
IMS-10004-CVDP-855A6A6C-8A7E-4783-963D-CAE2F13F2ECE	IMS-10122-CVDP-1E86E475-22C0-4353-813C-946818F0C1B3
IMS-10004-CVDP-8612BA1B-BABB-4DCB-BAB9-709F34428930	IMS-10122-CVDP-211D5344-B03D-4325-BDCD-74AD984E502D
IMS-10004-CVDP-86C39FDC-E2D5-4490-9613-A47A3925D911	IMS-10122-CVDP-27AB6A69-981A-49F3-B18B-816E8F6384C8
IMS-10004-CVDP-8A247E02-CFEB-4C76-A943-39163767D385	IMS-10122-CVDP-2DB90DEC-EF00-4D45-B0CE-0FBCD6906E7E
IMS-10004-CVDP-90236F64-2C1C-43A1-BA7C-E933D48AE68C	IMS-10122-CVDP-2E75B36B-5B25-4D52-AD66-65E160502615
IMS-10004-CVDP-93DAC92E-7DFA-4A9A-9D0E-BA9A159C628E	IMS-10122-CVDP-32C84C0B-064D-494D-9CD2-9C6088F4B294
IMS-10004-CVDP-9433187C-874A-4082-952C-94EB0EEE6400	IMS-10122-CVDP-32E26401-80D7-41FC-93B8-38366AAF347F
IMS-10004-CVDP-9A37E6B9-5329-4EFC-A384-875314F1F91E	IMS-10122-CVDP-35E898FA-6741-441C-BA3E-CF972797A820
IMS-10004-CVDP-A4535833-AEAC-4854-9899-2F5C60376563	IMS-10122-CVDP-3D8C12FD-E8AD-4CAA-867D-BDDF9260AA65
IMS-10004-CVDP-AB38B77A-A944-4D50-B7E0-E58B28EACCC3	IMS-10122-CVDP-3F41F020-2B79-43C4-9F7B-98E4E65F1E4E
IMS-10004-CVDP-AC029BDA-83AF-42BF-B71F-867AC3E2B9E7	IMS-10122-CVDP-40698FEE-BD08-4CD1-8563-CF5DE1121FA4
IMS-10004-CVDP-ADC0920D-2D08-4C51-B208-4105AA7A78CF	IMS-10122-CVDP-489BE419-4FC2-4969-B6EE-B8E78447440E
IMS-10004-CVDP-AEC9CC50-60E8-4E1C-A8C3-AC2CA3562102	IMS-10122-CVDP-55955D50-DAAF-4E69-A97C-53216ED8EEA3
IMS-10004-CVDP-B13D09DF-789A-4901-8D24-BDEFB008A735	IMS-10122-CVDP-584D92E4-115D-45EB-95E2-04E4A23C9E80
IMS-10004-CVDP-B5C546B5-AF3E-470D-8510-94CFA9C2D087	IMS-10122-CVDP-59854035-78AD-467C-B71B-C796976B3375
IMS-10004-CVDP-BAE5C455-CB00-415C-83D8-B345301A7215	IMS-10122-CVDP-5B313DE6-7B34-4BAA-81BD-DEEE937126EC
IMS-10004-CVDP-BE308F9D-6971-4D66-A7A3-3DCC4694CE85	IMS-10122-CVDP-6004B25D-A3FB-40C6-8A78-7B26866EEBB4
IMS-10004-CVDP-C2FD4282-FE1C-4572-A1C6-652E4A5B3DB2	IMS-10122-CVDP-602AB31C-F84A-40E5-B4DD-64D7A1E46BA9
IMS-10004-CVDP-C4868EE2-B7EF-4031-90B3-54EB46674102	IMS-10122-CVDP-630F0B63-E514-4B5B-BD22-01B6E43BCD22
IMS-10004-CVDP-C9E89560-7F07-4E2B-A65B-C63E2F56FAB9	IMS-10122-CVDP-631D7904-790A-4108-9ACD-46D87BDAFA18
IMS-10004-CVDP-CC16DFEE-F0D1-4B8F-AD2D-9542ED6CAC98	IMS-10122-CVDP-64A515B5-22C9-4DF1-98BB-10A5F2BFCB8F
IMS-10004-CVDP-CDB678D3-EC05-4122-BDA3-61CB0DC4B737	IMS-10122-CVDP-6574F967-104A-4EEE-8075-EBEE6666BCDA
IMS-10004-CVDP-D1CEFF86-8781-4A1D-BA24-1F5D5CC767B6	IMS-10122-CVDP-679A5AE3-6BB3-42EF-B9D3-EC44C9FDCB50
IMS-10004-CVDP-D242D129-AD49-421A-B613-10B278C69717	IMS-10122-CVDP-69D68578-9324-436F-9EBB-1EAF2D72DB00
IMS-10004-CVDP-D9EB9C1D-E9F1-4743-9D29-11BB86527E6F	IMS-10122-CVDP-6EA788F9-EDC7-448A-9418-649F5F681F0F
IMS-10004-CVDP-DA34C4BB-96D1-4D22-BE5B-158CC857CDF7	IMS-10122-CVDP-70B777A5-3442-41A2-A89D-54FD8D92EC0C
IMS-10004-CVDP-DB20ADDF-1D80-4F72-BED4-C93AFDB16C5D	IMS-10122-CVDP-719E55B9-7A88-4E67-A113-6FFA8AC7E4EA
IMS-10004-CVDP-E1AE4A1E-D50A-44C1-A56F-7E990E0D4960	IMS-10122-CVDP-7283995A-A414-4332-A14A-23199EE97F5C
IMS-10004-CVDP-E715CB9E-C6ED-4806-9892-13DBFE55D6F4	IMS-10122-CVDP-7333ECFC-33FE-4D75-8F83-630275399831
IMS-10004-CVDP-E79C74D3-8E7D-4408-8AAE-260C832AA749	IMS-10122-CVDP-7386E224-0601-4646-8A82-E52E5D8A7AA3
IMS-10004-CVDP-EA70E34E-9585-4370-BF21-DE836ECDC686	IMS-10122-CVDP-74B01FD9-F80D-4695-87F6-E94F454B169E
IMS-10004-CVDP-EFE7E2D0-3BB8-48B0-8896-043669EBAA99	IMS-10122-CVDP-798
IMS-10004-CVDP-F78486B8-2AAE-49ED-8B65-AC2C74C9D6F8	IMS-10122-CVDP-7C843725-973E-4485-9AE3-5F5D859AB0AA
IMS-10004-CVDP-FA2E283A-55CF-4215-8F7F-E3F990DFFD6F	IMS-10122-CVDP-8240280E-2795-40B5-9FAF-B3640C0EF76E
IMS-10004-CVDP-FA793973-B556-4E0C-B00D-57E5AD65A11E	IMS-10122-CVDP-84A74015-6210-4D7D-A858-243C805CF278
IMS-10004-CVDP-FE658AB7-2F18-44F4-8AE0-7EEE1DAE750E	IMS-10122-CVDP-871D014A-24C5-405C-A404-F5A390D2A515
IMS-10013-CVDP-05E17D5F-50EA-4A97-94E4-C5F18229BB7D	IMS-10122-CVDP-876F567D-8B48-47AA-95BF-B630E65FD805
IMS-10013-CVDP-0730F8FA-DE0C-4179-B692-2F15E75A1586	IMS-10122-CVDP-8C8F7AB5-D672-46CF-A86E-39159D249738
IMS-10013-CVDP-0EB670DA-3EC9-4592-AEFA-71D2F4F062F0	IMS-10122-CVDP-96A6C17E-785E-45A5-B369-3ECF91C0B3BF
IMS-10013-CVDP-16609726-CB4B-47B5-BBA2-48D3028D13EE	IMS-10122-CVDP-97DEE1B2-2598-42BC-9C38-D54863406CDF
IMS-10013-CVDP-1C5E9B1C-E16F-4DE5-9EAC-8F6B9B7A0B37	IMS-10122-CVDP-995EFF3B-A082-481F-A0FC-E2CAA570FA99
IMS-10013-CVDP-1D1CB47C-0DA7-4077-90A4-4F1913568D0E	IMS-10122-CVDP-9CA522FB-5B9D-405C-9AAD-E8296151551C
IMS-10013-CVDP-1E1C89F5-A62F-477A-8E7F-C4BDE53D823B	IMS-10122-CVDP-9CA73C0C-999E-46E8-8AEC-3820903DDF2E
IMS-10013-CVDP-21D02109-2855-46F6-8920-5BE6E5AAF818	IMS-10122-CVDP-A0859B11-4425-4E3E-B1DE-C57F2404216D
IMS-10013-CVDP-243D9E8E-ED5D-485E-B156-7BC49F48F480	IMS-10122-CVDP-A7D8F160-FC59-459D-B22C-D3A808989ED1
IMS-10013-CVDP-244D9F35-BD9E-4FCE-A685-AA01497F4379	IMS-10122-CVDP-A7E20DCA-0DCE-4DA2-B71B-A21999FFE89E
IMS-10013-CVDP-33E1C1B7-DD67-4D17-BD70-7521744506FF	IMS-10122-CVDP-A8871602-0B16-4955-8045-E820B4AF0ABA
IMS-10013-CVDP-4DEE9B99-D608-41DB-BCA7-4B7CBC66EC8F	IMS-10122-CVDP-A91E00B2-8C32-453D-BCC7-5ACDD1CCF04B
IMS-10013-CVDP-530BBCAC-3B4D-4676-B9CF-23E997569D5E	IMS-10122-CVDP-AA0A4D27-B0C7-4A66-9A8A-6C843B297925
IMS-10013-CVDP-57192416-8995-4CFA-81FE-BE88CF6118E1	IMS-10122-CVDP-AE1C6970-6028-4E88-A73F-6810BEC559E9
IMS-10013-CVDP-6E7A5718-9906-4DAA-A58B-3688FDECE097	IMS-10122-CVDP-AFD32607-8CB8-4959-A0D0-0DD5363C9FFD
IMS-10013-CVDP-71780C10-3F03-41B6-93EB-EFFC7B81E572	IMS-10122-CVDP-B5159E4F-8BC5-4CAD-ACAA-5618181A731A
IMS-10013-CVDP-7307A36B-575D-4263-B064-437C965F16A0	IMS-10122-CVDP-B6FA8011-8D8B-4A31-BFAB-4BB19CE1C44F
IMS-10013-CVDP-7483CE0E-B097-4637-8F92-FE400DB691D8	IMS-10122-CVDP-BAA1AC34-0236-4E7A-8BD7-015D13BE0AD5
IMS-10013-CVDP-7DBA167D-61A6-4869-8471-66FC92DE0BC1	IMS-10122-CVDP-BD5C88F9-A24C-473F-A906-9901E30A89AA
IMS-10013-CVDP-92E0D938-B638-40FC-BB36-B271A066FB96	IMS-10122-CVDP-BF24EB76-885A-484F-96E5-800901E86EDC
IMS-10013-CVDP-94DE8D28-7E0A-431F-8C12-2EA87458D3F3	IMS-10122-CVDP-BF7082CC-07D4-45F0-9749-67121EF48A87
IMS-10013-CVDP-96516FCB-D7B7-4BBE-A906-F6EF35753B2A	IMS-10122-CVDP-C24E2025-3F0A-4EC0-9804-B1B2A0EAE02F
IMS-10013-CVDP-9EEF6218-3641-4BFD-9EFF-A3408F008866	IMS-10122-CVDP-C26B15BF-3DAA-463D-86E1-E99A31A7A89C
IMS-10013-CVDP-AA2573EF-7404-4E1C-BB6E-D5899C6F00F9	IMS-10122-CVDP-C84EBE72-4A8B-405D-92DB-FF355503D6A6
IMS-10013-CVDP-B29937CB-96F1-4538-A1CA-D31777952037	IMS-10122-CVDP-C9EA1C29-4E2E-432E-8091-7FE942F664A3
IMS-10013-CVDP-B3600056-61F2-4B7E-AFF1-EE64A8036D1A	IMS-10122-CVDP-CDEDCB35-4C26-46EA-A074-FF18DC8594EF
IMS-10013-CVDP-B57B8DD0-B5ED-4D93-AA91-D70CC00FD355	IMS-10122-CVDP-CF2B19BA-C364-4F3C-8D43-F04DBB904EEE
IMS-10013-CVDP-BA132B07-4DF4-411E-9417-558EB70A3964	IMS-10122-CVDP-D1D1ED3B-75BB-47EF-ACCB-2C8391C07D40
IMS-10013-CVDP-BE0C459F-2B24-408D-A68E-6BB48F3B76A8	IMS-10122-CVDP-D2785968-0299-4EB6-9992-70BD7C532C80
IMS-10013-CVDP-BEB5BFC8-4085-4DB8-AFF4-4BE7449192A0	IMS-10122-CVDP-D415D408-FEE2-4BBC-BC49-7ABAA6B1AC0D
IMS-10013-CVDP-CA1424B1-CAFB-4BC7-B76D-7BAEAF4E204A	IMS-10122-CVDP-D4A1ADB3-316D-46ED-B4A8-E23EA6FCB639
IMS-10013-CVDP-D4B2E366-44AA-476B-88F1-D83E3F3D54BA	IMS-10122-CVDP-D4F5BCF1-2AD9-4D55-AFDA-C2F50FAA0B02
IMS-10013-CVDP-D953695E-EABC-456D-9116-E0C9344E82F0	IMS-10122-CVDP-D8CDD5EA-9BB2-4EBC-A397-D1C076A62BC0
IMS-10013-CVDP-DB73F7E4-DC04-4B0C-8705-1A06624A3DFE	IMS-10122-CVDP-D9A8CFD3-8C14-4A91-BF93-FC8FD4827DD2
IMS-10013-CVDP-DF932E42-9D4E-4359-9A88-DEB143A1FF88	IMS-10122-CVDP-DB035B72-C164-4280-A900-F66137487DF0
IMS-10013-CVDP-EA2A3046-92C9-4BEB-8F3B-8ADF1FB3A88B	IMS-10122-CVDP-DC6CE05E-3AE2-4BEB-9CBD-5248CCA0CA1F
IMS-10013-CVDP-EA330524-B175-4598-B1D5-1B176CF26BD9	IMS-10122-CVDP-DE1DEF44-DEDC-4AA2-BA0A-C2999B772ABA
IMS-10013-CVDP-F80B6A36-7604-4FD1-9D48-1A0AAA29C378	IMS-10122-CVDP-DF85B9D9-44C5-439C-A64A-C02F44366069
IMS-10013-CVDP-FD8A051A-6293-4F06-9BA2-9CABC3AFCE9F	IMS-10122-CVDP-DF8FAF93-3173-40A6-85D8-B50274A72B20
IMS-10020-CVDP-01E8569F-66A9-4FEE-8DA8-6441646B2058	IMS-10122-CVDP-E2A59D9F-1ADA-4D0D-81BE-0EB158FAFDC6
IMS-10020-CVDP-03A6719C-AC33-4667-8140-C4434E1E6FCB	IMS-10122-CVDP-E62D5963-7FA3-4129-8D74-28CED77D6191
IMS-10020-CVDP-0515F512-6675-417F-895C-96B7CD560EAF	IMS-10122-CVDP-EA29479F-BDCB-425C-9414-0382470EAA0E
IMS-10020-CVDP-06063CD8-8891-45E4-9C51-E32BE0D3FC16	IMS-10122-CVDP-EE5F4CD8-DBC2-46B9-BE4A-4A1D5F7C87B9
IMS-10020-CVDP-070946F6-7BFC-4717-9F1B-C3D5D19AEB1D	IMS-10122-CVDP-EFBEFEFF-68D0-46BF-B5AE-0D5B363AAA3F
IMS-10020-CVDP-092A1E4C-D7AB-4166-9A13-0D7DBC9151E8	IMS-10122-CVDP-F90D5191-80EC-467D-B47B-BA939C145AB7
IMS-10020-CVDP-0AA84CD3-F7AF-495A-91FC-2D819DD838EB	IMS-10122-CVDP-FA3DAEDB-217C-44E5-946D-9C2E3AA03AEA
IMS-10020-CVDP-0BC947A1-7732-4611-A647-6C22ACECFEBD	IMS-10122-CVDP-FD138A02-15D2-480D-968A-7909A5966068
IMS-10020-CVDP-0CCF42DD-FDE2-49FA-94FD-C3AF1086BC5D	IMS-10122-CVDP-FD981221-E5F2-4AC8-BAA3-0822BB22D6C4
IMS-10020-CVDP-12A3C2E4-C5E3-42F1-8CE4-96FC59898556	IMS-10146-CVDP-834981E7-79C5-4412-A58B-BBEA3EC52307
IMS-10020-CVDP-12E61F2E-AF2C-4524-932B-0FA8E878485B	IMS-10150-CVDP-5439689C-35A3-4E01-AAF1-78F24DC66D3D
IMS-10020-CVDP-1335F458-1850-47D0-A196-DEC23637FA24	IMS-10150-CVDP-5CD8768D-DE6F-4BF1-8C0D-F8BBFFF02C65
IMS-10020-CVDP-134B7148-7B01-480B-BF4D-2AF63DD0E135	IMS-10150-CVDP-7869A30A-B63D-4A9A-8B60-D56E7176E203
IMS-10020-CVDP-140A0369-343D-4656-9ABC-BA447F901EB5	IMS-10150-CVDP-838C4682-F538-4DD9-B465-BB4D674D2D5F
IMS-10020-CVDP-147DF051-F032-4A65-A879-85C7E6D2B12D	IMS-10150-CVDP-B38C0059-4CE6-4C7F-82F2-14FDF62D5912
IMS-10020-CVDP-1721382F-E970-4DEB-AD16-A2E9FC06B82E	IMS-10150-CVDP-C32460CC-719D-447E-ADD2-B13C6C32ABF6
IMS-10020-CVDP-18CED07A-7894-4B9D-9132-531798504CFC	IMS-10150-CVDP-E02650F6-53D1-4190-9D73-D8F600024E30
IMS-10020-CVDP-1D0C05E6-E1EB-4A48-8E98-FBCA604FB9AD	IMS-10150-CVDP-E451CCF6-E5C2-4D30-BC9B-9CAAD9331D65
IMS-10020-CVDP-1DC67B64-5AC3-479B-B9A7-5588F5E00854	IMS-10150-CVDP-FA316BC4-7D96-4BB0-8032-C4242A763535
IMS-10020-CVDP-1DE83B65-30EC-4FF4-9097-06A7554F8A25	IMS-10173-CVDP-341FE4AE-F7B9-4772-81F9-22A364862724
IMS-10020-CVDP-1E4BC53D-7766-4BC3-A1EC-67659BD4A268	IMS-10174-CVDP-0C16749B-088E-4D31-97E6-B643DDC84F26
IMS-10020-CVDP-20339C39-AE28-40C3-B8DB-14C1E2977D15	IMS-10174-CVDP-0F2A0E4D-653B-49CD-AE11-4E5BD13FFA24
IMS-10020-CVDP-20DDCFDA-AFB0-4214-853B-236904776138	IMS-10174-CVDP-835F0A69-D45E-48F0-A3C3-F83695312CAE
IMS-10020-CVDP-24992BC7-344E-4952-B8FE-D9B96063BB9F	IMS-10174-CVDP-E9CF8DC7-2B4F-48BF-83FC-6BEAAB9DFCAC
IMS-10020-CVDP-24FF5114-2B22-4EF2-9E58-BB38A3FE7BFB	IMS-10178-CVDP-336553CB-8D3D-4F3F-95F2-03990A4CF88E
IMS-10020-CVDP-2509A2F1-3B06-43D5-94EB-80570F492A86	IMS-10178-CVDP-784E2518-F72A-4F81-866A-6F6D04213696
IMS-10020-CVDP-26058C43-0614-49D6-887C-54E55CBD5ACF	IMS-10178-CVDP-A2EED1B1-E7D6-467D-B839-A8AB47E78C8E
IMS-10020-CVDP-265FBDF2-2D94-4958-A30E-FEFCB77D2039	IMS-10178-CVDP-BBF99A32-414C-4644-AE60-169D7238C87F
IMS-10020-CVDP-266B26AC-C309-487E-AFC5-E806D56CF632	IMS-10178-CVDP-C467FEA5-64E8-4284-A53C-41D90F1EF0E4
IMS-10020-CVDP-2833C97C-4DCD-450C-A621-920FF332CDD8	IMS-10178-CVDP-C5509470-B665-4F93-8320-7DC0D60F4317
IMS-10020-CVDP-2C3A6D70-BCAB-4C16-8625-CD8B08FA6B3B	IMS-10183-CVDP-665E5951-73C2-4F89-B0CE-28318170B1ED
IMS-10020-CVDP-2D0E1908-D441-4AD7-96F4-6148BF57965D	IMS-10183-CVDP-9325FEC7-8906-4DA5-A525-E4BA8001BC37
IMS-10020-CVDP-316B38C8-3E7D-462D-B394-AC9A4D00147C	IMS-10183-CVDP-AB25B829-98F6-43D4-A054-B0DAB3B49B03
IMS-10020-CVDP-349D4D13-753A-419F-A945-C07909E4ACDE	IMS-10188-CVDP-0866FE4D-1F95-4972-A912-9712F0E56F59
IMS-10020-CVDP-34EF7F43-8624-4CB3-9EC7-4AD073F38DBC	IMS-10188-CVDP-401EFDB3-4FCA-42C1-8E90-EB81086808DE
IMS-10020-CVDP-34FCA668-424B-4465-9C52-3E8359376825	IMS-10188-CVDP-59AAE1EF-8C83-4CA4-B459-B38CCEC24638
IMS-10020-CVDP-382204EB-72FC-43B1-BE3C-58F016278AAD	IMS-10188-CVDP-6080CC2B-7529-4642-AFB3-0A2D9CB6DEAB
IMS-10020-CVDP-3884189E-333D-4F12-AF2A-002F71AC6E17	IMS-10188-CVDP-64C0A08D-7361-43E7-A6CA-D17EEE1C06A2
IMS-10020-CVDP-38AE2959-C308-4C95-B053-B34C8DD2F8A3	IMS-10188-CVDP-B119DC38-BA6C-4A8F-953F-1A2D5B8D7B3F
IMS-10020-CVDP-38EAC5D0-B3E1-4F13-B320-D8BBF54BBA0F	IMS-10188-CVDP-BB859471-2E10-46D7-8724-E1ED0BA49DD3
IMS-10020-CVDP-391E0890-A190-4D28-A410-58F7E3A7CEC2	IMS-10188-CVDP-D8576D55-C234-489C-A0FC-A10729C56A13
IMS-10020-CVDP-3BE2FBC0-A098-490B-A29D-A1AE96BDFA36	IMS-10209-CVDP-2E073AE5-D48E-4098-84BA-7403D2FEDA74
IMS-10020-CVDP-3DAE9032-A476-4DAD-B32F-BAE8F7EA1058	IMS-10209-CVDP-34690FC2-A8A6-4F09-A0A0-559E616D9D9E
IMS-10020-CVDP-3ED08BED-DC58-4A51-9294-5917BADAF8AA	IMS-10209-CVDP-3B82C633-532E-4ADF-AC41-1513B67146FF
IMS-10020-CVDP-468E01FC-EC6D-4AFC-9CF0-126FB653F5E7	IMS-10209-CVDP-472DB960-96BE-4A19-A8A6-5E0355E1597C
IMS-10020-CVDP-487988D0-459C-488C-B8AC-A46A8A6E1895	IMS-10209-CVDP-5E89498D-CFB3-4CF4-BCB0-32CEA6BAE213
IMS-10020-CVDP-489D8443-59D6-4025-8CFC-9C8321CD00F0	IMS-10209-CVDP-617E17AC-94BE-478D-9A8C-6E52402BA459
IMS-10020-CVDP-4BECB44D-4073-4DA3-B631-52B85F3DDB84	IMS-10209-CVDP-67E919CC-558E-4846-8697-883E9B2BE907
IMS-10020-CVDP-4C6BD7A3-B25E-4BCB-8647-90CE4F1800D1	IMS-10209-CVDP-6F72DDD1-2651-4BE5-A421-CB0378DF3550
IMS-10020-CVDP-53002C45-BC50-4BE0-B916-EE18B668B8B6	IMS-10209-CVDP-805FF1DA-AA2E-4863-9F45-4C60043157D8
IMS-10020-CVDP-547E3B91-A4E0-4DD5-ABF1-FE63E7188E36	IMS-10209-CVDP-85064E46-FB5C-4348-AC08-069C3E8BB858
IMS-10020-CVDP-5BA6D689-6CCB-45A2-87E5-8887DE9D8DB3	IMS-10209-CVDP-BE8DA9DC-EAE4-40EA-9A2D-E2CF3C2458B7
IMS-10020-CVDP-5D8EC342-B1AB-4BDD-846C-CB0DA9DE3B52	IMS-10209-CVDP-E10441B1-FD4C-4124-80F0-E23FC6512B22
IMS-10020-CVDP-661C99CC-4AD8-48FC-A93C-ADFACEF04A13	IMS-10209-CVDP-E23823BF-35DC-492C-BB2C-401AB1F0CB8D
IMS-10020-CVDP-66AABA7A-1969-407C-96B9-FC585FC60F89	IMS-10209-CVDP-E6941185-206F-46D7-99D5-5C5F00D61027
IMS-10020-CVDP-681B0411-06CC-4394-9690-EC7D67FA757F	IMS-10209-CVDP-F58F36FF-AFA0-402A-8E7D-768059DC7788
IMS-10020-CVDP-6B27BCFD-DA13-448B-85D9-FF34467D8157	IMS-10214-CVDP-8402B496-F4DC-4432-B0F9-BB9746A5E7C6
IMS-10020-CVDP-6B3646DE-6324-4F52-8EC8-888AFDADCD57	IMS-10216-CVDP-06906A59-4CC7-4131-947F-9AA9529AD443
IMS-10020-CVDP-6E23BE79-9A79-4969-B7D2-3273C5B436D5	IMS-10216-CVDP-1FD0B611-F19B-4ACB-AF7A-8EA07F9198A0
IMS-10020-CVDP-6E5D3AC4-54B1-4F62-B718-A0363DBD98BF	IMS-10216-CVDP-761BBBB8-A637-48DE-A937-3B082C0FC9E1
IMS-10020-CVDP-6F144E17-80DD-4BF2-B5AD-FA9A463695FB	IMS-10216-CVDP-9BB50E9A-D2D6-4816-98DC-21B820F673B4
IMS-10020-CVDP-71C08653-1F93-4F73-9349-9ADF66D54037	IMS-10225-CVDP-00047
IMS-10020-CVDP-71E57C33-835F-42A1-BA8D-3A1BBD60D781	IMS-10225-CVDP-00058
IMS-10020-CVDP-74A0C83B-0500-4321-8A94-D5B2EEE41207	IMS-10225-CVDP-00072
IMS-10020-CVDP-766B120C-CAFE-4B51-87A4-9119DB53B2FA	IMS-10225-CVDP-00079
IMS-10020-CVDP-77E1CB72-41E8-4A0E-89A8-2F453592FEFA	IMS-10225-CVDP-00350
IMS-10020-CVDP-795FF3DE-CA6D-4808-8814-5BA24F2AE68C	IMS-10225-CVDP-02C9E603-9303-4424-83D8-D5692346B284
IMS-10020-CVDP-7CD45BB0-EE5F-4708-93B7-394C315511D4	IMS-10225-CVDP-0CC0CB1F-7C3C-4DE1-8869-3C8C5C799F8E
IMS-10020-CVDP-7EAB960E-E249-4FDB-8DCD-3463A676163E	IMS-10225-CVDP-113529BF-EAFE-4A09-B07B-58C29E54C527
IMS-10020-CVDP-7F557C4A-407A-49A2-9407-B80A968E65E8	IMS-10225-CVDP-142CBA7B-DBA9-4C42-88E8-D1FC9946B7FC
IMS-10020-CVDP-834FFC49-CD28-4945-9C5F-1DB26A46CD7C	IMS-10225-CVDP-25AC22C2-1A92-4FC1-8EE4-5AEACA7269F9
IMS-10020-CVDP-84E7FEF3-B1F7-41EA-8243-68DBAC7351E0	IMS-10225-CVDP-2A757CDC-7A02-4C05-8396-968FE97AE29D
IMS-10020-CVDP-86115931-5096-4C7E-8EFD-E6ACD13CACAB	IMS-10225-CVDP-2B7903A6-796E-4822-9193-A2C37F98CF66
IMS-10020-CVDP-8ACCC9A5-719F-4655-AA4A-38EC849531B3	IMS-10225-CVDP-3D872DA7-3C3A-45C5-812C-0AC88644483A
IMS-10020-CVDP-8E74604B-A5C5-4318-82FD-3478DDD0CE17	IMS-10225-CVDP-44C10678-3C26-4C6E-AA1E-4C2FF21177F6
IMS-10020-CVDP-8EA43741-F459-4F74-9B33-F0A9F5491D15	IMS-10225-CVDP-4A5D7158-6C13-4FC6-8792-35323E4A1428
IMS-10020-CVDP-8F027E73-B985-4B2C-901F-AAFA40AD2C48	IMS-10225-CVDP-4C971C4C-D934-414D-8F89-7205AE94E8A8
IMS-10020-CVDP-90427F7D-6674-4AE4-B897-DC07D7DD880E	IMS-10225-CVDP-5B252E4A-16A2-4BD8-9542-BDD6ABDD8658
IMS-10020-CVDP-90A53E5C-8D3A-438C-AFBC-18042847F1B1	IMS-10225-CVDP-6365C2F7-9837-4BEA-A47B-F490050DEDBF
IMS-10020-CVDP-93FA32AF-33B7-4550-ABD7-A6E7E07FC433	IMS-10225-CVDP-68F49A39-1F11-4D77-AAFA-E065BB076C9C
IMS-10020-CVDP-9941EB0A-6B3D-4DB0-BB27-25CE6A0194A0	IMS-10225-CVDP-6B0A84BA-4771-41C8-B735-2337CFC06596
IMS-10020-CVDP-9BB0CF04-E8C2-444E-BC49-EE76F9CA8037	IMS-10225-CVDP-705B5E36-B814-4182-A00A-B1043281C656
IMS-10020-CVDP-9C2BB7B7-36BD-42C6-81B1-7BF0042C37F6	IMS-10225-CVDP-7264D17C-B15B-4DBB-9631-84D41DBAA2B6
IMS-10020-CVDP-9D88E65D-0AA1-4164-A0CE-483BD049AAB5	IMS-10225-CVDP-78FD3CB1-AC06-4659-83AB-752564CFFB8C
IMS-10020-CVDP-A1AE707D-5659-4FAF-B5C5-AC770399119A	IMS-10225-CVDP-8120D6F8-A315-493A-B703-929269373CCA
IMS-10020-CVDP-A25EF954-1B1D-4F42-9834-A4A640B03E31	IMS-10225-CVDP-9214AC6D-5053-4910-9C08-DEE9A1D4FF87
IMS-10020-CVDP-A330AAFB-3CF7-4B34-BE01-F46805AE540D	IMS-10225-CVDP-A7177545-9083-40A9-B95E-00B4DCE626C2
IMS-10020-CVDP-A8BA106F-FBA4-420C-BAF5-9C7118246847	IMS-10225-CVDP-AFF73444-E660-4E3C-9E3B-E6BC8C371334
IMS-10020-CVDP-A8E0BF8E-F035-443C-9C06-890E4621CDB1	IMS-10225-CVDP-B2CE0D11-AC97-425F-8156-A9188C714B73
IMS-10020-CVDP-A927E4B7-8FC9-4B32-B4BE-C4B8401D64D7	IMS-10225-CVDP-C5DC2538-235C-4E8E-A629-31C0D31CB08D
IMS-10020-CVDP-AEC772DB-C3FB-453D-A3ED-75AB1F76D661	IMS-10225-CVDP-C873C606-F6E8-45F9-A7E5-E0974B7A3FEE
IMS-10020-CVDP-AF913E71-BC52-4274-9BE9-F5FF07E0DD16	IMS-10225-CVDP-DEA94216-1EBC-47E0-BCDD-0E4FF047738C
IMS-10020-CVDP-B0649B2B-C444-463B-B479-E15D9FE4CE53	IMS-10225-CVDP-E9AB812E-FDC8-4C69-991B-C76F55F12548
IMS-10020-CVDP-B1667CBB-2421-4871-B6BD-09915BF4786B	IMS-10225-CVDP-EBB4E2AC-89A1-4571-85A2-52275FA9B8B2
IMS-10020-CVDP-B4F1A0DB-BC35-4486-AC16-26569BEF7999	IMS-10225-CVDP-F694C3A2-70D3-489E-B6D4-91C15A59A724
IMS-10020-CVDP-B63C2021-2714-4DA5-9A46-C8B9E4F97E33	IMS-10225-CVDP-FDAD8303-3CAB-4E5A-90A5-57878C9BD7C8
IMS-10020-CVDP-B765A0CF-2FB1-4E12-A546-471855697640	IMS-10267-CVDP-ED1D469B-F9C4-4FA1-B884-B2B827EFC0AC
IMS-10020-CVDP-BDF6C5D6-DB19-4B6C-BD17-29F1A1088487	IMS-10272-CVDP-10472066-396D-4D8B-9CC0-45BA4EEF8772
IMS-10020-CVDP-BE3BE3CF-CA87-4C69-94D7-AA321B0D20E9	IMS-10272-CVDP-70278E8B-9D41-4669-A543-841AB2C27418
IMS-10020-CVDP-BF518DF3-2D39-4A0E-AF57-7EF735A72D37	IMS-10272-CVDP-796CF6F5-C1AB-4B34-BE47-88E58356FB22
IMS-10020-CVDP-BF6CA633-B957-402A-8B18-BE28D79D6681	IMS-10272-CVDP-94C52974-5B43-4A85-AF37-A70332BD513D
IMS-10020-CVDP-C345B534-43DE-47B4-A5C4-CD71D77828AF	IMS-10272-CVDP-A799F3B7-8761-423F-9DCA-BFB021949AAE
IMS-10020-CVDP-C57FE297-DA80-4DE1-9DB4-E05B64154289	IMS-10272-CVDP-C2B12CFB-E086-4A87-9FF0-FBA9A2F17CEE
IMS-10020-CVDP-C6A0A5AC-EDBD-45BA-B615-27564D959BEC	IMS-10293-CVDP-1303CC08-8DDC-40A6-B218-9B8FF3715BC1
IMS-10020-CVDP-C72F272F-11F5-4F69-859E-CE86552D48A7	IMS-10293-CVDP-13BC8CCF-0150-4693-9A99-D4235078BB72
IMS-10020-CVDP-CA0C1AB8-9F98-417E-A89E-BD196B8A443F	IMS-10293-CVDP-1D6161F8-E2C6-4B1D-B7C4-868DE969A812
IMS-10020-CVDP-CAB83209-EC67-40F4-87A1-C5852D247F8F	IMS-10293-CVDP-754114D4-A731-4FF9-B606-49C90BF5B271
IMS-10020-CVDP-CFCB3D8C-5BA9-4C99-BA5F-8D528B3CB228	IMS-10293-CVDP-7D5873CB-61A4-44FF-AB2A-0E7169C938A0
IMS-10020-CVDP-D30C5A5B-05C4-42A1-8293-E51552F3AD9F	IMS-10293-CVDP-7D7D006E-AC85-4DD4-8EA5-622DE205DF84
IMS-10020-CVDP-D366762D-15BF-44C9-84D6-E9DF20517200	IMS-10293-CVDP-95966D54-44EB-441A-8168-625336CDC642
IMS-10020-CVDP-D696CD38-AB50-430C-A02C-B1A45076C5A3	IMS-10293-CVDP-A583CE90-ACD5-41EE-BF4C-14A7F4605D1F
IMS-10020-CVDP-D71C4A54-13BD-4B63-A1EF-B263A7FD5E45	IMS-10293-CVDP-D2C0D401-C1E3-4E0A-ABAA-092DD755D596
IMS-10020-CVDP-D8331C27-5636-445E-8953-D027CAE5AE8A	IMS-10307-CVDP-330505DF-CB39-4D60-A6D2-41D9C41D41CE
IMS-10020-CVDP-D863F5DB-918A-4C5A-9EDF-FE1054CCCC55	IMS-10327-CVDP-0480014A-4DC7-42B5-84F7-C85A000E6D4D
IMS-10020-CVDP-DCAB86B5-00C8-496F-9B16-297546A77DF2	IMS-10327-CVDP-7F0A157C-945C-4F63-92CF-2D91321573AB
IMS-10020-CVDP-DD7F658A-024E-4518-8D5A-8D0461E7E78C	IMS-10327-CVDP-B8FF5364-AFED-4601-A747-AF758BDCC154
IMS-10020-CVDP-DDC1099D-1F0D-43A0-BF1D-0CA5A274629E	IMS-10327-CVDP-DB5601CB-0B99-4FA9-B99B-2210398E7A28
IMS-10020-CVDP-DF5FDC2D-91EC-4FA7-870D-6BA45341896A	IMS-10338-CVDP-21817C4F-83A4-4727-ADA9-C7A16D4BFB4F
IMS-10020-CVDP-E5752F84-1870-4218-9BEA-E0E1FB725AF2	IMS-10338-CVDP-447EF207-1C50-4005-A494-43CC5E5A9A04
IMS-10020-CVDP-E8665F35-14E2-41E3-981D-E7CA4E8FB8F3	IMS-10338-CVDP-5D42F81E-EBD1-4971-A16E-8BA80B693199
IMS-10020-CVDP-E9D337CD-ADEC-4910-90FF-2E633485EB67	IMS-10338-CVDP-8129BB8F-52C3-4B4F-B360-65B4C20D7221
IMS-10020-CVDP-EAD1F8E0-71D0-4F90-A5A3-FAF82FA145E1	IMS-10338-CVDP-9F8B27B4-8A09-45C9-996F-EDBC1BB0B652
IMS-10020-CVDP-EBAA0A83-D000-416C-807B-C59733FFBA96	IMS-10338-CVDP-A252D94E-E719-44AB-9311-5C730594F7F4
IMS-10020-CVDP-ED13B84F-4B03-462D-8C2F-1C74FB529B18	IMS-10338-CVDP-BA24FB75-E506-4C67-AF8E-7FFE5B806D4A
IMS-10020-CVDP-EE6C6A9D-DB59-4BCA-A055-1A36AD452ECE	IMS-10338-CVDP-EB5B9653-B138-47DB-A535-5F880CB355A8
IMS-10020-CVDP-EE98D8C5-E185-4203-8558-C7756231E5B9	IMS-10375-CVDP-01841D50-06C9-4A69-BAB8-EB9CEF0F5C12
IMS-10020-CVDP-EED913CA-FA95-4121-92DE-89E0E5926D70	IMS-10375-CVDP-01DE3392-6F1B-40B7-A453-367BA043F225
IMS-10020-CVDP-EF972132-DE82-4FE0-876B-8A0C21F22F8D	IMS-10375-CVDP-028CCA41-8425-453A-AC67-74037BBA5198
IMS-10020-CVDP-F1EB2BD1-EE89-46BC-822C-779C996FEB91	IMS-10375-CVDP-02C7FE6D-04E0-4373-8862-3A2B4ED08EFA
IMS-10020-CVDP-F3CC000E-4950-4397-98B8-F22EDA95C7D8	IMS-10375-CVDP-037A0420-3F19-4B20-871F-5D5E5BA422EC
IMS-10020-CVDP-F9BAF56A-F66A-4788-96CF-A90F20ABC407	IMS-10375-CVDP-038112A7-0217-47B7-BEEE-035320F29AB2
IMS-10020-CVDP-FAE26D06-BDB4-43C6-A73D-C6F9705EBD77	IMS-10375-CVDP-03D6ECC4-D2B1-41CF-870F-2B5C5A740BDC
IMS-10020-CVDP-FCCF53B8-FBFF-41CA-B36B-452F08AF219D	IMS-10375-CVDP-04010F62-F9CB-4F99-A03B-593C7DE36032
IMS-10020-CVDP-FE0585D0-F656-4EF3-9AD1-EA680DC0E8FD	IMS-10375-CVDP-04325008-3A05-4378-9849-59FCFC2D09E2
IMS-10020-CVDP-FF26785E-BF16-4051-A645-2B5A7BA66157	IMS-10375-CVDP-0B9DA82A-C97F-4A8F-8194-6DC95D909EBD
IMS-10020-CVDP-FF5851D8-1289-4893-A34E-CF80A9412273	IMS-10375-CVDP-10CB98F7-D30C-4470-8997-3F6BB984D860
IMS-10023-CVDP-28319D59-92FF-4117-B278-D0E515D0843E	IMS-10375-CVDP-111E9D19-4C3A-4303-8E5E-0A5C819B1764
IMS-10023-CVDP-FA683F9A-3B88-4410-805A-1C36AE9064C4	IMS-10375-CVDP-1295C7D1-A5D7-4B1C-B5E1-90340E5F03C1
IMS-10025-CVDP-00310	IMS-10375-CVDP-13541D55-70D3-43F2-9726-EB3DF2A91C2A
IMS-10030-CVDP-5DC9F5D4-0F2A-4303-A7C2-FE0E4F8E882A	IMS-10375-CVDP-151FF10B-C82B-4885-86C9-65B743791BD8
IMS-10033-CVDP-00016	IMS-10375-CVDP-19A8A649-D460-4C0D-B7D3-A297BFBC4ED3
IMS-10033-CVDP-175B02F2-6EBA-417B-8ABD-3ECA663EC9E0	IMS-10375-CVDP-19B5D4B7-0F79-443F-ABB1-F85DB924137B
IMS-10033-CVDP-1B24F37F-949E-4C94-A3A1-3AD03AC7F62C	IMS-10375-CVDP-19BE4B03-7AA0-4FCF-AF0A-170EDFC3BEB9
IMS-10033-CVDP-1B9280C1-9E39-4D14-A089-E614C7B91B43	IMS-10375-CVDP-1A6F5D42-C6EF-4D44-929D-6B26AC357C21
IMS-10033-CVDP-2C167949-9237-46F0-A120-3DBCE7843BB5	IMS-10375-CVDP-1AB674CF-F936-4A07-8198-209961F7BCB1
IMS-10033-CVDP-360AC696-B6F0-46D5-98B3-5BB0685978DB	IMS-10375-CVDP-1B7DB106-4EA1-4243-9170-B69307A61EB2
IMS-10033-CVDP-38EBD920-3BCE-4635-B251-601299AE448D	IMS-10375-CVDP-1B87E5A6-7A9A-4F28-89EE-CE004F5F90A3
IMS-10033-CVDP-39C4EB50-1AFC-4C1B-90C1-F70EE976BDB6	IMS-10375-CVDP-1BE885D0-69DA-47BE-B81E-A56247C34C1E
IMS-10033-CVDP-5A4D4B8E-0DE3-40D4-B37A-2E7B5960BDB4	IMS-10375-CVDP-21BA7276-DECB-49F2-BEE8-C0E6A77AE9DB
IMS-10033-CVDP-61824FE5-7457-4395-8C6F-2141B62CC047	IMS-10375-CVDP-229B16C8-B32C-47A4-B19B-F4C51898F791
IMS-10033-CVDP-71411CC4-9339-488A-B05B-B96D3D3759F8	IMS-10375-CVDP-25F6E0F8-F76D-4C41-A0E4-ABC1B3684A80
IMS-10033-CVDP-7FDE354E-F3F0-4C1A-9790-5BECC9F73B4C	IMS-10375-CVDP-2700E757-84C3-4BEF-AB50-9B15818ADD43
IMS-10033-CVDP-981402BE-36DD-4CBD-AFD6-9AF35B09CD86	IMS-10375-CVDP-29C01F0B-BE56-40A8-8EDC-1E6E41D72CA3
IMS-10033-CVDP-9F87880C-36E0-48CB-B67C-137A3DE0DA98	IMS-10375-CVDP-29D3A292-0024-4C82-825E-E43B56713FC8
IMS-10033-CVDP-CA96EB22-66AF-4960-954D-3613888826B4	IMS-10375-CVDP-2AEDE7B8-68D5-45F8-BEC0-C1776CD0B139
IMS-10033-CVDP-D0DCD728-4E54-40D1-AB79-E31A649C9465	IMS-10375-CVDP-2BA6DDFB-3CCA-41B8-A768-9A2DF820B76D
IMS-10033-CVDP-D2D17FF4-63D8-468A-B4E4-05C831BE49DE	IMS-10375-CVDP-2CB63C50-E924-473D-A14C-9533E5179A9D
IMS-10033-CVDP-DF3D3223-34E1-4B3B-ADCC-AFCEC6101207	IMS-10375-CVDP-2D348123-8A2F-40E3-A532-776BEA4458CE
IMS-10033-CVDP-E112269C-1A95-4866-B9B2-73F0E5D4A9A5	IMS-10375-CVDP-2E078974-65AF-4B0E-AC75-A37D84B8533D
IMS-10033-CVDP-E1330618-F892-448E-B54F-7C20FB8B01C4	IMS-10375-CVDP-2F7A2954-8662-4341-BDCF-BD2CC7564348
IMS-10033-CVDP-EE3991D2-33EC-440C-849B-8106FF05681E	IMS-10375-CVDP-301BF11A-3694-47F4-97B8-22385F8AE903
IMS-10036-CVDP-124474F8-251B-4E7E-90AE-A6BBF1BDF2B7	IMS-10375-CVDP-304F443F-BB32-492C-8900-5835BF1B21A2
IMS-10036-CVDP-54ECE6C9-8B38-4905-80FD-FDE00DB38168	IMS-10375-CVDP-3697A376-A62A-49B9-8305-A9CEF8CB6496
IMS-10036-CVDP-7335CB1C-5E6C-4449-A8C7-57B9F9C95EB7	IMS-10375-CVDP-3A4B6EA5-A25A-4029-9047-48D614980622
IMS-10036-CVDP-F6F2E231-8947-4C6D-BA53-AC621F0A6615	IMS-10375-CVDP-3D996CDE-6D0B-4293-9E2E-EB0E78A96959
IMS-10087-CVDP-7796926A-490B-44E2-B966-9D9793290326	IMS-10375-CVDP-3DCC1285-73C0-4450-AF56-FD1ACB0CA8E6
IMS-10097-CVDP-134327AD-28E7-4964-9AFF-7055D6E50A7D	IMS-10375-CVDP-3F8D88A4-AB75-4379-80FF-E033FD338909
IMS-10115-CVDP-281F44A0-06E9-4FCF-A2AC-3C0C6F57C8D5	IMS-10375-CVDP-41E04FA5-EBC5-4B00-9D61-E455F9F3A9AF
IMS-10115-CVDP-3B4D7DF2-11AC-43E9-BC0B-A9F4D8C0D605	IMS-10375-CVDP-426AFACC-3688-4CC4-8DE8-AC68BC1DEBDE
IMS-10115-CVDP-605FE436-E18F-46BF-8C51-261F44051C39	IMS-10375-CVDP-4391C4CD-795D-4C4E-A85B-1318802CA775
IMS-10115-CVDP-813B0769-52E5-4473-AF5E-59F04681F6EA	IMS-10375-CVDP-440214A4-D695-416A-BBD6-05A6DBBDE21F
IMS-10115-CVDP-895C4E6A-00C7-4CD7-9C6E-238DFB34F608	IMS-10375-CVDP-44AE4CD2-5EA3-48B7-A189-187471AE3A4D
IMS-10115-CVDP-EF91B3BF-52D3-45DA-932B-791D27D3EE48	IMS-10375-CVDP-46ED5A1D-01D0-4E53-953A-DDA357A39A49
IMS-10116-CVDP-00038F87-8D71-453C-B560-8A06804EC17B	IMS-10375-CVDP-48A5BDD1-846A-4EDC-890D-DDA85E4101C7
IMS-10116-CVDP-00D3C100-DE9C-4ABB-9C7A-8AA2406D9AF2	IMS-10375-CVDP-48E898CB-F42B-4895-904E-17FD969387DA
IMS-10116-CVDP-022D10BA-3AFB-4313-BD19-6835D722CBA2	IMS-10375-CVDP-4B6E6EA3-8CC8-4198-B190-A4C7486146A1
IMS-10116-CVDP-0692CA63-1513-45A3-AD28-D09D543342AD	IMS-10375-CVDP-4BBA76A7-8B91-40EF-BA10-84E2AF858BA0
IMS-10116-CVDP-0790EA65-1B10-401D-B379-3D10C541C198	IMS-10375-CVDP-4D473033-0383-4CA7-93E0-2E6ED38484F4
IMS-10116-CVDP-0AF821AB-93F1-4947-8D35-CB7480F55ADD	IMS-10375-CVDP-4FB30E69-1E8C-4ED0-AB25-BA315B0765D5
IMS-10116-CVDP-0BD90540-1C7F-4030-9CA1-DE3D8CE9B3D5	IMS-10375-CVDP-507A7186-98BC-4639-A301-B6DF453B450F
IMS-10116-CVDP-0C270679-265E-4760-87C5-7263FCB1CC03	IMS-10375-CVDP-515F797F-CCBE-4639-B2D0-A51BD7426000
IMS-10116-CVDP-0EA5AB6E-E5D1-49F1-B952-027CDFC8D187	IMS-10375-CVDP-51FB33D2-139D-4C12-989E-8863233F0EE9
IMS-10116-CVDP-209548DD-2F00-41A7-8ED5-C60887C1FB41	IMS-10375-CVDP-52CF0B53-FE0A-4328-AE85-C4CC7A7C7F56
IMS-10116-CVDP-2622F90B-904E-4CB5-ADB1-FECBAAA145A4	IMS-10375-CVDP-53ECB2CB-6F57-4FE4-88ED-CE563EF698AB
IMS-10116-CVDP-268F0DE4-9359-40AD-B91A-BAC3F51D9566	IMS-10375-CVDP-547097FE-AE97-4A47-B493-A7165EF29133
IMS-10116-CVDP-26BFECBE-94B2-4298-B500-E3A326786243	IMS-10375-CVDP-55686420-99A0-486F-BFDF-AE03D5DDC8AE
IMS-10116-CVDP-282C428F-1785-4D8E-915D-AC4005169281	IMS-10375-CVDP-556CA251-0732-42C3-B4FF-64D5049CBED6
IMS-10116-CVDP-2DF610DE-E037-4B03-AEA0-7E3A274F2C62	IMS-10375-CVDP-56AB7379-3370-4AD4-8BD3-4E154AD65D0D
IMS-10116-CVDP-32C18DBF-8EBD-421C-AD60-E78686C82F18	IMS-10375-CVDP-56E645BE-258D-4F73-AFC6-8CACEE1E436D
IMS-10116-CVDP-32FA8E7D-7A5D-4C86-AFC3-00675B3F4559	IMS-10375-CVDP-577DCBB3-991C-46F1-ACB1-580CF571C265
IMS-10116-CVDP-34B60CF9-DB31-4914-8A2E-EFAAB4A7916C	IMS-10375-CVDP-584F187C-CB46-4EED-8F78-70596D2C7D48
IMS-10116-CVDP-3BE6F909-DACF-411C-8B74-A04729055011	IMS-10375-CVDP-5868261E-E032-4D38-9D01-B0DFC9D506D7
IMS-10116-CVDP-3C5B9307-C4DC-4054-B1C3-49022C4FA1AF	IMS-10375-CVDP-5A1B5773-08C3-49F7-804C-F53276CD9FF5
IMS-10116-CVDP-424699E2-B8C1-4A1C-9E47-99CCCB81DBCA	IMS-10375-CVDP-5ABB1A97-974F-4EE2-ACAA-66C95CB57F73
IMS-10116-CVDP-4331CD66-3F3D-4037-947B-B520F55B95CA	IMS-10375-CVDP-5F17BDA0-13DF-48E9-B490-693CFD53AEFE
IMS-10116-CVDP-57FFB60B-01F0-40AD-8DFD-EEB05B2B4EFC	IMS-10375-CVDP-61D59A66-09B9-43E4-8CD6-B9371EBF5239
IMS-10116-CVDP-58D45106-17CA-4244-A74A-C4D46133CFB7	IMS-10375-CVDP-61F73BAA-1A07-4C6D-B665-74AB610A2D15
IMS-10116-CVDP-5D7EB49F-993D-478F-8EE9-49A25DD3A8B3	IMS-10375-CVDP-62793487-6D84-42AB-811D-B6514FC8E45D
IMS-10116-CVDP-5DAC9750-C670-4AB6-A258-C71CF72FAE28	IMS-10375-CVDP-64191444-A025-452D-8D14-C7087ABF1DFB
IMS-10116-CVDP-69DA3C37-9BDD-410D-A4DA-93B3D69204CE	IMS-10375-CVDP-64BBEE33-5812-4F11-AF42-F6BBDD3F42BE
IMS-10116-CVDP-6BA7A7AF-269D-4B15-ADAE-E970F37E0071	IMS-10375-CVDP-65483E97-9236-4E97-ABB7-E9F68DBDC265
IMS-10116-CVDP-77C37CF3-A64E-4C48-AA93-D3A4AD770318	IMS-10375-CVDP-6551F1EB-3654-41E1-A361-D7CC31AD498D
IMS-10116-CVDP-7A98970F-E699-4069-AF7F-5C43733C879A	IMS-10375-CVDP-66602DB7-DF47-40C4-8EF4-4D460820C5B7
IMS-10116-CVDP-7CA94027-B7E9-4188-9557-36FA2572723E	IMS-10375-CVDP-67B2678C-F9B7-4607-A79B-371310C469A1
IMS-10116-CVDP-8F990E8D-2E29-4347-BB12-EC54850023C9	IMS-10375-CVDP-6884BE38-A14D-4575-873A-C604C80DB565
IMS-10116-CVDP-8FFFDC66-BE4E-41A4-828D-BC4AA021AF6F	IMS-10375-CVDP-69198993-16F8-4927-82E1-1823B2189461
IMS-10116-CVDP-917D10B3-FAAF-4F68-9DA8-77D496D7CCD4	IMS-10375-CVDP-697757E0-340B-4131-A17D-EC8A5B5DAE91
IMS-10116-CVDP-9441EE6D-BBAD-4333-AF43-EFA877D1D8B7	IMS-10375-CVDP-6BD34669-04BD-4489-8F12-956E2A3417DE
IMS-10116-CVDP-A7932944-2FEC-4E8F-AB64-EA0FEBD0C368	IMS-10375-CVDP-6C9414B9-4ED8-4181-8DA4-9F90882C6C6B
IMS-10116-CVDP-ACEB1472-7F8F-4322-AB47-F6818E57CA7C	IMS-10375-CVDP-6EF6221B-FA2C-47F7-A266-D8D4DE0CECBB
IMS-10116-CVDP-ADF1542D-343B-4C9A-8558-F6ACCBC7CFCC	IMS-10375-CVDP-705AC004-78AD-4BF9-8E1E-F4B81C619958
IMS-10116-CVDP-B0D5EB38-A087-4922-947F-63AF98F1BFEE	IMS-10375-CVDP-7102E95C-FDC4-4FD0-BA85-2A9FA8177F4A
IMS-10116-CVDP-B3BA2615-47C4-4468-AF81-62A8AD6B9991	IMS-10375-CVDP-7180DCBC-9EE4-4DEB-B494-46A71884B619
IMS-10116-CVDP-B61EA1F1-7866-4E25-87A9-0CD2C618CE4E	IMS-10375-CVDP-71ABAB6E-7A24-437B-B491-4BFD3D6878C4
IMS-10116-CVDP-B81543E8-B1A3-495E-A694-9E04D7D78AD0	IMS-10375-CVDP-73097E3B-3FA0-4D84-B776-79D0246A8549
IMS-10116-CVDP-BD821E93-25A4-4D50-9E6F-BECB91417FEF	IMS-10375-CVDP-74100237-F00E-4580-8B4A-932E7BB37915
IMS-10116-CVDP-C286A688-32A8-4877-84B6-A443C7583B50	IMS-10375-CVDP-741E8E38-5708-44B1-9D00-BEB59A2E2028
IMS-10116-CVDP-C5F4B603-5D73-4C97-B25A-738F61C8A17B	IMS-10375-CVDP-74830BCD-FEA1-4F50-8B04-D0E91D6F6F8A
IMS-10116-CVDP-C93FA482-A68C-4AEB-89D5-7EE741FFB4D7	IMS-10375-CVDP-76F3A02D-C0F5-4F95-B0D6-443F547B14AF
IMS-10116-CVDP-CED26DEE-3F6E-4D0B-824A-2BE10CFC74BE	IMS-10375-CVDP-776C8453-F8CE-474F-9C83-24E6E089C358
IMS-10116-CVDP-D28316BB-8766-4FC4-BFBD-3EBBE39D321D	IMS-10375-CVDP-77BC2D68-DC53-4242-BEAB-1F146A796F32
IMS-10116-CVDP-D9952035-E5CA-4517-9B17-80C060F09A02	IMS-10375-CVDP-7808CFF5-8334-47B8-8C97-6BF36DA63522
IMS-10116-CVDP-DC8D6611-0108-4F1F-8D14-8212690DC7FE	IMS-10375-CVDP-78F4C6BC-5369-4C54-97FA-8A17BCA5A8A9
IMS-10116-CVDP-DCB50D34-1F4D-4E0E-AE4E-670A26389DB0	IMS-10375-CVDP-7B14062B-0CD0-4FBE-AE48-E50AD118D125
IMS-10116-CVDP-E61E0092-EC2A-431F-96C4-83A3890C26F2	IMS-10375-CVDP-7D3D5A3A-8BE7-497E-9865-1C324AC27ED6
IMS-10116-CVDP-ED8EBDA2-005A-4F65-BBAD-3AEA7CB448F7	IMS-10375-CVDP-7D8A75CB-B7D4-40E2-936E-8E9FC90FF7C4
IMS-10116-CVDP-F2DE4A5D-650F-4E6D-BA4E-0D28C228EA0B	IMS-10375-CVDP-7D98E0B1-B092-4818-B9CF-15CC439907D8
IMS-10117-CVDP-06D7E37E-800B-4140-AA6E-6458C524CC3A	IMS-10375-CVDP-7E4A8CEC-005C-4BD9-9BD0-E0DFA5A9CC39
IMS-10117-CVDP-070D988E-AA31-4C42-8D9B-257DE57E7F44	IMS-10375-CVDP-7E6EA1B6-2519-484E-8D5C-940C9254E892
IMS-10117-CVDP-0810CC23-A403-4A7F-AFC8-FD946D4B6CFF	IMS-10375-CVDP-8041B179-E868-403D-9094-017F6099373B
IMS-10117-CVDP-0A43C556-8FDE-40D5-B9C7-0746E45A7B00	IMS-10375-CVDP-80CA1283-DBEF-465D-A271-1C5556C04E14
IMS-10117-CVDP-0B3AAE53-55B4-43D0-8505-F6EF166DAF3A	IMS-10375-CVDP-816FA46F-5A84-4183-9CE3-46BED13AA174
IMS-10117-CVDP-0B4CFC03-4E0F-4FB8-9B63-9206C906A9BF	IMS-10375-CVDP-81E63F93-AB09-4EB2-BF2E-04DD3B2FB053
IMS-10117-CVDP-0E8929DF-1505-47B2-8ACB-AEBEB132C373	IMS-10375-CVDP-82801120-CF32-42B6-AB24-D9DDFFF1BC71
IMS-10117-CVDP-160D36AD-B93C-46F6-9C2C-4DED9EF4F381	IMS-10375-CVDP-832AB4A3-1926-4830-BAFB-A948B9949187
IMS-10117-CVDP-20D3AB8A-FB3C-440A-A662-0266E8FC2EA6	IMS-10375-CVDP-834D0C77-329C-448D-8054-041B27DD15C8
IMS-10117-CVDP-2605E87D-4A0A-4E3E-92AF-A08600C8010F	IMS-10375-CVDP-86A35159-6ADA-4F48-A43E-E6D6AD7CCE96
IMS-10117-CVDP-272FAF2A-CC62-4DC9-B316-67F59CE25983	IMS-10375-CVDP-86C8AF6F-101F-40DF-93D8-F3E84D86F879
IMS-10117-CVDP-27647723-FDCD-471E-8B7D-4CE7AAF1BEDC	IMS-10375-CVDP-86DA3ED0-6A9C-447D-BE70-3D0BDC83152F
IMS-10117-CVDP-285380B9-AA06-4364-9AD0-62C9C6B1493E	IMS-10375-CVDP-89844767-91F7-4DF4-A9D5-201290153D87
IMS-10117-CVDP-292CCFA5-3C77-46C4-A3F6-195661846128	IMS-10375-CVDP-8D423EE9-8DD5-452C-98CD-1B047C269AC5
IMS-10117-CVDP-2DD7B4CF-D82B-4637-A2A2-A8D9222886C6	IMS-10375-CVDP-8DE0ED92-AD6A-492F-9DB4-ED696F4ED30D
IMS-10117-CVDP-2F40AEC0-5815-4700-AD34-CBD49DDECB85	IMS-10375-CVDP-8EBEE057-E5AD-480F-B9F4-9122BAB6FEEC
IMS-10117-CVDP-3129DD4D-B0D0-490A-AFC2-6A1A13478E52	IMS-10375-CVDP-8ED061E1-C0FD-48A5-85B1-6B9D4618A4A7
IMS-10117-CVDP-344E5B92-DE9B-4464-A04C-92F726D3EC73	IMS-10375-CVDP-8F98DB2F-1859-42A2-A8F8-67AB9D1097C3
IMS-10117-CVDP-3676BF86-8D24-4CBD-B10D-F6CF9D09D42C	IMS-10375-CVDP-9244EBD8-1961-40A1-9A7F-96754E5AE94E
IMS-10117-CVDP-3771407E-C79A-402C-915D-DACBD0C2B06C	IMS-10375-CVDP-92915327-0140-420E-86EA-829CF2C0D8C6
IMS-10117-CVDP-38892C4C-4E1E-41C4-955F-51BC1A3A4230	IMS-10375-CVDP-9951EC70-7001-4DBB-BF67-022EF2C48087
IMS-10117-CVDP-39BC40F7-B406-4B8D-9BD2-5960B0B2995A	IMS-10375-CVDP-99ED3F81-8A48-4455-90BA-23DD493B6541
IMS-10117-CVDP-3F808CBA-833A-4F1E-AB26-BF0A357A40DB	IMS-10375-CVDP-9AD9A7A4-8A83-48DF-B6AE-7BFD49D71ACA
IMS-10117-CVDP-40119F70-15FC-4136-81EF-F85B6F6097C1	IMS-10375-CVDP-9AEAC760-559C-4C06-B700-7BDB098A1FA3
IMS-10117-CVDP-456208D6-80BC-4817-830F-CC4463E0CE31	IMS-10375-CVDP-9B3B025C-96EF-4244-B46A-01963B1AED56
IMS-10117-CVDP-47453172-45EF-49C2-8F93-A3FD702A4E3E	IMS-10375-CVDP-9C0B4483-46B3-476C-8B07-095D07A7B566
IMS-10117-CVDP-49FC3F0A-A90B-443E-9416-CFF45711AEEB	IMS-10375-CVDP-9C4E0B25-AE5D-4170-A17E-3D427D6EBC08
IMS-10117-CVDP-4A53A189-3F67-4314-B553-C39B669DCEE4	IMS-10375-CVDP-9D110157-BDBE-4803-8422-FD383FC0644B
IMS-10117-CVDP-4E61E507-CE2B-44CB-9A3E-F1BB32A42B0D	IMS-10375-CVDP-9D4AC01B-2A78-44DA-9F4D-17860DC36589
IMS-10117-CVDP-54415465-B89D-4242-9415-49FEED235B31	IMS-10375-CVDP-A2FD6AB2-6FA1-4503-9653-B28F2D643FF7
IMS-10117-CVDP-5779807F-A0D2-472F-A4BE-7082B19CF325	IMS-10375-CVDP-A360D01E-5FF7-4A6C-9853-31EA8E6AD88B
IMS-10117-CVDP-580864CD-03E4-41B6-85C2-D5B1E17743C0	IMS-10375-CVDP-A6AE9848-726F-444C-AC98-2B7519111270
IMS-10117-CVDP-5AD0A6BC-5AFD-45EA-B627-7F279F0B59FF	IMS-10375-CVDP-A8D50211-B0EF-4D49-9699-3EF7C609DB80
IMS-10117-CVDP-5C64AEAA-A46F-4F1D-A044-EEDDB95539E0	IMS-10375-CVDP-A913D8BF-24DA-468F-AB6D-C9A0D0FEAE71
IMS-10117-CVDP-5D107DCA-EFF2-4B8B-802F-329DF2170D0F	IMS-10375-CVDP-AA898C87-55FF-4386-BC46-559B4E92F2D3
IMS-10117-CVDP-5ECC1C22-CDCD-4CE1-B21F-0E74DF603C86	IMS-10375-CVDP-AAEC4AC3-C5D8-4A75-95BD-380DF446D7C6
IMS-10117-CVDP-604F1081-9CA6-4C47-B6D5-B61484CEBCE9	IMS-10375-CVDP-ABCB51DE-55A1-4C04-AB8F-B91245EC3ECA
IMS-10117-CVDP-621D4DB0-C979-46F6-8954-10DC2C2AD113	IMS-10375-CVDP-AF2B22F5-0935-431D-BAA1-AB3E9B937CD1
IMS-10117-CVDP-67B96087-DD82-490D-9B29-FE9B6BF6B59C	IMS-10375-CVDP-B2BEFB1D-3110-41DA-9927-92E6C6DD7898
IMS-10117-CVDP-69F2D72A-8E8C-415C-82C4-E093FF5B4BA6	IMS-10375-CVDP-B314A4AF-6053-4019-A914-2D8811807D50
IMS-10117-CVDP-6B41DE63-C920-4DD5-AEA0-1BE45BB87D26	IMS-10375-CVDP-B4EDF83E-2AB0-41B9-A24B-891D7FF702EE
IMS-10117-CVDP-6C13AD8E-3A08-4B52-8B92-97CFA59A3118	IMS-10375-CVDP-B501D917-22FB-4380-8D56-761EB3F8480C
IMS-10117-CVDP-6ED93548-8EDC-4143-AA6B-7ECCBC9F3ADE	IMS-10375-CVDP-B52EBC6F-5AFE-4915-A0CB-DF7848884740
IMS-10117-CVDP-7430FBA1-54C8-49AA-8DF4-22D198610B30	IMS-10375-CVDP-BA9C8B5C-9A88-4E75-BAEC-12AB186C4206
IMS-10117-CVDP-78FDFC7F-275A-4B0D-ADB8-54909B4AE44B	IMS-10375-CVDP-BAE5BE94-9383-4219-BD46-400CCB901896
IMS-10117-CVDP-7A281E46-768E-4F5A-A547-1511B447BE20	IMS-10375-CVDP-BB74D415-42BD-4D7E-98B8-052C0A4864C4
IMS-10117-CVDP-7A900FFD-3C62-4B69-81B6-B5D67C90E286	IMS-10375-CVDP-BC145A79-8834-4869-A2AA-2D0EF01CFF33
IMS-10117-CVDP-7AD455D2-A985-4B09-998A-9CD5AB59AAA7	IMS-10375-CVDP-BE1B1924-95F5-4ED7-A3F7-AF4D3A915EB1
IMS-10117-CVDP-7EB740DE-BE6B-4C0D-B618-0A9F354EF680	IMS-10375-CVDP-BE46774C-0827-4589-811D-060C872143D9
IMS-10117-CVDP-806A6F8A-AF21-46B4-826A-7C89FB826D77	IMS-10375-CVDP-BF5C9EDD-F486-4445-979B-009E6C8692FD
IMS-10117-CVDP-81039E07-661B-48F8-A0A8-89674558B065	IMS-10375-CVDP-C18CB96E-4585-4047-9028-F538228C068B
IMS-10117-CVDP-815FF47E-71E8-4292-AC01-95B4AB450254	IMS-10375-CVDP-C20F9844-2AF3-4997-AA16-C343B983C073
IMS-10117-CVDP-825CCF0A-BDEF-4C50-94E3-76861D138303	IMS-10375-CVDP-C29B6AE2-007D-44B7-A02E-B77F21616D12
IMS-10117-CVDP-88E6BD64-54E5-4F0C-8C11-1D8B273ACA22	IMS-10375-CVDP-C2D09195-8350-4FE2-8C72-A88C5E6DCB55
IMS-10117-CVDP-89655432-3835-4371-9B7E-12C57BE424A5	IMS-10375-CVDP-C2E43A3D-79B2-4A95-8391-375CA8E4DB53
IMS-10117-CVDP-89CAC8DD-B72D-479D-818D-334358AD9B1C	IMS-10375-CVDP-C3511CBB-3546-4384-A6DA-C00317155399
IMS-10117-CVDP-8D04D4DA-A0CC-49E1-A5F8-A72F16A829C0	IMS-10375-CVDP-C5C15568-6A74-4B3F-82FF-50D1A109A844
IMS-10117-CVDP-99E8EF98-B24B-4D3E-A810-2F9EA79AF363	IMS-10375-CVDP-C69AAED3-75FF-483B-9ED9-90FF7306930D
IMS-10117-CVDP-9C09F6DB-4F47-4B8F-84A3-0913139A4050	IMS-10375-CVDP-C6BB8874-BEAB-4186-B629-46EF672B53A1
IMS-10117-CVDP-9CA5B2F5-536F-4EE1-B0E4-D7936BB47C82	IMS-10375-CVDP-C6C9EE94-AC5F-4D8B-B4C6-6DA5C481AE90
IMS-10117-CVDP-9D55D4B6-A11D-40EF-B597-511FFD1BD747	IMS-10375-CVDP-C6F339A7-88C9-4A05-8747-6FBAFE6E2B8E
IMS-10117-CVDP-A4FBAC82-AC16-4D51-800F-07EF4B90D9FA	IMS-10375-CVDP-C78AEED5-8737-47B8-BCC1-C9B6DFFCB20C
IMS-10117-CVDP-A514E49D-66F2-4C2E-95FC-C85B574ADF6C	IMS-10375-CVDP-C7B7427A-480D-4EC3-BFFA-3FFC1264ED4E
IMS-10117-CVDP-A74BDD2F-0DAE-4371-832C-CAD90D35C34E	IMS-10375-CVDP-C9058AF0-5328-40E3-9473-AA0EFB780F40
IMS-10117-CVDP-A7BC3EB5-1B85-460C-9D42-6EED172E80BC	IMS-10375-CVDP-C91E60EF-72FD-43D5-93C5-C383D1D3FA31
IMS-10117-CVDP-ACE93FE7-5187-49AD-A76D-E8ED35D9FD24	IMS-10375-CVDP-CEEC9776-E77C-4366-9DDA-ED6BD727D55E
IMS-10117-CVDP-AE4CB837-AE43-4EDC-B755-168195337A8A	IMS-10375-CVDP-D1435B5B-353F-4EAA-A1C7-236E25F013F8
IMS-10117-CVDP-AEABC711-71C8-4CF9-B650-14F77277CDC2	IMS-10375-CVDP-D1857186-C5CA-4CBF-8F52-0B6CADBDB959
IMS-10117-CVDP-B5A40324-08A6-4097-9A18-7DA0F83E1857	IMS-10375-CVDP-D25D6F12-831D-4B8B-9B6B-920F3510C012
IMS-10117-CVDP-B6DEB075-64C7-4C68-8983-1F7AEF47E5F8	IMS-10375-CVDP-D4639E37-5D67-4145-9363-15FB46719037
IMS-10117-CVDP-B7E20794-36D9-46DB-9B32-BB9E3D7F387A	IMS-10375-CVDP-D5DC7FCE-5E8E-419B-A310-9932A93E11BF
IMS-10117-CVDP-BC343703-DF4B-435B-AB29-0AFD0344E74C	IMS-10375-CVDP-D64E962B-A784-4815-8FFC-BA849225403C
IMS-10117-CVDP-BDE35C6F-8F02-4133-AD29-31D0E104F5BA	IMS-10375-CVDP-D6950723-B589-4FFE-9218-F30134BFF68B
IMS-10117-CVDP-BEFB672E-C473-4263-B675-2EC000BDCDE8	IMS-10375-CVDP-D7A8C77A-BAD5-4CCF-A611-4B3CE5F30F74
IMS-10117-CVDP-C0712EEA-1104-443C-91C4-E5D7F3D001AB	IMS-10375-CVDP-DC713A24-98F5-4494-80CA-84A44043ABE6
IMS-10117-CVDP-C25FDB3D-B1C1-46D3-8715-3D257EB9562B	IMS-10375-CVDP-DCA41C7A-1EF2-4C6D-B1F9-EC24D65C33D8
IMS-10117-CVDP-C54D0316-36AC-4923-A260-8F65F48363E3	IMS-10375-CVDP-DE494902-9F9C-4FA9-91B6-A4BB9997FDFD
IMS-10117-CVDP-C5C4F6ED-DDE5-44E5-A147-9CF4A6CAD299	IMS-10375-CVDP-DF3E81F5-8914-45C1-8322-1B881EC989F3
IMS-10117-CVDP-C8BCBDC5-86E2-49B2-932E-5A3654C81443	IMS-10375-CVDP-DFACC9FA-DC6D-45CB-9BC4-A056E99C73CD
IMS-10117-CVDP-CEE89F6E-D756-443D-A26E-8FC140640EE5	IMS-10375-CVDP-E044D02F-12CC-4DD1-9C5D-EADA2D03C81A
IMS-10117-CVDP-CF755703-6DBA-45C0-9BA3-7AA5AB3ECB16	IMS-10375-CVDP-E319243B-3193-4E97-81B5-91F20E6E01B4
IMS-10117-CVDP-D279918B-E082-496B-9F9E-BE09E63987C2	IMS-10375-CVDP-E3C496DB-3251-4620-8E69-D7295F911B07
IMS-10117-CVDP-D27DB5F6-70C0-4134-A01B-778039BA61F3	IMS-10375-CVDP-E3E77035-52F4-4B2F-9C73-34B0C836DAD8
IMS-10117-CVDP-D442C33F-8117-4DD4-AFE5-B43686E25CB4	IMS-10375-CVDP-E455052E-321D-4866-9194-3BA1DC178A18
IMS-10117-CVDP-D7A10E35-4E74-4EED-B3C0-6E7A07831A9A	IMS-10375-CVDP-E4D4A506-6FE6-43E6-8064-AB66047706EC
IMS-10117-CVDP-D88A134F-AC82-47E0-8D7D-0A3B09155B63	IMS-10375-CVDP-E6906F63-E4D7-4B58-ADD6-327FE5346A62
IMS-10117-CVDP-DAAC8316-D7C1-4D75-9201-848437BE1F21	IMS-10375-CVDP-E9741D82-0B19-447D-901D-B3670CAE6A5A
IMS-10117-CVDP-DB3A709F-0F1D-45B0-94C7-C2FFD33F0F74	IMS-10375-CVDP-EA1E5FDB-0DA2-48D5-93EB-B0C37B75EAF1
IMS-10117-CVDP-DB3A9304-584C-463B-A1F3-4CB1BBF3A477	IMS-10375-CVDP-EBECB121-764E-47CD-9A64-C9FFACA73B3A
IMS-10117-CVDP-DCA2814E-5A1E-41A1-99C9-69125F822138	IMS-10375-CVDP-EF8CD70C-BCA4-4893-A747-77E0FF590182
IMS-10117-CVDP-E160F3C8-FAF4-45FC-8ED3-297486BC8161	IMS-10375-CVDP-F043B082-ACE6-47C7-8964-DC38C9BE3E1B
IMS-10117-CVDP-E3A4662C-29EE-4C6B-A156-4F3D9A790DCD	IMS-10375-CVDP-F25747A9-AB4C-45B9-8C0D-39834591496A
IMS-10117-CVDP-E40C902E-C813-4D89-BD2E-A6502614C6B0	IMS-10375-CVDP-F396F50B-4607-4190-B96F-D7A1F17DCABE
IMS-10117-CVDP-E7E0E19A-28B4-4C03-B0F7-C0C31C9448C8	IMS-10375-CVDP-F3BB9A0B-6091-4B70-94A7-38A371EE06D6
IMS-10117-CVDP-EEE2DCD6-708B-46FB-B3D1-94FB4CAB5093	IMS-10375-CVDP-F5786345-5808-47AC-B4AE-0E3569CE4044
IMS-10117-CVDP-F0DB0AA4-2E89-4C6B-BE64-C71AC64F3ECC	IMS-10375-CVDP-F7E9AD28-CCEF-4421-8BC8-D56038C65B4E
IMS-10117-CVDP-F795CAFC-9BF7-4291-944D-34B2877ABDF9	IMS-10375-CVDP-FA8FDA8A-D00F-4A18-B583-8B825266A475
IMS-10117-CVDP-F7E480A4-8FBB-4B12-8927-3E30CCD3C31A	IMS-10375-CVDP-FC3A0873-8379-4BC1-936C-F18BB6F2B55C
IMS-10117-CVDP-F870B0B9-7EA9-44D7-9523-55A8ED8E3064	IMS-10587-CVDP-665D6CFE-03FF-4DC8-B1D2-2500FC766331
IMS-10117-CVDP-FE08ADAC-6A19-4EBD-BE4C-32A4A92F89C4	IMS-10587-CVDP-D4ADFF6E-F793-455A-B6C8-299A9ACAE66E
IMSSC2-4-2021-03311	IMSSC2-71-2021-00046_21-02446_masked_consensus_v3.0.1-4-gcc47ba2f
IMSSC2-4-2021-03385
