# Supplementary material for: Antibody escape and global spread of SARS-CoV-2 lineage A.27
Source: Nat Commun. 2022 Mar 3;13:1152. doi: 10.1038/s41467-022-28766-y (PMC8894356; doi:10.1038/s41467-022-28766-y)
Supplement: Supplementary file 7 — Source Data [file 41467_2022_28766_MOESM7_ESM.xlsx]

## Sheet: Figure 1a
Federal state	A.27	All sequences
Baden-Württemberg	690	47625
Bayern	29	13843
Berlin	20	6503
Brandenburg	2	2454
Bremen	1	2588
Hamburg	2	7426
Hessen	2	4211
Mecklenburg-Vorpommern	0	1259
Niedersachsen	0	3721
Nordrhein-Westfalen	17	42292
Rheinland-Pfalz	20	6548
Saarland	0	1591
Sachsen	5	15232
Sachsen-Anhalt	0	4118
Schleswig-Holstein	58	6334
Thüringen	2	10568

## Sheet: Figure 1b
week	Baden-Wuerttemberg	all	Schleswig-Holstein
0	0.007	0.048	0
1	0.115	0.317	0
2	0.377	0.963	0.038
3	0.48	2.272	0.059
4	0.714	3.585	0.111
5	0.798	4.423	0.107
6	1.223	6.03	0.217
7	1.317	6.784	0.333
8	1.459	7.201	0.279
9	2.016	7.856	0.35
10	2.684	9.376	0.365
11	3.14	10.862	0.428
12	3.21	11.012	0.403
13	4.074	11.799	0.274
14	3.753	11.708	0.388
15	4.401	15.548	0.465
16	3.316	14.844	0.471
17	3.915	13.497	0.429
18	3.291	12.643	0.32
19	2.736	9.134	0.363
20	2.181	8.275	0.494
21	1.859	6.015	0.31

## Sheet: Figure 1c
week	Baden-Wuerttemberg	Schleswig-Holstein	Germany
0	0	0	0
1	2.6087	0	0.946372
2	0.265252	0	0.207684
3	1.25	0	0.308099
4	4.06162	0	0.83682
5	4.26065	0	0.881754
6	4.25184	0	0.878939
7	4.0243	0.600601	0.913915
8	5.82591	1.07527	1.36092
9	3.81944	0	1.01833
10	2.01192	6.0274	0.895904
11	1.59236	5.37383	0.764132
12	1.61994	0.992556	0.599346
13	1.15366	0	0.449191
14	0.639488	0.515464	0.264776
15	0.522608	0.645161	0.205814
16	0.75392	0.212314	0.229049
17	0.587484	0	0.185226
18	0.395017	0	0.134462
19	0.438596	0	0.17517
20	0.641907	0	0.205438
21	0.268962	0	0.149626

## Sheet: Figure 1d
Country	A.27_cases
Australia	1
Austria	7
Belgium	21
Benin	13
Burkina Faso	13
Cameroon	1
Cote d'Ivoire	23
Denmark	2
France	263
Greece	1
India	2
Indonesia	1
Ireland	2
Italy	9
Luxembourg	4
Netherlands	8
Nigeria	2
Pakistan	1
Rwanda	1
Senegal	3
Slovenia	37
Spain	9
Sweden	3
Switzerland	23
Togo	21
Tunisia	7
Turkey	5
United Kingdom	21
United States	6
Germany	848
Data based on GISAID (gisaid.org) and the RKI

## Sheet: Figure 3a
A.27	B.1.1.7
38	59
60	63
56	58
64	0
30	34
59	53
42	66
42	58
29	58
29	37
36	38
77	16
16	13
54	50
74	39
43	12
44	51
61	57
59	41
19	49
29	23
54	38
21	5
16	63
5	53
35	43
64	6
7	8
14	60
16	3
45	29
29	52
78	30
54	41
14	51
62	40
17	21
54	52
45	15
57	44
83	49
71	58
65	57
38	8
49	84
41	74
49	3
28	4
27	4
37	4
29	59
35	12
19	63
39	6
56	39
69	51
95	44
16	48
43	7
54	52
46	2
30	28
18	48
69	10
34	47
29	59
45	16
59	36
26	47
66	33
81	1
78	47
31	22
47	50
67	28
58	1
51	19
36	3
28	6
59	38
37	16
59	71
42	21
44	17
71	32
70	31
68	47
55	8
40	13
58	6
65	16
32	5
32	33
72	19
45	9
52	82
28	25
19	40
58	5
25	28
	24
	26
	39
	49
	44
	69
	41
	30
	42
	37
	38
	21
	46
	22
	26
	12
	10
	40
	46
	5
	46
	33
	33
	57
	23
	48
	17
	1
	43
	64
	42
	12
	11
	8
	8
	7
	77
	39
	35
	3
	49
	41
	49
	27
	2
	33
	38
	23
	22
	4
	20
	12
	74
	52
	27
	49
	76
	2
	19
	28
	2
	48
	33
	7
	6
	44
	27
	91
	12
	14
	67
	24
	52
	70
	0
	33
	19
	47
	27
	22
	77
	74
	84
	61
	17
	34
	4
	9
	72
	27
	29
	16
	28
	20
	46
	84
	55
	63
	59
	37
	11
	46
	30
	13
	47
	41
	56
	1
	23
	17
	43
	57
	61
	24
	54
	49
	76
	22
	42
	45
	18
	2
	51
	2
	33
	94
	0
	40
	50
	7
	54
	63
	30
	27
	81
	65
	57
	89
	57
	37
	18
	49
	43
	19
	23
	48
	55
	23
	26
	23
	27
	1
	21
	85
	9
	58
	20
	52
	27
	46
	39
	22
	58
	51
	28
	42
	55
	36
	37
	28
	1
	57
	73
	32
	30
	74
	39
	42
	58
	57
	32
	26
	37
	54
	37
	38
	45
	40
	44
	35
	46
	19
	10
	54
	51
	36
	19
	49
	16
	56
	20
	50
	19
	58
	71
	54
	17
	67
	26
	92
	24
	58
	19
	21
	7
	1
	54
	62
	30
	31
	43
	24
	32
	44
	51
	40
	47
	12
	9
	29
	32
	48
	57
	12
	21
	39
	44
	7
	53
	58
	91
	35
	4
	3
	26
	42
	27
	26
	28
	22
	30
	50
	60
	51
	49
	41
	35
	26
	62
	60
	51
	45
	58
	53
	30
	50
	45
	55
	85
	73
	12
	37
	17
	51
	31
	53
	75
	37
	40
	55
	17
	32
	60
	32
	39
	74
	48
	25
	30
	57
	13
	18
	40
	24
	37
	39
	56
	49
	30
	22
	57
	38
	8
	17
	28
	56
	2
	24
	54
	60
	21
	55
	52
	50
	65
	47
	1
	65
	5
	52
	27
	15
	12
	54
	64
	9
	33
	11
	53
	4
	30
	9
	42
	55
	34
	52
	34
	37
	54
	16
	52
	41
	39
	53
	47
	48
	17
	30
	78
	32
	7
	44
	17
	58
	44
	20
	44
	93
	65
	68
	38
	56
	64
	73
	10
	14
	60
	44
	24
	18
	31
	57
	58
	37
	36
	28
	41
	22
	61
	25
	22
	39
	20
	21
	67
	22
	57
	21
	31
	57
	46
	76
	39
	44
	54
	49
	24
	24
	31
	49
	2
	51
	15
	2
	45
	1
	67
	66
	18
	60
	26
	37
	1
	42
	75
	84
	60
	12
	7
	45
	70
	28
	27
	39
	27
	57
	36
	44
	12
	57
	36
	5
	15
	21
	57
	39
	51
	17
	17
	60
	19
	58
	28
	8
	87
	26
	44
	48
	48
	21
	46
	53
	27
	42
	45
	44
	12
	37
	64
	11
	18
	3
	32
	26
	12
	53
	38
	43
	22
	57
	56
	19
	20
	47
	31
	60
	64
	35
	41
	26
	2
	19
	52
	40
	62
	59
	78
	38
	72
	71
	89
	62
	36
	27
	29
	44
	16
	81
	24
	10
	46
	39
	61
	54
	57
	14
	48
	62
	30
	29
	4
	32
	28
	75
	33
	70
	37
	38
	16
	59
	3
	45
	6
	57
	48
	49
	89
	51
	12
	53
	48
	64
	10
	16
	4
	2
	21
	60
	60
	54
	64
	51
	25
	47
	46
	22
	53
	25
	9
	45
	79
	27
	56
	50
	36
	39
	95
	32
	3
	8
	32
	33
	24
	21
	39
	69
	66
	84
	45
	41
	3
	38
	13
	69
	42
	14
	54
	29
	51
	60
	25
	76
	35
	4
	63
	51
	29
	38
	9
	47
	34
	17
	18
	2
	22
	25
	55
	62
	44
	57
	39
	37
	67
	59
	53
	54
	49
	36
	32
	44
	69
	39
	12
	9
	52
	35
	6
	39
	17
	52
	41
	39
	76
	5
	28
	50
	53
	48
	76
	26
	37
	6
	52
	35
	58
	4
	104
	62
	0
	22
	40
	70
	83
	39
	5
	53
	33
	58
	32
	37
	40
	25
	51
	23
	53
	33
	26
	43
	59
	22
	50
	55
	49
	29
	67
	49
	23
	55
	31
	43
	23
	39
	59
	49
	42
	15
	3
	27
	14
	16
	42
	25
	6
	28
	51
	50
	73
	39
	2
	9
	67
	35
	20
	28
	23
	54
	10
	26
	58
	40
	15
	41
	15
	24
	18
	23
	19
	39
	14
	48
	61
	48
	82
	31
	44
	5
	78
	55
	40
	24
	35
	78
	36
	55
	30
	36
	23
	36
	52
	46
	59
	22
	53
	37
	58
	5
	3
	3
	63
	73
	66
	37
	18
	40
	9
	61
	45
	10
	52
	33
	41
	1
	44
	68
	43
	68
	4
	16
	44
	7
	18
	55
	81
	68
	39
	54
	70
	36
	54
	50
	7
	39
	32
	15
	63
	82
	67
	29
	0
	59
	52
	31
	31
	41
	26
	52
	66
	16
	39
	29
	30
	30
	41
	3
	60
	31
	35
	82
	52
	46
	73
	69
	51
	10
	58
	15
	34
	32
	25
	38
	44
	37
	52
	41
	56
	43
	27
	15
	46
	6
	32
	19
	42
	37
	40
	21
	11
	12
	58
	17
	81
	78
	13
	76
	31
	85
	94
	91
	11
	38
	74
	12
	11
	52
	47
	65
	90
	29
	28
	15
	23
	7
	16
	43
	32
	8
	10
	14
	15
	55
	60
	87
	52
	52
	85
	45
	27
	56
	58
	52
	25
	17
	44
	51
	11
	76
	36
	22
	15
	2
	25
	18
	50
	12
	52
	6
	46
	49
	44
	11
	66
	60
	44
	27
	43
	56
	56
	26
	55
	3
	52
	82
	57
	41
	32
	66
	50
	38
	56
	39
	1
	33
	4
	55
	71
	58
	60
	13
	24
	23
	10
	7
	53
	3
	45
	43
	43
	36
	52
	59
	38
	42
	52
	16
	58
	51
	36
	21
	6
	36
	28
	54
	37
	26
	45
	1
	17
	24
	31
	34
	65
	21
	80
	65
	54
	44
	38
	33
	40
	67
	14
	61
	82
	44
	48
	53
	59
	28
	50
	53
	64
	34
	16
	11
	32
	57
	25
	47
	9
	91
	32
	28
	42
	63
	57
	65
	25
	21
	43
	45
	42
	26
	35
	59
	53
	48
	22
	42
	43
	41
	11
	61
	48
	83
	75
	42
	9
	49
	75
	17
	34
	90
	24
	21
	20
	63
	34
	21
	75
	26
	32
	48
	45
	3
	50
	20
	20
	20
	18
	29
	41
	33
	61
	20
	5
	3
	57
	46
	21
	46
	55
	15
	32
	43
	56
	27
	47
	27
	27
	78
	63
	56
	53
	26
	74
	14
	22
	36
	43
	20
	1
	67
	26
	56
	37
	18
	71
	34
	32
	30
	52
	29
	67
	33
	31
	43
	15
	3
	33
	71
	49
	41
	56
	48
	37
	47
	33
	54
	28
	6
	40
	58
	23
	37
	34
	26
	32
	52
	12
	24
	38
	31
	32
	60
	41
	22
	37
	27
	85
	37
	35
	24
	43
	52
	56
	43
	23
	50
	24
	63
	26
	54
	52
	10
	2
	88
	56
	53
	79
	67
	65
	33
	24
	34
	30
	20
	43
	30
	29
	37
	66
	25
	22
	53
	34
	15
	34
	88
	50
	39
	7
	3
	49
	37
	13
	5
	64
	14
	24
	65
	69
	36
	39
	20
	38
	1
	21
	48
	4
	38
	59
	24
	16
	14
	49
	11
	20
	45
	19
	61
	13
	32
	29
	52
	42
	50
	35
	53
	46
	18
	12
	41
	21
	67
	63
	34
	29
	40
	20
	48
	78
	52
	31
	55
	49
	65
	48
	9
	90
	42
	12
	29
	37
	39
	24
	22
	61
	46
	7
	58
	41
	59
	44
	35
	28
	15
	62
	66
	13
	25
	11
	100
	51
	44
	71
	78
	16
	15
	22
	18
	11
	26
	10
	58
	10
	32
	56
	79
	61
	8
	26
	23
	27
	4
	4
	21
	51
	26
	47
	15
	30
	63
	13
	39
	41
	33
	60
	57
	54
	30
	12
	40
	26
	54
	51
	46
	29
	40
	45
	32
	15
	41
	73
	58
	31
	46
	49
	24
	64
	19
	41
	10
	28
	51
	54
	49
	27
	55
	56
	6
	68
	73
	12
	34
	25
	39
	64
	25
	69
	50
	28
	40
	37
	29
	50
	12
	51
	68
	30
	62
	5
	11
	7
	49
	18
	67
	9
	71
	53
	39
	33
	36
	68
	48
	31
	62
	44
	8
	50
	79
	33
	40
	33
	79
	16
	48
	67
	31
	49
	44
	45
	56
	10
	22
	17
	58
	10
	3
	12
	31
	31
	28
	43
	44
	34
	40
	13
	85
	30
	13
	54
	30
	13
	47
	47
	18
	31
	2
	42
	37
	42
	6
	35
	25
	65
	68
	73
	55
	67
	27
	78
	57
	36
	51
	45
	58
	71
	42
	54
	58
	74
	26
	58
	14
	20
	56
	42
	25
	18
	51
	57
	49
	17
	39
	0
	23
	24
	47
	82
	20
	17
	24
	52
	60
	89
	46
	35
	13
	53
	42
	64
	24
	16
	47
	17
	33
	36
	45
	54
	59
	20
	13
	65
	41
	19
	39
	4
	64
	21
	43
	44
	52
	16
	61
	54
	85
	17
	52
	52
	35
	37
	54
	38
	24
	46
	60
	3
	79
	44
	37
	43
	22
	30
	35
	10
	40
	49
	45
	3
	12
	29
	26
	22
	39
	14
	13
	10
	54
	51
	10
	36
	60
	41
	41
	20
	12
	37
	7
	66
	28
	39
	53
	50
	22
	16
	14
	42
	27
	19
	29
	45
	36
	38
	76
	24
	55
	86
	30
	20
	21
	70
	22
	59
	57
	37
	40
	41
	53
	66
	9
	38
	58
	25
	12
	22
	49
	45
	7
	1
	48
	41
	48
	12
	34
	7
	48
	57
	17
	5
	60
	1
	32
	1
	53
	23
	23
	46
	39
	40
	53
	32
	31
	44
	11
	40
	65
	38
	51
	37
	41
	12
	18
	53
	16
	33
	62
	34
	33
	25
	62
	47
	35
	33
	13
	35
	9
	11
	61
	37
	8
	39
	18
	19
	29
	34
	31
	57
	35
	38
	44
	18
	45
	49
	39
	50
	31
	47
	55
	52
	51
	39
	63
	22
	8
	40
	54
	37
	44
	51
	58
	28
	49
	51
	17
	50
	62
	38
	18
	13
	45
	30
	29
	22
	22
	54
	54
	26
	8
	25
	54
	35
	27
	58
	25
	38
	30
	34
	44
	7
	31
	0
	83
	53
	64
	81
	40
	34
	15
	90
	83
	41
	89
	50
	33
	50
	51
	88
	10
	72
	17
	31
	54
	11
	41
	78
	29
	65
	71
	58
	14
	51
	63
	14
	57
	58
	41
	83
	53
	27
	52
	46
	46
	59
	63
	64
	68
	17
	4
	43
	49
	47
	4
	92
	32
	20
	38
	1
	30
	2
	44
	57
	53
	17
	52
	71
	65
	39
	59
	62
	42
	31
	24
	28
	70
	40
	53
	50
	58
	20
	27
	56
	24
	29
	17
	50
	72
	15
	0
	21
	28
	78
	33
	38
	55
	78
	32
	24
	3
	23
	35
	39
	30
	15
	47
	22
	29
	29
	45
	46
	52
	57
	63
	34
	1
	40
	21
	50
	65
	79
	9
	56
	39
	16
	43
	36
	19
	23
	46
	69
	63
	37
	55
	58
	55
	36
	37
	45
	51
	23
	42
	34
	54
	42
	41
	60
	8
	44
	46
	48
	26
	35
	58
	13
	56
	23
	23
	35
	19
	46
	5
	45
	20
	19
	47
	43
	49
	22
	21
	21
	49
	50
	73
	48
	29
	41
	19
	57
	33
	50
	38
	14
	81
	70
	70
	44
	2
	56
	49
	34
	17
	66
	22
	27
	33
	38
	77
	13
	35
	29
	57
	68
	27
	45
	29
	55
	60
	21
	23
	24
	37
	27
	19
	58
	61
	53
	49
	50
	23
	37
	22
	48
	36
	11
	51
	31
	45
	55
	20
	63
	50
	52
	36
	43
	29
	43
	35
	62
	55
	35
	27
	28
	50
	24
	29
	34
	5
	45
	40
	35
[truncated: 15,513 more rows]

## Sheet: Figure 3b
	hospitalized	non-hospitalized
A.27	5	76
B.1.1.7	1258	12944

## Sheet: Figure 3c
	male	female
A.27	49	51
B.1.1.7	7242	6931

## Sheet: Figure 4c
	S12F	S13I	L18F	T19R	T20N	P26S	Q52R	A67V	DEL69/70	V70F	G75V	T76I	D80G	D80A	T95I	D138Y	G142D	DEL144/145	W152R	W152C	DEL157/158	R190S	D215G	A222V	DEL241/243	DEL247/253	W258L	R346S	K417N	K417T	N439K	L452R	L452Q	T478K	E484K	E484Q	F490S	N501Y	A570D	D614G	A653V	H655Y	Q677H	P681H	P681R	A701V	T716I	D796H	D796Y
AV.1	0	0	0	0	0	0	0	0	0	0	0	0	100	0	100	0	97.2028	97.2028	0	0	0	0	0	0	0	0	0	0	0	0	89.5105	0	0	0	91.6084	0	0	0	0	100	0	0	0	100	0	0	0	0	0
B.1.1.318	0.0484144	0.0242072	0.532559	0	0	0	0	0.0484144	0.0726216	0.0242072	0.0484144	0	0	0	97.8214	0.0484144	0	85.7177	0.217865	0	0	0	0	3.00169	0.0484144	0	0.677802	0	0	0	0	0	0	0	97.6761	0	0	0.0484144	0	99.1043	0	0.0726216	0.0726216	98.5718	0	0.0726216	0.0242072	97.8456	0.217865
B.1.427	0.060746	95.195	0.0364476	0	0	0.273357	0.0121492	0.388774	0.923339	0.0060746	0.030373	0.0060746	0.0364476	0	0.400923	0.0546714	0	0.546714	0	87.5714	0	0.030373	0.0668206	0.777548	0.0121492	0	26.2423	0	0	0	0	96.6772	0.0060746	0.127567	0.0242984	0.0546714	0.0060746	0.0364476	0.0242984	99.5201	0.0060746	0.127567	0.941562	0.485968	0	0.0182238	0.0182238	0	0
B.1.429	0.233766	94.0798	0.0706733	0	0.00543641	9.18481	0	0.0815461	0.671396	0.00815461	0.0190274	0.0489277	0.0380549	0.00815461	0.28813	0.108728	0	0.334339	0	93.3486	0	0.00543641	0.0570823	1.03292	0.0434913	0	0.222893	0	0.0380549	0.00543641	0	96.2217	0	0.00543641	0.108728	0.0244638	0.0163092	0.0978553	0.027182	99.4401	0.0380549	0.301721	0.222893	0.187556	0	0.0978553	0.0842643	0.0299002	0.00815461
B.1.525	0.0697545	0.125558	0.0976562	0.0558036	0.0139509	0.0976562	84.7935	95.4799	93.6244	0.0139509	0.0279018	0	0	0.0139509	0.878906	0.0697545	0	92.5363	0.0279018	0	0	0	0	0	0.125558	0	0	0	0.0139509	0	0	0.0139509	0	0.0139509	97.1122	0	0	0.139509	0.0558036	98.856	0.0279018	0.0279018	97.7539	0.0418527	0	0.0279018	0	0.292969	0.0279018
B.1.526	0.083349	0.0125023	2.35461	0	0.00625117	0.231293	0.0208372	0.060428	0.63762	0.0333396	0.120856	0.0312559	20.1538	0	75.3475	0.0395908	0	21.0623	0.0437582	0.00625117	0	0.0083349	0.0145861	0.175033	0.0270884	0	0.252131	0	0.0145861	0.0125023	0.00416745	22.1166	0.0104186	0.00625117	42.6267	0.0125023	0.0104186	0.141693	0.147944	98.9915	0.181284	0.0562605	0.63762	0.0916839	0.00416745	49.1425	0.158363	0.022921	0.037507
B.1.617.1	0.0852806	0	0.102337	0.665188	0.0170561	0.0341122	0	0.136449	1.10865	0.0341122	0.102337	0.0170561	0.0341122	0	46.6144	0.30701	53.5733	2.02968	0	0.0341122	0.153505	0.0170561	0.0511683	0.358178	0.0170561	0	0.341122	0	0.0341122	0	0.0170561	94.7808	0.0170561	0.869862	0	92.6318	0	0.136449	0.0511683	98.6185	0.0170561	0.102337	0.204673	0.631076	96.7252	0	0.0852806	0.0682245	0.0170561
B.1.617.3	0	0	0.680272	82.3129	0	0	0	0	1.70068	0	0.340136	0	0	0	0	0	26.8707	1.70068	0	0	24.1497	0	0	0	0	0	0.680272	0	0.340136	0	0	80.2721	0	0.340136	0	81.6327	0	0.340136	0	96.9388	0.340136	5.78231	0.340136	0.340136	86.0544	0	0.340136	0	0
C.36.3	96.3757	1.33136	0	0	0	0.0739645	0.147929	0	79.5118	0	0.295858	0	0	0	0	0.221893	0	0.443787	97.2633	0	0	0	0.0739645	0	0.0739645	0	0.0739645	99.0385	0.0739645	0	0	97.855	0	0	0	0	0	0	0	99.1864	0	0	99.7781	0.0739645	0	0	0.0739645	0	0
C.37	0.552704	0	0.197394	0	0.118437	0.157916	0	0.0789578	0.552704	0.236873	91.7489	95.2625	0	0	0.0789578	0.0394789	0	0.552704	0.394789	0	0	0.0394789	0.0394789	0.157916	0	82.4714	0	0.276352	0	0	0	0.592183	97.1575	0	0	0	96.8812	0.197394	0.118437	99.3289	0.0394789	0.0394789	0.315831	0.236873	0	0.236873	0.0789578	0	0
P.2	0.111582	0.0669493	0.31243	0	0.0892658	0.178532	0	0.0223164	0.0446329	0	0.0223164	0.0669493	0	0.0223164	0.290114	0.156215	0	0.357063	0.0223164	0	0	0.0446329	0	0.178532	0	0	0.156215	0	0	0.0446329	0	0	0	0	95.9384	0	0	0.0669493	0	99.3082	0.0446329	0.223164	0.357063	0.0446329	0	0.0446329	0	0	0.334747
P.3	2.80702	0	0	0	0	0	0	0	0	0	0	0	0	0	0	0	0	0	0	0	0	0	0.350877	0.350877	0.350877	0	0	0	0	0	0	0	0	0	84.5614	0	0	84.2105	0	96.4912	0	0.350877	0.350877	96.4912	0	0.350877	0	0	0
B.1.1.7	0.18344	0.0368304	0.66427	0	0.00895325	0.115578	0.0263511	0.177234	96.9739	0	0.0814949	0.123819	0.0117003	0	0.274804	0.164414	0.0148543	94.92	1.49285	0	0	0	0.0311329	0.143354	0.0221796	0	0.0635884	0	0.0152612	0	0.0053923	0.0517864	0	0.00885151	0.27226	0.0282841	0.36281	97.5377	99.0001	99.2611	0.25354	0.11161	0.374205	98.2996	0.211317	0.468316	98.4631	0.00702016	0.0405949
B.1.1.7 + E484K	0	0.149477	0.298954	0	0.224215	0.710015	0.112108	3.17638	93.9462	0	0	0	0	0.336323	1.23318	0.411061	0	90.583	0	0	0	0.336323	0.112108	0.186846	0.822123	0	0.0747384	0	0.186846	0.44843	0.186846	0	0	0	100	0	0.0373692	97.6831	97.272	99.9253	0	0.560538	0.186846	98.1689	0	0.411061	96.5247	0.0373692	0
B.1.351	0.0679931	0.0250501	33.6566	0.0536788	0.00715717	0.0679931	0	0.110936	0.103779	0.0107358	0.229029	0.0250501	0.193244	96.0278	0.157458	0.497423	0.0178929	1.06642	0.0107358	0.0107358	0	0.00715717	92.0233	0.365016	75.1324	0	0.0322073	0	90.4881	0.0214715	0	0.458059	0	0.189665	85.7214	0	0.0143143	86.591	0.0501002	97.6596	0.271973	0.0894646	0.504581	0.128829	0.0501002	94.421	0.268394	0.0322073	0.042943
B.1.351.1	0	0	0	0	0	0	0	0	0	0	0	0	0	100	4.54545	0	0	0	0	0	0	0	100	0	0	0	0	0	100	0	0	0	0	0	54.5455	0	0	50	0	100	0	0	0	0	0	100	0	0	0
B.1.351.2	0	0	97.9571	0	0	0.357508	0	0	0	0	0.459653	0.306435	0	99.8468	0.0510725	0	0	0.459653	0	0	0	0	99.1828	0.0510725	81.9203	0	0	0	98.621	0.0510725	0	0	0	0	88.5087	0	0	89.5812	0	99.8468	0	0	0.0510725	0	0	99.5403	0.0510725	0.0510725	0.0510725
B.1.351.3	0	0.0984252	98.4252	0	0	0	0	41.6339	0.0984252	0.0984252	0	0	0	99.9016	0	0	0	0.590551	0	0	0	0	98.3268	0.19685	79.7244	0	0	0	98.1299	0	0	0	0	0	89.4685	0	0	90.8465	0	99.7047	0.0984252	0	0.393701	0.0984252	0.0984252	98.5236	0	0	0.19685
B.1.617.2	0.0224837	0	0.0937893	98.3786	0.00449675	0.0526762	0.00513914	0.0443251	0.204281	0.155459	0.0436827	0.00385436	0.00256957	0.0430403	41.5936	0.0880078	53.6507	0.143896	0	0	88.6868	0.00385436	0.0160598	11.3581	0.00385436	0	0.0546034	0.00385436	0.0089935	0	0	97.5326	0	97.4966	0.0102783	0.0346892	0	0.0513914	0.0109207	99.6602	0.0218414	0.0591001	0.145181	0.0141326	99.4276	0.0089935	0.0282653	0.00578154	0.00963589
AY.1	0	0	0	97.193	0	0	0	0	0	0	0	0	0	0	70.1754	0	50.1754	0.350877	0	0	75.0877	0	0	0	0	0	88.0702	0	97.8947	0	0	95.7895	0	96.4912	0	0	0	0.701754	0	99.6491	0	0	0	0	98.2456	0	0	0	0
AY.2	0	0	0.233645	92.2897	0	0	0	0	0	75.2336	0	0	0	0	0.233645	0.233645	66.1215	0.233645	0.233645	0	84.1121	0	0.46729	90.6542	0.233645	0	0	0	96.9626	0	0	92.2897	0	92.5234	0.233645	0	0.233645	0.233645	0	97.4299	0	0	0.233645	0	96.729	0	0	0	0
P.1	0.853485	0.00592698	97.7912	0	97.4455	97.7458	0	0.0138296	0.284495	0.0711238	0.379327	0.098783	0	0	0.120515	96.1554	0.0177809	0.248933	0.0138296	0	0	92.3996	0.0177809	0.0395132	0.0158053	0	0.0138296	0	0	94.9166	0	0.0276592	0.00592698	0.0158053	95.9697	0	0.00790264	96.2403	0.0790264	99.0714	0.100759	98.3148	0.246957	1.18144	0.0316106	0.0395132	0.134345	0.00395132	0.0434645
P.1.1	0.787002	0.0253872	93.2978	0.0253872	94.7195	94.2625	0	0.0253872	0.0761615	0	0.0761615	0.0253872	0	0	0.152323	95.3034	0	0.203097	0.0253872	0	0	89.6928	0	0.0253872	0	0	0.0761615	0	0.0253872	93.6786	0	0	0	0	94.2879	0	0	94.1863	0.152323	97.2582	0.0253872	96.8266	0.0507743	7.13379	0.0507743	0.152323	0.0507743	0	0
P.1.2	0.21692	0	99.3492	0	99.5662	99.5662	0	0	0	0.21692	0	0	0	0	0	96.7462	0	0	0	0	0	98.2646	0	0	0	0	0	0	0	93.7093	0	0	0	0	99.7831	0	0	99.7831	0	99.3492	0	100	0	0.21692	0	0	0	0	0
A.27	0	0	95.6427	0	0	0	0	0	0	0	0	0	0	0	0	0	0	0	0	0	0	0	0	9.36819	0	0	0	0	0	0	0	97.6761	0	0	0	0	0	98.3297	0	0	89.3246	99.3464	9.36819	0	0	0	0	0	98.2571
data acqurired from from outbreak.info (accessed on 2021-07-13). A.27 frequencies were calculated on combined A.27 data from GISAID and RKI.
[truncated: 14 more columns]

## Sheet: Figure 5a
Virus stock P2
CHROM	POS	REF	ALT	FILTER	DP	AF	EFF[*].EFFECT	EFF[*].IMPACT	EFF[*].FUNCLASS	EFF[*].AA	EFF[*].GENE
NC_045512	361	A	G	PASS	10228	0.95923	SYNONYMOUS_CODING	LOW	SILENT	G32	ORF1ab
NC_045512	1122	C	T	PASS	3279	0.983532	NON_SYNONYMOUS_CODING	MODERATE	MISSENSE	P286L	ORF1ab
NC_045512	1461	A	C	PASS	2164	0.970887	NON_SYNONYMOUS_CODING	MODERATE	MISSENSE	K399T	ORF1ab
NC_045512	2509	C	T	PASS	5553	0.936791	SYNONYMOUS_CODING	LOW	SILENT	P748	ORF1ab
NC_045512	8782	C	T	PASS	3032	0.979222	SYNONYMOUS_CODING	LOW	SILENT	S2839	ORF1ab
NC_045512	8941	T	G	PASS	11137	0.962198	SYNONYMOUS_CODING	LOW	SILENT	V2892	ORF1ab
NC_045512	9204	A	G	PASS	7271	0.974832	NON_SYNONYMOUS_CODING	MODERATE	MISSENSE	D2980G	ORF1ab
NC_045512	11082	TG	T	PASS	6067	0.108785	FRAME_SHIFT	HIGH	NONE	L3606	ORF1ab
NC_045512	11083	G	T	PASS	6097	0.587666	NON_SYNONYMOUS_CODING	MODERATE	MISSENSE	L3606F	ORF1ab
NC_045512	11217	A	G	PASS	3107	0.971033	NON_SYNONYMOUS_CODING	MODERATE	MISSENSE	N3651S	ORF1ab
NC_045512	11750	C	T	PASS	2984	0.261059	NON_SYNONYMOUS_CODING	MODERATE	MISSENSE	L3829F	ORF1ab
NC_045512	16293	C	T	PASS	3580	0.96676	SYNONYMOUS_CODING	LOW	SILENT	C5348	ORF1ab
NC_045512	16466	C	T	PASS	10729	0.970174	NON_SYNONYMOUS_CODING	MODERATE	MISSENSE	P5406L	ORF1ab
NC_045512	18366	A	G	PASS	6134	0.977339	SYNONYMOUS_CODING	LOW	SILENT	L6039	ORF1ab
NC_045512	20262	A	G	PASS	3834	0.975222	SYNONYMOUS_CODING	LOW	SILENT	L6671	ORF1ab
NC_045512	21614	C	T	PASS	4355	0.989208	NON_SYNONYMOUS_CODING	MODERATE	MISSENSE	L18F	S
NC_045512	22468	G	T	PASS	338	0.97929	SYNONYMOUS_CODING	LOW	SILENT	T302	S
NC_045512	22917	T	G	PASS	6239	0.973714	NON_SYNONYMOUS_CODING	MODERATE	MISSENSE	L452R	S
NC_045512	23063	A	T	PASS	5806	0.98691	NON_SYNONYMOUS_CODING	MODERATE	MISSENSE	N501Y	S
NC_045512	23520	C	T	PASS	5300	0.91434	NON_SYNONYMOUS_CODING	MODERATE	MISSENSE	A653V	S
NC_045512	23525	C	T	PASS	5196	0.980947	NON_SYNONYMOUS_CODING	MODERATE	MISSENSE	H655Y	S
NC_045512	23948	G	T	PASS	2776	0.979107	NON_SYNONYMOUS_CODING	MODERATE	MISSENSE	D796Y	S
NC_045512	25218	G	T	PASS	2672	0.976422	NON_SYNONYMOUS_CODING	MODERATE	MISSENSE	G1219V	S
NC_045512	25541	T	C	PASS	8021	0.96559	NON_SYNONYMOUS_CODING	MODERATE	MISSENSE	V50A	ORF3a
NC_045512	25731	C	T	PASS	5354	0.984498	SYNONYMOUS_CODING	LOW	SILENT	Y113	ORF3a
NC_045512	25910	A	G	PASS	5688	0.835267	NON_SYNONYMOUS_CODING	MODERATE	MISSENSE	D173G	ORF3a
NC_045512	26159	TTAATCCAG	T	PASS	4011	0.860135	FRAME_SHIFT	HIGH	NONE	PVM258	ORF3a
NC_045512	27247	C	T	PASS	7829	0.986716	SYNONYMOUS_CODING	LOW	SILENT	L16	ORF6
NC_045512	27385	TA	T	PASS	7667	0.972349	FRAME_SHIFT	HIGH	NONE	E59	ORF6
NC_045512	28144	T	C	PASS	10782	0.970877	NON_SYNONYMOUS_CODING	MODERATE	MISSENSE	L84S	ORF8
NC_045512	28247	AGATTTC	A	PASS	2260	0.987168	CODON_DELETION	MODERATE	NONE	DF119	ORF8
NC_045512	28273	A	T	PASS	2955	0.983756
NC_045512	28878	G	A	PASS	2310	0.971429	NON_SYNONYMOUS_CODING	MODERATE	MISSENSE	S202N	N
NC_045512	29742	G	A	PASS	3068	0.959583
Virus isolate P1
CHROM	POS	REF	ALT	FILTER	DP	AF	EFF[*].EFFECT	EFF[*].IMPACT	EFF[*].FUNCLASS	EFF[*].AA	EFF[*].GENE
NC_045512	361	A	G	PASS	5261	0.949249	SYNONYMOUS_CODING	LOW	SILENT	G32	ORF1ab
NC_045512	1122	C	T	PASS	3477	0.972965	NON_SYNONYMOUS_CODING	MODERATE	MISSENSE	P286L	ORF1ab
NC_045512	1461	A	C	PASS	2234	0.958371	NON_SYNONYMOUS_CODING	MODERATE	MISSENSE	K399T	ORF1ab
NC_045512	2509	C	T	PASS	5112	0.968114	SYNONYMOUS_CODING	LOW	SILENT	P748	ORF1ab
NC_045512	8782	C	T	PASS	2339	0.973065	SYNONYMOUS_CODING	LOW	SILENT	S2839	ORF1ab
NC_045512	8941	T	G	PASS	6751	0.955858	SYNONYMOUS_CODING	LOW	SILENT	V2892	ORF1ab
NC_045512	9204	A	G	PASS	5025	0.971343	NON_SYNONYMOUS_CODING	MODERATE	MISSENSE	D2980G	ORF1ab
NC_045512	11082	TG	T	PASS	3805	0.103811	FRAME_SHIFT	HIGH	NONE	L3606	ORF1ab
NC_045512	11083	G	T	PASS	3828	0.583856	NON_SYNONYMOUS_CODING	MODERATE	MISSENSE	L3606F	ORF1ab
NC_045512	11217	A	G	PASS	3028	0.972919	NON_SYNONYMOUS_CODING	MODERATE	MISSENSE	N3651S	ORF1ab
NC_045512	11750	C	T	PASS	2573	0.21609	NON_SYNONYMOUS_CODING	MODERATE	MISSENSE	L3829F	ORF1ab
NC_045512	16293	C	T	PASS	4094	0.969956	SYNONYMOUS_CODING	LOW	SILENT	C5348	ORF1ab
NC_045512	16466	C	T	PASS	7008	0.9629	NON_SYNONYMOUS_CODING	MODERATE	MISSENSE	P5406L	ORF1ab
NC_045512	18366	A	G	PASS	3474	0.9692	SYNONYMOUS_CODING	LOW	SILENT	L6039	ORF1ab
NC_045512	20262	A	G	PASS	2776	0.972622	SYNONYMOUS_CODING	LOW	SILENT	L6671	ORF1ab
NC_045512	21614	C	T	PASS	3234	0.979283	NON_SYNONYMOUS_CODING	MODERATE	MISSENSE	L18F	S
NC_045512	22468	G	T	PASS	1186	0.978921	SYNONYMOUS_CODING	LOW	SILENT	T302	S
NC_045512	22917	T	G	PASS	5139	0.9784	NON_SYNONYMOUS_CODING	MODERATE	MISSENSE	L452R	S
NC_045512	23063	A	T	PASS	4697	0.9868	NON_SYNONYMOUS_CODING	MODERATE	MISSENSE	N501Y	S
NC_045512	23520	C	T	PASS	4327	0.939681	NON_SYNONYMOUS_CODING	MODERATE	MISSENSE	A653V	S
NC_045512	23525	C	T	PASS	4412	0.980734	NON_SYNONYMOUS_CODING	MODERATE	MISSENSE	H655Y	S
NC_045512	23948	G	T	PASS	2197	0.97178	NON_SYNONYMOUS_CODING	MODERATE	MISSENSE	D796Y	S
NC_045512	25218	G	T	PASS	2529	0.964413	NON_SYNONYMOUS_CODING	MODERATE	MISSENSE	G1219V	S
NC_045512	25541	T	C	PASS	5961	0.959067	NON_SYNONYMOUS_CODING	MODERATE	MISSENSE	V50A	ORF3a
NC_045512	25731	C	T	PASS	3905	0.972599	SYNONYMOUS_CODING	LOW	SILENT	Y113	ORF3a
NC_045512	25910	A	G	PASS	3977	0.726175	NON_SYNONYMOUS_CODING	MODERATE	MISSENSE	D173G	ORF3a
NC_045512	26159	TTAATCCAG	T	PASS	4721	0.863588	FRAME_SHIFT	HIGH	NONE	PVM258	ORF3a
NC_045512	27247	C	T	PASS	6265	0.979729	SYNONYMOUS_CODING	LOW	SILENT	L16	ORF6
NC_045512	27385	TA	T	PASS	6215	0.957361	FRAME_SHIFT	HIGH	NONE	E59	ORF6
NC_045512	28087	C	T	PASS	5720	0.122203	NON_SYNONYMOUS_CODING	MODERATE	MISSENSE	A65V	ORF8
NC_045512	28144	T	C	PASS	5057	0.960649	NON_SYNONYMOUS_CODING	MODERATE	MISSENSE	L84S	ORF8
NC_045512	28247	AGATTTC	A	PASS	2052	0.986842	CODON_DELETION	MODERATE	NONE	DF119	ORF8
NC_045512	28273	A	T	PASS	2591	0.976457
NC_045512	28878	G	A	PASS	3239	0.958629	NON_SYNONYMOUS_CODING	MODERATE	MISSENSE	S202N	N
NC_045512	29742	G	A	PASS	2761	0.955089
patient swab
CHROM	POS	REF	ALT	FILTER	DP	AF	EFF[*].EFFECT	EFF[*].IMPACT	EFF[*].FUNCLASS	EFF[*].AA	EFF[*].GENE
NC_045512	361	A	G	PASS	5709	0.94027	SYNONYMOUS_CODING	LOW	SILENT	G32	ORF1ab
NC_045512	1122	C	T	PASS	2250	0.973778	NON_SYNONYMOUS_CODING	MODERATE	MISSENSE	P286L	ORF1ab
NC_045512	1461	A	C	PASS	1602	0.964419	NON_SYNONYMOUS_CODING	MODERATE	MISSENSE	K399T	ORF1ab
NC_045512	2509	C	T	PASS	3583	0.963159	SYNONYMOUS_CODING	LOW	SILENT	P748	ORF1ab
NC_045512	8782	C	T	PASS	1890	0.967196	SYNONYMOUS_CODING	LOW	SILENT	S2839	ORF1ab
NC_045512	8941	T	G	PASS	6894	0.938352	SYNONYMOUS_CODING	LOW	SILENT	V2892	ORF1ab
NC_045512	9204	A	G	PASS	4348	0.959062	NON_SYNONYMOUS_CODING	MODERATE	MISSENSE	D2980G	ORF1ab
NC_045512	11083	G	T	PASS	4225	0.104142	NON_SYNONYMOUS_CODING	MODERATE	MISSENSE	L3606F	ORF1ab
NC_045512	11217	A	G	PASS	2312	0.974481	NON_SYNONYMOUS_CODING	MODERATE	MISSENSE	N3651S	ORF1ab
NC_045512	16293	C	T	PASS	2254	0.959184	SYNONYMOUS_CODING	LOW	SILENT	C5348	ORF1ab
NC_045512	16466	C	T	PASS	7396	0.958356	NON_SYNONYMOUS_CODING	MODERATE	MISSENSE	P5406L	ORF1ab
NC_045512	18366	A	G	PASS	4117	0.963809	SYNONYMOUS_CODING	LOW	SILENT	L6039	ORF1ab
NC_045512	20262	A	G	PASS	2367	0.95733	SYNONYMOUS_CODING	LOW	SILENT	L6671	ORF1ab
NC_045512	21614	C	T	PASS	2638	0.987491	NON_SYNONYMOUS_CODING	MODERATE	MISSENSE	L18F	S
NC_045512	22468	G	T	PASS	45	1.0	SYNONYMOUS_CODING	LOW	SILENT	T302	S
NC_045512	22917	T	G	PASS	1751	0.962878	NON_SYNONYMOUS_CODING	MODERATE	MISSENSE	L452R	S
NC_045512	23063	A	T	PASS	1619	0.979617	NON_SYNONYMOUS_CODING	MODERATE	MISSENSE	N501Y	S
NC_045512	23520	C	T	PASS	3691	0.894067	NON_SYNONYMOUS_CODING	MODERATE	MISSENSE	A653V	S
NC_045512	23525	C	T	PASS	3660	0.969945	NON_SYNONYMOUS_CODING	MODERATE	MISSENSE	H655Y	S
NC_045512	23948	G	T	PASS	1718	0.963912	NON_SYNONYMOUS_CODING	MODERATE	MISSENSE	D796Y	S
NC_045512	25218	G	T	PASS	1979	0.96766	NON_SYNONYMOUS_CODING	MODERATE	MISSENSE	G1219V	S
NC_045512	25541	T	C	PASS	4840	0.945455	NON_SYNONYMOUS_CODING	MODERATE	MISSENSE	V50A	ORF3a
NC_045512	25731	C	T	PASS	3607	0.980316	SYNONYMOUS_CODING	LOW	SILENT	Y113	ORF3a
NC_045512	25910	A	G	PASS	3814	0.866807	NON_SYNONYMOUS_CODING	MODERATE	MISSENSE	D173G	ORF3a
NC_045512	26159	TTAATCCAG	T	PASS	2143	0.862343	FRAME_SHIFT	HIGH	NONE	PVM258	ORF3a
NC_045512	27247	C	T	PASS	4396	0.984076	SYNONYMOUS_CODING	LOW	SILENT	L16	ORF6
NC_045512	27385	TA	T	PASS	4669	0.972799	FRAME_SHIFT	HIGH	NONE	E59	ORF6
NC_045512	28144	T	C	PASS	6859	0.951013	NON_SYNONYMOUS_CODING	MODERATE	MISSENSE	L84S	ORF8
NC_045512	28247	AGATTTC	A	PASS	1570	0.987261	CODON_DELETION	MODERATE	NONE	DF119	ORF8
NC_045512	28273	A	T	PASS	2342	0.975662
NC_045512	28878	G	A	PASS	987	0.965552	NON_SYNONYMOUS_CODING	MODERATE	MISSENSE	S202N	N
NC_045512	29742	G	A	PASS	258	0.968992

## Sheet: Figure 5b
		B.1			A.27			B.1.1.7			B.1.351			P.1			B.1.617.2
8 hpi	1.75257	2.67897	3.17121	1	1.30103	2.11265	1	1.15051	1.30103	1	1	1.45154	1.15051	2.01671	1.69011	1	1.62764	1.30103
24 hpi	6.0932	6.68086	6.54531	4.90819	6.08158	5.45585	5.06212	4.95154	4.64165	5.50173	5.57978	5.02461	3.96214	4.67121	5.35122	6.23856	6.08241	4.12764
48 hpi	7.71471	7.70547	7.358	7.39759	7.28103	7.48284	7.5563	7.58978	7.46214	7.42867	7.65609	7.35463	6.62127	7.04339	7.41497	7.29217	7.34062	6.31774
72 hpi	7.22358	6.5932	6.67161	7.48	7.25039	7.60636	7.32173	7.41625	7.33475	6.91753	6.99114	6.76929	6.89152	6.94268	7.24428	6.91523	6.9609	7.46006

[truncated: 12 more sheets: Figure 5c, Figure 5e, Figure 5f, Figure 6a, Figure 6b, Figure 6c, Figure 6d, Figure 6e, Figure 6f, Figure 6g, Figure 6h, Figure 6i]
